# Supplementary material for: A metabolic, phylogenomic and environmental atlas of diatom plastid transporters from the model species Phaeodactylum
Source: Front Plant Sci. 2022 Sep 22;13:950467. doi: 10.3389/fpls.2022.950467 (PMC9546453; doi:10.3389/fpls.2022.950467)
Supplement: Supplementary Table 1 — List of A. thaliana plastid transporters inferred from ChloroKB, BLASTp outputs and localization predictions. [file Table_1.xlsx]

## Sheet: Overview
Table S1. Tabulated chloroplast transporters in Arabidopsis thaliana.
This table presents the functional annotations and inferred Phaeodactylum homologues of 77 chloroplast-targeted transporters annotated in the Arabidopsis thaliana genome (chloroKB, SUBA4)
Sheet 1 ("A. thaliana transporter list") presents the gene name, TAiR annotation, experimentally verified and inferred localisations, and presence of Phaeodactylum homologues (defined by BLASTp search) of each Arabidopsis chloroplast transporter.
Sheet 2 ("Filtered BLASTp original output") presents complete BLASTp searches of Arabidopsis chloroplast transporters against protein models encoded in the version 3 annotation of the Phaeodactylum genome, with threshold evalue 10^-05. The final column ("homologue as plastid transporter") notes whether the retrieved homologue possesses a) an inferred plastid-targeting sequence and b) transporter …
Sheet 3 ("Location in P. tricornutum cell") lists the inferred localisation of Phaeodactylum homologues (identified by BLASTp search) of Arabidopsis chloroplast transporters, as inferred by combined HECTAR, ASAFind, MitoFates and WolfPSort predictions. Transporters are grouped by experimentally defined substrate/ function in Arabidopsis cells.

## Sheet: A. thaliana transporter list
1AGI ID	Name (TAIR/NCBI)	Sequence	Keywords in ChloroKB	Source	Localization Conclusion	Experimentally localization check		Monomeric/multimeric	Homologue in P. tricornutum Genome	Homologue as Plastid Transporter
						2SUBA4 Cataloged Localization (https://suba.live/)	3Manual check from literature
AT1G78560	BASS1	MASAISLSLLNGATPLKSNSLHKSRLTPLHLRTISCSRLSYSPSSREISLKTQSTVPISCRRSRFDFVPRCGISSNDLPTEKKKSFGEWVEFVGEAVSTAFPIWVSLGCLLGLMRPSTFNWVTPNWTIVGLTITMLGMGMTLTLDDLRGALSMPKELFAGFLLQYSVMPLSAFFVSKLLNLPPHYAAGLILVGCCPGGTASNIVTYIARGNVALSVLMTAASTVSAVIMTPLLTAKLAKQYITVDALGLLMSTLQVVLLPVLAGAFLNQYFKKLVKFVSPVMPPIAVGTVAILCGYAIGQNASAILMSGKQVVLASCLLHISGFLFGYLFSRILGIDVASSRTISIEVGMQNSVLGVVLATQHFGNPLTAVPCAVSSVCHSILGSVLAGIWRRSAPKQL…	transporter	ChloroKB		MS/MS			Yes	Yes
AT3G19490	NHD1 (sodium:hydrogen antiporter 1)	MAVFPIGSHFAPPHQLTKRHVIATSSPISISTRLPQNVSFSKVSGVTGSTRLSKHGVLVRAEDKIRSSSSPSSLDEPIDEDLMDSSGLCDPLCSVDEPSSSYFEANYQPKTDIIKALAILAAALTGTAAINHSWVAANQDVAMALLFGIGYAGIIFEESLAFNKSGIGLLMAVSLWVVRSIGAPSTEIAVLDLQHATAEVSEIVFFLLGAMTIVEIVDAHQGFKLVTDNITTRKPKTLLWVVGFVTFFLSSILDNLTSTIVMVSLIRKLVPQSEYRKLLGGVVVIAANAGGAWTPIGDVTTTMLWIHGQISTLPTMKDLFLPSVVSLAVPLALMSLTSEVNGKEQDPKDVLASEKMAPRGKLVFGVGLGALVFVPVFKALTGLPPYMGILLGLGVLWIL…	antiporter	ChloroKB			FP		Yes	Yes
AT1G80300	NTT1	MEAVIQTRGLLSLPTKPIGVRSQLQPSHGLKQRLFAAKPRNLHGLSLSFNGHKKFQTFEPTLHGISISHKERSTEFICKAEAAAAGDGAVFGEGDSAAVVASPKIFGVEVATLKKIIPLGLMFFCILFNYTILRDTKDVLVVTAKGSSAEIIPFLKTWVNLPMAIGFMLLYTKLSNVLSKKALFYTVIVPFIIYFGAFGFVMYPLSNYIHPEALADKLLTTLGPRFMGPIAILRIWSFCLFYVMAELWGSVVVSVLFWGFANQITTVDEAKKFYPLFGLGANVALIFSGRTVKYFSNLRKNLGPGVDGWAVSLKAMMSIVVGMGLAICLLYWWVNRYVPLPTRSKNKKEKPKMGTMESLKFLVSSPYIRDLATLVVAYGISINLVEVTWKSKLKAQFPS…	transporter	ChloroKB		FP			Yes	Yes
AT1G15500	NTT2	MEGLIQTRGILSLPAKPIGVRRLLQPSHGLKQRLFTTNLPALSLSSNGHKKFQAFQQIPLGISVSHKERSRGFICKAEAAAAGGGNVFDEGDTAAMAVSPKIFGVEVTTLKKIVPLGLMFFCILFNYTILRDTKDVLVVTAKGSSAEIIPFLKTWVNLPMAIGFMLLYTKLSNVLSKKALFYTVIVPFIVYFGAFGFVMYPLSNLIHPEALADKLLATLGPRFMGPLAIMRIWSFCLFYVMAELWGSVVVSVLFWGFANQITTVDEAKKFYPLFGLGANVALIFSGRTVKYFSNMRKNLGPGVDGWAVSLKAMMSIVVGMGLAICFLYWWVNRYVPLPTRSKKKKVKPQMGTMESLKFLVSSPYIRDLATLVVAYGISINLVEVTWKSKLKAQFPSPNE…	transporter	ChloroKB		MS/MS			Yes	Yes
AT2G26900	BASS2	MASISRILPTDGRLSQCRINTSWVPSTTRTQTHLDFPKLVSVSNSGISLRIQNSKPISPVFALEATSSRRVVCKAAAGVSGDLPESTPKELSQYEKIIELLTTLFPLWVILGTLVGIFKPSLVTWLETDLFTLGLGFLMLSMGLTLTFEDFRRCLRNPWTVGVGFLAQYMIKPILGFLIAMTLKLSAPLATGLILVSCCPGGQASNVATYISKGNVALSVLMTTCSTIGAIIMTPLLTKLLAGQLVPVDAAGLALSTFQVVLVPTIIGVLANEFFPKFTSKIITVTPLIGVILTTLLCASPIGQVADVLKTQGAQLILPVALLHAAAFAIGYWISKFSFGESTSRTISIECGMQSSALGFLLAQKHFTNPLVAVPSAVSVVCMALGGSGLAVFWRNLPI…	transporter	ChloroKB		MS/MS			Yes	Yes
AT5G33320	At-PPT1	MQSSAVFSLSPSLPLLKPRRLSLRHHPITTAASSSDLNVSPNVVSIPSLSRRSWRLASSDSPLRAWSGVPSPISHSLDTNRFRTAATAVPESAEEGDNSGKLTKVLELGLLFAMWYLFNIYFNIYNKQVLKALHAPMTVTLVQFAVGSVLITIMWVLNLYKRPKISGAQLAAILPLAVVHTLGNLFTNMSLGKVSVSFTHTIKAMEPFFSVLLSAMFLGEKPTPWVLGAIVPIVGGVALASISEVSFNWAGFSSAMASNLTNQSRNVLSKKVMVKKDDSLDNITLFSIITLMSLVLMAPVTFFTEGIKFTPSYIQSAGVNVKQIYTKSLIAALCFHAYQQVSYMILARVSPVTHSVGNCVKRVVVIVSSVIFFKTPVSPVNAFGTGIALAGVFLYSRVK…	translocator	ChloroKB		MS/MS			Yes	Yes
AT3G01550	At-PPT2	MFALTFLNPNPRLPSPLFLAKSTPESALSRRSRAFSSSNSYPWRPNLRFNGFKLKSATVPENVEGGDLESGSLVKGLKLGGMFGVWYLLNIYYNIFNKQVLRVYPYPATVTAFQLGCGTLMIAIMWLLKLHPRPKFSPSQFTVIVQLAVAHTLGNLLTNVSLGRVNVSFTHTIKAMEPFFTVLLSVLLLGEWPSLWIVCSLLPIVAGVSLASFTEASFNWIGFCSAMASNVTNQSRNVLSKKFMVGKDALDNINLFSIITIISFILLVPLAILIDGFKVTPSHLQVATSQGLSVKEFCIMSLLAGVCLHSYQQVSYMILEMVSPVTHSVGNCVKRVVVITSSILFFKTPVSPLNSIGTATALAGVYLYSRAKRVQVKPNPKMS*	translocator	ChloroKB		Predictions			Yes	Yes
AT1G54350	ABC transporter ABCD2	MILMITAPVCPPHLLLRHSSLLRHESSIGNFHRKKNPRFRTVSCSSLLPQPSVRPDKASELKTLWKKFYKVASPYWFSEDKDQARLRLAAVFALTLATTGISVGFNFLGRDFYNSLANKDQEQFTKQLFYYLCAFAGGIPFFVLRDYTKETLSLRWRSWMTKYYLQRYLKDQTFYKIQSQSIIDNPDQRLVDDLSSFTGTALSFSLTLVNATIDLISFSNILFTIYPPLFLVLLLYSFGGTAISVFLGKGLVNLNFLQEKKEADFRYSLVRVRENAESIAFYGGEQNEMQLLLQRFRSAFDNLTELLIASRNLEFFTDGYRYLIQILPVAVVAPMYFSGKIEFGVINQSVSAFNHILGDFSLVVYQFQAISSFSAVIDRLGEFDDLLDNNIFRDPSDTV…	transporter	ChloroKB	putative	MS/MS		multimeric	Yes	Yes
AT4G35440	CLCe (chloride channel F)	MAATLPLCAALRSPVSSRRFAPIHKTDVPFQFNVVLSPFFGSVAIGGRIFPRLPAAKQETDQDEVGFDQQPSQELAIASACLVGVLTGVSVVLFNNCVHLLRDFSWDGIPDRGASWLREAPIGSNWLRVILVPTIGGLVVSILNQLRESAGKSTGDSHSSLDRVKAVLRPFLKTVAACVTLGTGNSLGPEGPSVEIGASIAKGVNSLFNKSPQTGFSLLAAGSAAGISSGFNAAVAGCFFAVESVLWPSSSTDSSTSLPNTTSMVILSAVTASVVSEIGLGSEPAFKVPDYDFRSPGELPLYLLLGALCGLVSLALSRCTSSMTSAVDSLNKDAGIPKAVFPVMGGLSVGIIALVYPEVLYWGFQNVDILLEKRPFVKGLSADLLLQLVAVKIAATAWC…		Literature	Thylakoid	FP			Yes	Yes
AT4G12030	BASS5	MGVISPTETLFLKSQHRLLQPRNYSYALAFHSTRRVANFPRNSFSSLGSCSVDFPLRSNPISQNSKSIHPWRRYVSESDSNELYHKKVSSIMETLKQAYSFIPHGILLSTILALVYPPSFTWFKPRYFVPGLGFMMFAVGINSNERDFLEALKRPDAIFAGYIGQYLIKPLLGYIFGVIAVSLFNLPTSIGAGIMLVSCVSGAQLSNYTTFLTDPSLAALSIVMTSISTATAVLVTPMLSLLLIGKKLPVDVFGMISSILQVVITPIAAGLLLNRLFPRLSNAIKPFLPALTVIDMSCCIGAPLALNIDSILSPFGATILFLVITFHLLAFVAGYFFTGFFFSKAPDVKALQRTISYETGMQSSLLALALATKFFQDPLVGVPPAISTVVMSLMGVSLV…	transporter	ChloroKB		Predictions			Yes	Yes
AT3G26570	PHT2;1	MQIHFHHHQYHHQLHSHHPWPISHLYMTLPYRFSSVRNHSLLLKTSHLCTPRSALGCCFSPKESPFFRKNTAQFLSPQKHTSLPLKLVCPLASFSSYADSEGEEQHHADQPIQNPHESSTVSNESDGKGNAEATGDFSGMAQAFHISSTTARAISIVIAFSALTLPIFMKSLGQGLALKTKLLSYATLLFGFYMAWNIGANDVANAMGTSVGSGALTIRQAVMTAAVLEFSGALLMGTHVTSTMQKGILMANVFQGKDMLLFAGLLSSLAAAGTWLQVASYYGWPVSTTHCIVGSMVGFGLVYGGAGAVFWSSLAKVASSWVISPILGALVSFLVYKCIRRFVYSAPNPGQAAAAAAPVAVFVGVASISSAALPLSKIFPIALSQALACGVAGAIVFDR…	transporter	ChloroKB		FP			Yes	Yes
AT4G22840	BASS6	MSVITTPIETLHLKSTLRLLPRAVYRSQRIQVFPPNIFSNTSLSSPLRIDPISQVGGSRNLWRRYASDNFSEMGLDPGADPFKVIEKPSIVDRMKKANSILPHVVLASTILALIYPPSFTWFTSRYFVPALGFLMFAVGINSNEKDFLEAFKRPKAILLGYVGQYLVKPVLGFIFGLAAVSLFQLPTPIGAGIMLVSCVSGAQLSNYATFLTDPALAPLSIVMTSLSTATAVLVTPMLSLLLIGKKLPVDVKGMISSILQVVIAPIAAGLLLNKLFPKVSNAIRPFLPILSVLDTACCVGAPLALNINSVMSPFGATILLLVTMFHLSAFLAGYFLTGSVFRNAPDAKAMQRTLSYETGMQSSLLALALATKFFQDPLVGIPPAISTVVMSLMGFTLVL…	transporter	ChloroKB		Predictions	FP		Yes	Yes
AT4G33460	ABC transporter ABCI.10	MNGHCLFAASPPRLFPLRSISSSVSPSGSYRIKFSDNVAVECRNLCFSVSTRQGISVPILRDCSFRIPSGQLWMILGPNGCGKSTLLKILAGVVNPSSGTVFVEKPKNFVFQNPDHQVVMPTVEADVAFGLGKYHDMNQEEVKSRVIKALEAVGMRDYMQRPIQTLSGGQKQRIAIAGALAEACKVLLLDELTTFLDESDQMGVIKAVKDLINAKKGDVTALWVTHRLEELKYADGAVYMENGRVVRHGDAATISDFIKAKQSSYIDQIGS*	transporter	ChloroKB	putative	Predictions		multimeric	Yes	Yes
AT4G00630	AtKEA2	MDFASSVQRQSMFHGGADFASYCLPNRMISAKLCPKGLGGTRFWDPMIDSKVRSAIRSKRNVSYRSSLTLNADFNGRFYGHLLPAKPQNVPLGFRLLCQSSDSVGDLVGNDRNLEFAEGSDDREVTFSKEEKDTREQDSAPSLEELRDLLNKATKELEVASLNSTMFEEKAQRISEVAIALKDEAASAWNDVNQTLNVVQEAVDEESVAKEAVQKATMALSLAEARLQVALESLEAEGYNTSEESEVRDGVKDKEEALLSAKADIKECQENLASCEEQLRRLQVKKDELQKEVDRLNEAAERAQISALKAEEDVANIMVLAEQAVAFELEATQRVNDAEIALQRAEKTLFGSQTQETTQGKVLDGKNTIVGEDEVLSEIVDVSHQAERDLVVVGVSSDV…	antiporter	ChloroKB		FP			Yes	Yes
AT4G04850	AtKEA3	MAISTMLGSISCCPSPKGYEMVKQHSVRLKHCVFTVKSSVPVYSEGVNDGIKLHSFGNLVKKKVFLDTSKRFYFQGRWSESSGRRVETYAGVDVASAVDVINDLGFDTLTFLMVTVIIVPAFRILKASPILGFFFAGVVLNQFGLIRNLTDVKVLSEWGILFLLFEMGLELSLARLKALAKFAFGMGLTQVLLCTAAFTAFELPPNGAIGTKILEFLFHSRPDLVNIRSIDEAVVIGAALSLSSSAFVLQLLAEKGELPTRFGSATLGILLLQDIAVVPLLVILPVLESQDIGGESIWPMLAKESAKALGGLGILSLGGKFFLRRIFEVVAETRSSEAFVALCLLTVAGTSLVTQWLGFSDTLGAFLAGALLAETNFRTQIEADIRPFRGLLLGLFFVT…	antiporter	ChloroKB	Thylakoid	MS/MS	FP		Yes	Yes
AT1G01790	AtKEA1	MEYASTFQRPILFHGGDGASYCFPNRLISPKGISITSGDSKVHSCFRLRRNVAQSGTLNLMNACFSGRFYSGHLHSTKSILGNGHQAKRIPFGFRLRCQGHESLGNADSNDHRIGESSESSDETEATDLKDARVENDTDSLEELKELLHKAIKELEVARLNSTMFEEKAQRISERAIALKDEAATAWLDVNKTLDVIRDTVYEEALAKEAVQTATMALSLAEARLQVIVESLEAGAGNDIPHVSEETEETIDVNDKEEALLAAKDDIKECQVNLDNCESQLSALLSKKDELQKEVDKLNEFAETIQISSLKAEEDVTNIMKLAEQAVAFELEATQRVNDAEIALQRAEKSLSISQTPEETQGQLSDEETSQEDAMVLSGNVEDVTHQVEKESPKDGDLP…	antiporter	ChloroKB		MS/MS	FP		Yes	Yes
AT5G54800	GPT1	MVLSVKQTLSPKIGLFRRNPSSSLGRSPVSLSFPSTELPKRTVLAVSKPLHLSSSLRAKSPVVRCEAYEADRSEPHPIGDDAAAAETKSEAAKKLKIGIYFATWWALNVVFNIYNKKVLNAYPYPWLTSTLSLAAGSLMMLISWAVGIVETPKTDFDFWKTLFPVAVAHTIGHVAATVSMSKVAVSFTHIIKSGEPAFSVLVSRFILGETFPTSVYLSLIPIIGGCALSALTELNFNMIGFMGAMISNLAFVFRNIFSKKGMKGKSVSGMNYYACLSMLSLLILTPFAIAVEGPQMWVDGWQTALATVGPQFVWWVVAQSVFYHLYNQVSYMSLDQISPLTFSVGNTMKRISVIVSSIIIFRTPVQPVNALGAAIAILGTFLYSQAKL*	transporter	ChloroKB		MS/MS			Yes	Yes
AT1G61800	GPT2	MLSSIKPSSSSFSTAISGSVRRSIPTKLKFSPLLIIKNCHNQSFNANVVSHQKPLHISSASNFKREVKVEAYEADRSRPLDINIELPDEQSAQKLKIGIYFATWWALNVVFNIYNKKVLNAFPYPWLTSTLSLACGSLMMLVSWATRIADAPKTDLEFWKTLFPVAVAHTIGHVAATVSMSKVAVSFTHIIKSGEPAFSVLVSRFFMGETFPLPVYLSLLPIIGGCALAAITELNFNITGFMGAMISNLAFVFRNIFSKKGMKGKSVSGMNYYACLSMMSLVILTPFSIAVEGPQMWAAGWQNAVSQVGPNFVWWVVAQSVFYHLYNQVSYMSLDQISPLTFSIGNTMKRISVIVASIIIFHTPIQPVNALGAAIAIFGTFLYSQAKQ*	transporter	ChloroKB		Predictions			Yes	Yes
AT5G17630	XPT/NSTP	MISLNLSPSLNPGLLHKTRTCQQPTRLSALLVTNPKPFNHRHPLGLSPIPNLQIRDVSAKPLLSLTNPESSSGFSRKPRSIAAVGSSDSNPDEKSDLGEAEKKEKKAKTLQLGIVFGLWYFQNIVFNIFNKKALNVFPYPWLLASFQLFAGSIWMLVLWSFKLYPCPKISKPFIIALLGPALFHTIGHISACVSFSKVAVSFTHVIKSAEPVFSVIFSSLLGDSYPLAVWLSILPIVMGCSLAAVTEVSFNLGGLSGAMISNVGFVLRNIYSKRSLQSFKEIDGLNLYGCISILSLLYLFPVAIFVEGSHWVPGYHKAIASVGTPSTFYFWVLLSGVFYHLYNQSSYQALDEISPLTFSVGNTMKRVVVIISTVLVFRNPVRPLNALGSAIAIFGTFLY…	translocator	ChloroKB		MS/MS			Yes	Yes
AT5G46110	TPT/APE2	MESRVLLRATANVVGIPKLRRPIGAIHRQFSTASSSSFSVKPIGGIGEGANLISGRQLRPILLLDSSAINGGEKREILKPVKAAAAEGGDTAGDAKVGFLAKYPWLVTGFFFFMWYFLNVIFNILNKKIYNYFPYPYFVSVIHLFVGVVYCLISWSVGLPKRAPIDSNLLKVLIPVAVCHALGHVTSNVSFAAVAVSFTHTIKALEPFFNAAASQFIMGQSIPITLWLSLAPVVLGVAMASLTELSFNWLGFISAMISNISFTYRSIFSKKAMTDMDSTNVYAYISIIALFVCIPPAIIVEGPKLLNHGFADAIAKVGMTKFISDLFWVGMFYHLYNQLATNTLERVAPLTHAVGNVLKRVFVIGFSIVIFGNKISTQTGIGTGIAIAGVAMYSIIKAK…	translocator	ChloroKB		MS/MS			Yes	Yes
AT1G64150	PAM71	MLSLNLSESLRIPFQNPRPPKSDFSSTSSSPSSSSRRCVSAYPIPIGFSVRNQYFSRCLTQLRRNESQQLGFRCFQRNDAACYLEKAESEEHDRNLDVLVESSIAHSRREIQRVLMFLAVSGSVALLGTDPAFAASSIPNVTQSLVTSFGDLGDISSGFASAFLLIFFSELGDKTFFIAALLAARNSAATVFVGTFGALGIMTIISVVLGRTFHYVDEVLPFRFGGTDLPIDDIAAVCLLVYFGVSTLLDAVSDEGKADEEQKEAELAVSELSGNGAGIVAAANTIISTFALVFVAEWGDKSFFSTIALAAASSPLGVIAGALAGHGAATLLAVLGGSLLGNFLSEKAIAYVGGVLFLVFAAVTVAEIVT*		Literature		FP			Yes	No
AT4G13590	CMT1	MKLTSLSKNANSTATAVTVSSIQKLPFLSLSETLPCPKSSRKPTFLPLRCRRRPKLDLLWGKFRVRASDAGVGSGSYSGGEEDGSQSSSLDQSPATSSESLKPRGPFPYSLSIALVLLSCGLVFSLITFVKGGPSSVLAAVAKSGFTAAFSLIFVSEIGDKTFFIAALLAMQYEKTLVLLGSMGALSLMTILSVVIGKIFQSVPAQFQTTLPIGEYAAIALLMFFGLKSIKDAWDLPPVEAKNGEETGIELGEYSEAEELVKEKASKKLTNPLEILWKSFSLVFFAEWGDRSMLATVALGAAQSPLGVASGAIAGHLVATVLAIMGGAFLANYISEKLVGYVGGALFLVFAAATFFGVF*		Literature		FP			Yes	No
AT5G58270	ATM3 -GSH transporter	MSRGSRFVRAPGLLLCRVNLQPQPKIPSFSYSLRSDYRLHNGFSNYIRRNSIRTSPVINAFLSDNSPSPSPSPSPIRFVQRSSMLNGRLFSTSTPNPDQTTTKTKEIKTTSSDSDSAMADMKILRTLAGYLWMRDNPEFRFRVIAALGFLVGAKVLNVQVPFLFKLAVDWLASATGTGASLTTFAATNPTLLTVFATPAAVLIGYGIARTGSSAFNELRTAVFSKVALRTIRSVSRKVFSHLHDLDLRYHLSRETGGLNRIIDRGSRAINFILSAMVFNVVPTILEISMVSGILAYKFGAAFAWITSLSVGSYIVFTLAVTQWRTKFRKAMNKADNDASTRAIDSLINYETVKYFNNEGYEAEKYDQFLKKYEDAALQTQRSLAFLNFGQSIIFSTALS…	transporter	ChloroKB	Mitochondrion	FP			Yes	No
AT1G70610	ABC transporter ABCB.26	MAQQVLGCTSRPIRVSLHRCSVITTSDTIRRKNLRFVRNPRLSFSLQSSTRNYRLPSINCSTVNGAVAETAEYYEGEGDNVSLAEKIRQCIDFLRTILPGGSWWSFSDEVDGRFIAKPVTVWRALSRMWELVAEDRWVIFAAFSTLIVAALSEITIPHFLTASIFSAQSGDIAVFHRNVKLLVTLCVTSGICSGIRGCFFGIANMILVKRMRETLYSTLLFQDISFFDSQTVGDLTSRLGSDCQQVSRVIGNDLNMIFRNVLQGTGALIYLLILSWPLGLCTLVICCILAAVMFVYGMYQKKTAKLIQEITASANEVAQETYSLMRTVRVYGTEKQEFKRYNHWLQRLADISLRQSAAYGIWNWSFNTLYHATQIIAVLVGGLSILAGQITAEQLTKFL…	transporter	ChloroKB	putative	MS/MS		multimeric	Yes	No
AT5G03910	ABC transporter ABCB.29	MSFLLLTPPPCLLIPPPPLSHRRSSSLFLKHPFQPSPRPLSFCKPSALRLRANTTVNSLKALETIKPYLQSESKTVLLGWLCSCVSVVSLSQIVPRLGSFTSNLNANAASLTKLKGECLVLAGLVLAKVVAYYLQQAFLWEAALNTVYKIRVFAYRRVLERELEFFEGGNGISSGDIAYRITAEASEVADTIYALLNTVVPSAIQISVMTAHMIVASPALTLVSAMVIPSVALLIAYLGDRLRKISRKAQIASAQLSTYLNEVLPAILFVKANNAEISESVRFQRFARADLDERFKKKKMKSLIPQIVQVMYLGSLSIFCVGAVILAGSSLSSSAIVSFVASLAFLIDPVQDLGKAYNELKQGEPAIERLFDLTSLESKVIERPEAIQLEKVAGEVELC…	transporter	ChloroKB	putative	MS/MS		multimeric	Yes	No
AT2G32040	Folate-biopterin transporter 1	MASRSLFSISISPSQFTVLPSINNERRRLAIAARSHRLSRRKIRKRPPDRDMSSIVSIPELPRRRDSEESLLLDSRISVAEGDTSNTDVEGDRDTTSSIRTQPPPRKGRNLSSSRIKFYGVELSPDNVAVAMVYFVQGVLGLARLAVSFYLKDDLHLDPAETAVITGLSSLPWLVKPLYGFISDSVPLFGYRRRSYLVLSGLLGAFSWSLMAGFVDSKYSAAFCILLGSLSVAFSDVVVDSMVVERARGESQSVSGSLQSLCWGSSAFGGIVSSYFSGSLVESYGVRFVFGVTALLPLITSAVAVLVNEQRVVRPASGQKENITLLSPGFLQTSKQNMIQLWGAIKQPNVFLPTLFIFLWQATPHSDSAMFYFTTNKLGFTPEFLGRVKLVTSIASLLG…	transporter	ChloroKB		FP			Yes	No
AT1G32080	PLGG1	MATLLATPIFSPLASSPARNRLSCSKIRFGSKNGKILNSDGAQKLNLSKFRKPDGQRFLQMGSSKEMNFERKLSVQAMDGAGTGNTSTISRNVIAISHLLVSLGIILAADYFLKQAFVAASIKFPSALFGMFCIFSVLMIFDSVVPAAANGLMNFFEPAFLFIQRWLPLFYVPSLVVLPLSVRDIPAASGVKICYIVAGGWLASLCVAGYTAIAVRKMVKTEMTEAEPMAKPSPFSTLELWSWSGIFVVSFVGALFYPNSLGTSARTSLPFLLSSTVLGYIVGSGLPSSIKKVFHPIICCALSAVLAALAFGYASGSGLDPVLGNYLTKVASDPGAGDILMGFLGSVILSFAFSMFKQRKLVKRHAAEIFTSVIVSTVFSLYSTALVGRLVGLEPSLTV…	transporter	ChloroKB		MS/MS			Yes	No
AT5G59250	MFS	MAFAVSVQSHFAIRALKRDHFKNPSPRTFCSCFKSRPDSSYLSLKERTCFVSKPGLVTTRYRHIFQVGAETGGEFADSGEVADSLASDAPESFSWSSVILPFIFPALGGLLFGYDIGATSGATLSLQSPALSGTTWFNFSPVQLGLVVSGSLYGALLGSISVYGVADFLGRRRELIIAAVLYLLGSLITGCAPDLNILLVGRLLYGFGIGLAMHGAPLYIAETCPSQIRGTLISLKELFIVLGILLGFSVGSFQIDVVGGWRYMYGFGTPVALLMGLGMWSLPASPRWLLLRAVQGKGQLQEYKEKAMLALSKLRGRPPGDKISEKLVDDAYLSVKTAYEDEKSGGNFLEVFQGPNLKALTIGGGLVLFQQITGQPSVLYYAGSILQTAGFSAAADATR…	symporter	ChloroKB	putative	MS/MS			Yes	No
AT1G34065	SAMC2	MTKALSGFCCSLSLSTLVRSSSSHMDSDIVSSSIDRSQTAMPDALAFKSINDPIKNQINSCAAICVKQDDPCHFLRVLYESLITGGLAGVVVEAALYPIDTIKTRIQVARDGGKIIWKGLYSGLGGNLVGVLPASALFFGVYEPTKQKLLKVLPDNLSAVAHLAAGALGGAVSSIVRVPTEVVKQRMQTGQFVSAPDAVRLIIAKEGFGGMYAGYGSFLLRDLPFDALQFCVYEQLRIGYKLAARRDLNDPENAMIGAFAGAVTGVLTTPLDVIKTRLMVQGSGTQYKGVSDCIKTIIREEGSSALWKGMGPRVLWIGIGGSIFFGVLEKTKQILSERSQKSHNA*	carrier	ChloroKB	putative	Predictions	FP		Yes	No
AT2G02590	Small multi-drug export protein	MAISTLLSISSFTLSSSSSTKTHLLTSIPASRVYSYPISPKWKQIRFLQSQSSSLFYPLRRNFTRFCSSPDGFLRNTKDDEEGNEIIQLPSIGVNPVKFAICVVLWASFSLLWFARSGDAKAATDSIKSSSFGLRIASTLRRFGWPDEAVVFALATLPVIELRGAIPVGYWMQLKPVVLTSFSVLGNMVPVPFIVLYLKTFASFVAGKSQTASKLLDILFKRAKEKAGPVEEFKWLGLMLFVAVPFPGTGAWTGAIIASILDMPFWSAVSSNFCGVVLAGLLVNLLVNLGLKQAIVAGIALFFVSTFMWSVLRNIRKSIKPSLP*	transporter	ChloroKB	putative	MS/MS			Yes	No
AT3G51870	Unsure Chloroplast/Mitochondrial substrate	MEEDRAILTFHRIPSLNSSLITTSSPAKSGAEQFRRRVLRNPARGDFGLGRFACISLVEKCEQREFAPTTAQLLNNPLAILALVPKDAAIFAAGALAGAAAKTVTAPLDRIKLLMQTHGIRLGQQSAKKAIGFIEAITLIAKEEGVKGYWKGNLPQVIRVLPYSAVQLLAYESYKNLFKGKDDQLSVIGRLAAGACAGMTSTLLTYPLDVLRLRLAVEPGYRTMSQVALSMLRDEGIASFYYGLGPSLVGIAPYIAVNFCIFDLVKKSLPEEYRKKAQSSLLTAVLSAGIATLTCYPLDTVRRQMQMRGTPYKSIPEAFAGIIDRDGLIGLYRGFLPNALKTLPNSSIRLTTFDMVKRLIATSEKQLQKISDDNRNRDQAQ*	carrier	ChloroKB	putative	MS/MS			Yes	No
AT3G61320	BEST/ATVCCN1	MYQSMNLSVSSNFTHRSLLESRFPIFSTGFRKSVNLKPPRVSSGPESNDSGHETLTDKLIHLLRAVPDWADEIKERGMQQKRSLYTHEKWVEHRSSLRHVRHLLSSFSSRVILSLIPPVFFFTSVAVVIASYNSAVALDWLPGIFPILRSSSLPYQLTAPALALLLVFRTEASYSRYEEGRKAWVGIIAGTNDLARQVICSVDSSGDELIIKDLLLRYIAAFPVALKCHVIYGSDIARDLRNLIEADDLSLILQAKHRPRCVIEFISQSIQLLKLDDAKRDLLESKMLHLHEGIGVCEQLMGIPIPLSYTRLTSRFLVFWHLTLPIILWDECHWIVVPATFISAASLFCIEEVGVLIEEPFPMLALDELCDLVHSNIQEAVKSEKVIRNRIIAKIKLHE…		Literature	Thylakoid	Predictions	FP		Yes	No
AT4G37270	HMA1	MEPATLTRSSSLTRFPYRRGLSTLRLARVNSFSILPPKTLLRQKPLRISASLNLPPRSIRLRAVEDHHHDHHHDDEQDHHNHHHHHHQHGCCSVELKAESKPQKMLFGFAKAIGWVRLANYLREHLHLCCSAAAMFLAAAVCPYLAPEPYIKSLQNAFMIVGFPLVGVSASLDALMDIAGGKVNIHVLMALAAFASVFMGNALEGGLLLAMFNLAHIAEEFFTSRSMVDVKELKESNPDSALLIEVHNGNVPNISDLSYKSVPVHSVEVGSYVLVGTGEIVPVDCEVYQGSATITIEHLTGEVKPLEAKAGDRVPGGARNLDGRMIVKATKAWNDSTLNKIVQLTEEAHSNKPKLQRWLDEFGENYSKVVVVLSLAIAFLGPFLFKWPFLSTAACRGSV…		Literature		MS/MS			Yes	No
AT5G16150	AtpGlcT	MQSSTYAVKGNAAFAFQRRTFSSDRSTTSTGIRFAGYKSLATTGPLYCSGSEAMGATLARADNGIQSVMSFSSVKARSVRAQASSDGDEEEAIPLRSEGKSSGTVLPFVGVACLGAILFGYHLGVVNGALEYLAKDLGIAENTVLQGWIVSSLLAGATVGSFTGGALADKFGRTRTFQLDAIPLAIGAFLCATAQSVQTMIVGRLLAGIGIGISSAIVPLYISEISPTEIRGALGSVNQLFICIGILAALIAGLPLAANPLWWRTMFGVAVIPSVLLAIGMAFSPESPRWLVQQGKVSEAEKAIKTLYGKERVVELVRDLSASGQGSSEPEAGWFDLFSSRYWKVVSVGAALFLFQQLAGINAVVYYSTSVFRSAGIQSDVAASALVGASNVFGTAVAS…	transporter	ChloroKB		MS/MS			Yes	No
AT4G32400	AtBT1	MGKTGIQLFDDSRNGFFSVSDLGFDSSLNSSNYHPIGGLFASVNQTNPFASLSSSDLSNRGNNSFSTQLNDLYTKYMPGKEEEEEVVNGEKRKRKKKGGLTLKIKIANPSLRRLLSGAVAGAVSRTVVAPLETIRTHLMVGSGGNSSTEVFSDIMKHEGWTGLFRGNLVNVIRVAPARAVELFVFETVNKKLSPPHGQESKIPIPASLLAGACAGVSQTLLTYPLELVKTRLTIQRGVYKGIFDAFLKIIREEGPTELYRGLAPSLIGVVPYAATNYFAYDSLRKAYRSFSKQEKIGNIETLLIGSLAGALSSTATFPLEVARKHMQVGAVSGRVVYKNMLHALVTILEHEGILGWYKGLGPSCLKLVPAAGISFMCYEACKKILIENNQEA*	transporter	ChloroKB	Dual	FP			Yes	No
AT3G46980	PHT4;3	MCYSLSIQSSIDFHNRNALKIHGDRAILTSNLPTLRRIPFLPERDRRRKLVLCTGRVVNSLKFTGNTSVDLCGIPRHRLRVSCSDARRTPEETAAELTAQPNFSEFITSERVKVVAMLALALALCNADRVVMSVAIVPLSLSRGWSKSFSGIVQSSFLWGYLISPIAGGTLVDRYGGKVVMAWGVALWSLATFLTPWAADSSLWALLAARAMVGVAEGVALPCMNNMVARWFPPTERSRAVGIAMAGFQLGNVVGLMLSPILMSQGGIYGPFVIFGLSGFLWLLVWLSATSSAPDRHPQITKSELEYIKQKKQISTMENKRISTSGIPPFGRLLSKMPTWAVIVANSMHSWGFFVILSWMPIYFNSVYHVNLKQAAWFSAVPWSMMAFTGYIAGFWSDL…	transporter	ChloroKB	putative	MS/MS			Yes	No
AT2G47490	AtNDT1	MSANSHPPNSKNVLCNAAAGAAAGVVAATFVCPLDVIKTRFQVHGLPKLGDANIKGSLIVGSLEQIFKREGMRGLYRGLSPTVMALLSNWAIYFTMYDQLKSFLCSNDHKLSVGANVLAASGAGAATTIATNPLWVVKTRLQTQGMRVGIVPYKSTFSALRRIAYEEGIRGLYSGLVPALAGISHVAIQFPTYEMIKVYLAKKGDKSVDNLNARDVAVASSIAKIFASTLTYPHEVVRARLQEQGHHSEKRYSGVRDCIKKVFEKDGFPGFYRGCATNLLRTTPAAVITFTSFEMVHRFLVTHIPSEQSSIL*	transporter	ChloroKB		FP			Yes	No
AT5G66380	AtFOLT1	MAASWQWENATAGAVAGFATVAAMHSLDVVRTRFQVNDGRGSSLPTYKNTAHAVFTIARLEGLRGLYAGFFPAVIGSTVSWGLYFFFYGRAKQRYARGRDDEKLSPALHLASAAEAGALVCLCTNPIWLVKTRLQLQTPLHQTQPYSGLLDAFRTIVKEEGPRALYKGIVPGLVLVSHGAIQFTAYEELRKIIVDLKERRRKSESTDNLLNSADYAALGGSSKVAAVLLTYPFQVIRARLQQRPSTNGIPRYIDSLHVIRETARYEGLRGFYRGLTANLLKNVPASSITFIVYENVLKLLKQHPTTKD*	transporter	ChloroKB		FP			Yes	No
AT1G05030	MFS	MWVTNTVLLYRPNSMNRLTFSYPTRLAHSRKASSFSRFFRSSKRKKRVTTLSTKKPDDDHEISPVPPEKFSADLGWLSAFPHVSVASMANFLFGYHIGVMNGPIVSIARELGFEGNSILEGLVVSIFIAGAFIGSIVAGPLVDKFGYRRTFQIFTIPLILGALVSAQAHSLDEILCGRFLVGLGIGVNTVLVPIYISEVAPTKYRGSLGTLCQIGTCLGIIFSLLLGIPAEDDPHWWRTMLYVASMPGFLLALGMQFAVESPRWLCKVGRLDDAKVVIRNIWGGSEVEKAVEDFQSVMKNSGSNLNSRWLELLDKPHSRVAFIGGSLFVLQQFAGINGVLYFSSLTFQNVGITSGAQASLYVGVTNFAGALCASYLIDKQGRKKLLIGSYLGMAVSMFL…	transporter	ChloroKB	putative	Predictions			Yes	No
AT4G33520	PAA1	MESTLSAFSTVKATAMARSSGGPSLPLLTISKALNRHFTGARHLHPLLLARCSPSVRRLGGFHGSRFTSSNSALRSLGAAVLPVIRHRLECLSSSSPSFRSISSGGGSGFGGYNGGSGGGGGGGSESGDSKSKLGANASDGVSVPSSDIIILDVGGMTCGGCSASVKKILESQPQVASASVNLTTETAIVWPVPEAKSVPDWQKSLGETLANHLTNCGFQSTPRDLVTENFFKVFETKTKDKQARLKESGRELAVSWALCAVCLVGHLTHFLGVNAPWIHAIHSTGFHVSLCLITLLGPGRKLVLDGIKSLLKGSPNMNTLVGLGALSSFSVSSLAAMIPKLGWKTFFEEPVMLIAFVLLGRNLEQRAKIKATSDMTGLLSVLPSKARLLLDGDLQNST…		Literature			FP		Yes	No
AT5G21930	PAA2	MASNLLRFPLPPPSSLHIRPSKFLVNRCFPRLRRSRIRRHCSRPFFLVSNSVEISTQSFESTESSIESVKSITSDTPILLDVSGMMCGGCVARVKSVLMSDDRVASAVVNMLTETAAVKFKPEVEVTADTAESLAKRLTESGFEAKRRVSGMGVAENVKKWKEMVSKKEDLLVKSRNRVAFAWTLVALCCGSHTSHILHSLGIHIAHGGIWDLLHNSYVKGGLAVGALLGPGRELLFDGIKAFGKRSPNMNSLVGLGSMAAFSISLISLVNPELEWDASFFDEPVMLLGFVLLGRSLEERAKLQASTDMNELLSLISTQSRLVITSSDNNTPVDSVLSSDSICINVSVDDIRVGDSLLVLPGETFPVDGSVLAGRSVVDESMLTGESLPVFKEEGCSVS…		Literature	Thylakoid		FP		Yes	No
AT3G51895	SULTR 3.1	MGTEDYTFPQGAEELHRRHHTVEAPQPQPFLKSLQYSVKETLFPDDPFRQFKNQNASRKFVLGLKYFLPIFEWAPRYNLKFFKSDLIAGITIASLAIPQGISYAKLANLPPILGLYSSFVPPLVYAVLGSSRDLAVGTVAVASLLTGAMLSKEVDAEKDPKLYLHLAFTATFFAGVLEASLGIFRLGFIVDFLSHATIVGFMGGAATVVSLQQLKGIFGLKHFTDSTDVISVMRSVFSQTHEWRWESGVLGCGFLFFLLSTRYFSIKKPKFFWVAAMAPLTSVILGSLLVYFTHAERHGVQVIGDLKKGLNPLSGSDLIFTSPYMSTAVKTGLITGIIALAEGVAVGRSFAMFKNYNIDGNKEMIAFGMMNIVGSFTSCYLTTGPFSRSAVNYNAGCKT…	transporter	ChloroKB		FP			Yes	No
AT4G02700	SULTR 3.2	MSSKRASQYHQVEIPPPQPFLKSLKNTLNEILFADDPFRRIRNESKTSKKIELGLRHVFPILEWARGYSLEYLKSDVISGITIASLAIPQGISYAQLANLPPILGLYSSLVPPLVYAIMGSSRDLAVGTVAVASLLTAAMLGKEVNAVVNPKLYLHLAFTATFFAGLMQTCLGLLRLGFVVEILSHAAIVGFMGGAATVVCLQQLKGLLGLHHFTHSTDIVTVLRSIFSQSHMWRWESGVLGCCFLIFLLTTKYISKKRPKLFWISAMSPLVSVIFGTIFLYFLHDQFHGIQFIGELKKGINPPSITHLVFTPPYVMLALKVGIITGVIALAEGIAVGRSFAMYKNYNIDGNKEMIAFGMMNILGSFSSCYLTTGPFSRSAVNYNAGCKTALSNVVMAV…	transporter	ChloroKB		Predictions	FP		Yes	No
AT1G23090	SULTR 3.3	MEVHKVVAPPHKSTVAKLKTKLKETFFPDDPLRQFRGQPNRTKLIRAAQYIFPILQWCPEYSFSLLKSDVVSGLTIASLAIPQGISYAKLANLPPIVGLYSSFVPPLVYAVLGSSRDLAVGPVSIASLILGSMLRQQVSPVDDPVLFLQLAFSSTFFAGLFQASLGILRLGFIIDFLSKATLIGFMGGAAIIVSLQQLKGLLGITHFTKHMSVVPVLSSVFQHTNEWSWQTIVMGVCFLLFLLSTRHLSMKKPKLFWVSAGAPLLSVIVSTLLVFVFRAERHGISVIGKLPEGLNPPSWNMLQFHGSHLALVAKTGLVTGIVSLTEGIAVGRTFAALKNYHVDGNKEMIAIGLMNVVGSATSCYVTTGAFSRSAVNNNAGAKTAVSNIVMSVTVMVTLL…	transporter	ChloroKB			FP		Yes	No
AT3G15990	SULTR 3.4	MGHGTNRVEDMASPNNGTAGETVVEIHSVCLPPKKTAFQKLKKRVGDVFFPDDPLQRFRNQTWRNRVILGLQSLFPIFTWGSQYDLKLLRSDVISGLTIASLAIPQGISYAKLANLPPIVGLYSSFVPPLIYAVLGSSRHLAVGPVSIASLVMGSMLSESVSPTQDSILYLKLAFTSTFFAGVFQASLGLLRLGFMIDFLSKATLIGFTAGAAVIVSLQQLKGLLGIVHFTGKMQIVPVMSSVFNHRSEWSWETIVMGIGFLSILLTTRHISMRKPKLFWISAASPLASVIISTLLVYLIRSKTHAISFIGHLPKGLNPPSLNMLYFSGAHLALAIKTGIITGILSLTEGIAVGRTFASLKNYQVNGNKEMMAIGFMNMAGSCTSCYVTTGSFSRSAVN…	transporter	ChloroKB			FP		Yes	No
AT5G01500	PAPST1	MGEEKSLLQFRSFPSLKTSDFALTEEPSWRLENNVSSNRRRGNKRSGGVFTNFASLSVAIRRDRRESTFNGRNGGGGGAFASVSVVIPKEEDEFAPTSAQLLKNPIALLSIVPKDAALFFAGAFAGAAAKSVTAPLDRIKLLMQTHGVRAGQQSAKKAIGFIEAITLIGKEEGIKGYWKGNLPQVIRIVPYSAVQLFAYETYKKLFRGKDGQLSVLGRLGAGACAGMTSTLITYPLDVLRLRLAVEPGYRTMSQVALNMLREEGVASFYNGLGPSLLSIAPYIAINFCVFDLVKKSLPEKYQQKTQSSLLTAVVAAAIATGTCYPLDTIRRQMQLKGTPYKSVLDAFSGIIAREGVVGLYRGFVPNALKSMPNSSIKLTTFDIVKKLIAASEKEIQRIA…	transporter	ChloroKB		FP			Yes	No
AT4G39460	SAMC1	MAPLTLSVDVKSSSATSHDVSKRVMQSSQLKINKGFFASVNTQEDKPFDFFRTLFEGFIAGGTAGVVVETALYPIDTIKTRLQAARGGGKIVLKGLYSGLAGNIAGVLPASALFVGVYEPTKQKLLKTFPDHLSAVAHLTAGAIGGLAASLIRVPTEVVKQRMQTGQFTSAPSAVRMIASKEGFRGLYAGYRSFLLRDLPFDAIQFCIYEQLCLGYKKAARRELSDPENALIGAFAGALTGAVTTPLDVIKTRLMVQGSAKQYQGIVDCVQTIVREEGAPALLKGIGPRVLWIGIGGSIFFGVLESTKRTLAQRRPNTVKETKEE*	carrier	ChloroKB		FP			Yes	No
AT2G15290	TIC21	MQSLLLPPASSSGVSAVALRPGFQHSFNHQSLSTRSLPLFNPLLLAPKKKTTISSYQSPPSLSVYGFQIGGSKPSFTPSTVAFSYPTSPSSVPGDNEVDKAKLAQVAKRLEKTSRYFKRLGSIGFWGQLVSTVVAAVILSFSIVVTGKPTSPATFYATASGIAAAFVSVFWSFGYIRLSERLRRTSIDPAKAPPRADVVKGLRSGIMVNILGMGSALLGMQATVGFLVAKALTTSANPFYQGVSQGYSPVLALDVFLVQASANTLLSHFLGLVCSLELLRSVTVPNSESVVVPKVA*		Literature		FP		multimeric	Yes	No
AT4G00370	AtPHT4-4 -Ascorb transporter	MALGGLISNRNFGSFIGSGNGCQRLGKSGAEVSKLFPNALLCRNHQPLQASLHHESGHMRRSFGCFLQPRMDSVIRFRNSIKINRSRAYYKSEESDITEGVVPSADGSAEAILVEGNLQNASPWWQQFPRRWVIVLLCFSSFLLCNMDRVNMSIAILPMSQEYNWSSATVGLIQSSFFWGYLLTQILGGIWADKFGGKVVLGFGVVWWSFATIMTPIAARLGLPFLLVVRAFMGIGEGVAMPAMNNMLSKWIPVSERSRSLALVYSGMYLGSVTGLAFSPMLITKFGWPSVFYSFGSLGSIWFLLWLKFAYSSPKDDPDLSEEEKKVILGGSKPREPVTVIPWKLILSKPPVWALIISHFCHNWGTFILLTWMPTYYNQVLKFNLTESGLLCVLPWLTM…	transporter	ChloroKB		FP			No	No
AT5G12860	DiT1	MASLALSGSCSLAFPLKSRSLSLPRPPSSSLNLTKPLRSLDSRFSLLKSPLPVSLRRRSSTLVKASSTVASASSSPTPPLVPAPVPWQGAAIKPLLASIATGLILWFVPVPEGVTRNAWQLLAIFLATIVGIITQPLPLGAVALMGLGASVLTKTLTFAAAFSAFGDPIPWLIALAFFFARGFIKTGLGNRVAYQFVRLFGSSSLGLGYSLVFSEALLAPAIPSVSARAGGIFLPLVKSLCVACGSNVGDGTEHRLGSWLMLTCFQTSVISSSMFLTAMAANPLSANLAFNTIKQTIGWTDWAKAAIVPGLVSLIVVPFLLYLIYPPTVKSSPDAPKLAQEKLDKMGPMSKNELIMAATLFLTVGLWIFGAKLGVDAVTAAILGLSVLLVTGVVTWKEC…	transporter	ChloroKB		MS/MS			No	No
AT5G64290	DiT2-1	MESFALHSLSTTATSTLLSHHHHHHPSRLSLLRRTSSRSPPSTISLRSLSVQPLSFPLLKPIPRFSTRIAAAPQDNAPPPPPPSPSPSPSPQGAKLIPLILSISVGLILRFAVPVPEGVTPQGWQLLSIFLSTIAGLVLSPLPVGAWAFIGLTASIVTKTLSFSAAFSAFTSEVIWLIVISFFFARGFVKTGLGDRIATYFVKWLGKSTLGLSYGLTLSEALIAPAMPSTTARAGGIFLPIIKSLSLSAGSKPNDSSSRKLGSYLIQSQFQCAGNSSALFLTAAAQNLLCLKLAEELGVVISNPWVSWFKAASLPAIISLLCTPLILYKLYPPETKDTPEAPGIAATKLKQMGPVTKNEWIMVGTMLLAVTLWICGETLGIPSVVAAMIGLSILLVLGV…	transporter	ChloroKB		MS/MS			No	No
AT5G64280	DiT2-2	MESLALRSISLSASYLSLHRSSSKSFALLPPSISVHTSPTLRSLSISSPRFTLRATASSLPEEQNKPQPPPPSPPQPQGAKLIPLAISVSIGLIVRFLIPRPEQVTSQGWQLLSIFLFTISGLVLGPLPVGAWAFIGLTASIVTKTLPFSTAFAAFTNELIWLIAISFFFARGFIKTGLGDRIATYFVKWLGKSTLGLSYGLAFCETLMGLIMPSTMARAGGVFLPVIKSLAISAGSYPGDPSSRKLGSFLIQTQLQCSGASGAILLTSAAQNLLCLKLAREVGVVISNPWITWFKVASVPAFVSLLCTPLIIYKLYPPELKHTPEAPAAAAKKLERLGPITKNEWIMLGAMAFTVSLWVFGEAIGIASVVSAMIGLSTLLLLGVINWDDCLSDKSAWD…	transporter	ChloroKB		MS/MS			No	No
AT5G17520	MEX1	MEGKAIATSLGGDRVLIFPCSPRSSFVFTSRLSSLPLKRASIGGAVSCSGVNGLTRWNSIVSTRRLVPVRSINSESDSDSDFPHENQQGNPGLGKFKEYQEWDSWTAKFSGGANIPFLMLQLPQIILNTQNLLAGNNTALSAVPWLGMLTGLLGNLSLLSYFAKKREKEAAVVQTLGVVSTHIVLAQLTMAEAMPIQYFVATSAVVTIGLIVNCLYYFGKLSKTVWQLWEDVITIGGLSVLPQIMWSTFVPLVPNSILPGTTAFGIAVAAIIMARTGKLSEKGVRFVGSLSGWTATLMFMWMPVSQMWTNFLNPDNIKGLSSITMLLSMMGNGLMIPRALFIRDLMWLTGSLWATLFYGYGNILCLYLVNCTSQSFFVAATIGLISWIGLALWRDAVAY…	transporter	ChloroKB		FP			No	No
AT2G29650	PHT4;1	MNARALLCSSNIHSLYTSNRPPEKTSSSRSLRNLKPSPKSLRVWIYPRNRSSVFRVLVRSSDKSESSNSYYVEGDKVSGNNDVVSDSPSSIVLPWWEEFPKRWVIVLLCFSAFLLCNMDRVNMSIAILPMSAEYGWNPATVGLIQSSFFWGYLLTQIAGGIWADTVGGKRVLGFGVIWWSIATILTPVAAKLGLPYLLVVRAFMGVGEGVAMPAMNNILSKWVPVQERSRSLALVYSGMYLGSVTGLAFSPFLIHQFGWPSVFYSFGSLGTVWLTLWLTKAESSPLEDPTLLPEERKLIADNCASKEPVKSIPWRLILSKPPVWALISCHFCHNWGTFILLTWMPTYYHQVLKFNLMESGLLSVFPWMTMAISANAGGWIADTLVSRGFSVTNVRKIMQ…	transporter	ChloroKB		FP			No	No
AT3G21580	ABCI12	MNHSNLANPTVSLTVTLIPKHPIRHLTSPIPNRNFTNPKLLFPLRLNETPSSSLAAKRVFIVRATVDGDGKTGNWVNRLPIPGLGAENVFRLISSATGSPIGQFISSPVTFLHSVDPRIKLVWLLTLVVLPARANLVVRLGLVLCTALLSILVLPRQVWIDQLARVSLLSGILFITLGLGSDGAPPMLQSRTPPSSITSLPNLPMSLSGYSYMLLKLGPLQFTRKGLSVGSTAACLTFIIFQSASICLATTTPEQLALALRWFLFPLTYIGVPVSEIILTLLLSLRFINLVFDEVRSVSLGIVSRRVNWQQLTVLETLDIFASFIRRIFKNIFRHAEQISQAMIVRGFRGESSSHKIYFFSGSSNKFADFASVLCLIGVISTALLSEYFLV*	transporter	ChloroKB	putative	MS/MS		multimeric	No	No
AT5G20380	PHT4;5	MARLTLRPHNHFFSSPIYAHKQPFLSVYTIFPHHHQNPLIKSRVKCSASGTERVRESKKLPPKDPIEDPKPQLPIPEVLSTETGFEQNWPPWKNIPQRYKLIGATSLAFVICNMDKVNLSIAIIPMSHQFGWSSSVAGLVQSSFFWGYALSQLPGGWLSKIFGGRKVLEIGVFTWSFATALVPLLAGFMPGLIFSRILVGIGEGVSPSAATDLIARTIPVKERSRAVGFVFGGLSLGSVMGLLLAPPIIETFNWESVFYLFGLLGVGWFVGFQFLNEEEVSYKGNEISTSHKSENATKEELGSSLKEIPWKSFFQSPAVWAMIYTHFCGSWGHYTCLSWLPTYFSEALSLNLTEAAWVSILPPLASIVVTSLASQFADYLITNGVDTTTVRKICQTIAF…	transporter	ChloroKB		FP			No	No
AT3G56160	BASS4	MAIASTLASTQNPFLCLRQPPSPGNRSVVFRRCQDPCGRRWISRSIRACQPSDKVSGQFPFDFMYSSMLIPSSCGEWNRIHLGGDGGISASAQRLYFGKELLSFASDNFLPLALVSGVGLGFANPTLGCLADKYSFTKISTCGIFIISGLTLRTEAIGAAVKGWPLGLFGLISILLLTPSFSRLIMLVQLQPRELVTGLGIFCCMPTTLSSGVALTHLAGGNAALALAVTVASNLLGILTIPFWVSRYIAGGVGVSFPTDQLFRSLIVTLLIPLIIGKVIRESFKGFANFVDNNRKLFSKINAICLSLVPWIQVSRSRSLLLSVQPKVFLAAVGIGILLHLSLLAFNAVSIRILSGLTGGSKSSKENSTAVLLVSSQKTLPVMVAVVEQLGGAFGETGL…	transporter	ChloroKB		MS/MS			No	No
AT5G03555	PLUTO	MVSNCLSLSLHLNLHPHKHNRHSLSSLRSRTKAKLYQHVSFTDSSHKSSYTSCVSTFDIQRKSSKHYELGKHSFSPILPGDNLVLSRSGVIRPRLSAMTGSEINDHGYDESQFDPSLTNDDLKPTTPSQRTFSWLDMSSLWIGLVVGVPTYYLAGSLVDLGMAWWQGIATVVTANLILLVPLVLTAQPGTLYGISFPVLARSSFGIRGAHIPTLLRALVGCGWYGIETWIGGEAIFLLLPGHIKKSALSHTLPWLGTSPLEFSCFIVFWLAQLCIVWRGMDGIRKLEKYSAPILISLTSCLLAWSYLKAGGFGHMLSLSSKLTSAQFWTLFFPSLTANISFWATLALNIPDFSRFAKSQTDQIIGQVGLPVFMGLFTFVGVAVTSSTSIIFGRVISNPI…	transporter	ChloroKB		FP			No	No
AT5G19380	CLT1-GSH transporter	MATTSSDRLIAGLTASIGSIESRYANPAQSVSLICRNQINGAPPIVLRSSRRSRLWLIEAIPPAKSWNGSNDGDEDIKKSDTRNYAIGGTGGHAVAGKDDRTMEIVIAAATTAALGVGNRVLYKLALIPLKQYPFFLAQLSTFGFRFRFVVSFDDLAFIVFNCWTIFKMSTTTENRKFYSPVYTLAVTVYEIDALDITLGLEEMYVAVYFSILYFRYRAGIVTKEMLSVPKLPFLIVGVLESLALAAGMAAASNLSGPSTTVLSQTFLVWQILFSIIFLGRRYRINQILGCTLVAFGVIVSVASGSGAAHSFKDTGILWSLLMVFSFLLQGADTVMKEVIFLDSKKRLKGASLDLFVVNSYGSIFQVICIALLLPFLSKLWGIPFNQLPSYIRDGGACF…	transporter	ChloroKB	putative	Predictions			No	No
AT4G24460	CLT2-GSH transporter	MDTVLMATTPPIRCLHASIPTVFRSPAIYQVSCRSSQLFSYRSTTMMSMCFLRRSDLRSRFLSTPKTTSPMRRPRFSVGASTEESSIPSNRNLIVANSVVIVALAVANRVLYKLALVPMKQYPFFMAQLTTFGYVLIYFTILYTRRRLGIVTNEMMDVPKWRFAIIGFLEALGVATGMAAAAMLPGPVIPILNQTYLVWQLLFALLILGRRFLLNQIAGCLLVAVGVVVAVSSGSGADTTLSGIGFLWPAVLVASAAFQAGASIIKEFVFNDAAKRLEGKSLDIFVVNSFGSGFQALFVFLLLPFLSNLKGIPFASLPSYLKDGAGCFFNTGAKISGCDGAPILPLLYISTNLAFNISLLHLVKISSAIVSSLTMMLSVPLAVYIMSKPLPYLPGGSSL…	transporter	ChloroKB		MS/MS			No	No
AT5G12170	CLT3 -GSH transporter	MATTSRRFTTGLFASITSVKSHSANRPQSISLIRRNHIDHRLPLIVPSSRRWIIQAARSWDGFDDGAEAEIKKPGAYGYAIGDNEIEGSSSSTVHVIDGEHVKTAEIVIWAAVTAAFGVGNRVMYKLALVPLKEYPFFLAQLSTFGYVAVYYTILYFRYRAGTVTDAMLSVPKSPFLIVGILEALAAAAGMAAAANLSGPSTTVLSQTFLVWQIFFSIIFLGRRYSVNQILGCTLVALGVIVSVASGSGAAHSLNEAGVLWILLMVLSFLLQGAGTVLKEVIFIDSQRRLKGASLDLFIVNSYGSAFQAICIALLLPFLSKLWGIPFNQLGTYLKDGAVCFLNNGTITKGCDGAPFLPLLFVIMNIGYNIALLRLLKISSAVVSCLASTVSVPIAVFLF…	transporter	ChloroKB		Predictions			No	No
AT1G68570	CsNitr1	MEEQSKNKISEEEKQLHGRPNRPKGGLITMPFIFANEICEKLAVVGFHANMISYLTTQLHLPLTKAANTLTNFAGTSSLTPLLGAFIADSFAGRFWTITFASIIYQIGMTLLTISAIIPTLRPPPCKGEEVCVVADTAQLSILYVALLLGALGSGGIRPCVVAFGADQFDESDPNQTTKTWNYFNWYYFCMGAAVLLAVTVLVWIQDNVGWGLGLGIPTVAMFLSVIAFVGGFQLYRHLVPAGSPFTRLIQVGVAAFRKRKLRMVSDPSLLYFNDEIDAPISLGGKLTHTKHMSFLDKAAIVTEEDNLKPGQIPNHWRLSTVHRVEELKSVIRMGPIGASGILLITAYAQQGTFSLQQAKTMNRHLTNSFQIPAGSMSVFTTVAMLTTIIFYDRVFVKV…	transporter	ChloroKB	vacuole	Predictions			No	No
AT3G43520	FAX2	MADLILSSSSAQSSLLHVRPNHYLLNTSTASPIRSVRFQNSNGFHPLAFASGHRRLPLGAVVPSDSTKTITSTITANCVDSGVKAVEVEPTIDYGGGGGIGGDKFGGGGGGGDGNDDGGEDDKEESDGKKSTPLSMSQKLTLGYAFLVGVGGLMGYLKSGSQKSLLAGGLSAAVLLYVFSQLPTKPVLASTVGVVMAGALMYVMGTRYMRSKKIFPAGVVSIMSFIMTGGYIHGIMRSLH*	carrier	ChloroKB		MS/MS			No	No
AT2G38550	FAX3	MMSIPMELMSIRNPNSTLLYRAHSRPPVKLCAPPRSLLPSRRHFSAPRAVVSYPGIRFGFTSPEVLLNRSVVAFAASHEDSGESGVEVGKEKSDIDVEDDTSKEAWKQTLESFKEQVSKMQSVSSEAYSVNSQKAMTVLKETSEQLRIQAEKAKEELGTKAKVVSEEGREYILKAAEESPSDVKEIVEAFASTEDLKNVSRANDFHVGIPYGLLLLVGGFINFMVSGSIPAIRFGVILGGALFALSLASLKSHRKGESSTKFLKGQMAIVAIIFLRELRLLLSQKSTFLGFFTTLTSGGVLGFYLYKMVVKREKGPTLEDGGEDESSDGFVRSEG*	carrier	ChloroKB		MS/MS			No	No
AT3G57280	FAX1	MASQISQLACFSSTNRQFHFQSRSFPCPMIRPQSFVVKSVDGNSSETPASLSYTAEVSKPVVEKTSKPYSTVDETATNKESITEPVEEDVATQPIRAAKIHDFCFGIPYGGLVVSGGLLGFAFSRNLTSLSTGVLYGGGLLALSTLSLKIWREGKSSFPYILGQAVLSAVVFWKNFTAYSMTKKLFPAGVFAVISACMLCFYSYVVLSGGNPPPKKLKPSATSPSY*	carrier	ChloroKB		FP			No	No
AT1G19800	TGD1	MMQTCCIHQSFCFPHRVFPRFDASIGIKPPKLCQVGFIGKTQSYGISSPIRQRRLYVNLNANDGHPSMSMLEEETSTENNAPSQEAELPFSKWSPSKYIWRGLSVPIIAGQVVLRILKGKIHWRNTLQQLERTGPKSLGVCLLTSTFVGMAFTIQFVREFTRLGLNRSIGGVLALAFSRELSPVITSIVVAGRMGSAFAAELGTMQVSEQTDTLRVLGADPIDYLITPRVIASCLALPFLTLMCFTVGMASSALLSDAVYGISINIIMDSAHRALRPWDIVSAMIKSQVFGAIISVISCSWGVTTTGGAKGVGESTTSAVVMSLVGIFIADFVLSSFFFQGAGDSLKNCV*	transporter	ChloroKB		MS/MS		multimeric	No	No
AT1G33265	FAX4	MWSLALTLPSPSLVSVRSTKLGRSVSNGGRNWSGLTKLSEKSKTKRGNGLCCKAELSELAPVVSATYGVLLLGGGLFAYSKSGSKGSLFGGLTGSVLMASAYFLTKSPETRVLGDTIGLGAAFLFSSVFGFRLASSRKPVPAGPLLLLSIGMLSFFVMAYMHDSLPAISIPDPLPLP*	carrier	ChloroKB	putative	Predictions			No	No
AT5G10490	MSL2	MALYGTLQLSHSLGLCRNQRFCNPENSAMRRRLHISNGPLSLGVPLGQHGFSNILLSNYLRRPICSVPCRTTAFRCHSFSASGKAIEPAVKAVTVVLTKSHGLMQQFPFVYKLVPAVALLVFSLWGLVPFARQGRNILLNKNDNGWKKSGTYHVMTSYVQPLLLWLGALFICRALDPVVLPTEASKIVKDRLLNFVRSLSTVLAFAYCLSSLIQQTQKLFSETSNPSDTRNMGFQFAGKALYSAVWVAAVSLFMELLGFSTQKWLTAGGLGTVLITLAGREILTNFLSSVMIHATRPFVLNEWIQTKIEGYEVSGTVEHVGWWSPTIIRGEDREAIHIPNHKFTVNVVRNLTQKTHWRIKTHLAISHLDVNKINNIVADMRKVLAKNPMVEQQRLHRRV…		Literature		MS/MS			No	No
AT1G58200	MSL3	MMMRTVALPLSHDLNVHKIHEASGFHNSAAGKNRVYLTRTGLSSCATRQDVWSLQLLESLSGSIVPVSSRCNAFVCRSALSPGNGNEGPILKSTAVIFTRVYDALGGNPHLVKLIPAVGILAFATWGLRPLLRLARTTLFEKGNDANSQKSSTQYIVVSYLQPLLLWSGAILLCRTLDPIVLPSSAGQAIKQRLLIFARSISTVLAFSCCLSSLLQQVQKFFMETNNPADTRNMGFSFAGKAVYTAAWVAAASLFMELLGFSTQKWLTAGGLGTVLLTLAGREILTNFLSSIMIHATRPFVLNEWIQTKIGGYEVSGTVEQVGWWSPTIIRGDDREAVHIPNHQFSVNIVRNLTQKTHWRIKTHLAISHLDVSKINNIVADMRKVLSKNPQIEQQKIHR…		Literature		FP			No	No
AT5G22830	MGT10	MALTPIPSTFTSLFNFSDHSPYPSPSLHYLLPGSSPSFSLQLSALSRTPIYFEALKVLSRSKCFAKSPTTAEDFVGDYESLNVSDDDDGSDSNSSDGDNGGGRDDSKKIDSSSSSSSSDSTSLGIREPVYEVVEVKATGAISTRKINRRQLLKSSGLRPRDIRSVDPSLFMTNSVPSLLVREHAILLNLGSLRAIAMRDRVLIFDYNRRGGRAFVDTLMPRLNPRSMNGGPSMPFELEAVESALISRIQRLEQRLMDIEPRVQALLEVLPNRLTADILEELRISKQRLVELGSRAGALRQMLLDLLEDPHEIRRICIMGRNCTLRRGDDDLECTLPSDKLIAEEEEEEIEMLLENYLQRCESCHGQAERLLDSAKEMEDSIAVNLSSRRLEVSRFELLL…		Literature		MS/MS			No	No
AT5G26820	IREG3	MVVSMALVRHSPSFDFLFHFPVDRSRFLSPVAFSSVRYHRFHSCRWLSLRSSPSCSRRLNSFSSRCSITNTDVCHEFVTTDDEIHEDLLTPIEDHSIPIVHLDTNISVTESLTLLTECTYVDTVLTALPVLSEEEQTVIAATPAHPEGLYVLYASCLVGNLVEQLWNFAWPSAIAMLYPSLLPVAVMGFVTKLAIIAGGPVVGKFMDYSPRVPTYISLNVIQAAAQVLSAGMIIHAYTVPSTSASSILLQPWFFALLFAGAIDSLCGIASGVAIERDWVVLLAGINRPIALAQANAVLHRIDLLCEIAGTMLFGILLSKYDPVTCLKFAATLMVGSLPTMTALIWLTNKFSSGVLDRPKCSLNSCSAEGSRTNTDSIFDIGMETIKLGWKEYIQQPVLP…		Literature		FP			No	No
AT5G41000	YSL4	METEIPRSTEISETLLLPETNLDHGEYVPEWKEQITIRGLISSALLGILFCIITHKLNLTIGIIPSLNVAAGLLGFFFIKSWTGFLSKLGFLSKPFTKQENTVIQTCVVSCYGLAYSGGFGSYLIAMDERTYKLIGSDYPGNNPEDVINPGLWWMTGFLFVVSFLGLFCLVPLRKVMILDYKLTYPSGTATAMLINSFHNNTGAELAGKQVKCLGKYLSLSLVWSCFKWFFSGIGGACGFDHFPTLGLTLFKNTFYFDFSPTFIGCGMICPHLVNCSVLLGAIISWGFLWPFISQHAGDWYPADLKANDFKGLYGYKVFIAISIILGDGLYNLIKIIVVTVKEICNKSSRQHNLPVFTDILDKSKTSVLMREKKKRDIIFLKDRIPLEFAVSGYVGLAA…		Literature	? (vacuole)	FP			No	No
AT3G27020	YSL6	MGTEIPRSAEISEALLPPESEKTVTATEEHVPEWKEQITIRGLTVSALLGTLFCIITHKLNLTVGIIPSLNVAAGLLGFFFVKSWTGFLSKLGFTVKPFTKQENTVIQTCVVACYGLAFSGGFGSYLIAMDEKTYKLIGADYPGNHAEDVINPGLWWMIGFLFVVSFLGLFSLVPLRKVMVLDYKLTYPSGTATAMLINSFHTNTGAELAGNQVKCLGKYLSLSLIWSCFKWFFSGIGDACGFDNFPTLGLTLFKNTFYFDFSPTYIGCGLICPHIVNCSVLLGAIISWGILWPFVSQHAGDWYPADLGSNDFKGLYGYKVFIAIAIILGDGLYNLVKIIAVTVKELCSSRSRRLNLPIVTDGVDDSEASEILLVKKKRDEVFLKDRIPLEFAIAGYVG…		Literature	? (vacuole)	FP			No	No
AT3G20320	TGD2	MIGNPVIQVPSSLMPSSSMIACPRVSPNGVPYLPPKPRTRHLVVRAASNSDAAHGQPSSDGGKNPLTVVLDVPRNIWRQTLKPLSDFGFGKRSIWEGGVGLFIVSGATLLALSWAWLRGFQMRSKFRKYQTVFELSHASGICTGTPVRIRGVTVGTIIRVNPSLKNIEAVAEIEDDKIIIPRNSLVEVNQSGLLMETMIDIMPRNPIPEPSVGPLHPECGKEGLIVCDRQTIKGVQGVSLDELVGIFTRIGREVEAIGVANTYSLAERAASVIEEARPLLKKIQAMAEDAQPLLSEFRDSGLLKEVECLTRSLTQASDDLRKVNSSIMTPENTELIQKSIYTLVYTLKNVESISSDILGFTGDEATRKNLKLLIKSLSRLL*		Literature		MS/MS		multimeric	No	No
AT3G06960	TGD4	MNRMRWVGEGDIWDLDMSTPVTLEGTARAVPDDPLPLGLSRGTRLSRPKQVEFFHRFMASPLIPSFSPIRPNTGDGGGGGFSLQRVLTLPFSNNWLVSLLGQFDVQRFVTEIDKTKAFGRGSSSTVASRLNTIGKHLKDKSLYALGFCSEFLLSPDDTLLLSYDAYKGDLDKNPRAKAIFNHEFPLHNLTAEAVWPGLFVDKHGEYWDVPLSMAIDLASLPAESGPSYHLCLHHNSGSPKKLHSDTMEVPPPSLLPGLSLKSAVSYRTNMDLWRGTTPKLETCKPYDVFLSSPHVAVSGIIGSVMTAAFGENSIRSKFENDSEGVGGFSLHFPSVNSGFMADALGRASLTAQYGNFQKFFFDLTRFHARLDFPHGLRFLTGATSVAQDLLNSRQPSLEA…		Literature		MS/MS			No	No
AT2G28900	OEP16	MPSSTFSGTVSTPKLSVAVDMGNPFLNLTVDAFLKIGAVGVTKSLAEDTYKAIDKGSLSKSTLEHALKKLCKEGVYWGAAGGVYIGTEYGIERIRGSRDWKNAMLAGAATGAVLSAVGKKGKDTIVIDAILGGALATASQFVNNHYFY*		Literature		FP			No	No
AT1G67300	MFS	MLGLQRETSSMYKRTSSRDYSPMIDVEDSSGLLENDVDNEMETTNPSWKCSLPHVLVATISSFLFGYHLGVVNEPLESISSDLGFSGDTLAEGLVVSVCLGGAFLGSLFSGGVADGFGRRRAFQICALPMILGAFVSGVSNSLAVMLLGRFLVGTGMGLGPPVAALYVTEVSPAFVRGTYGSFIQIATCLGLMAALFIGIPVHNITGWWRVCFWLSTIPAALLALGMFLCAESPQWLFKQGKIAEAEAEFERLLGGSHVKTAMAELYKLDLDKTDEPDVVSLSELLYGRHSRVVFIGSTLFALQQLSGINAVFYFSSTVFKSAGVPSDLGNIFVGVSNLLGSVIAMVLMDKVGRKLLLLWSFIGMVCSAMALQVGATSSYLPHFSALCLSVGGTLVFVL…	transporter	ChloroKB	putative	Predictions			No	No
Notes:
1		A. thaliana transporters that have BLASTp homologues as plastid transporters in P. tricornutum genome
		A. thaliana transporters that have BLASTp homologues in P. tricornutum genome, none of them were annotated as plastid transporters in P. tricornutum genome
		A. thaliana transporters didn't find BLASTp homologues in P. tricornutum genome
2	Column G: MS/MS mean that is was detected in the chloroplasts by mass spectroscopy; FP present GFP tagged protein; Prediction is putative in SUBA4.
3	Column H: putative I manually checked in literature, FP means localization published by GFP

## Sheet: Filtered BLASTp original output
A. thaliana gene ID	Homologous P. tricornutum gene ID	Identity	E-value	Chloroplast	Mitochondria	Endomembrane	Signal anchor	Phaeodactylum transporter?	Biological Process	PFAM Domains	Kofam ID	ASAFind of P. homo	HECTAR of P. homo	MitoFates of P. homo
AT1G01790	J11843	39.93	3e-117	0	0	0	0	0	hydrogen ion transmembrane transport	Sodium/hydrogen exchanger family;TrkA-N domain	monovalent cation:H antiporter-2 CPA2 family	Other	other localisation	Absent
AT1G01790	J39274	31.04	4e-55	Yes	0	Yes	0	Yes	hydrogen ion transmembrane transport	Sodium/hydrogen exchanger family;TrkA-N domain	monovalent cation:H antiporter-2 CPA2 family	Endomembrane	chloroplast	Absent
AT1G05030	J12520	32.75	4e-53	0	0	0	0	0	transport	Sugar (and other) transporter	0	Other	other localisation	Absent
AT1G05030	J18469	30.49	5e-20	0	0	0	0	0	transmembrane transport	Sugar (and other) transporter	0	Other	other localisation	Absent
AT1G05030	J27361	34.62	4e-06	0	Yes	0	0	0	transmembrane transport	Sugar (and other) transporter	MFS transporter SP family solute carrier family 2 (myo-inositol transporter) member 13	Other	mitochondrion	Mitochondrion
AT1G05030	J47769	30.38	3e-44	0	0	0	0	0	transport	Sugar (and other) transporter	0	Other	other localisation	Absent
AT1G15500	J11615	38.78	1e-107	0	0	Yes	0	0	transport	TLC ATP/ADP transporter	ATP:ADP antiporter AAA family	Endomembrane	signal peptide	Absent
AT1G15500	J49533	60.34	0	Yes	0	0	0	Yes	transport	TLC ATP/ADP transporter	ATP:ADP antiporter AAA family	Chloroplast	chloroplast	Absent
AT1G23090	draftJ18	33.28	5e-105	0	0	0	0	0	0	0	sulfate transporter 4	Other	other localisation	Absent
AT1G32080	EG01222	51.25	4e-18	0	0	0	0	0	NA	LrgB-like family	0	Other	other localisation	Absent
AT1G32080	J12346	33.65	7e-53	0	Yes	Yes	0	0	NA	LrgB-like family	0	Endomembrane	signal peptide	Mitochondrion
AT1G34065	J12405	30.17	1e-09	0	0	0	0	0	transport	Mitochondrial carrier protein	solute carrier family 25 (mitochondrial carnitine/acylcarnitine transporter) member 20/29	Other	other localisation	Absent
AT1G34065	J14366	39.73	4e-53	0	0	0	0	0	transport	Mitochondrial carrier protein	solute carrier family 25 (mitochondrial S-adenosylmethionine transporter) member 26	Other	other localisation	Absent
AT1G34065	J15639	31.34	2e-27	0	0	Yes	Yes	0	transport	Mitochondrial carrier protein	0	Other	signal anchor	Absent
AT1G34065	J16210	32.97	7e-21	0	0	0	0	0	transport	Cyclic nucleotide-binding domain;Mitochondrial carrier protein	solute carrier family 25 (mitochondrial aspartate/glutamate transporter) member 12/13	Other	other localisation	Absent
AT1G34065	J17555	36.55	8e-32	0	0	0	0	0	transport	Mitochondrial carrier protein	0	Other	other localisation	Absent
AT1G34065	J18927	32.26	1e-13	0	0	0	0	0	transport	Mitochondrial carrier protein	solute carrier family 25 (mitochondrial carnitine/acylcarnitine transporter) member 20/29	Other	other localisation	Absent
AT1G34065	J23053	36.96	6e-11	0	0	0	0	0	transport	Mitochondrial carrier protein	0	Incomplete	Incomplete	Absent
AT1G34065	J23709	31.18	3e-21	0	0	0	0	0	NA	Mitochondrial carrier protein	solute carrier family 25 (mitochondrial citrate transporter) member 1	Other	other localisation	Absent
AT1G34065	J33827	31.61	4e-17	0	0	0	0	0	transport	Mitochondrial carrier protein	0	Other	other localisation	Absent
AT1G34065	J35984	32.1	1e-25	0	Yes	Yes	0	0	transport	Mitochondrial carrier protein	0	Endomembrane	signal peptide	Mitochondrion
AT1G34065	J36828	31.29	2e-06	0	0	0	0	0	transport	Mitochondrial carrier protein	0	Other	other localisation	Absent
AT1G34065	J5142	34.82	3e-31	0	0	Yes	0	0	transport	Mitochondrial carrier protein	0	Endomembrane	signal peptide	Absent
AT1G34065	J5175	31.58	2e-06	0	0	0	0	0	transport	Mitochondrial carrier protein	0	Other	other localisation	Absent
AT1G34065	J9885	31.29	3e-23	0	0	0	0	0	transport	Mitochondrial carrier protein	0	Other	other localisation	Absent
AT1G54350	EG02259	31.12	7e-09	0	0	0	0	0	obsolete ATP catabolic process	ABC transporter;Uncharacterised protein family (UPFNANA14)	putative ABC transport system permease protein	Other	other localisation	Absent
AT1G54350	J18473	37.11	3e-08	0	0	0	0	0	transport	ABC transporter;ABC transporter transmembrane region	0	Other	other localisation	Absent
AT1G54350	J22803	41.49	7e-152	Yes	0	Yes	0	Yes	transport	ABC transporter;ABC transporter transmembrane region 2	vitamin B12/bleomycin/antimicrobial peptide transport system ATP-binding/permease protein	Chloroplast	signal peptide	Absent
AT1G61800	EG00747	37	5e-58	0	0	0	0	0	NA	EamA-like transporter family;Triose-phosphate Transporter family	solute carrier family 35 member E1	Incomplete	Incomplete	Absent
AT1G61800	J24610	30.41	2e-35	Yes	0	0	0	Yes	NA	EamA-like transporter family;Triose-phosphate Transporter family	solute carrier family 35 member E1	Chloroplast	chloroplast	Absent
AT1G61800	J54017	34.41	7e-71	Yes	0	0	0	Yes	NA	EamA-like transporter family;Triose-phosphate Transporter family	solute carrier family 35 member E1	Chloroplast	chloroplast	Absent
AT1G64150	J12265	49.06	6e-43	0	Yes	0	0	0	NA	Uncharacterized protein family UPFNANA16	Ca2ﱿ antiporter TMEM165/GDT1 family	Other	mitochondrion	Absent
AT1G64150	J6052	33.03	5e-29	0	0	Yes	0	0	NA	Uncharacterized protein family UPFNANA16	Ca2ﱿ antiporter TMEM165/GDT1 family	Endomembrane	signal peptide	Absent
AT1G70610	draftJ1613	48.63	3e-63	0	0	0	0	0	0	0	ATP-binding cassette subfamily B (MDR/TAP) member 1 [EC:7.6.2.2]	Other	other localisation	Absent
AT1G70610	draftJ1613	48.78	3e-59	0	0	0	0	0	0	0	ATP-binding cassette subfamily B (MDR/TAP) member 1 [EC:7.6.2.2]	Other	other localisation	Absent
AT1G70610	draftJ497	34.47	1e-99	0	0	Yes	Yes	0	0	0	0	Other	signal anchor	Absent
AT1G70610	EG01286	31.28	1e-14	0	0	0	0	0	NA	ABC transporter;ABC-2 type transporter	0	Other	other localisation	Absent
AT1G70610	EG02259	30.05	9e-14	0	0	0	0	0	obsolete ATP catabolic process	ABC transporter;Uncharacterised protein family (UPFNANA14)	putative ABC transport system permease protein	Other	other localisation	Absent
AT1G70610	J11674	35.42	8e-43	0	0	Yes	0	0	transport	ABC transporter;ABC transporter transmembrane region	0	Other	signal peptide	Absent
AT1G70610	J12095	30.6	1e-07	0	0	0	0	0	NA	ABC transporter;ABC transporter	ATP-binding cassette subfamily F member 2	Other	other localisation	Absent
AT1G70610	J18473	35.05	7e-95	0	0	0	0	0	transport	ABC transporter;ABC transporter transmembrane region	0	Other	other localisation	Absent
AT1G70610	J20026	34.08	2e-103	0	0	Yes	Yes	0	transport	ABC transporter;ABC transporter transmembrane region	0	Other	signal anchor	Absent
AT1G70610	J20872	30.77	8e-26	0	0	0	0	0	transport	ABC transporter;ABC transporter transmembrane region	0	Incomplete	Incomplete	Absent
AT1G70610	J21548	49.4	6e-62	0	0	0	0	0	transport	ABC transporter;ABC transporter transmembrane region	ATP-binding cassette subfamily B (MDR/TAP) member 1 [EC:7.6.2.2]	Other	other localisation	Absent
AT1G70610	J21548	45.95	2e-59	0	0	0	0	0	transport	ABC transporter;ABC transporter transmembrane region	ATP-binding cassette subfamily B (MDR/TAP) member 1 [EC:7.6.2.2]	Other	other localisation	Absent
AT1G70610	J43299	32.93	3e-25	0	0	0	0	0	transport	ABC transporter;ABC transporter transmembrane region	0	Incomplete	Incomplete	Absent
AT1G70610	J9180	33.86	2e-31	0	0	0	0	0	transport	ABC transporter;ABC transporter transmembrane region	0	Other	other localisation	Absent
AT1G78560	J3046	41.53	3e-69	Yes	0	0	0	Yes	sodium ion transport	Sodium Bile acid symporter family	bile acid:Na symporter BASS family	Chloroplast	chloroplast	Absent
AT1G78560	J34425	30.77	2e-09	0	0	Yes	0	0	sodium ion transport	Sodium Bile acid symporter family	0	Endomembrane	signal peptide	Absent
AT1G78560	J4286	41.75	2e-57	Yes	Yes	Yes	0	Yes	sodium ion transport	Sodium Bile acid symporter family	bile acid:Na symporter BASS family	Chloroplast	signal peptide	Mitochondrion
AT1G78560	J44951	33.67	2e-08	0	0	Yes	0	0	sodium ion transport	Sodium Bile acid symporter family	0	Endomembrane	signal peptide	Absent
AT1G80300	J11615	38.48	7e-107	0	0	Yes	0	0	transport	TLC ATP/ADP transporter	ATP:ADP antiporter AAA family	Endomembrane	signal peptide	Absent
AT1G80300	J49533	58.37	0	Yes	0	0	0	Yes	transport	TLC ATP/ADP transporter	ATP:ADP antiporter AAA family	Chloroplast	chloroplast	Absent
AT2G02590	EG02321	37.13	1e-26	0	Yes	Yes	0	0	oxidation-reduction process	Oxidoreductase NAD-binding domain;Putative small multi-drug export protein	ferredoxin--NADP reductase [EC:1.18.1.2]	Other	signal peptide	Mitochondrion
AT2G26900	J3046	48.59	9e-91	Yes	0	0	0	Yes	sodium ion transport	Sodium Bile acid symporter family	bile acid:Na symporter BASS family	Chloroplast	chloroplast	Absent
AT2G26900	J34425	32.32	4e-07	0	0	Yes	0	0	sodium ion transport	Sodium Bile acid symporter family	0	Endomembrane	signal peptide	Absent
AT2G26900	J4286	37.54	4e-58	Yes	Yes	Yes	0	Yes	sodium ion transport	Sodium Bile acid symporter family	bile acid:Na symporter BASS family	Chloroplast	signal peptide	Mitochondrion
AT2G26900	J44951	34.34	3e-08	0	0	Yes	0	0	sodium ion transport	Sodium Bile acid symporter family	0	Endomembrane	signal peptide	Absent
AT2G26900	J49978	34.29	6e-11	0	0	0	0	0	NA	Sodium Bile acid symporter family	0	Other	other localisation	Absent
AT2G32040	J21970	46.9	2e-134	0	0	0	0	0	transport	BT1 family	0	Other	other localisation	Absent
AT2G47490	J13538	30.2	7e-39	0	0	Yes	0	0	transport	Mitochondrial carrier protein	solute carrier family 25 member 33/36	Endomembrane	signal peptide	Absent
AT2G47490	J13752	30.71	1e-09	0	0	0	0	0	NA	Mitochondrial carrier protein	solute carrier family 25 member 39/40	Other	other localisation	Absent
AT2G47490	J13856	30.17	8e-15	0	0	0	0	0	transmembrane transport	Mitochondrial carrier protein	0	Other	other localisation	Absent
AT2G47490	J16210	37.8	4e-07	0	0	0	0	0	transport	Cyclic nucleotide-binding domain;Mitochondrial carrier protein	solute carrier family 25 (mitochondrial aspartate/glutamate transporter) member 12/13	Other	other localisation	Absent
AT2G47490	J16286	30.11	6e-13	0	0	0	0	0	transport	Mitochondrial carrier protein	0	Other	other localisation	Absent
AT2G47490	J16517	38.67	2e-07	0	0	0	0	0	NA	Mitochondrial carrier protein	0	Other	other localisation	Absent
AT2G47490	J17555	31.82	2e-06	0	0	0	0	0	transport	Mitochondrial carrier protein	0	Other	other localisation	Absent
AT2G47490	J17914	32.54	2e-46	0	0	Yes	0	0	transport	Mitochondrial carrier protein	solute carrier family 25 (mitochondrial folate transporter) member 32	Endomembrane	signal peptide	Absent
AT2G47490	J21379	31.06	3e-32	0	0	0	0	0	transport	Mitochondrial carrier protein	0	Other	other localisation	Absent
AT2G47490	J23053	33.11	5e-44	0	0	0	0	0	transport	Mitochondrial carrier protein	0	Incomplete	Incomplete	Absent
AT2G47490	J35984	31.97	3e-09	0	Yes	Yes	0	0	transport	Mitochondrial carrier protein	0	Endomembrane	signal peptide	Mitochondrion
AT3G01550	EG00747	36.74	1e-60	0	0	0	0	0	NA	EamA-like transporter family;Triose-phosphate Transporter family	solute carrier family 35 member E1	Incomplete	Incomplete	Absent
AT3G01550	J24610	32.74	3e-35	Yes	0	0	0	Yes	NA	EamA-like transporter family;Triose-phosphate Transporter family	solute carrier family 35 member E1	Chloroplast	chloroplast	Absent
AT3G01550	J54017	36.24	3e-70	Yes	0	0	0	Yes	NA	EamA-like transporter family;Triose-phosphate Transporter family	solute carrier family 35 member E1	Chloroplast	chloroplast	Absent
AT3G15990	draftJ18	34.25	5e-104	0	0	0	0	0	0	0	sulfate transporter 4	Other	other localisation	Absent
AT3G19490	EG02328	53.77	2e-160	Yes	Yes	0	0	Yes	transmembrane transport	Citrate transporter	0	Chloroplast	chloroplast	Mitochondrion
AT3G26570	J23830	31.65	6e-66	Yes	0	0	0	Yes	phosphate ion transport	Phosphate transporter family	solute carrier family 20 (sodium-dependent phosphate transporter)	Chloroplast	chloroplast	Absent
AT3G46980	J21441	31.31	3e-54	0	0	0	0	0	transmembrane transport	Major Facilitator Superfamily	0	Other	other localisation	Absent
AT3G51870	J16286	30.66	5e-34	0	0	0	0	0	transport	Mitochondrial carrier protein	0	Other	other localisation	Absent
AT3G51870	J17555	38.27	4e-08	0	0	0	0	0	transport	Mitochondrial carrier protein	0	Other	other localisation	Absent
AT3G51870	J17914	34.74	4e-08	0	0	Yes	0	0	transport	Mitochondrial carrier protein	solute carrier family 25 (mitochondrial folate transporter) member 32	Endomembrane	signal peptide	Absent
AT3G51870	J18927	30.22	2e-13	0	0	0	0	0	transport	Mitochondrial carrier protein	solute carrier family 25 (mitochondrial carnitine/acylcarnitine transporter) member 20/29	Other	other localisation	Absent
AT3G51870	J22873	32.97	1e-39	0	0	0	0	0	transport	Mitochondrial carrier protein	solute carrier family 25 (mitochondrial adenine nucleotide translocator) member 4/5/6/31	Other	other localisation	Absent
AT3G51870	J36828	36.49	9e-06	0	0	0	0	0	transport	Mitochondrial carrier protein	0	Other	other localisation	Absent
AT3G51870	J46607	30.2	5e-14	0	0	Yes	0	0	transport	Mitochondrial carrier protein	0	Endomembrane	signal peptide	Absent
AT3G51895	draftJ18	35.27	3e-109	0	0	0	0	0	0	0	sulfate transporter 4	Other	other localisation	Absent
AT3G61320	J46336	34.03	2e-40	0	0	0	0	0	NA	Bestrophin, RFP-TM, chloride channel	ion channel-forming bestrophin family protein	Incomplete	Incomplete	Absent
AT4G00630	J11843	38.1	4e-113	0	0	0	0	0	hydrogen ion transmembrane transport	Sodium/hydrogen exchanger family;TrkA-N domain	monovalent cation:H antiporter-2 CPA2 family	Other	other localisation	Absent
AT4G00630	J39274	30.07	3e-51	Yes	0	Yes	0	Yes	hydrogen ion transmembrane transport	Sodium/hydrogen exchanger family;TrkA-N domain	monovalent cation:H antiporter-2 CPA2 family	Endomembrane	chloroplast	Absent
AT4G02700	draftJ18	35.23	3e-106	0	0	0	0	0	0	0	sulfate transporter 4	Other	other localisation	Absent
AT4G04850	J11843	38.99	8e-111	0	0	0	0	0	hydrogen ion transmembrane transport	Sodium/hydrogen exchanger family;TrkA-N domain	monovalent cation:H antiporter-2 CPA2 family	Other	other localisation	Absent
AT4G04850	J39274	35.91	9e-84	Yes	0	Yes	0	Yes	hydrogen ion transmembrane transport	Sodium/hydrogen exchanger family;TrkA-N domain	monovalent cation:H antiporter-2 CPA2 family	Endomembrane	chloroplast	Absent
AT4G12030	J3046	32.63	4e-43	Yes	0	0	0	Yes	sodium ion transport	Sodium Bile acid symporter family	bile acid:Na symporter BASS family	Chloroplast	chloroplast	Absent
AT4G12030	J4286	31.27	2e-32	Yes	Yes	Yes	0	Yes	sodium ion transport	Sodium Bile acid symporter family	bile acid:Na symporter BASS family	Chloroplast	signal peptide	Mitochondrion
AT4G13590	J12265	45.61	1e-48	0	Yes	0	0	0	NA	Uncharacterized protein family UPFNANA16	Ca2ﱿ antiporter TMEM165/GDT1 family	Other	mitochondrion	Absent
AT4G13590	J6052	35.84	3e-32	0	0	Yes	0	0	NA	Uncharacterized protein family UPFNANA16	Ca2ﱿ antiporter TMEM165/GDT1 family	Endomembrane	signal peptide	Absent
AT4G22840	J3046	33.63	2e-43	Yes	0	0	0	Yes	sodium ion transport	Sodium Bile acid symporter family	bile acid:Na symporter BASS family	Chloroplast	chloroplast	Absent
AT4G22840	J4286	30.86	2e-31	Yes	Yes	Yes	0	Yes	sodium ion transport	Sodium Bile acid symporter family	bile acid:Na symporter BASS family	Chloroplast	signal peptide	Mitochondrion
AT4G32400	J17555	30.19	7e-10	0	0	0	0	0	transport	Mitochondrial carrier protein	0	Other	other localisation	Absent
AT4G33460	EG02323	31.49	1e-10	0	0	Yes	Yes	0	formation of translation preinitiation complex	ABC transporter	elongation factor 3	Other	signal anchor	Absent
AT4G33460	J12095	30.61	3e-08	0	0	0	0	0	NA	ABC transporter;ABC transporter	ATP-binding cassette subfamily F member 2	Other	other localisation	Absent
AT4G33460	J14391	30.34	2e-06	0	0	0	0	0	obsolete ATP catabolic process	ABC transporter;ABC transporter	0	Other	other localisation	Absent
AT4G33460	J18826	32.56	2e-13	0	0	0	0	0	transport	ABC transporter;ABC transporter transmembrane region	0	Other	other localisation	Absent
AT4G33460	J41857	30.91	3e-13	Yes	0	0	0	Yes	obsolete ATP catabolic process	ABC transporter;ABC transporter	energy-dependent translational throttle protein EttA	Chloroplast	chloroplast	Absent
AT4G33520	J52468	31.93	3e-99	0	0	0	0	0	metabolic process	E1-E2 ATPase;Heavy-metal-associated domain;haloacid dehalogenase-like hydrolase	P-type Cu transporter [EC:7.2.2.8]	Other	other localisation	Absent
AT4G33520	J676	33.64	4e-72	0	0	0	0	0	metabolic process	E1-E2 ATPase;Heavy-metal-associated domain;haloacid dehalogenase-like hydrolase	Zn2ﰧexporting ATPase [EC:7.2.2.12 7.2.2.21]	Other	other localisation	Absent
AT4G35440	J39421	30.12	5e-42	0	0	0	0	0	transmembrane transport	Voltage gated chloride channel	0	Other	other localisation	Absent
AT4G35440	J43785	33.99	1e-52	Yes	0	Yes	0	Yes	transmembrane transport	Voltage gated chloride channel	0	Chloroplast	signal peptide	Absent
AT4G37270	J228	31.85	4e-06	0	0	0	0	0	NA	E1-E2 ATPase;Cation transporting ATPase, C-terminus;Cation transporter/ATPase, N-terminus;haloacid dehalogenase-like hydrolase	0	Other	other localisation	Absent
AT4G37270	J53964	30.59	6e-11	0	0	0	0	0	calcium ion transport	E1-E2 ATPase;Cation transporting ATPase, C-terminus;haloacid dehalogenase-like hydrolase	0	Other	other localisation	Absent
AT4G39460	J12405	30.18	2e-09	0	0	0	0	0	transport	Mitochondrial carrier protein	solute carrier family 25 (mitochondrial carnitine/acylcarnitine transporter) member 20/29	Other	other localisation	Absent
AT4G39460	J14366	39.81	1e-51	0	0	0	0	0	transport	Mitochondrial carrier protein	solute carrier family 25 (mitochondrial S-adenosylmethionine transporter) member 26	Other	other localisation	Absent
AT4G39460	J15639	32.81	1e-29	0	0	Yes	Yes	0	transport	Mitochondrial carrier protein	0	Other	signal anchor	Absent
AT4G39460	J16210	32.12	3e-21	0	0	0	0	0	transport	Cyclic nucleotide-binding domain;Mitochondrial carrier protein	solute carrier family 25 (mitochondrial aspartate/glutamate transporter) member 12/13	Other	other localisation	Absent
AT4G39460	J17555	37.08	1e-34	0	0	0	0	0	transport	Mitochondrial carrier protein	0	Other	other localisation	Absent
AT4G39460	J18927	33.33	1e-14	0	0	0	0	0	transport	Mitochondrial carrier protein	solute carrier family 25 (mitochondrial carnitine/acylcarnitine transporter) member 20/29	Other	other localisation	Absent
AT4G39460	J19030	39.08	5e-06	0	0	0	0	0	transport	Mitochondrial carrier protein	solute carrier family 25 (mitochondrial phosphate transporter) member 3	Other	other localisation	Absent
AT4G39460	J21379	30.41	2e-27	0	0	0	0	0	transport	Mitochondrial carrier protein	0	Other	other localisation	Absent
AT4G39460	J23053	31.09	2e-11	0	0	0	0	0	transport	Mitochondrial carrier protein	0	Incomplete	Incomplete	Absent
AT4G39460	J23709	30.26	1e-19	0	0	0	0	0	NA	Mitochondrial carrier protein	solute carrier family 25 (mitochondrial citrate transporter) member 1	Other	other localisation	Absent
AT4G39460	J23709	31.71	6e-16	0	0	0	0	0	NA	Mitochondrial carrier protein	solute carrier family 25 (mitochondrial citrate transporter) member 1	Other	other localisation	Absent
AT4G39460	J36828	32.58	8e-07	0	0	0	0	0	transport	Mitochondrial carrier protein	0	Other	other localisation	Absent
AT4G39460	J5142	34.38	4e-29	0	0	Yes	0	0	transport	Mitochondrial carrier protein	0	Endomembrane	signal peptide	Absent
AT4G39460	J5175	30.2	6e-19	0	0	0	0	0	transport	Mitochondrial carrier protein	0	Other	other localisation	Absent
AT4G39460	J9885	31.54	2e-26	0	0	0	0	0	transport	Mitochondrial carrier protein	0	Other	other localisation	Absent
AT5G01500	J11083	36.45	3e-07	0	0	0	0	0	NA	Mitochondrial carrier protein	0	Other	other localisation	Absent
AT5G01500	J17555	37.93	4e-08	0	0	0	0	0	transport	Mitochondrial carrier protein	0	Other	other localisation	Absent
AT5G01500	J17914	32.99	3e-06	0	0	Yes	0	0	transport	Mitochondrial carrier protein	solute carrier family 25 (mitochondrial folate transporter) member 32	Endomembrane	signal peptide	Absent
AT5G01500	J22873	33.57	1e-39	0	0	0	0	0	transport	Mitochondrial carrier protein	solute carrier family 25 (mitochondrial adenine nucleotide translocator) member 4/5/6/31	Other	other localisation	Absent
AT5G01500	J23709	35.37	7e-09	0	0	0	0	0	NA	Mitochondrial carrier protein	solute carrier family 25 (mitochondrial citrate transporter) member 1	Other	other localisation	Absent
AT5G01500	J46607	30.2	6e-15	0	0	Yes	0	0	transport	Mitochondrial carrier protein	0	Endomembrane	signal peptide	Absent
AT5G03910	draftJ1613	45.92	3e-50	0	0	0	0	0	0	0	ATP-binding cassette subfamily B (MDR/TAP) member 1 [EC:7.6.2.2]	Other	other localisation	Absent
AT5G03910	draftJ1613	42.92	1e-48	0	0	0	0	0	0	0	ATP-binding cassette subfamily B (MDR/TAP) member 1 [EC:7.6.2.2]	Other	other localisation	Absent
AT5G03910	draftJ497	33.4	4e-71	0	0	Yes	Yes	0	0	0	0	Other	signal anchor	Absent
AT5G03910	J11674	34.18	1e-41	0	0	Yes	0	0	transport	ABC transporter;ABC transporter transmembrane region	0	Other	signal peptide	Absent
AT5G03910	J14998	31.11	3e-07	0	0	0	0	0	NA	ABC transporter;ABC transporter	ATP-binding cassette subfamily F member 3	Other	other localisation	Absent
AT5G03910	J18693	36.77	5e-31	0	0	Yes	0	0	transport	ABC transporter;ABC transporter transmembrane region	0	Endomembrane	signal peptide	Absent
AT5G03910	J18693	32.23	2e-07	0	0	Yes	0	0	transport	ABC transporter;ABC transporter transmembrane region	0	Endomembrane	signal peptide	Absent
AT5G03910	J18826	34.85	1e-33	0	0	0	0	0	transport	ABC transporter;ABC transporter transmembrane region	0	Other	other localisation	Absent
AT5G03910	J20872	33.48	3e-29	0	0	0	0	0	transport	ABC transporter;ABC transporter transmembrane region	0	Incomplete	Incomplete	Absent
AT5G03910	J21548	45.61	2e-50	0	0	0	0	0	transport	ABC transporter;ABC transporter transmembrane region	ATP-binding cassette subfamily B (MDR/TAP) member 1 [EC:7.6.2.2]	Other	other localisation	Absent
AT5G03910	J21548	45.07	5e-49	0	0	0	0	0	transport	ABC transporter;ABC transporter transmembrane region	ATP-binding cassette subfamily B (MDR/TAP) member 1 [EC:7.6.2.2]	Other	other localisation	Absent
AT5G16150	J12520	30.36	3e-53	0	0	0	0	0	transport	Sugar (and other) transporter	0	Other	other localisation	Absent
AT5G16150	J23260	31.74	1e-48	0	0	0	0	0	transport	Sugar (and other) transporter	0	Other	other localisation	Absent
AT5G16150	J46251	30.64	2e-08	0	0	0	0	0	transport	Sugar (and other) transporter	0	Other	other localisation	Absent
AT5G16150	J47769	30.17	2e-49	0	0	0	0	0	transport	Sugar (and other) transporter	0	Other	other localisation	Absent
AT5G17630	EG00747	35.83	5e-56	0	0	0	0	0	NA	EamA-like transporter family;Triose-phosphate Transporter family	solute carrier family 35 member E1	Incomplete	Incomplete	Absent
AT5G17630	J50742	30.82	7e-35	0	0	Yes	Yes	0	NA	Triose-phosphate Transporter family	0	Endomembrane	signal anchor	Absent
AT5G17630	J54017	37.85	2e-67	Yes	0	0	0	Yes	NA	EamA-like transporter family;Triose-phosphate Transporter family	solute carrier family 35 member E1	Chloroplast	chloroplast	Absent
AT5G21930	EG02342	30.26	5e-53	0	0	0	0	0	metal ion transport	E1-E2 ATPase;haloacid dehalogenase-like hydrolase	Zn2ﰧexporting ATPase [EC:7.2.2.12 7.2.2.21]	Other	other localisation	Absent
AT5G21930	J52367	30.26	5e-53	0	0	0	0	0	metal ion transport	E1-E2 ATPase;haloacid dehalogenase-like hydrolase	Zn2ﰧexporting ATPase [EC:7.2.2.12 7.2.2.21]	Other	other localisation	Absent
AT5G21930	J52468	30.33	2e-90	0	0	0	0	0	metabolic process	E1-E2 ATPase;Heavy-metal-associated domain;haloacid dehalogenase-like hydrolase	P-type Cu transporter [EC:7.2.2.8]	Other	other localisation	Absent
AT5G33320	EG00747	38.11	2e-59	0	0	0	0	0	NA	EamA-like transporter family;Triose-phosphate Transporter family	solute carrier family 35 member E1	Incomplete	Incomplete	Absent
AT5G33320	J24610	32.76	7e-45	Yes	0	0	0	Yes	NA	EamA-like transporter family;Triose-phosphate Transporter family	solute carrier family 35 member E1	Chloroplast	chloroplast	Absent
AT5G33320	J54017	42.17	1e-74	Yes	0	0	0	Yes	NA	EamA-like transporter family;Triose-phosphate Transporter family	solute carrier family 35 member E1	Chloroplast	chloroplast	Absent
AT5G46110	EG00747	38.87	6e-61	0	0	0	0	0	NA	EamA-like transporter family;Triose-phosphate Transporter family	solute carrier family 35 member E1	Incomplete	Incomplete	Absent
AT5G46110	J24610	30.51	6e-38	Yes	0	0	0	Yes	NA	EamA-like transporter family;Triose-phosphate Transporter family	solute carrier family 35 member E1	Chloroplast	chloroplast	Absent
AT5G46110	J50742	30.22	1e-31	0	0	Yes	Yes	0	NA	Triose-phosphate Transporter family	0	Endomembrane	signal anchor	Absent
AT5G46110	J54017	37.58	3e-63	Yes	0	0	0	Yes	NA	EamA-like transporter family;Triose-phosphate Transporter family	solute carrier family 35 member E1	Chloroplast	chloroplast	Absent
AT5G54800	EG00747	33.73	1e-54	0	0	0	0	0	NA	EamA-like transporter family;Triose-phosphate Transporter family	solute carrier family 35 member E1	Incomplete	Incomplete	Absent
AT5G54800	J24610	30.88	3e-38	Yes	0	0	0	Yes	NA	EamA-like transporter family;Triose-phosphate Transporter family	solute carrier family 35 member E1	Chloroplast	chloroplast	Absent
AT5G54800	J54017	36.16	7e-70	Yes	0	0	0	Yes	NA	EamA-like transporter family;Triose-phosphate Transporter family	solute carrier family 35 member E1	Chloroplast	chloroplast	Absent
AT5G58270	draftJ1613	44.44	2e-52	0	0	0	0	0	0	0	ATP-binding cassette subfamily B (MDR/TAP) member 1 [EC:7.6.2.2]	Other	other localisation	Absent
AT5G58270	draftJ1613	43.98	1e-49	0	0	0	0	0	0	0	ATP-binding cassette subfamily B (MDR/TAP) member 1 [EC:7.6.2.2]	Other	other localisation	Absent
AT5G58270	draftJ497	33.33	1e-59	0	0	Yes	Yes	0	0	0	0	Other	signal anchor	Absent
AT5G58270	EG02585	31.34	2e-14	0	0	0	0	0	obsolete ATP catabolic process	ABC transporter;ABC-2 type transporter	0	Other	other localisation	Absent
AT5G58270	J11674	34.55	4e-118	0	0	Yes	0	0	transport	ABC transporter;ABC transporter transmembrane region	0	Other	signal peptide	Absent
AT5G58270	J18197	33.33	4e-34	0	0	0	0	0	transport	ABC transporter;ABC transporter transmembrane region	0	Incomplete	Incomplete	Absent
AT5G58270	J18693	37.61	2e-35	0	0	Yes	0	0	transport	ABC transporter;ABC transporter transmembrane region	0	Endomembrane	signal peptide	Absent
AT5G58270	J18826	34.27	2e-38	0	0	0	0	0	transport	ABC transporter;ABC transporter transmembrane region	0	Other	other localisation	Absent
AT5G58270	J18826	30.45	7e-19	0	0	0	0	0	transport	ABC transporter;ABC transporter transmembrane region	0	Other	other localisation	Absent
AT5G58270	J20872	35.19	6e-32	0	0	0	0	0	transport	ABC transporter;ABC transporter transmembrane region	0	Incomplete	Incomplete	Absent
AT5G58270	J21548	41.42	1e-51	0	0	0	0	0	transport	ABC transporter;ABC transporter transmembrane region	ATP-binding cassette subfamily B (MDR/TAP) member 1 [EC:7.6.2.2]	Other	other localisation	Absent
AT5G58270	J21548	42.91	2e-50	0	0	0	0	0	transport	ABC transporter;ABC transporter transmembrane region	ATP-binding cassette subfamily B (MDR/TAP) member 1 [EC:7.6.2.2]	Other	other localisation	Absent
AT5G58270	J25217	32.88	2e-16	0	0	0	0	0	obsolete ATP catabolic process	ABC transporter;ABC-2 type transporter	0	Other	other localisation	Absent
AT5G58270	J38642	49.77	0	0	0	0	0	0	transport	ABC transporter;ABC transporter transmembrane region	0	Other	other localisation	Absent
AT5G58270	J41351	31.08	3e-10	0	0	0	0	0	obsolete ATP catabolic process	ABC transporter;ABC transporter	0	Other	other localisation	Absent
AT5G58270	J43299	32.91	1e-27	0	0	0	0	0	transport	ABC transporter;ABC transporter transmembrane region	0	Incomplete	Incomplete	Absent
AT5G58270	J43299	30.88	1e-14	0	0	0	0	0	transport	ABC transporter;ABC transporter transmembrane region	0	Incomplete	Incomplete	Absent
AT5G58270	J83	35.92	3e-09	0	0	0	0	0	obsolete ATP catabolic process	ABC transporter;ABC-2 type transporter	0	Incomplete	Incomplete	Absent
AT5G58270	J8821	32.55	4e-43	0	0	0	0	0	transport	ABC transporter;ABC transporter transmembrane region	0	Other	other localisation	Absent
AT5G58270	J9180	34.29	3e-34	0	0	0	0	0	transport	ABC transporter;ABC transporter transmembrane region	0	Other	other localisation	Absent
AT5G59250	J11826	39.42	8e-90	0	0	0	0	0	transport	Sugar (and other) transporter	0	Other	other localisation	Absent
AT5G59250	J2164	34.71	1e-66	0	0	Yes	0	0	transport	Sugar (and other) transporter	0	Other	signal peptide	Absent
AT5G59250	J27361	31.91	1e-41	0	Yes	0	0	0	transmembrane transport	Sugar (and other) transporter	MFS transporter SP family solute carrier family 2 (myo-inositol transporter) member 13	Other	mitochondrion	Mitochondrion
AT5G59250	J27361	34.23	3e-11	0	Yes	0	0	0	transmembrane transport	Sugar (and other) transporter	MFS transporter SP family solute carrier family 2 (myo-inositol transporter) member 13	Other	mitochondrion	Mitochondrion
AT5G66380	J14366	34.07	1e-06	0	0	0	0	0	transport	Mitochondrial carrier protein	solute carrier family 25 (mitochondrial S-adenosylmethionine transporter) member 26	Other	other localisation	Absent
AT5G66380	J17914	37.01	5e-61	0	0	Yes	0	0	transport	Mitochondrial carrier protein	solute carrier family 25 (mitochondrial folate transporter) member 32	Endomembrane	signal peptide	Absent
AT5G66380	J21379	30.14	3e-14	0	0	0	0	0	transport	Mitochondrial carrier protein	0	Other	other localisation	Absent
AT5G66380	J23053	31.94	6e-33	0	0	0	0	0	transport	Mitochondrial carrier protein	0	Incomplete	Incomplete	Absent
AT5G66380	J23709	30.65	3e-13	0	0	0	0	0	NA	Mitochondrial carrier protein	solute carrier family 25 (mitochondrial citrate transporter) member 1	Other	other localisation	Absent
AT5G66380	J35984	31.78	3e-08	0	Yes	Yes	0	0	transport	Mitochondrial carrier protein	0	Endomembrane	signal peptide	Mitochondrion
AT5G66380	J35984	30.13	4e-07	0	Yes	Yes	0	0	transport	Mitochondrial carrier protein	0	Endomembrane	signal peptide	Mitochondrion
AT5G66380	J42609	34.24	1e-18	0	0	0	0	0	transport	Mitochondrial carrier protein	0	Other	other localisation	Absent
AT2G15290	EG02421	31.58	2e-14	0	0	0	0	0	NA	Protein of unknown function (DUF3611)	0	Chloroplast	other localisation	Absent
AT3G61320	J37111	36.63	3e-08	0	0	Yes	0	0	NA	Bestrophin, RFP-TM, chloride channel	ion channel-forming bestrophin family protein	Chloroplast	signal peptide	Absent
AT3G61320	J26635	30.84	1e-38	0	0	Yes	0	0	NA	Bestrophin, RFP-TM, chloride channel	ion channel-forming bestrophin family protein	Chloroplast	signal peptide	Absent
AT1G32080	J45887	34.38	1e-56	0	0	Yes	0	0	NA	LrgB-like family	0	Endomembrane	chloroplast	Absent
Note:
	Duplications were caused because of genes originates from different name trimming, e.g."AT4G12030"entire name is "Arabidopsis_genomicjgi_Arabidopsis_AT4G12030.1_PACid:19645702", but also the isoform AT4G12030.2 exists (different splicing). The code name is not univocal and this is also the reason why sometimes same gene ID in this list will have different BLASTp e-value, the final result analysis…

## Sheet: Location in P. tricornutum cell
AGI	Full name and Short name in TAIR	Name in Figure	Homologues Location in P. tricornutum cell	Homologues gene ID in P. tricornutum genome
AT4G35440	chloride channel E (CLCe)	CLCe	C,PM/ER	J39421	J43785
AT3G61320	Bestrophin-like protein (BEST/ATVCCN1)	BEST	C,PM/ER	J26635	J37111	J46336
AT3G46980	phosphate transporter 4;3 (PHT4;3)	PHT4/3	U	J21441
AT3G26570	phosphate transporter 2;1 (PHT2;1)	PHT2/1	C	J23830
AT3G51895	sulfate transporter 3.1 (SULTR 3.1)	SULTR3	U	draftJ18
AT4G02700	sulfate transporter 3.2 (SULTR 3.2)	SULTR3	U	draftJ18
AT1G23090	sulfate transporter 3.3 (SULTR 3.3)	SULTR3	U	draftJ18
AT3G15990	sulfate transporter 3.3 (SULTR 3.4)	SULTR3	U	draftJ18
AT1G01790	K+ efflux antiporter 1 (KEA1)	KEAs	C,PM/ER	J11843	J39274
AT4G04850	K+ efflux antiporter 3 (KEA3)	KEAs	C,PM/ER	J11843	J39274
AT4G00620	K+ efflux antiporter 2 (KEA2)	KEAs	C,PM/ER	J11843	J39274
AT1G64150	PREDICTED: Ca2+/H+ Antiporter (PAM71, CCHA1)	CCHA1/CMT1	M,PM/ER	J12265	J6052
AT4G13590	PREDICTED: Ca2+/H+exchanger GDT1 family (CMT1)	CCHA1/CMT1	M,PM/ER	J12265	J6052
AT2G15290	translocon at inner membrane of chloroplasts 21 (TIC21)	TIC21	C	EG02421
AT4G33520	P-type ATPase 1 (PAA1)	PAA1/2	U	J52468	J676
AT5G21930	P-type ATPase 2 (PAA2)	PAA1/2	U	EG02342	J52367	J52468
AT4G37270	heavy metal atpase 1 (HMA1)	HMA1	U	J228	J53964
AT3G19490	sodium:hydrogen antiporter 1 (NHD1)	NHD1	C,M	EG02328
AT1G80300	nucleotide transporter 1 (NTT1)	NTT1/2	C,PM/ER	J11615	J49533
AT1G15500	nucleotide transporter 2 (NTT2)	NTT1/2	C,PM/ER	J11615	J49533
AT5G01500	PREDICTED: thylakoid ADP/ATP carrier protein (PAPST1/TAAC)	TAAC	PM/ER	J11083	J17555	J17914	J22873	J23709	J46607
AT4G32400	BT1	BT1	U	J17555
AT2G47490	NAD+ transporter 1 (NDT1)	MCF	M,PM/ER	J13538	J13752	J13856	J16210	J16286	J16517	J17555	J17914	J21379	J23053	J35984
AT5G46110	Glucose-6-phosphate/phosphate translocator-like protein (TPT, APE2)	TPT	C,PM/ER	EG00747	J24610	J50742	J54017
AT5G33320	Glucose-6-phosphate/phosphate translocator-like protein (PPT1)	PPTs	C	EG00747	J24610	J54017
AT5G16150	plastidic glucose transporter (GLT1, PGLCT)	GLT1	U	J12520	J23260	J46251	J47769
AT5G54800	glucose 6-phosphate transporter 1 (GPT1)	GPTs	C	EG00747	J24610	J54017
AT1G61800	glucose 6-phosphate transporter 2 (GPT2)	GPTs	C	EG00747	J24610	J54017
AT5G17630	xylulose 5-phosphate transporter (XPT)	XPT	C,PM/ER	EG00747	J50742	J54017
AT3G01550	Glucose-6-phosphate/phosphate translocator-like protein (PPT2)	PPTs	C	EG00747	J24610	J54017
AT1G05030	Major facilitator superfamily protein	MFS	M	J12520	J18469	J27361	J47769
AT5G59250	Major facilitator superfamily (HP59, pSUT)	MFS	M,PM/ER	J11826	J2164	J27361	J27361
AT2G32040	Major facilitator superfamily (MSF)	MFS	U	J21970
AT2G26900	Bile acid/sodium symporter-like transporter 2 (BASS2)	BASS	C,M,PM/ER	J3046	J34425	J4286	J44951	J49978
AT4G22840	Bile acid/sodium symporter-like transporter 6 (BASS6)	BASS	C,M,PM/ER	J3046	J4286
AT4G12030	Bile acid/sodium symporter-like transporter 5 (BASS5)	BASS	C,M,PM/ER	J3046	J4286
AT1G78560	Bile acid/sodium symporter-like transporter 1 (BASS1)	BASS	C,M,PM/ER	J3046	J34425	J4286	J44951
AT1G32080	PREDICTED: plastidal glycolate/glycerate translocator 1 (PLGG1)	PLGG1	C,M,PM/ER	EG01222	J12346	J45887
AT5G66380	folate transporter 1 (AtFOLT1)	MCF	M, PM/ER	J14366	J17914	J21379	J23053	J23709	J35984	J42609
AT4G39460	S-adenosylmethionine carrier 1 (SAMC1)	MCF	PM/ER	J12405	J14366	J15639	J16210	J17555	J18927	J19030	J21379	J23053	J23709	J36828	J5142	J5175	J9885
AT1G34065	S-adenosylmethionine carrier 2 (SAMC2)	MCF	M,PM/ER	J12405	J14366	J15639	J16210	J17555	J18927	J23053	J23709	J33827	J35984	J36828	J5142	J5175	J9885
AT1G54350	ABC transporter ABCD.2	ABC	C,PM/ER	EG02259	J18473	J22803
AT4G33460	ABC transporter ABCI.10	ABC	C,PM/ER	EG02323	J12095	J14391	J18826	J41857
AT1G70610	ABC transporter ABCB.26	ABC	PM/ER	draftJ1613	draftJ497	EG01286	EG02259	J11674	J12095	J18473	J20026	J20872	J21548	J43299	J9180
AT5G03910	ABC transporter ABCB.29	ABC	PM/ER	draftJ1613	draftJ497	J11674	J14998	J18693	J18826	J20872	J21548
AT5G58270	ABC transporter ABCB.25	ABC	PM/ER	draftJ1613	draftJ497	EG02585	J11674	J18197	J18693	J18826	J20872	J21548	J25217	J38642	J41351	J43299	J83	J8821	J9180
AT3G51870	Mitochondrial substrate carrier	MCF	PM/ER	J16286	J17555	J17914	J18927	J22873	J36828	J46607
AT2G02590	small multi-drug export protein	SMEP	M,PM/ER	EG02321
Note:
	Ions related
	Nucleotides related
	Carbohydrates related
	Organic acids/ carbon biosynthesis related
	Superfamilies have different /unclear functions
