# Supplementary material for: A metabolic, phylogenomic and environmental atlas of diatom plastid transporters from the model species Phaeodactylum
Source: Front Plant Sci. 2022 Sep 22;13:950467. doi: 10.3389/fpls.2022.950467 (PMC9546453; doi:10.3389/fpls.2022.950467)
Supplement: Supplementary Table 3 — List of genes in P. tricornutum genome inferred to show transcriptional co-regulation, localization and evolutionary associations with plastid transporters, and their inferred metabolic and biological functions. [file Table_3.xlsx]

## Sheet: Overview
Table S3. Tabulated Phaeodactylum genes that show probable functional associations with chloroplast transporters.
This workbook presents an overview of the version 3 genome annotation Phaeodactylum genes inferred to show probable functional assocations to chloroplast transporters, based on common localisation predictions (Gruber et al., 2015; Gschloessl et al., 2008); transcriptional co-regulation (Ait-Mohamed et al., 2020; Ashworth et al., 2016); and conserved evolutionary patterns of origin and loss (Nonoy…
Sheet 1 ("Coregulated calculation summary") presents all genes inferred to match three or more of the following criteria to each Phaeodactylum plastid transporter: ASAFind or HECTAR localisation; inferred origin and loss timepoints across ochrophyte evolution from RbH data; PhaeoNet WGCNA module; and crude PHaeoNet and DiatomPortal correlation calculatios > 0.5. The final four columns list predic…
Sheet 2 ("Venn diagram gene list") groups all of the plastid transporter genes that recover >3 genes with scores equal to or greater than 3, per the above methods, in five key chloroplast processes: photosynthesis; carbon metabolism; amino acid synthesis; lipd synthesis; and plastid biogenesis. Pathways are grouped based on functional annotations per Ait-Mohamed et al., 2020.
Sheet 3 ("Mitochondrial correlations") tabulates Pearson correlation coefficients, and average coefficients (considering all genes, respiratory complex and mitochondrial biogenesis genes only), calculated for each plastid transporter gene with each gene in the Phaeodactylum mitochondrial genome, based on micrarray studies across 17 conditional processing groups (Ashworth et al., 2016, ibid)

## Sheet: Coregulated calculation summary
Plastid Transporter Gene ID	Coregulated Pathway Summary	Coregulated Gene Set	Genes Coregulated Score	ASAFind	HECTAR	1PhaeoNet module	2Inferred origin	2Inferred loss	3Pearson RNAseq data	3Pearson Phaeodactylum microarray data	3Pearson Thalassiosira Microarray data	KEGG	Inferred function	Inferred pathway	Inferred KOGG	Inferred category
Phatr3_EG00042				Chloroplast	other localisation	cyan	Proboscia Ancestor	_
	Posttranslational modification, protein turnover, chaperones	Phatr3_J44531	3	Chloroplast	signal peptide	cyan	NA	NA	0.660035	NA	NA	K00573	Protein-L-isoaspartate(D-aspartate) O-methyltransferase	0	Posttranslational modification, protein turnover, chaperones	CELLULAR PROCESSES AND SIGNALLING
		Phatr3_J47648	3	Chloroplast	signal peptide	cyan	NA	NA	0.531742	NA	NA	0	Serine proteinase inhibitor (KU family) with thrombospondin repeats	0	Posttranslational modification, protein turnover, chaperones	CELLULAR PROCESSES AND SIGNALLING
		Phatr3_J8365	3	Chloroplast	signal peptide	cyan	NA	NA	0.554831	NA	NA	0	Peptidyl-prolyl cis-trans isomerase	0	Posttranslational modification, protein turnover, chaperones	CELLULAR PROCESSES AND SIGNALLING
Phatr3_EG00808				Chloroplast	chloroplast	darkgrey	PXR ancestor	Eustigmatophytes only; _
	tRNA activation	Phatr3_draftJ1569	4	Chloroplast	chloroplast	NA	PXR ancestor	Eustigmatophytes only; _	-0.574281	NA	NA	0	Cysteinyl-tRNA synthetase	tRNA activation	Translation, ribosomal structure and biogenesis	INFORMATION STORAGE AND PROCESSING
		Phatr3_EG02402	3	Chloroplast	chloroplast	NA	PXR ancestor	Eustigmatophytes only; _	NA	NA	NA	0	Phenylyalanyl-tRNA ligase	tRNA activation	Translation, ribosomal structure and biogenesis	INFORMATION STORAGE AND PROCESSING
		Phatr3_EG02589	3	NA	other localisation	NA	PXR ancestor	Eustigmatophytes only; _	0.61469	NA	NA	0	Cysteinyl-tRNA synthetase	tRNA activation	Translation, ribosomal structure and biogenesis	INFORMATION STORAGE AND PROCESSING
		Phatr3_J13445	3	NA	other localisation	darkgrey	PXR ancestor	Eustigmatophytes only; _	NA	NA	NA	0	Phenylyalanyl-tRNA ligase	tRNA activation	Translation, ribosomal structure and biogenesis	INFORMATION STORAGE AND PROCESSING
		Phatr3_J15186	3	Chloroplast	signal peptide	NA	PXR ancestor	NA	-0.538725	NA	NA	K01872	Alanyl-tRNA synthetase	tRNA activation	Translation, ribosomal structure and biogenesis	INFORMATION STORAGE AND PROCESSING
		Phatr3_J15595	3	Chloroplast	signal peptide	NA	PXR ancestor	NA	-0.679716	NA	NA	K01867	Mitochondrial tryptophanyl-tRNA synthetase	tRNA activation	Translation, ribosomal structure and biogenesis	INFORMATION STORAGE AND PROCESSING
		Phatr3_J45715	4	Chloroplast	chloroplast	NA	PXR ancestor	Eustigmatophytes only; _	-0.538981	NA	NA	0	Cysteinyl-tRNA synthetase	tRNA activation	Translation, ribosomal structure and biogenesis	INFORMATION STORAGE AND PROCESSING
		Phatr3_J49353	3	Chloroplast	signal anchor	NA	PXR ancestor	Eustigmatophytes only; _	NA	NA	NA	0	Cysteinyl-tRNA synthetase	tRNA activation	Translation, ribosomal structure and biogenesis	INFORMATION STORAGE AND PROCESSING
		Phatr3_J7426	3	NA	other localisation	NA	PXR ancestor	Eustigmatophytes only; _	-0.592279	NA	NA	0	Cysteinyl-tRNA synthetase	tRNA activation	Translation, ribosomal structure and biogenesis	INFORMATION STORAGE AND PROCESSING
	Chaperone	Phatr3_J12188	3	Chloroplast	chloroplast	NA	PXR ancestor	Eustigmatophytes only; _	NA	NA	NA	K03687	Molecular chaperone of the GrpE family	Chaperone	Posttranslational modification, protein turnover, chaperones	CELLULAR PROCESSES AND SIGNALLING
		Phatr3_J43472	3	Chloroplast	signal peptide	darkgrey	NA	NA	0.558005	NA	NA	0	Molecular chaperone (DnaJ superfamily)	Chaperone	Posttranslational modification, protein turnover, chaperones	CELLULAR PROCESSES AND SIGNALLING
		Phatr3_J43896	3	Chloroplast	signal peptide	NA	PXR ancestor	NA	-0.60052	NA	NA	0	ATP-dependent Clp protease adaptor ClpS	Chaperone	Posttranslational modification, protein turnover, chaperones	CELLULAR PROCESSES AND SIGNALLING
	Chlorophyll	Phatr3_J19188	3	Chloroplast	chloroplast	NA	PXR ancestor	Eustigmatophytes only; _	NA	NA	NA	K01599	Uroporphyrinogen decarboxylase	Chlorophyll	Coenzyme transport and metabolism	METABOLISM
		Phatr3_J33017	3	Chloroplast	chloroplast	NA	PXR ancestor	Eustigmatophytes only; _	NA	NA	NA	K03404	Magnesium chelatase, ChlI subunit	Chlorophyll	Coenzyme transport and metabolism	METABOLISM
		Phatr3_J48917	3	Chloroplast	signal peptide	NA	PXR ancestor	Eustigmatophytes only; _	NA	NA	NA	0	Pheophorbide a oxidase domain containing protein	Chlorophyll	General function prediction only	POORLY CHARACTERIZED
	Chorismate	Phatr3_J18246	3	Chloroplast	chloroplast	NA	PXR ancestor	NA	-0.544311	NA	NA	K00800	Pentafunctional AROM protein (EPSP synthase)	Chorismate	Amino acid transport and metabolism	METABOLISM
		Phatr3_J43429	3	Chloroplast	chloroplast	NA	PXR ancestor	NA	-0.50353	NA	NA	K01736	Chorismate synthase	Chorismate	Amino acid transport and metabolism	METABOLISM
		Phatr3_J6807	3	Chloroplast	signal peptide	NA	PXR ancestor	Eustigmatophytes only; _	NA	NA	NA	K00891	Pentafunctional AROM protein (Shikimate kinase)	Chorismate	Amino acid transport and metabolism	METABOLISM
Phatr3_EG02328				Chloroplast	chloroplast	salmon	PXR ancestor	_
	tRNA activation	Phatr3_draftJ780	3	Chloroplast	signal peptide	NA	PXR ancestor	NA	0.697689	NA	NA	K01883	Cysteine-tRNA ligase	tRNA activation	Translation, ribosomal structure and biogenesis	INFORMATION STORAGE AND PROCESSING
		Phatr3_EG02402	3	Chloroplast	chloroplast	NA	PXR ancestor	NA	0.553286	NA	NA	0	Phenylyalanyl-tRNA ligase	tRNA activation	Translation, ribosomal structure and biogenesis	INFORMATION STORAGE AND PROCESSING
		Phatr3_J14917	4	NA	other localisation	salmon	PXR ancestor	NA	0.636897	NA	0.771017	K00604	Methionyl-tRNA formyltransferase	tRNA activation	Translation, ribosomal structure and biogenesis	INFORMATION STORAGE AND PROCESSING
		Phatr3_J15186	3	Chloroplast	signal peptide	NA	PXR ancestor	NA	0.72451	NA	NA	K01872	Alanyl-tRNA synthetase	tRNA activation	Translation, ribosomal structure and biogenesis	INFORMATION STORAGE AND PROCESSING
		Phatr3_J15374	3	Chloroplast	signal peptide	NA	PXR ancestor	NA	0.584634	NA	NA	0	Seryl-tRNA synthetase	tRNA activation	Translation, ribosomal structure and biogenesis	INFORMATION STORAGE AND PROCESSING
		Phatr3_J15595	3	Chloroplast	signal peptide	NA	PXR ancestor	NA	0.619872	NA	NA	K01867	Mitochondrial tryptophanyl-tRNA synthetase	tRNA activation	Translation, ribosomal structure and biogenesis	INFORMATION STORAGE AND PROCESSING
		Phatr3_J19761	3	NA	Incomplete	salmon	PXR ancestor	NA	NA	NA	0.574455	K01880	Glycyl-tRNA synthetase and related class II tRNA synthetase	tRNA activation	Translation, ribosomal structure and biogenesis	INFORMATION STORAGE AND PROCESSING
		Phatr3_J2394	3	NA	other localisation	salmon	PXR ancestor	NA	0.811492	NA	NA	K01883	Cysteine-tRNA ligase	tRNA activation	Translation, ribosomal structure and biogenesis	INFORMATION STORAGE AND PROCESSING
		Phatr3_J25331	3	NA	other localisation	salmon	PXR ancestor	NA	NA	NA	0.610552	K01889	Phenylyalanyl-tRNA ligase	tRNA activation	Translation, ribosomal structure and biogenesis	INFORMATION STORAGE AND PROCESSING
		Phatr3_J29029	3	Chloroplast	signal peptide	NA	PXR ancestor	NA	0.564406	NA	NA	0	Methionine--tRNA ligase	tRNA activation	Translation, ribosomal structure and biogenesis	INFORMATION STORAGE AND PROCESSING
		Phatr3_J42247	3	Chloroplast	chloroplast	NA	PXR ancestor	NA	0.662966	NA	NA	K01893	Asparaginyl-tRNA ligase	tRNA activation	Translation, ribosomal structure and biogenesis	INFORMATION STORAGE AND PROCESSING
		Phatr3_J43097	3	Chloroplast	signal peptide	NA	PXR ancestor	NA	0.614576	NA	NA	K01881	Prolyl-tRNA synthetase	tRNA activation	Translation, ribosomal structure and biogenesis	INFORMATION STORAGE AND PROCESSING
	Protein import	Phatr3_EG02421	3	Chloroplast	other localisation	NA	PXR ancestor	NA	NA	NA	0.635951	0	Protein TIC 21	Protein import	Intracellular trafficking, secretion, and vesicular transport	CELLULAR PROCESSES AND SIGNALLING
		Phatr3_J12572	3	Chloroplast	signal peptide	salmon	NA	NA	0.584327	NA	NA	K13989	Derlin 1-1	Protein import	Intracellular trafficking, secretion, and vesicular transport	CELLULAR PROCESSES AND SIGNALLING
		Phatr3_J50540	3	NA	chloroplast	salmon	NA	NA	0.613533	NA	0.560079	0	Chloroplast transport protein Tic110	Protein import	Intracellular trafficking, secretion, and vesicular transport	CELLULAR PROCESSES AND SIGNALLING
		Phatr3_J52200	3	Chloroplast	chloroplast	salmon	PXR ancestor	NA	NA	NA	NA	0	TatA/B protein translocator	Protein import	Intracellular trafficking, secretion, and vesicular transport	CELLULAR PROCESSES AND SIGNALLING
		Phatr3_J5466	5	Chloroplast	signal peptide	salmon	PXR ancestor	NA	0.550845	NA	0.540018	0	Derlin 1-2	Protein import	Intracellular trafficking, secretion, and vesicular transport	CELLULAR PROCESSES AND SIGNALLING
	Fatty Acid- synthesis	Phatr3_draftJ1143	3	Chloroplast	signal peptide	NA	PXR ancestor	NA	0.547942	NA	NA	K02372	3-hydroxyacyl-[acyl-carrier-protein] dehydratase FabZ	Fatty Acid- synthesis	Coenzyme transport and metabolism	METABOLISM
		Phatr3_J13073	3	Chloroplast	chloroplast	NA	PXR ancestor	NA	NA	NA	-0.572172	K00059	Mitochondrial/plastidial beta-ketoacyl-ACP reductase	Fatty Acid- synthesis	Lipid transport and metabolism	METABOLISM
		Phatr3_J37367	3	Chloroplast	signal peptide	NA	NA	NA	0.693892	NA	0.595594	K09458	Beta-ketoacyl synthase	Fatty Acid- synthesis	Lipid transport and metabolism	METABOLISM
		Phatr3_J37652	3	Chloroplast	chloroplast	NA	NA	NA	0.543838	NA	0.527213	K00645	Malonyl-CoA:ACP transacylase	Fatty Acid- synthesis	Lipid transport and metabolism	METABOLISM
		Phatr3_J55157	3	Chloroplast	signal peptide	NA	PXR ancestor	NA	0.575867	NA	NA	K02372	3-hydroxyacyl-[acyl-carrier-protein] dehydratase FabZ	Fatty Acid- synthesis	Coenzyme transport and metabolism	METABOLISM
	Carotenoid	Phatr3_EG02383	3	NA	other localisation	salmon	NA	NA	0.566703	NA	0.577198	K13525	4-diphosphocytidyl-2C-methyl-D-erythritol kinase	Carotenoid	Secondary metabolite biosynthesis, transport and catabolism	METABOLISM
		Phatr3_J12330	3	Chloroplast	signal peptide	salmon	NA	NA	0.509403	NA	NA	K01770	2C-methyl-D-erythritol 2,4-cyclodiphosphate synthase activity	Carotenoid	Secondary metabolite biosynthesis, transport and catabolism	METABOLISM
		Phatr3_J16786	3	Chloroplast	signal peptide	salmon	PXR ancestor	NA	NA	NA	NA	K09487	15-cis-zeta-carotene isomerase	Carotenoid	Coenzyme transport and metabolism	METABOLISM
		Phatr3_J35509	3	NA	other localisation	salmon	NA	NA	0.866653	NA	0.573281	K02293	Phytoene desaturase 1	Carotenoid	Secondary metabolite biosynthesis, transport and catabolism	METABOLISM
		Phatr3_J9040	3	Chloroplast	chloroplast	NA	PXR ancestor	NA	0.727274	NA	NA	0	Zeta-carotene desaturase	Carotenoid	Energy production and conversion	METABOLISM
	Carotenoid	Phatr3_J10593	3	Chloroplast	chloroplast	NA	NA	NA	0.591966	NA	0.555323	K01358	ATP-dependent clp protease A subunit	Chaperone	Posttranslational modification, protein turnover, chaperones	CELLULAR PROCESSES AND SIGNALLING
		Phatr3_J12188	3	Chloroplast	chloroplast	salmon	PXR ancestor	NA	NA	NA	NA	K03687	Molecular chaperone of the GrpE family	Chaperone	Posttranslational modification, protein turnover, chaperones	CELLULAR PROCESSES AND SIGNALLING
		Phatr3_J43551	3	Chloroplast	chloroplast	salmon	NA	NA	0.505432	NA	NA	0	ATP-dependent Clp protease adaptor ClpS	Chaperone	Posttranslational modification, protein turnover, chaperones	CELLULAR PROCESSES AND SIGNALLING
		Phatr3_J55215	3	Chloroplast	chloroplast	salmon	NA	NA	0.615634	NA	NA	0	Molecular chaperone (HSP90 family)	Chaperone	Posttranslational modification, protein turnover, chaperones	CELLULAR PROCESSES AND SIGNALLING
		Phatr3_J8230	3	Chloroplast	chloroplast	NA	NA	NA	0.502551	NA	0.503507	K04078	Mitochondrial chaperonin	Chaperone	Posttranslational modification, protein turnover, chaperones	CELLULAR PROCESSES AND SIGNALLING
	Chorismate	Phatr3_J18246	3	Chloroplast	chloroplast	NA	PXR ancestor	NA	NA	NA	0.815124	K00800	Pentafunctional AROM protein (EPSP synthase)	Chorismate	Amino acid transport and metabolism	METABOLISM
		Phatr3_J20809	3	Chloroplast	signal peptide	NA	PXR ancestor	NA	NA	NA	0.579414	K01735	Pentafunctional AROM protein (Dehydroquinate synthase)	Chorismate	Amino acid transport and metabolism	METABOLISM
		Phatr3_J43429	3	Chloroplast	chloroplast	NA	PXR ancestor	NA	NA	NA	0.756346	K01736	Chorismate synthase	Chorismate	Amino acid transport and metabolism	METABOLISM
	photosynthesis	Phatr3_J13895	3	Chloroplast	chloroplast	NA	NA	NA	0.801019	NA	0.598674	0	Photosystem assembly factor Hcf136	photosynthesis	Energy production and conversion	METABOLISM
		Phatr3_J42329	3	Chloroplast	chloroplast	NA	PXR ancestor	NA	0.552397	NA	NA	0	CPLD51 protein required for cyt b6 assembly	Photosynthesis	Energy production and conversion	METABOLISM
		Phatr3_J9078	3	Chloroplast	chloroplast	salmon	NA	NA	0.784226	NA	NA	K08902	Psb27	photosynthesis	Energy production and conversion	METABOLISM
Phatr3_EG02492				Chloroplast	signal peptide	darkmagenta	Ancestral	Eustigmatophytes only; _
	Light	Phatr3_J10243	3	Chloroplast	signal peptide	NA	Ancestral	Eustigmatophytes only; _	NA	NA	NA	0	fucoxanthin chlorophyll a/c protein	Light	Energy production and conversion	METABOLISM
		Phatr3_J14242	4	Chloroplast	chloroplast	NA	Ancestral	Eustigmatophytes only; _	-0.527138	NA	NA	0	fucoxanthin chlorophyll a/c protein	Light	Energy production and conversion	METABOLISM
		Phatr3_J14986	3	Chloroplast	chloroplast	NA	Ancestral	Eustigmatophytes only; _	NA	NA	NA	0	fucoxanthin chlorophyll a/c protein	Light	Energy production and conversion	METABOLISM
		Phatr3_J16302	3	Chloroplast	chloroplast	NA	Ancestral	NA	0.653791	NA	NA	0	fucoxanthin chlorophyll a/c protein	Light	Energy production and conversion	METABOLISM
		Phatr3_J16481	4	Chloroplast	chloroplast	NA	Ancestral	Eustigmatophytes only; _	-0.575407	NA	NA	K08907	fucoxanthin chlorophyll a/c protein	Light	Energy production and conversion	METABOLISM
		Phatr3_J22395	3	Chloroplast	chloroplast	NA	Ancestral	NA	0.569716	NA	NA	0	fucoxanthin chlorophyll a/c protein	Light	Energy production and conversion	METABOLISM
		Phatr3_J23257	3	Chloroplast	chloroplast	NA	Ancestral	NA	0.511707	NA	NA	K08907	Light-harvesting protein	Light	Energy production and conversion	METABOLISM
		Phatr3_J25168	3	Chloroplast	chloroplast	NA	Ancestral	NA	0.51636	NA	NA	0	fucoxanthin chlorophyll a/c protein	Light	Energy production and conversion	METABOLISM
		Phatr3_J25172	3	Chloroplast	chloroplast	NA	Ancestral	NA	NA	0.543951	NA	0	fucoxanthin chlorophyll a/c protein	Light	Energy production and conversion	METABOLISM
		Phatr3_J32294	3	Chloroplast	chloroplast	NA	Ancestral	Eustigmatophytes only; _	NA	NA	NA	0	fucoxanthin chlorophyll a/c protein	Light	Energy production and conversion	METABOLISM
		Phatr3_J54027	3	Chloroplast	chloroplast	NA	Ancestral	NA	NA	0.522915	NA	0	Light-harvesting protein	Light	Energy production and conversion	METABOLISM
		Phatr3_J54979	3	Chloroplast	chloroplast	NA	Ancestral	Eustigmatophytes only; _	NA	NA	NA	0	Chloroa b-bind superfamily	Light	General function prediction only	POORLY CHARACTERIZED
	Chaperone	Phatr3_draftJ263	3	Chloroplast	signal peptide	NA	Ancestral	Eustigmatophytes only; _	NA	NA	NA	0	ATP-dependent Clp protease subunit	Chaperone	Posttranslational modification, protein turnover, chaperones	CELLULAR PROCESSES AND SIGNALLING
		Phatr3_J13424	3	Chloroplast	chloroplast	NA	Ancestral	NA	-0.559895	NA	NA	K03686	Chaperone protein DnaJ	Chaperone	Posttranslational modification, protein turnover, chaperones	CELLULAR PROCESSES AND SIGNALLING
		Phatr3_J34995	3	Chloroplast	signal peptide	NA	Ancestral	NA	NA	0.572685	NA	0	Mitochondrial chaperonin	Chaperone	Posttranslational modification, protein turnover, chaperones	CELLULAR PROCESSES AND SIGNALLING
		Phatr3_J40933	3	Chloroplast	signal peptide	NA	Ancestral	NA	-0.566163	NA	NA	0	ATP-dependent Clp protease, proteolytic subunit	Chaperone	Posttranslational modification, protein turnover, chaperones	CELLULAR PROCESSES AND SIGNALLING
		Phatr3_J41721	3	Chloroplast	chloroplast	NA	Ancestral	NA	NA	0.583711	NA	K04077	Mitochondrial chaperonin, Cpn60/Hsp60p	Chaperone	Posttranslational modification, protein turnover, chaperones	CELLULAR PROCESSES AND SIGNALLING
		Phatr3_J43551	4	Chloroplast	chloroplast	NA	Ancestral	Eustigmatophytes only; _	NA	0.567408	NA	0	ATP-dependent Clp protease adaptor ClpS	Chaperone	Posttranslational modification, protein turnover, chaperones	CELLULAR PROCESSES AND SIGNALLING
		Phatr3_J44382	3	Chloroplast	chloroplast	NA	Ancestral	NA	NA	0.669354	NA	0	ATP-dependent Clp protease, proteolytic subunit	Chaperone	Posttranslational modification, protein turnover, chaperones	CELLULAR PROCESSES AND SIGNALLING
		Phatr3_J44959	4	Chloroplast	signal peptide	NA	Ancestral	NA	0.568271	0.623005	NA	K09523	Molecular chaperone (DnaJ superfamily)	Chaperone	Posttranslational modification, protein turnover, chaperones	CELLULAR PROCESSES AND SIGNALLING
		Phatr3_J45684	3	Chloroplast	signal peptide	NA	Ancestral	Eustigmatophytes only; _	NA	NA	NA	0	Molecular chaperone (DnaJ superfamily)	Chaperone	Posttranslational modification, protein turnover, chaperones	CELLULAR PROCESSES AND SIGNALLING
		Phatr3_J8230	3	Chloroplast	chloroplast	NA	Ancestral	NA	NA	0.630385	NA	K04078	Mitochondrial chaperonin	Chaperone	Posttranslational modification, protein turnover, chaperones	CELLULAR PROCESSES AND SIGNALLING
		Phatr3_J12188	3	Chloroplast	chloroplast	NA	NA	Eustigmatophytes only; _	NA	0.683899	NA	K03687	Molecular chaperone of the GrpE family	Chaperone	Posttranslational modification, protein turnover, chaperones	CELLULAR PROCESSES AND SIGNALLING
		Phatr3_J43472	3	Chloroplast	signal peptide	NA	NA	NA	0.563279	0.591447	NA	0	Molecular chaperone (DnaJ superfamily)	Chaperone	Posttranslational modification, protein turnover, chaperones	CELLULAR PROCESSES AND SIGNALLING
	Ribosome	Phatr3_J16962	4	Chloroplast	signal peptide	NA	Ancestral	Eustigmatophytes only; _	0.582174	NA	NA	0	Plastid ribosome associated protein S30EA	Ribosome	Translation, ribosomal structure and biogenesis	INFORMATION STORAGE AND PROCESSING
		Phatr3_J19122	3	NA	Incomplete	NA	Ancestral	Eustigmatophytes only; _	-0.508337	NA	NA	K14191	Ribosomal RNA adenine dimethylase	Ribosome	RNA processing and modification	INFORMATION STORAGE AND PROCESSING
		Phatr3_J29861	4	Chloroplast	signal peptide	darkmagenta	Ancestral	NA	0.736395	NA	NA	0	Ribosomal protein L11 methyl	Ribosome	Translation, ribosomal structure and biogenesis	INFORMATION STORAGE AND PROCESSING
		Phatr3_J3351	3	Chloroplast	signal peptide	NA	Ancestral	Eustigmatophytes only; _	NA	NA	NA	0	Ribosomal RNA adenine dimethylase	Ribosome	RNA processing and modification	INFORMATION STORAGE AND PROCESSING
		Phatr3_J35267	3	Chloroplast	chloroplast	NA	Ancestral	Eustigmatophytes only; _	NA	NA	NA	0	ribosome-binding factor A	Ribosome	Translation, ribosomal structure and biogenesis	INFORMATION STORAGE AND PROCESSING
	photosynthesis	Phatr3_J14307	4	NA	Incomplete	NA	Ancestral	Eustigmatophytes only; _	0.541598	0.716178	NA	0	Ferredoxin	photosynthesis	Energy production and conversion	METABOLISM
		Phatr3_J20331	3	Chloroplast	chloroplast	NA	Ancestral	NA	NA	0.510431	NA	K02716	PsbO	photosynthesis	Energy production and conversion	METABOLISM
		Phatr3_J36840	3	Chloroplast	signal peptide	NA	Ancestral	Eustigmatophytes only; _	NA	NA	NA	0	PGR5-like protein	photosynthesis	Energy production and conversion	METABOLISM
		Phatr3_J44056	3	Chloroplast	signal peptide	NA	Ancestral	Eustigmatophytes only; _	NA	NA	NA	K08906	Cytochrome c6	photosynthesis	Energy production and conversion	METABOLISM
		Phatr3_J54499	3	Chloroplast	signal peptide	NA	Ancestral	NA	NA	0.506944	NA	K08901	PsbQ	photosynthesis	Energy production and conversion	METABOLISM
	Fatty Acid/ elongation	Phatr3_EG02619	3	Chloroplast	chloroplast	NA	Ancestral	Eustigmatophytes only; _	NA	NA	NA	0	Delta 6-fatty acid desaturase/delta-8 sphingolipid desaturase	Fatty Acid/ elongation	Lipid transport and metabolism	METABOLISM
		Phatr3_J42590	3	Chloroplast	signal peptide	NA	Ancestral	NA	NA	0.548938	NA	0	Enoyl-CoA hydratase	Fatty Acid/ elongation	Lipid transport and metabolism	METABOLISM
		Phatr3_J44622	3	Chloroplast	signal peptide	NA	NA	Eustigmatophytes only; _	NA	0.628421	NA	0	Delta 6-fatty acid desaturase/delta-8 sphingolipid desaturase	Fatty Acid/ elongation	Lipid transport and metabolism	METABOLISM
	Lysine	Phatr3_J10757	3	Chloroplast	chloroplast	NA	Ancestral	NA	NA	0.551117	NA	0	Aspartate semialdehyde dehydrogenase	Lysine	Amino acid transport and metabolism	METABOLISM
		Phatr3_J26813	3	Chloroplast	chloroplast	NA	Ancestral	NA	NA	0.650126	NA	0	Homoserine dehydrogenase	Lysine	Amino acid transport and metabolism	METABOLISM
		Phatr3_J45777	3	Chloroplast	signal peptide	NA	Ancestral	NA	NA	0.51519	NA	0	Aspartate-semialdehyde dehydrogenase	Lysine	Amino acid transport and metabolism	METABOLISM
	tRNA activation	Phatr3_J21513	3	Chloroplast	signal peptide	NA	Ancestral	Eustigmatophytes only; _	NA	NA	NA	K01873	Valyl-tRNA synthetase	tRNA activation	Translation, ribosomal structure and biogenesis	INFORMATION STORAGE AND PROCESSING
		Phatr3_J33493	3	Chloroplast	mitochondrion	NA	Ancestral	Eustigmatophytes only; _	NA	NA	NA	K01868	Threonyl-tRNA synthetase	tRNA activation	Translation, ribosomal structure and biogenesis	INFORMATION STORAGE AND PROCESSING
		Phatr3_J49353	3	Chloroplast	signal anchor	NA	NA	Eustigmatophytes only; _	0.636757	NA	NA	0	Cysteinyl-tRNA synthetase	tRNA activation	Translation, ribosomal structure and biogenesis	INFORMATION STORAGE AND PROCESSING
Phatr3_EG02514				Chloroplast	signal anchor	orange	Ancestral	PEXR; _
	Fatty Acid/ elongation	Phatr3_J16376	4	Chloroplast	signal peptide	NA	Ancestral	PEXR; _	0.543065	NA	NA	K10203	Long chain fatty acid elongase	Fatty Acid/ elongation	Lipid transport and metabolism	METABOLISM
		Phatr3_J41570	3	Chloroplast	other localisation	NA	Ancestral	PEXR; _	NA	NA	NA	K10257	Delta(12) fatty acid desaturase	Fatty Acid/ elongation	Lipid transport and metabolism	METABOLISM
		Phatr3_J42590	3	Chloroplast	signal peptide	NA	Ancestral	PEXR; _	NA	NA	NA	0	Enoyl-CoA hydratase	Fatty Acid/ elongation	Lipid transport and metabolism	METABOLISM
		Phatr3_J45293	3	Chloroplast	signal anchor	NA	Ancestral	PEXR; _	NA	NA	NA	0	Enoyl-CoA hydratase	Fatty Acid/ elongation	Lipid transport and metabolism	METABOLISM
		Phatr3_J49977	3	Chloroplast	signal peptide	NA	Ancestral	PEXR; _	NA	NA	NA	0	Enoyl-CoA hydratase	Fatty Acid/ elongation	Lipid transport and metabolism	METABOLISM
Phatr3_EG02593				Chloroplast	signal peptide	orange	Raphid pennates only	_
	Posttranslational modification, protein turnover, chaperones	Phatr3_J46158	3	NA	signal anchor	orange	NA	NA	0.557638	0.516297	NA	K23555	Lipase maturation factor 1	0	Posttranslational modification, protein turnover, chaperones	CELLULAR PROCESSES AND SIGNALLING
		Phatr3_J46281	3	Chloroplast	signal peptide	NA	NA	NA	0.54039	0.531635	NA	0	NifU-like domain-containing proteins	Fe-S	Posttranslational modification, protein turnover, chaperones	CELLULAR PROCESSES AND SIGNALLING
		Phatr3_J46370	3	Chloroplast	chloroplast	NA	Raphid pennates only	NA	0.641695	NA	NA	0	Serine proteinase inhibitor (KU family) with thrombospondin repeats	0	Posttranslational modification, protein turnover, chaperones	CELLULAR PROCESSES AND SIGNALLING
		Phatr3_J46593	3	Chloroplast	chloroplast	NA	NA	NA	-0.532653	-0.68739	NA	0	Molecular chaperone (HSP90 family)	Chaperone	Posttranslational modification, protein turnover, chaperones	CELLULAR PROCESSES AND SIGNALLING
	Translation, ribosomal structure and biogenesis	Phatr3_J55215	3	Chloroplast	chloroplast	NA	Raphid pennates only	NA	-0.674501	NA	NA	K02932	60S ribosomal protein L5	0	Translation, ribosomal structure and biogenesis	INFORMATION STORAGE AND PROCESSING
		Phatr3_J7780	3	Chloroplast	mitochondrion	NA	Raphid pennates only	NA	NA	-0.637693	NA	0	Ribosomal protein L9	0	Translation, ribosomal structure and biogenesis	INFORMATION STORAGE AND PROCESSING
		Phatr3_J9316	3	Chloroplast	chloroplast	orange	NA	NA	NA	-0.618378	NA	0	Ribosome maturation factor	0	Translation, ribosomal structure and biogenesis	INFORMATION STORAGE AND PROCESSING
		Phatr3_EG02668	3	Chloroplast	signal peptide	NA	Raphid pennates only	NA	NA	0.572394	NA	0	Ribosomal protein S14	0	Translation, ribosomal structure and biogenesis	INFORMATION STORAGE AND PROCESSING
	signal transduction mechanisms	Phatr3_J47648	3	Chloroplast	signal peptide	NA	Raphid pennates only	NA	NA	0.808542	NA	K09650	Integral membrane protease of the rhomboid family involved in different forms of regulated intramembrane proteolysis	0	signal transduction mechanisms	CELLULAR PROCESSES AND SIGNALLING
		Phatr3_J49533	3	Chloroplast	chloroplast	NA	Raphid pennates only	NA	NA	0.557749	NA	0	Predicted lipase/calmodulin-binding heat-shock protein	0	signal transduction mechanisms	CELLULAR PROCESSES AND SIGNALLING
		Phatr3_J54915	3	Chloroplast	signal peptide	orange	NA	NA	NA	0.547648	NA	0	Serine/threonine protein phosphatase	0	signal transduction mechanisms	CELLULAR PROCESSES AND SIGNALLING
	Amino acid transport and metabolism	Phatr3_J10757	3	Chloroplast	chloroplast	NA	NA	NA	-0.59274	-0.528908	NA	0	Aspartate semialdehyde dehydrogenase	Lysine	Amino acid transport and metabolism	METABOLISM
		Phatr3_J13582	3	Chloroplast	chloroplast	NA	NA	NA	-0.551085	-0.570407	NA	K01687	Dihydroxy-acid dehydratase	Branched chain	Amino acid transport and metabolism	METABOLISM
		Phatr3_J16222	3	Chloroplast	signal peptide	orange	NA	NA	0.680238	NA	NA	K01738	Cysteine synthase	Cysteine	Amino acid transport and metabolism	METABOLISM
	Extracellular processes	Phatr3_J36420	3	Chloroplast	signal peptide	NA	Raphid pennates only	NA	NA	-0.568462	NA	0	von Willebrand factor and related coagulation proteins	0	Extracellular processes	CELLULAR PROCESSES AND SIGNALLING
		Phatr3_J39868	3	Chloroplast	signal peptide	NA	Raphid pennates only	NA	NA	-0.503882	NA	0	von Willebrand factor and related coagulation proteins	0	Extracellular processes	CELLULAR PROCESSES AND SIGNALLING
		Phatr3_J40692	3	Chloroplast	signal peptide	NA	Raphid pennates only	NA	NA	0.549846	NA	0	von Willebrand factor and related coagulation proteins	0	Extracellular processes	CELLULAR PROCESSES AND SIGNALLING
Phatr3_J10409				Chloroplast	signal peptide	brown	Ancestral	_
	Light	Phatr3_J10243	3	Chloroplast	signal peptide	brown	Ancestral	NA	NA	NA	NA	0	fucoxanthin chlorophyll a/c protein	Light	Energy production and conversion	METABOLISM
		Phatr3_J14386	3	Chloroplast	chloroplast	NA	Ancestral	NA	-0.572698	NA	NA	0	fucoxanthin chlorophyll a/c protein	Light	Energy production and conversion	METABOLISM
		Phatr3_J14442	3	Chloroplast	signal peptide	NA	Ancestral	NA	-0.613784	NA	NA	K08907	fucoxanthin chlorophyll a/c protein	Light	Energy production and conversion	METABOLISM
		Phatr3_J16302	3	Chloroplast	chloroplast	NA	Ancestral	NA	-0.547423	NA	NA	0	fucoxanthin chlorophyll a/c protein	Light	Energy production and conversion	METABOLISM
		Phatr3_J22395	3	Chloroplast	chloroplast	NA	Ancestral	NA	-0.592162	NA	NA	0	fucoxanthin chlorophyll a/c protein	Light	Energy production and conversion	METABOLISM
		Phatr3_J23257	3	Chloroplast	chloroplast	NA	Ancestral	NA	-0.542352	NA	NA	K08907	Light-harvesting protein	Light	Energy production and conversion	METABOLISM
		Phatr3_J24119	3	Chloroplast	chloroplast	NA	Ancestral	NA	-0.5423	NA	NA	0	fucoxanthin chlorophyll a/c protein	Light	Energy production and conversion	METABOLISM
		Phatr3_J25168	3	Chloroplast	chloroplast	NA	Ancestral	NA	-0.592438	NA	NA	0	fucoxanthin chlorophyll a/c protein	Light	Energy production and conversion	METABOLISM
		Phatr3_J25172	3	Chloroplast	chloroplast	NA	Ancestral	NA	-0.585597	NA	NA	0	fucoxanthin chlorophyll a/c protein	Light	Energy production and conversion	METABOLISM
		Phatr3_J25893	3	Chloroplast	chloroplast	NA	Ancestral	NA	-0.55083	NA	NA	0	fucoxanthin chlorophyll a/c protein	Light	Energy production and conversion	METABOLISM
		Phatr3_J27278	3	NA	other localisation	NA	Ancestral	NA	-0.562978	-0.521211	NA	0	Chlorophyll A-B binding protein	Light	Energy production and conversion	METABOLISM
		Phatr3_J29266	3	Chloroplast	chloroplast	NA	Ancestral	NA	-0.589049	NA	NA	0	fucoxanthin chlorophyll a/c protein	Light	Energy production and conversion	METABOLISM
		Phatr3_J30643	3	Chloroplast	chloroplast	NA	Ancestral	NA	-0.584427	NA	NA	0	fucoxanthin chlorophyll a/c protein	Light	Energy production and conversion	METABOLISM
		Phatr3_J32294	4	Chloroplast	chloroplast	NA	Ancestral	NA	-0.590667	-0.568831	NA	0	fucoxanthin chlorophyll a/c protein	Light	Energy production and conversion	METABOLISM
		Phatr3_J34536	3	Chloroplast	chloroplast	NA	Ancestral	NA	-0.642719	NA	NA	0	fucoxanthin chlorophyll a/c protein	Light	Energy production and conversion	METABOLISM
		Phatr3_J50705	3	Chloroplast	chloroplast	NA	Ancestral	NA	-0.618814	NA	NA	0	fucoxanthin chlorophyll a/c protein	Light	Energy production and conversion	METABOLISM
		Phatr3_J54027	3	Chloroplast	chloroplast	NA	Ancestral	NA	-0.564824	NA	NA	0	Light-harvesting protein	Light	Energy production and conversion	METABOLISM
		Phatr3_J54979	3	Chloroplast	chloroplast	NA	Ancestral	NA	-0.533	NA	NA	0	Chloroa b-bind superfamily	Light	General function prediction only	POORLY CHARACTERIZED
		Phatr3_J6062	3	Chloroplast	chloroplast	NA	Ancestral	NA	-0.570425	NA	NA	0	fucoxanthin chlorophyll a/c protein	Light	Energy production and conversion	METABOLISM
		Phatr3_J9799	3	Chloroplast	chloroplast	NA	Ancestral	NA	-0.674385	NA	NA	0	fucoxanthin chlorophyll a/c protein	Light	Energy production and conversion	METABOLISM
	photosynthesis	Phatr3_EG02174	3	Chloroplast	chloroplast	NA	Ancestral	NA	-0.606772	NA	NA	0	Ferredoxin rieske component	photosynthesis	Energy production and conversion	METABOLISM
		Phatr3_EG02192	3	Chloroplast	chloroplast	NA	Ancestral	NA	-0.654607	NA	NA	0	PsaO	Photosynthesis	Energy production and conversion	METABOLISM
		Phatr3_J13895	3	Chloroplast	chloroplast	NA	Ancestral	NA	-0.53575	NA	NA	0	Photosystem assembly factor Hcf136	photosynthesis	Energy production and conversion	METABOLISM
		Phatr3_J33844	3	Chloroplast	signal peptide	NA	Ancestral	NA	-0.670145	NA	NA	0	PsbP-related thylakoid protein	photosynthesis	Energy production and conversion	METABOLISM
		Phatr3_J44056	3	Chloroplast	signal peptide	NA	Ancestral	NA	-0.692936	NA	NA	K08906	Cytochrome c6	photosynthesis	Energy production and conversion	METABOLISM
		Phatr3_J44202	3	Chloroplast	chloroplast	NA	Ancestral	NA	-0.611503	NA	NA	0	PsbW superfamily	photosynthesis	General function prediction only	POORLY CHARACTERIZED
		Phatr3_J44748	3	Chloroplast	chloroplast	NA	Ancestral	NA	-0.511607	NA	NA	0	PGR5 protein	photosynthesis	Energy production and conversion	METABOLISM
		Phatr3_J47829	4	Chloroplast	signal peptide	NA	Ancestral	NA	-0.507104	0.54106	NA	0	Rieske 2Fe-2S region	photosynthesis	Energy production and conversion	METABOLISM
		Phatr3_J48359	3	Chloroplast	signal peptide	NA	Ancestral	NA	-0.593409	NA	NA	K02717	PsbP	photosynthesis	Energy production and conversion	METABOLISM
		Phatr3_J54499	3	Chloroplast	signal peptide	NA	Ancestral	NA	-0.55729	NA	NA	K08901	PsbQ	photosynthesis	Energy production and conversion	METABOLISM
		Phatr3_J55057	3	Chloroplast	chloroplast	NA	Ancestral	NA	-0.614201	NA	NA	K02714	PsbM	photosynthesis	Energy production and conversion	METABOLISM
		Phatr3_J9078	3	Chloroplast	chloroplast	NA	Ancestral	NA	-0.52468	NA	NA	K08902	Psb27	photosynthesis	Energy production and conversion	METABOLISM
	Fatty Acid- head group	Phatr3_J11916	3	Chloroplast	chloroplast	NA	Ancestral	NA	-0.606651	NA	NA	K00655	1-acyl-sn-glycerol-3-phosphate acyltransferase	Fatty Acid- head group	Lipid transport and metabolism	METABOLISM
		Phatr3_J32665	3	Chloroplast	signal anchor	NA	Ancestral	NA	0.511075	NA	NA	0	DAG kinase-related protein	Fatty Acid- head group	Lipid transport and metabolism	METABOLISM
		Phatr3_J8663	3	Chloroplast	chloroplast	NA	Ancestral	NA	NA	0.533593	NA	0	CDP-alcohol phosphatidyltransferase/Phosphatidylglycerol-phosphate synthase	Fatty Acid- head group	Lipid transport and metabolism	METABOLISM
Phatr3_J10896				Endomembrane	chloroplast	blue	Ancestral	Eustigmatophytes only; _
	Light	Phatr3_J11006	3	Endomembrane	chloroplast	NA	Ancestral	NA	0.561012	NA	NA	K08910	Light-harvesting protein	Light	Energy production and conversion	METABOLISM
		Phatr3_J14242	3	NA	chloroplast	NA	Ancestral	Eustigmatophytes only; _	NA	0.543721	NA	0	fucoxanthin chlorophyll a/c protein	Light	Energy production and conversion	METABOLISM
		Phatr3_J14986	3	NA	chloroplast	NA	Ancestral	Eustigmatophytes only; _	NA	-0.53634	NA	0	fucoxanthin chlorophyll a/c protein	Light	Energy production and conversion	METABOLISM
		Phatr3_J16481	3	NA	chloroplast	NA	Ancestral	Eustigmatophytes only; _	-0.528589	NA	NA	K08907	fucoxanthin chlorophyll a/c protein	Light	Energy production and conversion	METABOLISM
		Phatr3_J18049	3	Endomembrane	chloroplast	NA	Ancestral	NA	0.572057	NA	NA	0	fucoxanthin chlorophyll a/c protein	Light	Energy production and conversion	METABOLISM
		Phatr3_J18180	3	Endomembrane	chloroplast	NA	Ancestral	Eustigmatophytes only; _	NA	NA	NA	0	fucoxanthin chlorophyll a/c protein	Light	Energy production and conversion	METABOLISM
		Phatr3_J27278	3	NA	other localisation	blue	Ancestral	NA	0.664194	NA	NA	0	Chlorophyll A-B binding protein	Light	Energy production and conversion	METABOLISM
		Phatr3_J32294	4	NA	chloroplast	blue	Ancestral	Eustigmatophytes only; _	0.73011	NA	NA	0	fucoxanthin chlorophyll a/c protein	Light	Energy production and conversion	METABOLISM
		Phatr3_J34536	4	NA	chloroplast	blue	Ancestral	NA	0.750548	0.59588	NA	0	fucoxanthin chlorophyll a/c protein	Light	Energy production and conversion	METABOLISM
		Phatr3_J54979	4	NA	chloroplast	blue	Ancestral	Eustigmatophytes only; _	0.813342	NA	NA	0	Chloroa b-bind superfamily	Light	General function prediction only	POORLY CHARACTERIZED
	Photosynthesis	Phatr3_EG01120	3	NA	other localisation	blue	Ancestral	NA	0.604199	NA	NA	0	Ferredoxin oxidoreductase	photosynthesis	Energy production and conversion	METABOLISM
		Phatr3_J13358	3	NA	chloroplast	blue	NA	NA	0.675219	0.633713	NA	K02636	Cytochrome b6-f complex iron-sulfur protein	photosynthesis	Energy production and conversion	METABOLISM
		Phatr3_J13895	4	NA	chloroplast	blue	Ancestral	NA	0.867534	0.551521	NA	0	Photosystem assembly factor Hcf136	photosynthesis	Energy production and conversion	METABOLISM
		Phatr3_J18398	5	Endomembrane	mitochondrion	blue	Ancestral	NA	0.590288	0.723588	NA	K02136	F0F1-type ATP synthase, gamma subunit	Photosynthesis	Energy production and conversion	METABOLISM
		Phatr3_J20657	4	NA	Incomplete	blue	Ancestral	NA	0.764754	0.905783	NA	K02115	F0F1-type ATP synthase, gamma subunit	Photosynthesis	Energy production and conversion	METABOLISM
		Phatr3_J33844	4	NA	signal peptide	blue	Ancestral	NA	0.78607	0.773027	NA	0	PsbP-related thylakoid protein	photosynthesis	Energy production and conversion	METABOLISM
		Phatr3_J36840	3	NA	signal peptide	NA	Ancestral	Eustigmatophytes only; _	-0.709165	NA	NA	0	PGR5-like protein	photosynthesis	Energy production and conversion	METABOLISM
		Phatr3_J37959	3	NA	other localisation	NA	NA	Eustigmatophytes only; _	0.591543	0.540725	NA	0	Psb29	photosynthesis	Energy production and conversion	METABOLISM
		Phatr3_J44056	3	NA	signal peptide	NA	Ancestral	Eustigmatophytes only; _	0.72906	NA	NA	K08906	Cytochrome c6	photosynthesis	Energy production and conversion	METABOLISM
		Phatr3_J44748	4	NA	chloroplast	blue	Ancestral	NA	0.519007	0.733737	NA	0	PGR5 protein	photosynthesis	Energy production and conversion	METABOLISM
		Phatr3_J47829	3	NA	signal peptide	blue	Ancestral	NA	0.749754	NA	NA	0	Rieske 2Fe-2S region	photosynthesis	Energy production and conversion	METABOLISM
		Phatr3_J48359	4	NA	signal peptide	blue	Ancestral	NA	0.725699	0.589712	NA	K02717	PsbP	photosynthesis	Energy production and conversion	METABOLISM
	Carbon	Phatr3_J13382	3	NA	chloroplast	blue	NA	NA	0.788371	0.572775	NA	K01807	Ribose-5-phosphate isomerase	Carbon	Carbohydrate transport and metabolism	METABOLISM
		Phatr3_J22122	4	NA	chloroplast	blue	Ancestral	NA	0.69597	0.668567	NA	K00134	Glyceraldehyde 3-phosphate dehydrogenase	Carbon	Carbohydrate transport and metabolism	METABOLISM
		Phatr3_J22993	4	NA	signal peptide	blue	Ancestral	Eustigmatophytes only; _	0.657971	NA	NA	K01624	fructose-bisphosphate aldolase	Carbon	Carbohydrate transport and metabolism	METABOLISM
		Phatr3_J25308	4	NA	mitochondrion	blue	Ancestral	NA	0.521097	0.524385	NA	K00134	Glyceraldehyde 3-phosphate dehydrogenase	Carbon	Carbohydrate transport and metabolism	METABOLISM
		Phatr3_J29157	4	NA	chloroplast	blue	Ancestral	NA	0.653039	0.77662	NA	K00927	3-phosphoglycerate kinase	Carbon	Carbohydrate transport and metabolism	METABOLISM
		Phatr3_J32747	3	NA	other localisation	blue	Ancestral	NA	NA	0.645773	NA	K00134	Glyceraldehyde 3-phosphate dehydrogenase	Carbon	Carbohydrate transport and metabolism	METABOLISM
		Phatr3_J41856	4	NA	signal peptide	blue	Ancestral	NA	0.690806	0.845108	NA	K00615	Transketolase	Carbon	Carbohydrate transport and metabolism	METABOLISM
		Phatr3_J48983	3	NA	other localisation	blue	Ancestral	NA	0.564719	NA	NA	K00927	3-phosphoglycerate kinase	Carbon	Carbohydrate transport and metabolism	METABOLISM
		Phatr3_J50738	3	NA	other localisation	NA	Ancestral	NA	0.783419	0.540679	NA	0	Triosephosphate isomerase	Carbon	Carbohydrate transport and metabolism	METABOLISM
		Phatr3_J53935	3	NA	chloroplast	blue	NA	NA	0.736013	0.831915	NA	0	D-ribulose-5-phosphate 3-epimerase	Carbon	Carbohydrate transport and metabolism	METABOLISM
		Phatr3_J9612	3	NA	other localisation	blue	Ancestral	NA	0.522192	NA	NA	0	Ribose-phosphate pyrophosphokinase	Carbon	Carbohydrate transport and metabolism	METABOLISM
	Fatty Acid- synthesis	Phatr3_J10068	4	NA	chloroplast	blue	Ancestral	NA	0.768927	0.904427	NA	K00208	Enoyl ACP reductase	Fatty Acid- synthesis	Carbohydrate transport and metabolism	METABOLISM
		Phatr3_J13073	3	NA	chloroplast	blue	NA	NA	0.682208	0.740729	NA	K00059	Mitochondrial/plastidial beta-ketoacyl-ACP reductase	Fatty Acid- synthesis	Lipid transport and metabolism	METABOLISM
		Phatr3_J37367	5	NA	signal peptide	blue	Ancestral	Eustigmatophytes only; _	0.57189	0.537812	NA	K09458	Beta-ketoacyl synthase	Fatty Acid- synthesis	Lipid transport and metabolism	METABOLISM
		Phatr3_J37652	4	NA	chloroplast	blue	Ancestral	NA	0.733729	0.838616	NA	K00645	Malonyl-CoA:ACP transacylase	Fatty Acid- synthesis	Lipid transport and metabolism	METABOLISM
		Phatr3_J45886	3	NA	other localisation	NA	Ancestral	NA	-0.562277	-0.549582	NA	K01966	Acetyl-CoA carboxylase	Fatty Acid- synthesis	Lipid transport and metabolism	METABOLISM
		Phatr3_J55157	3	NA	signal peptide	blue	NA	NA	0.671105	0.864148	NA	K02372	3-hydroxyacyl-[acyl-carrier-protein] dehydratase FabZ	Fatty Acid- synthesis	Coenzyme transport and metabolism	METABOLISM
	Fatty Acid/ elongation	Phatr3_EG02619	5	NA	chloroplast	blue	Ancestral	Eustigmatophytes only; _	0.614205	0.909463	NA	0	Delta 6-fatty acid desaturase/delta-8 sphingolipid desaturase	Fatty Acid/ elongation	Lipid transport and metabolism	METABOLISM
		Phatr3_J16376	4	NA	signal peptide	blue	Ancestral	NA	0.689653	0.827953	NA	K10203	Long chain fatty acid elongase	Fatty Acid/ elongation	Lipid transport and metabolism	METABOLISM
		Phatr3_J25769	3	NA	other localisation	blue	NA	NA	0.519726	0.651782	NA	K10256	Omega-6 fatty acid desaturase	Fatty Acid/ elongation	Lipid transport and metabolism	METABOLISM
		Phatr3_J34485	3	NA	other localisation	blue	Ancestral	NA	0.688621	NA	NA	0	Long chain fatty acid elongase	Fatty Acid/ elongation	Lipid transport and metabolism	METABOLISM
		Phatr3_J41570	3	NA	other localisation	blue	Ancestral	NA	0.56006	NA	NA	K10257	Delta(12) fatty acid desaturase	Fatty Acid/ elongation	Lipid transport and metabolism	METABOLISM
	Protein import	Phatr3_J10567	3	NA	signal peptide	blue	Ancestral	NA	0.637311	NA	NA	K11153	Tic32-like protein	Protein import	General function prediction only	POORLY CHARACTERIZED
		Phatr3_J13417	3	NA	other localisation	blue	NA	Eustigmatophytes only; _	NA	0.528808	NA	K03106	signal recognition particle, subunit Srp54	Protein import	Intracellular trafficking, secretion, and vesicular transport	CELLULAR PROCESSES AND SIGNALLING
		Phatr3_J18769	4	Endomembrane	chloroplast	blue	NA	NA	0.685782	0.59667	NA	0	Tic62-like protein	Protein import	Intracellular trafficking, secretion, and vesicular transport	CELLULAR PROCESSES AND SIGNALLING
		Phatr3_J39466	3	NA	signal peptide	blue	NA	NA	0.555113	0.507334	NA	K05770	Derlin 1-2	Protein import	Intracellular trafficking, secretion, and vesicular transport	CELLULAR PROCESSES AND SIGNALLING
		Phatr3_J45335	5	NA	chloroplast	blue	Ancestral	Eustigmatophytes only; _	0.598059	0.651597	NA	0	Chloroplast transport protein Tic20	Protein import	Intracellular trafficking, secretion, and vesicular transport	CELLULAR PROCESSES AND SIGNALLING
		Phatr3_J50540	3	NA	chloroplast	NA	Ancestral	Eustigmatophytes only; _	0.593905	NA	NA	0	Chloroplast transport protein Tic110	Protein import	Intracellular trafficking, secretion, and vesicular transport	CELLULAR PROCESSES AND SIGNALLING
	Ribosome	Phatr3_J10774	3	NA	signal peptide	NA	Ancestral	NA	0.666081	0.751598	NA	K02876	Mitochondrial/chloroplast ribosomal protein L15/L10	Ribosome	Translation, ribosomal structure and biogenesis	INFORMATION STORAGE AND PROCESSING
		Phatr3_J10847	4	NA	chloroplast	blue	Ancestral	NA	0.747476	0.584745	NA	0	Ribosomal protein S1	Ribosome	Translation, ribosomal structure and biogenesis	INFORMATION STORAGE AND PROCESSING
		Phatr3_J14715	3	NA	chloroplast	NA	Ancestral	NA	0.697332	0.563565	NA	K02864	50S ribosomal protein S10	Ribosome	Translation, ribosomal structure and biogenesis	INFORMATION STORAGE AND PROCESSING
		Phatr3_J3351	3	NA	signal peptide	NA	Ancestral	Eustigmatophytes only; _	NA	0.670084	NA	0	Ribosomal RNA adenine dimethylase	Ribosome	RNA processing and modification	INFORMATION STORAGE AND PROCESSING
		Phatr3_J35267	3	NA	chloroplast	NA	Ancestral	Eustigmatophytes only; _	NA	0.572411	NA	0	ribosome-binding factor A	Ribosome	Translation, ribosomal structure and biogenesis	INFORMATION STORAGE AND PROCESSING
	Sugar transport	Phatr3_EG00747	3	NA	Incomplete	blue	Ancestral	NA	0.617165	NA	NA	K15283	Glucose-6-phosphate/phosphate and phosphoenolpyruvate/phosphate antiporter	Sugar transport	Carbohydrate transport and metabolism	METABOLISM
		Phatr3_J24610	3	NA	chloroplast	blue	Ancestral	NA	0.50808	NA	NA	K15283	Glucose-6-phosphate/phosphate and phosphoenolpyruvate/phosphate antiporter	Sugar transport	Carbohydrate transport and metabolism	METABOLISM
		Phatr3_J3046	3	NA	chloroplast	blue	NA	NA	0.699095	0.73443	NA	K03453	Na+/ pyruvate cotransporter	Sugar transport	Inorganic ion transport and metabolism	METABOLISM
		Phatr3_J43320	3	NA	chloroplast	NA	Ancestral	NA	0.528568	0.65352	NA	K15283	Glucose-6-phosphate/phosphate and phosphoenolpyruvate/phosphate antiporter	Sugar transport	Carbohydrate transport and metabolism	METABOLISM
		Phatr3_J50742	4	Endomembrane	signal anchor	NA	Ancestral	NA	0.78444	0.601323	NA	K15283	Glucose-6-phosphate/phosphate and phosphoenolpyruvate/phosphate antiporter	Sugar transport	Carbohydrate transport and metabolism	METABOLISM
		Phatr3_J54017	4	NA	chloroplast	blue	Ancestral	NA	0.732453	0.53296	NA	K15283	Glucose-6-phosphate/phosphate and phosphoenolpyruvate/phosphate antiporter	Sugar transport	Carbohydrate transport and metabolism	METABOLISM
	tRNA activation	Phatr3_EG02402	3	NA	chloroplast	blue	NA	Eustigmatophytes only; _	0.616105	NA	NA	0	Phenylyalanyl-tRNA ligase	tRNA activation	Translation, ribosomal structure and biogenesis	INFORMATION STORAGE AND PROCESSING
		Phatr3_J17198	3	Endomembrane	chloroplast	NA	Ancestral	Eustigmatophytes only; _	NA	NA	NA	K01870	Isoleucyl-tRNA synthetase	tRNA activation	Translation, ribosomal structure and biogenesis	INFORMATION STORAGE AND PROCESSING
		Phatr3_J21513	4	NA	signal peptide	blue	Ancestral	Eustigmatophytes only; _	0.594297	NA	NA	K01873	Valyl-tRNA synthetase	tRNA activation	Translation, ribosomal structure and biogenesis	INFORMATION STORAGE AND PROCESSING
		Phatr3_J29029	3	NA	signal peptide	blue	NA	NA	0.623322	0.55642	NA	0	Methionine--tRNA ligase	tRNA activation	Translation, ribosomal structure and biogenesis	INFORMATION STORAGE AND PROCESSING
		Phatr3_J42247	3	NA	chloroplast	blue	NA	NA	0.716768	0.684431	NA	K01893	Asparaginyl-tRNA ligase	tRNA activation	Translation, ribosomal structure and biogenesis	INFORMATION STORAGE AND PROCESSING
		Phatr3_J51120	3	NA	signal peptide	NA	Ancestral	NA	0.570146	0.63977	NA	0	Leucine--tRNA ligase	tRNA activation	Intracellular trafficking, secretion, and vesicular transport	CELLULAR PROCESSES AND SIGNALLING
	Haem	Phatr3_draftJ1023	3	Endomembrane	signal peptide	NA	Ancestral	Eustigmatophytes only; _	NA	NA	NA	K00428	Haem peroxidase	Haem	Coenzyme transport and metabolism	METABOLISM
		Phatr3_EG02288	3	NA	other localisation	NA	Ancestral	Eustigmatophytes only; _	0.57137	NA	NA	K00428	Haem peroxidase	Haem	Coenzyme transport and metabolism	METABOLISM
		Phatr3_J13244	3	NA	signal peptide	NA	Ancestral	Eustigmatophytes only; _	0.546534	NA	NA	K00428	Haem peroxidase	Haem	Coenzyme transport and metabolism	METABOLISM
		Phatr3_J37136	4	NA	other localisation	blue	Ancestral	NA	0.538648	0.507974	NA	0	Haem-binding protein	Haem	General function prediction only	POORLY CHARACTERIZED
		Phatr3_J42659	3	NA	signal peptide	blue	Ancestral	NA	0.64625	NA	NA	0	Biliverdin reductase / flavin reductase	Haem	Coenzyme transport and metabolism	METABOLISM
	Initiation	Phatr3_J11189	3	NA	other localisation	NA	Ancestral	NA	0.613257	0.870288	NA	K02355	Translation elongation factor G	Initiation	Translation, ribosomal structure and biogenesis	INFORMATION STORAGE AND PROCESSING
		Phatr3_J41511	3	NA	chloroplast	NA	Ancestral	NA	0.628448	0.604132	NA	K02356	Translation elongation factor P	Initiation	Translation, ribosomal structure and biogenesis	INFORMATION STORAGE AND PROCESSING
		Phatr3_J44833	3	NA	mitochondrion	NA	Ancestral	NA	0.5563	0.867661	NA	K02355	Translation elongation factor G	Initiation	Translation, ribosomal structure and biogenesis	INFORMATION STORAGE AND PROCESSING
	Lysine	Phatr3_J22909	3	NA	chloroplast	NA	Ancestral	NA	0.626014	0.749563	NA	K10206	Kynurenine aminotransferase, glutamine transaminase K	Lysine	Amino acid transport and metabolism	METABOLISM
		Phatr3_J26813	3	NA	chloroplast	blue	Ancestral	NA	0.804041	NA	NA	0	Homoserine dehydrogenase	Lysine	Amino acid transport and metabolism	METABOLISM
		Phatr3_J34582	4	NA	chloroplast	blue	NA	Eustigmatophytes only; _	0.739906	0.882821	NA	K01778	Diaminopimelate epimerase	Lysine	Amino acid transport and metabolism	METABOLISM
		Phatr3_J45777	3	NA	signal peptide	blue	Ancestral	NA	0.547385	NA	NA	0	Aspartate-semialdehyde dehydrogenase	Lysine	Amino acid transport and metabolism	METABOLISM
	Nitrogen	Phatr3_J23717	4	NA	chloroplast	blue	Ancestral	NA	0.766478	0.673559	NA	K02641	NADP/FAD dependent oxidoreductase	Nitrogen	Energy production and conversion	METABOLISM
		Phatr3_J42018	4	NA	chloroplast	blue	Ancestral	NA	0.708307	0.82964	NA	K02641	NADP/FAD dependent oxidoreductase	Nitrogen	Energy production and conversion	METABOLISM
		Phatr3_J45124	6	Endomembrane	chloroplast	blue	Ancestral	Eustigmatophytes only; _	0.544078	0.520169	NA	0	Nitrate reductase [NADH] 1	Nitrogen	Inorganic ion transport and metabolism	METABOLISM
	Carbon/Glycolysis	Phatr3_J33839	3	Endomembrane	mitochondrion	blue	NA	NA	NA	0.907316	NA	K01834	Phosphoglycerate mutase	Carbon/Glycolysis	Carbohydrate transport and metabolism	METABOLISM
		Phatr3_J37572	3	NA	other localisation	blue	Ancestral	NA	0.633163	NA	NA	0	Phosphoglycerate mutase	Carbon/Glycolysis	Carbohydrate transport and metabolism	METABOLISM
		Phatr3_J51404	3	NA	other localisation	NA	Ancestral	Eustigmatophytes only; _	NA	0.564528	NA	K01834	Phosphoglycerate mutase	Carbon/Glycolysis	Carbohydrate transport and metabolism	METABOLISM
		Phatr3_J55035	3	Endomembrane	mitochondrion	NA	Ancestral	NA	-0.536435	NA	NA	K00161	Pyruvate dehydrogenase E1, alpha subunit	Carbon/Glycolysis	Carbohydrate transport and metabolism	METABOLISM
	Carotenoid	Phatr3_J35509	3	NA	other localisation	NA	Ancestral	NA	0.612209	0.653443	NA	K02293	Phytoene desaturase 1	Carotenoid	Secondary metabolite biosynthesis, transport and catabolism	METABOLISM
		Phatr3_J45243	4	NA	chloroplast	blue	Ancestral	NA	0.836091	0.771482	NA	0	Phytoene desaturase	Carotenoid	Coenzyme transport and metabolism	METABOLISM
		Phatr3_J51703	5	Endomembrane	chloroplast	blue	Ancestral	NA	0.797513	0.871694	NA	K09839	Violaxanthin de-epoxidase	Carotenoid	Coenzyme transport and metabolism	METABOLISM
		Phatr3_J54826	3	NA	other localisation	blue	Ancestral	NA	0.617243	NA	NA	0	Phytoene desaturase	Carotenoid	Coenzyme transport and metabolism	METABOLISM
		Phatr3_J5928	4	NA	Incomplete	blue	Ancestral	NA	0.646167	0.501151	NA	K09838	Zeaxanthin epoxidase, chloroplas	Carotenoid	Coenzyme transport and metabolism	METABOLISM
	Chaperone	Phatr3_J16537	3	NA	signal peptide	blue	Ancestral	NA	0.652945	NA	NA	K04078	Mitochondrial chaperonin	Chaperone	Posttranslational modification, protein turnover, chaperones	CELLULAR PROCESSES AND SIGNALLING
		Phatr3_J45684	3	NA	signal peptide	NA	Ancestral	Eustigmatophytes only; _	NA	-0.570748	NA	0	Molecular chaperone (DnaJ superfamily)	Chaperone	Posttranslational modification, protein turnover, chaperones	CELLULAR PROCESSES AND SIGNALLING
		Phatr3_J47749	3	NA	other localisation	blue	Ancestral	NA	NA	0.752552	NA	0	Chaperone protein DnaJ	Chaperone	Posttranslational modification, protein turnover, chaperones	CELLULAR PROCESSES AND SIGNALLING
	Division	Phatr3_J14995	3	NA	chloroplast	blue	NA	NA	0.722093	0.581195	NA	K03531	Cell division protein FtsZ	Division	Cell cycle control, cell division, chromosome partitioning	METABOLISM
		Phatr3_J23646	3	NA	mitochondrion	NA	Ancestral	NA	-0.508078	-0.548594	NA	K08956	Cell division protein FtsH	Division	Cell cycle control, cell division, chromosome partitioning	METABOLISM
		Phatr3_J42361	3	NA	chloroplast	blue	NA	NA	0.726506	0.541259	NA	K03531	Cell division protein FtsZ	Division	Cell cycle control, cell division, chromosome partitioning	METABOLISM
	Fatty Acid- head group	Phatr3_J11916	4	NA	chloroplast	blue	Ancestral	NA	0.727899	0.878377	NA	K00655	1-acyl-sn-glycerol-3-phosphate acyltransferase	Fatty Acid- head group	Lipid transport and metabolism	METABOLISM
		Phatr3_J20460	4	NA	other localisation	blue	Ancestral	NA	0.83334	0.601658	NA	K13517	Lysophospholipid acyltransferase	Fatty Acid- head group	Lipid transport and metabolism	METABOLISM
		Phatr3_J31662	4	NA	other localisation	blue	Ancestral	Eustigmatophytes only; _	0.551827	NA	NA	0	Acyl-CoA:diacylglycerol acyltransferase (DGAT)	Fatty Acid- head group	Lipid transport and metabolism	METABOLISM
	Branched chain	Phatr3_J10779	3	NA	chloroplast	NA	Ancestral	NA	0.71738	0.698006	NA	K00826	Branched-chain amino acid aminotransferase II	Branched chain	Amino acid transport and metabolism	METABOLISM
		Phatr3_J28585	3	NA	other localisation	NA	Ancestral	NA	-0.544378	0.521158	NA	K00826	Branched-chain amino acid aminotransferase II	Branched chain	Amino acid transport and metabolism	METABOLISM
		Phatr3_J32849	3	Endomembrane	signal peptide	blue	Ancestral	NA	NA	NA	NA	K00826	Branched-chain amino acid aminotransferase II	Branched chain	Amino acid transport and metabolism	METABOLISM
	Glutathione	Phatr3_J16854	3	NA	other localisation	blue	NA	Eustigmatophytes only; _	NA	0.768251	NA	K03676	Glutaredoxin and related proteins	Glutathione	Posttranslational modification, protein turnover, chaperones	CELLULAR PROCESSES AND SIGNALLING
		Phatr3_J38124	4	NA	signal peptide	blue	Ancestral	NA	0.757354	0.640195	NA	0	Glutaredoxin	Glutathione	Posttranslational modification, protein turnover, chaperones	CELLULAR PROCESSES AND SIGNALLING
		Phatr3_J39133	3	NA	chloroplast	NA	Ancestral	Eustigmatophytes only; _	NA	0.573076	NA	0	Glutaredoxin and related proteins	Glutathione	Posttranslational modification, protein turnover, chaperones	CELLULAR PROCESSES AND SIGNALLING
Phatr3_J11414				Chloroplast	chloroplast	grey	Ancestral	PEXR; _
	Fatty Acid/ elongation	Phatr3_J16376	3	Chloroplast	signal peptide	NA	Ancestral	PEXR; _	NA	NA	NA	K10203	Long chain fatty acid elongase	Fatty Acid/ elongation	Lipid transport and metabolism	METABOLISM
		Phatr3_J41570	3	Chloroplast	other localisation	NA	Ancestral	PEXR; _	NA	NA	NA	K10257	Delta(12) fatty acid desaturase	Fatty Acid/ elongation	Lipid transport and metabolism	METABOLISM
		Phatr3_J42590	3	Chloroplast	signal peptide	NA	Ancestral	PEXR; _	NA	NA	NA	0	Enoyl-CoA hydratase	Fatty Acid/ elongation	Lipid transport and metabolism	METABOLISM
		Phatr3_J45293	3	Chloroplast	signal anchor	NA	Ancestral	PEXR; _	NA	NA	NA	0	Enoyl-CoA hydratase	Fatty Acid/ elongation	Lipid transport and metabolism	METABOLISM
		Phatr3_J49867	3	NA	other localisation	NA	Ancestral	PEXR; _	NA	0.66506	NA	K10203	Long chain fatty acid elongase	Fatty Acid/ elongation	Lipid transport and metabolism	METABOLISM
		Phatr3_J49977	3	Chloroplast	signal peptide	NA	Ancestral	PEXR; _	NA	NA	NA	0	Enoyl-CoA hydratase	Fatty Acid/ elongation	Lipid transport and metabolism	METABOLISM
		Phatr3_J5271	3	Chloroplast	signal peptide	NA	Ancestral	NA	NA	0.636136	NA	K20417	Fatty acid desaturase 4	Fatty Acid/ elongation	Lipid transport and metabolism	METABOLISM
	Chaperone	Phatr3_J41845	3	Chloroplast	chloroplast	NA	Ancestral	NA	NA	0.758616	NA	K03527	4-hydroxy-3-methylbut-2-enyl diphosphate reductase	Carotenoid	Carbohydrate transport and metabolism	METABOLISM
		Phatr3_J34995	3	Chloroplast	signal peptide	NA	Ancestral	NA	NA	-0.511054	NA	0	Mitochondrial chaperonin	Chaperone	Posttranslational modification, protein turnover, chaperones	CELLULAR PROCESSES AND SIGNALLING
		Phatr3_J36161	3	NA	other localisation	grey	Ancestral	PEXR; _	NA	NA	NA	0	Molecular chaperone (DnaJ superfamily)	Chaperone	Posttranslational modification, protein turnover, chaperones	CELLULAR PROCESSES AND SIGNALLING
		Phatr3_J43551	4	Chloroplast	chloroplast	NA	Ancestral	NA	NA	-0.515191	-0.525935	0	ATP-dependent Clp protease adaptor ClpS	Chaperone	Posttranslational modification, protein turnover, chaperones	CELLULAR PROCESSES AND SIGNALLING
		Phatr3_J44959	3	Chloroplast	signal peptide	NA	Ancestral	PEXR; _	NA	NA	NA	K09523	Molecular chaperone (DnaJ superfamily)	Chaperone	Posttranslational modification, protein turnover, chaperones	CELLULAR PROCESSES AND SIGNALLING
		Phatr3_J45684	3	Chloroplast	signal peptide	NA	Ancestral	NA	NA	-0.521536	NA	0	Molecular chaperone (DnaJ superfamily)	Chaperone	Posttranslational modification, protein turnover, chaperones	CELLULAR PROCESSES AND SIGNALLING
		Phatr3_J55215	3	Chloroplast	chloroplast	NA	Ancestral	NA	NA	-0.60005	NA	0	Molecular chaperone (HSP90 family)	Chaperone	Posttranslational modification, protein turnover, chaperones	CELLULAR PROCESSES AND SIGNALLING
	Protein import	Phatr3_EG00252	3	Chloroplast	other localisation	NA	Ancestral	PEXR; _	NA	NA	NA	0	Signal peptide protein	Protein import	Intracellular trafficking, secretion, and vesicular transport	CELLULAR PROCESSES AND SIGNALLING
		Phatr3_J10567	3	Chloroplast	signal peptide	NA	Ancestral	NA	NA	-0.555015	NA	K11153	Tic32-like protein	Protein import	General function prediction only	POORLY CHARACTERIZED
		Phatr3_J11401	3	Chloroplast	signal peptide	NA	Ancestral	PEXR; _	NA	NA	NA	0	Signal peptide protein	Protein import	Intracellular trafficking, secretion, and vesicular transport	CELLULAR PROCESSES AND SIGNALLING
Phatr3_J11866				Other	chloroplast	blue	PXR ancestor	Pelagophyte/ Dictyochophyte Ancestor; _
	tRNA activation	Phatr3_draftJ780	3	NA	signal peptide	NA	PXR ancestor	Pelagophyte/ Dictyochophyte Ancestor; _	0.614236	NA	NA	K01883	Cysteine-tRNA ligase	tRNA activation	Translation, ribosomal structure and biogenesis	INFORMATION STORAGE AND PROCESSING
		Phatr3_J23547	3	Other	other localisation	NA	PXR ancestor	Pelagophyte/ Dictyochophyte Ancestor; _	NA	NA	NA	K01881	Prolyl-tRNA synthetase	tRNA activation	Translation, ribosomal structure and biogenesis	INFORMATION STORAGE AND PROCESSING
		Phatr3_J23920	3	NA	signal peptide	blue	PXR ancestor	NA	0.514954	NA	NA	K01892	Histidyl-tRNA synthetase	tRNA activation	Translation, ribosomal structure and biogenesis	INFORMATION STORAGE AND PROCESSING
		Phatr3_J2394	4	Other	other localisation	NA	PXR ancestor	Pelagophyte/ Dictyochophyte Ancestor; _	0.532308	NA	NA	K01883	Cysteine-tRNA ligase	tRNA activation	Translation, ribosomal structure and biogenesis	INFORMATION STORAGE AND PROCESSING
		Phatr3_J26346	3	Other	other localisation	NA	PXR ancestor	Pelagophyte/ Dictyochophyte Ancestor; _	NA	NA	NA	K01883	Cysteine-tRNA ligase	tRNA activation	Translation, ribosomal structure and biogenesis	INFORMATION STORAGE AND PROCESSING
		Phatr3_J29029	3	NA	signal peptide	blue	PXR ancestor	Pelagophyte/ Dictyochophyte Ancestor; _	NA	NA	NA	0	Methionine--tRNA ligase	tRNA activation	Translation, ribosomal structure and biogenesis	INFORMATION STORAGE AND PROCESSING
		Phatr3_J30572	3	Other	other localisation	NA	PXR ancestor	Pelagophyte/ Dictyochophyte Ancestor; _	NA	NA	NA	K01875	Seryl-tRNA synthetase	tRNA activation	Translation, ribosomal structure and biogenesis	INFORMATION STORAGE AND PROCESSING
	Fatty Acid- head group	Phatr3_J20460	3	Other	other localisation	blue	NA	Pelagophyte/ Dictyochophyte Ancestor; _	NA	NA	NA	K13517	Lysophospholipid acyltransferase	Fatty Acid- head group	Lipid transport and metabolism	METABOLISM
		Phatr3_J54168	3	NA	signal peptide	blue	PXR ancestor	NA	0.509047	NA	NA	K03715	Monogalactosyldiacylglycerol synthase 1, chloroplastic	Fatty Acid- head group	Lipid transport and metabolism	METABOLISM
		Phatr3_J50356	3	Other	other localisation	blue	PXR ancestor	NA	NA	NA	NA	K06119	SGDQ synthase	Fatty Acid/ head group synthesis	Lipid transport and metabolism	METABOLISM
	Inorganic ion transport and metabolism	Phatr3_J38445	5	Other	signal anchor	blue	PXR ancestor	NA	NA	0.592267	0.750654	K07238	Zinc transporter ZupT	0	Inorganic ion transport and metabolism	METABOLISM
		Phatr3_J42927	5	Other	other localisation	NA	PXR ancestor	Pelagophyte/ Dictyochophyte Ancestor; _	-0.534171	NA	0.655711	0	Magnesium transporter MgtE	0	Inorganic ion transport and metabolism	METABOLISM
		Phatr3_J54748	5	Other	other localisation	blue	PXR ancestor	Pelagophyte/ Dictyochophyte Ancestor; _	0.5847	NA	NA	0	Magnesium transporter MgtE	0	Inorganic ion transport and metabolism	METABOLISM
Phatr3_J12788				Chloroplast	signal peptide	lightsteelblue1	Ancestral	Eustigmatophytes only; _
	Chlorophyll	Phatr3_J12807	4	Chloroplast	signal peptide	lightsteelblue1	Ancestral	NA	0.553675	NA	NA	K04040	Bacteriochlorophyll/chlorophyll synthetase	Chlorophyll	Coenzyme transport and metabolism	METABOLISM
		Phatr3_J13265	4	NA	signal peptide	lightsteelblue1	Ancestral	Eustigmatophytes only; _	0.629947	NA	NA	K03403	Magnesium chelatase, ChlN subunit	Chlorophyll	Coenzyme transport and metabolism	METABOLISM
		Phatr3_J15068	4	Chloroplast	chloroplast	lightsteelblue1	Ancestral	NA	0.579953	NA	NA	K00228	Coproporphyrinogen III oxidase	Chlorophyll	Coenzyme transport and metabolism	METABOLISM
		Phatr3_J15980	4	Chloroplast	chloroplast	lightsteelblue1	Ancestral	NA	0.508864	NA	NA	0	Putative Gun4 protein	Chlorophyll	Coenzyme transport and metabolism	METABOLISM
		Phatr3_J18872	3	Chloroplast	chloroplast	lightsteelblue1	NA	NA	0.501513	NA	NA	K03428	Magnesium-protoporphyrin IX methyltransferase	Chlorophyll	Coenzyme transport and metabolism	METABOLISM
		Phatr3_J19188	4	Chloroplast	chloroplast	lightsteelblue1	NA	Eustigmatophytes only; _	NA	-0.572456	NA	K01599	Uroporphyrinogen decarboxylase	Chlorophyll	Coenzyme transport and metabolism	METABOLISM
		Phatr3_J20757	3	Chloroplast	chloroplast	lightsteelblue1	NA	NA	0.544034	NA	NA	0	Uroporphyrinogen decarboxylase	Chlorophyll	Coenzyme transport and metabolism	METABOLISM
		Phatr3_J31109	5	Chloroplast	chloroplast	lightsteelblue1	Ancestral	Eustigmatophytes only; _	0.511585	NA	NA	K00231	Protoporphyrinogen oxidase	Chlorophyll	Coenzyme transport and metabolism	METABOLISM
		Phatr3_J33017	4	Chloroplast	chloroplast	lightsteelblue1	NA	Eustigmatophytes only; _	0.527161	NA	NA	K03404	Magnesium chelatase, ChlI subunit	Chlorophyll	Coenzyme transport and metabolism	METABOLISM
		Phatr3_J36347	3	Chloroplast	chloroplast	lightsteelblue1	Ancestral	NA	NA	NA	NA	K01845	Glutamate-1-semialdehyde 2,1-aminomutase (GSA)	Chlorophyll	Amino acid transport and metabolism	METABOLISM
		Phatr3_J41746	3	Chloroplast	chloroplast	lightsteelblue1	Ancestral	NA	NA	NA	NA	K01698	Delta-aminolevulinic acid dehydratase	Chlorophyll	Coenzyme transport and metabolism	METABOLISM
		Phatr3_J44610	4	NA	Incomplete	lightsteelblue1	Ancestral	NA	0.550582	0.730884	NA	K01719	Uroporphyrin III synthase	Chlorophyll	Coenzyme transport and metabolism	METABOLISM
		Phatr3_J51811	3	Chloroplast	chloroplast	lightsteelblue1	Ancestral	NA	NA	NA	NA	K01749	Porphobilinogen deaminase	Chlorophyll	Coenzyme transport and metabolism	METABOLISM
	Light	Phatr3_J10243	3	Chloroplast	signal peptide	NA	Ancestral	Eustigmatophytes only; _	NA	NA	NA	0	fucoxanthin chlorophyll a/c protein	Light	Energy production and conversion	METABOLISM
		Phatr3_J14242	3	Chloroplast	chloroplast	NA	Ancestral	Eustigmatophytes only; _	NA	NA	NA	0	fucoxanthin chlorophyll a/c protein	Light	Energy production and conversion	METABOLISM
		Phatr3_J14986	3	Chloroplast	chloroplast	NA	Ancestral	Eustigmatophytes only; _	NA	NA	NA	0	fucoxanthin chlorophyll a/c protein	Light	Energy production and conversion	METABOLISM
		Phatr3_J16481	3	Chloroplast	chloroplast	NA	Ancestral	Eustigmatophytes only; _	NA	NA	NA	K08907	fucoxanthin chlorophyll a/c protein	Light	Energy production and conversion	METABOLISM
		Phatr3_J24119	3	Chloroplast	chloroplast	NA	Ancestral	NA	NA	-0.53179	NA	0	fucoxanthin chlorophyll a/c protein	Light	Energy production and conversion	METABOLISM
		Phatr3_J25172	3	Chloroplast	chloroplast	NA	Ancestral	NA	NA	-0.522233	NA	0	fucoxanthin chlorophyll a/c protein	Light	Energy production and conversion	METABOLISM
		Phatr3_J30031	3	Chloroplast	signal peptide	NA	Ancestral	NA	NA	-0.536952	NA	0	fucoxanthin chlorophyll a/c protein	Light	Energy production and conversion	METABOLISM
		Phatr3_J32294	3	Chloroplast	chloroplast	NA	Ancestral	Eustigmatophytes only; _	NA	NA	NA	0	fucoxanthin chlorophyll a/c protein	Light	Energy production and conversion	METABOLISM
		Phatr3_J34536	3	Chloroplast	chloroplast	NA	Ancestral	NA	0.52284	NA	NA	0	fucoxanthin chlorophyll a/c protein	Light	Energy production and conversion	METABOLISM
		Phatr3_J38720	3	Chloroplast	signal peptide	NA	Ancestral	NA	NA	0.576245	NA	0	Chlorophyll A-B binding protein	Light	Energy production and conversion	METABOLISM
		Phatr3_J54979	3	Chloroplast	chloroplast	NA	Ancestral	Eustigmatophytes only; _	NA	NA	NA	0	Chloroa b-bind superfamily	Light	General function prediction only	POORLY CHARACTERIZED
	Carotenoid	Phatr3_draftJ1689	3	Chloroplast	signal peptide	NA	Ancestral	NA	0.594505	NA	NA	K01662	Deoxyxylulose-5-phosphate synthase	Carotenoid	Secondary metabolite biosynthesis, transport and catabolism	METABOLISM
		Phatr3_J10970	4	Chloroplast	chloroplast	NA	Ancestral	NA	0.513626	0.594536	NA	K09838	Zeaxanthin epoxidase, chloroplas	Carotenoid	Coenzyme transport and metabolism	METABOLISM
		Phatr3_J19000	3	Chloroplast	chloroplast	lightsteelblue1	Ancestral	NA	NA	NA	NA	K13789	Geranylgeranyl pyrophosphate synthase/Polyprenyl synthetase	Carotenoid	Carbohydrate transport and metabolism	METABOLISM
		Phatr3_J31683	3	Chloroplast	chloroplast	lightsteelblue1	Ancestral	NA	NA	NA	NA	K10960	Geranylgeranyl phosphate reductase	Carotenoid	Coenzyme transport and metabolism	METABOLISM
		Phatr3_J41845	5	Chloroplast	chloroplast	lightsteelblue1	Ancestral	NA	0.737955	0.64653	NA	K03527	4-hydroxy-3-methylbut-2-enyl diphosphate reductase	Carotenoid	Carbohydrate transport and metabolism	METABOLISM
		Phatr3_J44955	4	Chloroplast	signal peptide	lightsteelblue1	Ancestral	Eustigmatophytes only; _	NA	NA	NA	K03526	1-hydroxy-2-methyl-2-(E)-butenyl-4-diphosphate synthase	Carotenoid	Secondary metabolite biosynthesis, transport and catabolism	METABOLISM
		Phatr3_J9210	3	Chloroplast	chloroplast	lightsteelblue1	NA	NA	0.534886	NA	NA	0	Prolycopene isomerase	Carotenoid	Coenzyme transport and metabolism	METABOLISM
		Phatr3_J9258	3	Chloroplast	chloroplast	lightsteelblue1	Ancestral	NA	NA	NA	NA	K00099	1-deoxy-D-xylulose 5-phosphate reductoisomerase	Carotenoid	Carbohydrate transport and metabolism	METABOLISM
	Chaperone	Phatr3_draftJ263	3	Chloroplast	signal peptide	NA	Ancestral	Eustigmatophytes only; _	NA	NA	NA	0	ATP-dependent Clp protease subunit	Chaperone	Posttranslational modification, protein turnover, chaperones	CELLULAR PROCESSES AND SIGNALLING
		Phatr3_J12188	3	Chloroplast	chloroplast	NA	NA	Eustigmatophytes only; _	NA	-0.593098	NA	K03687	Molecular chaperone of the GrpE family	Chaperone	Posttranslational modification, protein turnover, chaperones	CELLULAR PROCESSES AND SIGNALLING
		Phatr3_J16537	3	Chloroplast	signal peptide	NA	Ancestral	NA	NA	-0.513016	NA	K04078	Mitochondrial chaperonin	Chaperone	Posttranslational modification, protein turnover, chaperones	CELLULAR PROCESSES AND SIGNALLING
		Phatr3_J34995	3	Chloroplast	signal peptide	NA	Ancestral	NA	NA	-0.513552	NA	0	Mitochondrial chaperonin	Chaperone	Posttranslational modification, protein turnover, chaperones	CELLULAR PROCESSES AND SIGNALLING
		Phatr3_J43551	3	Chloroplast	chloroplast	NA	Ancestral	Eustigmatophytes only; _	NA	NA	NA	0	ATP-dependent Clp protease adaptor ClpS	Chaperone	Posttranslational modification, protein turnover, chaperones	CELLULAR PROCESSES AND SIGNALLING
		Phatr3_J45684	4	Chloroplast	signal peptide	NA	Ancestral	Eustigmatophytes only; _	-0.546529	NA	NA	0	Molecular chaperone (DnaJ superfamily)	Chaperone	Posttranslational modification, protein turnover, chaperones	CELLULAR PROCESSES AND SIGNALLING
	Ribosome	Phatr3_J16962	4	Chloroplast	signal peptide	NA	Ancestral	Eustigmatophytes only; _	NA	-0.597296	NA	0	Plastid ribosome associated protein S30EA	Ribosome	Translation, ribosomal structure and biogenesis	INFORMATION STORAGE AND PROCESSING
		Phatr3_J29861	3	Chloroplast	signal peptide	NA	Ancestral	NA	NA	-0.58851	NA	0	Ribosomal protein L11 methyl	Ribosome	Translation, ribosomal structure and biogenesis	INFORMATION STORAGE AND PROCESSING
		Phatr3_J3351	3	Chloroplast	signal peptide	NA	Ancestral	Eustigmatophytes only; _	NA	NA	NA	0	Ribosomal RNA adenine dimethylase	Ribosome	RNA processing and modification	INFORMATION STORAGE AND PROCESSING
		Phatr3_J35267	3	Chloroplast	chloroplast	NA	Ancestral	Eustigmatophytes only; _	NA	NA	NA	0	ribosome-binding factor A	Ribosome	Translation, ribosomal structure and biogenesis	INFORMATION STORAGE AND PROCESSING
	Fatty Acid- head group	Phatr3_J22803	3	Chloroplast	signal peptide	NA	NA	Eustigmatophytes only; _	NA	-0.541132	NA	0	Long-chain acyl-CoA transporter, ABC superfamily (involved in peroxisome organization and biogenesis)	Fatty Acid- head group	Lipid transport and metabolism	METABOLISM
		Phatr3_J32665	3	Chloroplast	signal anchor	NA	Ancestral	NA	NA	0.603708	NA	0	DAG kinase-related protein	Fatty Acid- head group	Lipid transport and metabolism	METABOLISM
		Phatr3_J43099	3	NA	Incomplete	NA	Ancestral	NA	0.561356	0.545434	NA	K00655	1-acyl-sn-glycerol-3-phosphate acyltransferase	Fatty Acid- head group	Lipid transport and metabolism	METABOLISM
		Phatr3_J43469	4	Chloroplast	signal peptide	NA	Ancestral	Eustigmatophytes only; _	NA	0.607758	NA	0	Acyl-CoA:diacylglycerol acyltransferase (DGAT)	Fatty Acid- head group	Lipid transport and metabolism	METABOLISM
	Fatty Acid/ elongation	Phatr3_EG02619	3	Chloroplast	chloroplast	NA	Ancestral	Eustigmatophytes only; _	NA	NA	NA	0	Delta 6-fatty acid desaturase/delta-8 sphingolipid desaturase	Fatty Acid/ elongation	Lipid transport and metabolism	METABOLISM
		Phatr3_J42590	3	Chloroplast	signal peptide	NA	Ancestral	NA	NA	-0.501979	NA	0	Enoyl-CoA hydratase	Fatty Acid/ elongation	Lipid transport and metabolism	METABOLISM
		Phatr3_J5271	4	Chloroplast	signal peptide	NA	Ancestral	NA	0.513508	0.874288	NA	K20417	Fatty acid desaturase 4	Fatty Acid/ elongation	Lipid transport and metabolism	METABOLISM
	Glutathione	Phatr3_J38124	3	Chloroplast	signal peptide	NA	Ancestral	NA	0.553388	NA	NA	0	Glutaredoxin	Glutathione	Posttranslational modification, protein turnover, chaperones	CELLULAR PROCESSES AND SIGNALLING
		Phatr3_J39133	3	Chloroplast	chloroplast	NA	Ancestral	Eustigmatophytes only; _	NA	NA	NA	0	Glutaredoxin and related proteins	Glutathione	Posttranslational modification, protein turnover, chaperones	CELLULAR PROCESSES AND SIGNALLING
		Phatr3_J45400	4	Chloroplast	signal peptide	NA	Ancestral	Eustigmatophytes only; _	NA	0.806896	NA	0	Glutathione S-transferase	Glutathione	Posttranslational modification, protein turnover, chaperones	CELLULAR PROCESSES AND SIGNALLING
	Carbon	Phatr3_draftJ825	3	Chloroplast	chloroplast	NA	Ancestral	Eustigmatophytes only; _	NA	NA	NA	K01624	fructose-bisphosphate aldolase	Carbon	Carbohydrate transport and metabolism	METABOLISM
		Phatr3_J22122	3	Chloroplast	chloroplast	NA	Ancestral	NA	0.550767	NA	NA	K00134	Glyceraldehyde 3-phosphate dehydrogenase	Carbon	Carbohydrate transport and metabolism	METABOLISM
		Phatr3_J22993	4	Chloroplast	signal peptide	NA	Ancestral	Eustigmatophytes only; _	0.545992	NA	NA	K01624	fructose-bisphosphate aldolase	Carbon	Carbohydrate transport and metabolism	METABOLISM
	Lysine	Phatr3_J10757	3	Chloroplast	chloroplast	NA	Ancestral	NA	NA	-0.517767	NA	0	Aspartate semialdehyde dehydrogenase	Lysine	Amino acid transport and metabolism	METABOLISM
		Phatr3_J26813	3	Chloroplast	chloroplast	NA	Ancestral	NA	NA	-0.55244	NA	0	Homoserine dehydrogenase	Lysine	Amino acid transport and metabolism	METABOLISM
		Phatr3_J45777	3	Chloroplast	signal peptide	NA	Ancestral	NA	NA	-0.540528	NA	0	Aspartate-semialdehyde dehydrogenase	Lysine	Amino acid transport and metabolism	METABOLISM
	photosynthesis	Phatr3_J36840	4	Chloroplast	signal peptide	NA	Ancestral	Eustigmatophytes only; _	NA	0.517859	NA	0	PGR5-like protein	photosynthesis	Energy production and conversion	METABOLISM
		Phatr3_J42329	3	Chloroplast	chloroplast	NA	NA	Eustigmatophytes only; _	NA	0.616503	NA	0	CPLD51 protein required for cyt b6 assembly	Photosynthesis	Energy production and conversion	METABOLISM
		Phatr3_J44056	3	Chloroplast	signal peptide	NA	Ancestral	Eustigmatophytes only; _	NA	NA	NA	K08906	Cytochrome c6	photosynthesis	Energy production and conversion	METABOLISM
Phatr3_J13076				Chloroplast	chloroplast	magenta	Ancestral	_
	Light	Phatr3_J16302	3	Chloroplast	chloroplast	NA	Ancestral	NA	-0.522275	NA	NA	0	fucoxanthin chlorophyll a/c protein	Light	Energy production and conversion	METABOLISM
		Phatr3_J22395	3	Chloroplast	chloroplast	NA	Ancestral	NA	-0.517299	NA	NA	0	fucoxanthin chlorophyll a/c protein	Light	Energy production and conversion	METABOLISM
		Phatr3_J23257	3	Chloroplast	chloroplast	NA	Ancestral	NA	-0.500659	NA	NA	K08907	Light-harvesting protein	Light	Energy production and conversion	METABOLISM
		Phatr3_J24119	3	Chloroplast	chloroplast	NA	Ancestral	NA	NA	0.516555	NA	0	fucoxanthin chlorophyll a/c protein	Light	Energy production and conversion	METABOLISM
		Phatr3_J25172	4	Chloroplast	chloroplast	NA	Ancestral	NA	-0.520241	0.506154	NA	0	fucoxanthin chlorophyll a/c protein	Light	Energy production and conversion	METABOLISM
		Phatr3_J34536	3	Chloroplast	chloroplast	NA	Ancestral	NA	NA	0.59982	NA	0	fucoxanthin chlorophyll a/c protein	Light	Energy production and conversion	METABOLISM
		Phatr3_J38720	3	Chloroplast	signal peptide	NA	Ancestral	NA	NA	-0.773116	NA	0	Chlorophyll A-B binding protein	Light	Energy production and conversion	METABOLISM
		Phatr3_J48882	3	Chloroplast	signal peptide	NA	Ancestral	NA	NA	-0.524262	NA	0	fucoxanthin chlorophyll a/c protein	Light	Energy production and conversion	METABOLISM
		Phatr3_J54027	3	Chloroplast	chloroplast	NA	Ancestral	NA	-0.522771	NA	NA	0	Light-harvesting protein	Light	Energy production and conversion	METABOLISM
	photosynthesis	Phatr3_EG02192	3	Chloroplast	chloroplast	NA	Ancestral	NA	-0.502287	NA	NA	0	PsaO	photosynthesis	Energy production and conversion	METABOLISM
		Phatr3_J20331	3	Chloroplast	chloroplast	NA	Ancestral	NA	NA	0.528296	NA	K02716	PsbO	photosynthesis	Energy production and conversion	METABOLISM
		Phatr3_J33844	3	Chloroplast	signal peptide	NA	Ancestral	NA	NA	0.571888	NA	0	PsbP-related thylakoid protein	photosynthesis	Energy production and conversion	METABOLISM
		Phatr3_J36840	3	Chloroplast	signal peptide	NA	Ancestral	NA	NA	-0.673769	NA	0	PGR5-like protein	photosynthesis	Energy production and conversion	METABOLISM
		Phatr3_J44056	3	Chloroplast	signal peptide	NA	Ancestral	NA	NA	0.56314	NA	K08906	Cytochrome c6	photosynthesis	Energy production and conversion	METABOLISM
		Phatr3_J47829	3	Chloroplast	signal peptide	NA	Ancestral	NA	NA	0.639551	NA	0	Rieske 2Fe-2S region	photosynthesis	Energy production and conversion	METABOLISM
		Phatr3_J54499	3	Chloroplast	signal peptide	NA	Ancestral	NA	-0.518064	NA	NA	K08901	PsbQ	photosynthesis	Energy production and conversion	METABOLISM
		Phatr3_J55057	3	Chloroplast	chloroplast	NA	Ancestral	NA	-0.514436	NA	NA	K02714	PsbM	photosynthesis	Energy production and conversion	METABOLISM
	Chaperone	Phatr3_J10593	3	Chloroplast	chloroplast	NA	Ancestral	NA	NA	0.615767	NA	K01358	ATP-dependent clp protease A subunit	Chaperone	Posttranslational modification, protein turnover, chaperones	CELLULAR PROCESSES AND SIGNALLING
		Phatr3_J16537	3	Chloroplast	signal peptide	NA	Ancestral	NA	NA	0.610737	NA	K04078	Mitochondrial chaperonin	Chaperone	Posttranslational modification, protein turnover, chaperones	CELLULAR PROCESSES AND SIGNALLING
		Phatr3_J34995	3	Chloroplast	signal peptide	NA	Ancestral	NA	NA	0.518666	NA	0	Mitochondrial chaperonin	Chaperone	Posttranslational modification, protein turnover, chaperones	CELLULAR PROCESSES AND SIGNALLING
		Phatr3_J40933	3	Chloroplast	signal peptide	NA	Ancestral	NA	NA	0.651954	NA	0	ATP-dependent Clp protease, proteolytic subunit	Chaperone	Posttranslational modification, protein turnover, chaperones	CELLULAR PROCESSES AND SIGNALLING
		Phatr3_J41721	3	Chloroplast	chloroplast	NA	Ancestral	NA	NA	0.756656	NA	K04077	Mitochondrial chaperonin, Cpn60/Hsp60p	Chaperone	Posttranslational modification, protein turnover, chaperones	CELLULAR PROCESSES AND SIGNALLING
		Phatr3_J44382	3	Chloroplast	chloroplast	NA	Ancestral	NA	NA	0.575594	NA	0	ATP-dependent Clp protease, proteolytic subunit	Chaperone	Posttranslational modification, protein turnover, chaperones	CELLULAR PROCESSES AND SIGNALLING
		Phatr3_J44959	3	Chloroplast	signal peptide	NA	Ancestral	NA	NA	0.705546	NA	K09523	Molecular chaperone (DnaJ superfamily)	Chaperone	Posttranslational modification, protein turnover, chaperones	CELLULAR PROCESSES AND SIGNALLING
		Phatr3_J55215	3	Chloroplast	chloroplast	NA	Ancestral	NA	NA	0.577943	NA	0	Molecular chaperone (HSP90 family)	Chaperone	Posttranslational modification, protein turnover, chaperones	CELLULAR PROCESSES AND SIGNALLING
		Phatr3_J8230	3	Chloroplast	chloroplast	NA	Ancestral	NA	NA	0.622048	NA	K04078	Mitochondrial chaperonin	Chaperone	Posttranslational modification, protein turnover, chaperones	CELLULAR PROCESSES AND SIGNALLING
	Ribosome	Phatr3_J10774	3	Chloroplast	signal peptide	NA	Ancestral	NA	NA	0.767345	NA	K02876	Mitochondrial/chloroplast ribosomal protein L15/L10	Ribosome	Translation, ribosomal structure and biogenesis	INFORMATION STORAGE AND PROCESSING
		Phatr3_J10847	3	Chloroplast	chloroplast	NA	Ancestral	NA	NA	0.736237	NA	0	Ribosomal protein S1	Ribosome	Translation, ribosomal structure and biogenesis	INFORMATION STORAGE AND PROCESSING
		Phatr3_J14715	3	Chloroplast	chloroplast	NA	Ancestral	NA	NA	0.722965	NA	K02864	50S ribosomal protein S10	Ribosome	Translation, ribosomal structure and biogenesis	INFORMATION STORAGE AND PROCESSING
		Phatr3_J35267	3	Chloroplast	chloroplast	NA	Ancestral	NA	NA	0.52898	NA	0	ribosome-binding factor A	Ribosome	Translation, ribosomal structure and biogenesis	INFORMATION STORAGE AND PROCESSING
		Phatr3_J7893	3	Chloroplast	signal peptide	NA	Ancestral	NA	NA	0.584326	NA	0	30S ribosomal protein S15	Ribosome	Translation, ribosomal structure and biogenesis	INFORMATION STORAGE AND PROCESSING
		Phatr3_J8802	3	Chloroplast	chloroplast	NA	Ancestral	NA	NA	0.531799	NA	0	Ribosomal protein S21	Ribosome	Translation, ribosomal structure and biogenesis	INFORMATION STORAGE AND PROCESSING
	Lysine	Phatr3_J10757	3	Chloroplast	chloroplast	NA	Ancestral	NA	NA	0.741702	NA	0	Aspartate semialdehyde dehydrogenase	Lysine	Amino acid transport and metabolism	METABOLISM
		Phatr3_J11151	3	Chloroplast	signal peptide	NA	Ancestral	NA	NA	0.658678	NA	0	Dihydropicolinate synthase	Lysine	Amino acid transport and metabolism	METABOLISM
		Phatr3_J22909	3	Chloroplast	chloroplast	NA	Ancestral	NA	NA	0.746376	NA	K10206	Kynurenine aminotransferase, glutamine transaminase K	Lysine	Amino acid transport and metabolism	METABOLISM
		Phatr3_J26813	3	Chloroplast	chloroplast	NA	Ancestral	NA	NA	0.678756	NA	0	Homoserine dehydrogenase	Lysine	Amino acid transport and metabolism	METABOLISM
		Phatr3_J52316	3	Chloroplast	chloroplast	NA	Ancestral	NA	NA	0.768581	NA	K00928	Aspartate kinase	Lysine	Amino acid transport and metabolism	METABOLISM
	Branched chain	Phatr3_J10779	3	Chloroplast	chloroplast	NA	Ancestral	NA	NA	0.664824	NA	K00826	Branched-chain amino acid aminotransferase II	Branched chain	Amino acid transport and metabolism	METABOLISM
		Phatr3_J20934	3	Chloroplast	signal peptide	NA	Ancestral	NA	NA	0.689388	NA	K00052	3-isopropylmalate dehydrogenase	Branched chain	Carbohydrate transport and metabolism	METABOLISM
		Phatr3_J24772	3	Chloroplast	chloroplast	NA	Ancestral	NA	NA	0.721324	NA	K01702	3-isopropylmalate dehydratase	Branched chain	Amino acid transport and metabolism	METABOLISM
		Phatr3_J30967	3	Chloroplast	chloroplast	NA	Ancestral	NA	NA	0.773105	NA	K00053	Keto-acid reductoisomerase	Branched chain	Amino acid transport and metabolism	METABOLISM
	Carbon	Phatr3_J22122	3	Chloroplast	chloroplast	NA	Ancestral	NA	NA	0.634448	NA	K00134	Glyceraldehyde 3-phosphate dehydrogenase	Carbon	Carbohydrate transport and metabolism	METABOLISM
		Phatr3_J22993	3	Chloroplast	signal peptide	NA	Ancestral	NA	NA	0.575942	NA	K01624	fructose-bisphosphate aldolase	Carbon	Carbohydrate transport and metabolism	METABOLISM
		Phatr3_J23598	4	NA	other localisation	magenta	Ancestral	NA	0.553189	0.627674	NA	K00134	Glyceraldehyde 3-phosphate dehydrogenase	Carbon	Carbohydrate transport and metabolism	METABOLISM
		Phatr3_J29157	3	Chloroplast	chloroplast	NA	Ancestral	NA	NA	0.556742	NA	K00927	3-phosphoglycerate kinase	Carbon	Carbohydrate transport and metabolism	METABOLISM
		Phatr3_J31994	3	Chloroplast	signal peptide	NA	NA	NA	0.592456	0.844203	NA	K03841	Fructose-1,6-bisphosphatase	Carbon	Carbohydrate transport and metabolism	METABOLISM
	Glutamine/Glutamate	Phatr3_J23059	3	Chloroplast	signal peptide	NA	Ancestral	NA	NA	0.782591	NA	K14455	Aspartate aminotransferase/Glutamic oxaloacetic transaminase AAT1/GOT2	Glutamine/Glutamate	Amino acid transport and metabolism	METABOLISM
		Phatr3_J24739	3	Chloroplast	chloroplast	NA	Ancestral	NA	NA	0.834837	NA	K00284	Glutamate synthase	Glutamine/Glutamate	Amino acid transport and metabolism	METABOLISM
		Phatr3_J49339	3	NA	Incomplete	magenta	NA	NA	0.608596	0.714822	NA	K01958	Pyruvate carboxylase	Glutamine/Glutamate	Energy production and conversion	METABOLISM
		Phatr3_J51092	4	Chloroplast	chloroplast	magenta	NA	NA	0.72767	0.668934	NA	K01915	Glutamine synthetase	Glutamine/Glutamate	Amino acid transport and metabolism	METABOLISM
	Fatty Acid- head group	Phatr3_J11916	3	Chloroplast	chloroplast	NA	Ancestral	NA	NA	0.52359	NA	K00655	1-acyl-sn-glycerol-3-phosphate acyltransferase	Fatty Acid- head group	Lipid transport and metabolism	METABOLISM
		Phatr3_J32665	3	Chloroplast	signal anchor	NA	Ancestral	NA	NA	-0.712415	NA	0	DAG kinase-related protein	Fatty Acid- head group	Lipid transport and metabolism	METABOLISM
		Phatr3_J43469	3	Chloroplast	signal peptide	NA	Ancestral	NA	NA	-0.578647	NA	0	Acyl-CoA:diacylglycerol acyltransferase (DGAT)	Fatty Acid- head group	Lipid transport and metabolism	METABOLISM
		Phatr3_J8663	3	Chloroplast	chloroplast	magenta	Ancestral	NA	NA	NA	NA	0	CDP-alcohol phosphatidyltransferase/Phosphatidylglycerol-phosphate synthase	Fatty Acid- head group	Lipid transport and metabolism	METABOLISM
	Fatty Acid/ elongation	Phatr3_EG02619	3	Chloroplast	chloroplast	NA	Ancestral	NA	NA	0.592192	NA	0	Delta 6-fatty acid desaturase/delta-8 sphingolipid desaturase	Fatty Acid/ elongation	Lipid transport and metabolism	METABOLISM
		Phatr3_J16376	3	Chloroplast	signal peptide	NA	Ancestral	NA	NA	0.551914	NA	K10203	Long chain fatty acid elongase	Fatty Acid/ elongation	Lipid transport and metabolism	METABOLISM
		Phatr3_J42590	3	Chloroplast	signal peptide	NA	Ancestral	NA	NA	0.564751	NA	0	Enoyl-CoA hydratase	Fatty Acid/ elongation	Lipid transport and metabolism	METABOLISM
	Fe-S	Phatr3_J11883	3	Chloroplast	signal peptide	NA	Ancestral	NA	NA	-0.543637	NA	0	Mitochondrial Fe-S cluster biosynthesis protein ISA2 (contains a HesB-like domain)	Fe-S	Energy production and conversion	METABOLISM
		Phatr3_J46593	4	Chloroplast	chloroplast	NA	Ancestral	NA	0.50591	-0.503531	NA	0	NifU-like domain-containing proteins	Fe-S	Posttranslational modification, protein turnover, chaperones	CELLULAR PROCESSES AND SIGNALLING
		Phatr3_J49608	3	Chloroplast	chloroplast	NA	Ancestral	NA	NA	0.7281	NA	0	FeS assmbly protein SufD	Fe-S	Coenzyme transport and metabolism	METABOLISM
	tRNA activation	Phatr3_J16911	3	Chloroplast	signal peptide	NA	Ancestral	NA	NA	0.687364	NA	K15331	tRNA uracil-5-methyltransferase and related tRNA-modifying enzymes	tRNA activation	Translation, ribosomal structure and biogenesis	INFORMATION STORAGE AND PROCESSING
		Phatr3_J16963	3	Chloroplast	signal peptide	NA	Ancestral	NA	NA	0.633607	NA	0	Glutaminyl-tRNA ligase	tRNA activation	Translation, ribosomal structure and biogenesis	INFORMATION STORAGE AND PROCESSING
		Phatr3_J51120	3	Chloroplast	signal peptide	NA	Ancestral	NA	NA	0.735401	NA	0	Leucine--tRNA ligase	tRNA activation	Intracellular trafficking, secretion, and vesicular transport	CELLULAR PROCESSES AND SIGNALLING
	Carotenoid	Phatr3_J10970	3	Chloroplast	chloroplast	magenta	Ancestral	NA	NA	NA	NA	K09838	Zeaxanthin epoxidase, chloroplas	Carotenoid	Coenzyme transport and metabolism	METABOLISM
		Phatr3_J19000	3	Chloroplast	chloroplast	NA	Ancestral	NA	NA	0.547051	NA	K13789	Geranylgeranyl pyrophosphate synthase/Polyprenyl synthetase	Carotenoid	Carbohydrate transport and metabolism	METABOLISM
		Phatr3_J45243	3	Chloroplast	chloroplast	NA	Ancestral	NA	NA	0.636461	NA	0	Phytoene desaturase	Carotenoid	Coenzyme transport and metabolism	METABOLISM
Phatr3_J14403				Chloroplast	signal anchor	magenta	Ancestral	Eustigmatophytes only; _
	Light	Phatr3_J10243	3	Chloroplast	signal peptide	NA	Ancestral	Eustigmatophytes only; _	NA	NA	NA	0	fucoxanthin chlorophyll a/c protein	Light	Energy production and conversion	METABOLISM
		Phatr3_J14242	4	Chloroplast	chloroplast	NA	Ancestral	Eustigmatophytes only; _	0.649507	NA	NA	0	fucoxanthin chlorophyll a/c protein	Light	Energy production and conversion	METABOLISM
		Phatr3_J14986	3	Chloroplast	chloroplast	NA	Ancestral	Eustigmatophytes only; _	NA	NA	NA	0	fucoxanthin chlorophyll a/c protein	Light	Energy production and conversion	METABOLISM
		Phatr3_J16481	3	Chloroplast	chloroplast	NA	Ancestral	Eustigmatophytes only; _	NA	NA	NA	K08907	fucoxanthin chlorophyll a/c protein	Light	Energy production and conversion	METABOLISM
		Phatr3_J25172	3	Chloroplast	chloroplast	NA	Ancestral	NA	NA	-0.50811	NA	0	fucoxanthin chlorophyll a/c protein	Light	Energy production and conversion	METABOLISM
		Phatr3_J32294	3	Chloroplast	chloroplast	NA	Ancestral	Eustigmatophytes only; _	NA	NA	NA	0	fucoxanthin chlorophyll a/c protein	Light	Energy production and conversion	METABOLISM
		Phatr3_J44733	3	Chloroplast	chloroplast	NA	Ancestral	NA	NA	0.640349	NA	0	Chlorophyll A-B binding protein	Light	Energy production and conversion	METABOLISM
		Phatr3_J54979	3	Chloroplast	chloroplast	NA	Ancestral	Eustigmatophytes only; _	NA	NA	NA	0	Chloroa b-bind superfamily	Light	General function prediction only	POORLY CHARACTERIZED
	Chaperone	Phatr3_draftJ263	3	Chloroplast	signal peptide	NA	Ancestral	Eustigmatophytes only; _	NA	NA	NA	0	ATP-dependent Clp protease subunit	Chaperone	Posttranslational modification, protein turnover, chaperones	CELLULAR PROCESSES AND SIGNALLING
		Phatr3_J12188	3	Chloroplast	chloroplast	NA	NA	Eustigmatophytes only; _	NA	-0.578878	NA	K03687	Molecular chaperone of the GrpE family	Chaperone	Posttranslational modification, protein turnover, chaperones	CELLULAR PROCESSES AND SIGNALLING
		Phatr3_J40933	3	Chloroplast	signal peptide	NA	Ancestral	NA	0.597378	NA	NA	0	ATP-dependent Clp protease, proteolytic subunit	Chaperone	Posttranslational modification, protein turnover, chaperones	CELLULAR PROCESSES AND SIGNALLING
		Phatr3_J43551	4	Chloroplast	chloroplast	NA	Ancestral	Eustigmatophytes only; _	NA	-0.504935	NA	0	ATP-dependent Clp protease adaptor ClpS	Chaperone	Posttranslational modification, protein turnover, chaperones	CELLULAR PROCESSES AND SIGNALLING
		Phatr3_J45684	3	Chloroplast	signal peptide	NA	Ancestral	Eustigmatophytes only; _	NA	NA	NA	0	Molecular chaperone (DnaJ superfamily)	Chaperone	Posttranslational modification, protein turnover, chaperones	CELLULAR PROCESSES AND SIGNALLING
	Ribosome	Phatr3_J16962	3	Chloroplast	signal peptide	NA	Ancestral	Eustigmatophytes only; _	NA	NA	NA	0	Plastid ribosome associated protein S30EA	Ribosome	Translation, ribosomal structure and biogenesis	INFORMATION STORAGE AND PROCESSING
		Phatr3_J19122	3	NA	Incomplete	NA	Ancestral	Eustigmatophytes only; _	NA	0.509362	NA	K14191	Ribosomal RNA adenine dimethylase	Ribosome	RNA processing and modification	INFORMATION STORAGE AND PROCESSING
		Phatr3_J3351	4	Chloroplast	signal peptide	NA	Ancestral	Eustigmatophytes only; _	NA	0.537652	NA	0	Ribosomal RNA adenine dimethylase	Ribosome	RNA processing and modification	INFORMATION STORAGE AND PROCESSING
		Phatr3_J35267	3	Chloroplast	chloroplast	NA	Ancestral	Eustigmatophytes only; _	NA	NA	NA	0	ribosome-binding factor A	Ribosome	Translation, ribosomal structure and biogenesis	INFORMATION STORAGE AND PROCESSING
		Phatr3_J7893	3	Chloroplast	signal peptide	NA	Ancestral	NA	NA	0.592506	NA	0	30S ribosomal protein S15	Ribosome	Translation, ribosomal structure and biogenesis	INFORMATION STORAGE AND PROCESSING
	photosynthesis	Phatr3_J14307	4	NA	Incomplete	NA	Ancestral	Eustigmatophytes only; _	-0.55667	-0.55939	NA	0	Ferredoxin	photosynthesis	Energy production and conversion	METABOLISM
		Phatr3_J36840	3	Chloroplast	signal peptide	NA	Ancestral	Eustigmatophytes only; _	NA	NA	NA	0	PGR5-like protein	photosynthesis	Energy production and conversion	METABOLISM
		Phatr3_J42329	3	Chloroplast	chloroplast	NA	NA	Eustigmatophytes only; _	0.560057	NA	NA	0	CPLD51 protein required for cyt b6 assembly	Photosynthesis	Energy production and conversion	METABOLISM
		Phatr3_J44056	3	Chloroplast	signal peptide	NA	Ancestral	Eustigmatophytes only; _	NA	NA	NA	K08906	Cytochrome c6	photosynthesis	Energy production and conversion	METABOLISM
	Carbon	Phatr3_draftJ825	3	Chloroplast	chloroplast	NA	Ancestral	Eustigmatophytes only; _	NA	NA	NA	K01624	fructose-bisphosphate aldolase	Carbon	Carbohydrate transport and metabolism	METABOLISM
		Phatr3_J18228	3	NA	Incomplete	NA	Ancestral	NA	0.662722	0.528694	NA	0	Triosephosphate isomerase	Carbon	Carbohydrate transport and metabolism	METABOLISM
		Phatr3_J22993	3	Chloroplast	signal peptide	NA	Ancestral	Eustigmatophytes only; _	NA	NA	NA	K01624	fructose-bisphosphate aldolase	Carbon	Carbohydrate transport and metabolism	METABOLISM
		Phatr3_J41856	3	Chloroplast	signal peptide	NA	Ancestral	NA	NA	0.552021	NA	K00615	Transketolase	Carbon	Carbohydrate transport and metabolism	METABOLISM
	Carotenoid	Phatr3_J10970	4	Chloroplast	chloroplast	magenta	Ancestral	NA	NA	0.588275	NA	K09838	Zeaxanthin epoxidase, chloroplas	Carotenoid	Coenzyme transport and metabolism	METABOLISM
		Phatr3_J12330	3	Chloroplast	signal peptide	NA	Ancestral	NA	NA	-0.59789	NA	K01770	2C-methyl-D-erythritol 2,4-cyclodiphosphate synthase activity	Carotenoid	Secondary metabolite biosynthesis, transport and catabolism	METABOLISM
		Phatr3_J16243	3	Chloroplast	chloroplast	NA	Ancestral	NA	-0.576337	NA	NA	0	Prolycopene isomerase	Carotenoid	Coenzyme transport and metabolism	METABOLISM
		Phatr3_J44955	3	Chloroplast	signal peptide	NA	Ancestral	Eustigmatophytes only; _	NA	NA	NA	K03526	1-hydroxy-2-methyl-2-(E)-butenyl-4-diphosphate synthase	Carotenoid	Secondary metabolite biosynthesis, transport and catabolism	METABOLISM
	Fatty Acid- head group	Phatr3_J11916	3	Chloroplast	chloroplast	NA	Ancestral	NA	NA	0.634914	NA	K00655	1-acyl-sn-glycerol-3-phosphate acyltransferase	Fatty Acid- head group	Lipid transport and metabolism	METABOLISM
		Phatr3_J43469	4	Chloroplast	signal peptide	NA	Ancestral	Eustigmatophytes only; _	NA	0.500815	NA	0	Acyl-CoA:diacylglycerol acyltransferase (DGAT)	Fatty Acid- head group	Lipid transport and metabolism	METABOLISM
		Phatr3_J8663	3	Chloroplast	chloroplast	magenta	Ancestral	NA	NA	NA	NA	0	CDP-alcohol phosphatidyltransferase/Phosphatidylglycerol-phosphate synthase	Fatty Acid- head group	Lipid transport and metabolism	METABOLISM
	Fe-S	Phatr3_J19482	3	Chloroplast	signal peptide	NA	Ancestral	NA	NA	0.636496	NA	K11717	Cysteine desulfurase NFS1	Fe-S	Amino acid transport and metabolism	METABOLISM
		Phatr3_J46593	4	Chloroplast	chloroplast	NA	Ancestral	NA	0.552512	0.612015	NA	0	NifU-like domain-containing proteins	Fe-S	Posttranslational modification, protein turnover, chaperones	CELLULAR PROCESSES AND SIGNALLING
		Phatr3_J49608	3	Chloroplast	chloroplast	NA	Ancestral	Eustigmatophytes only; _	NA	NA	NA	0	FeS assmbly protein SufD	Fe-S	Coenzyme transport and metabolism	METABOLISM
	Glutathione	Phatr3_J39133	3	Chloroplast	chloroplast	NA	Ancestral	Eustigmatophytes only; _	NA	NA	NA	0	Glutaredoxin and related proteins	Glutathione	Posttranslational modification, protein turnover, chaperones	CELLULAR PROCESSES AND SIGNALLING
		Phatr3_J45400	4	Chloroplast	signal peptide	NA	Ancestral	Eustigmatophytes only; _	NA	0.597598	NA	0	Glutathione S-transferase	Glutathione	Posttranslational modification, protein turnover, chaperones	CELLULAR PROCESSES AND SIGNALLING
		Phatr3_J9883	3	Chloroplast	signal peptide	NA	NA	Eustigmatophytes only; _	NA	0.541263	NA	K03676	Glutaredoxin and related proteins	Glutathione	Posttranslational modification, protein turnover, chaperones	CELLULAR PROCESSES AND SIGNALLING
Phatr3_J14544				Chloroplast	signal anchor	darkgrey	PXR ancestor	Pelagophyte/ Dictyochophyte Ancestor; Eustigmatophytes only; _
	tRNA activation	Phatr3_J15186	3	Chloroplast	signal peptide	NA	PXR ancestor	NA	NA	-0.502764	NA	K01872	Alanyl-tRNA synthetase	tRNA activation	Translation, ribosomal structure and biogenesis	INFORMATION STORAGE AND PROCESSING
		Phatr3_J15595	3	Chloroplast	signal peptide	NA	PXR ancestor	NA	NA	-0.6003	NA	K01867	Mitochondrial tryptophanyl-tRNA synthetase	tRNA activation	Translation, ribosomal structure and biogenesis	INFORMATION STORAGE AND PROCESSING
		Phatr3_J16911	3	Chloroplast	signal peptide	NA	NA	Pelagophyte/ Dictyochophyte Ancestor; Eustigmatophytes only; _	NA	-0.593265	NA	K15331	tRNA uracil-5-methyltransferase and related tRNA-modifying enzymes	tRNA activation	Translation, ribosomal structure and biogenesis	INFORMATION STORAGE AND PROCESSING
		Phatr3_J23920	3	Chloroplast	signal peptide	NA	PXR ancestor	NA	NA	0.606161	NA	K01892	Histidyl-tRNA synthetase	tRNA activation	Translation, ribosomal structure and biogenesis	INFORMATION STORAGE AND PROCESSING
		Phatr3_J42247	3	Chloroplast	chloroplast	NA	PXR ancestor	Pelagophyte/ Dictyochophyte Ancestor; Eustigmatophytes only; _	NA	NA	NA	K01893	Asparaginyl-tRNA ligase	tRNA activation	Translation, ribosomal structure and biogenesis	INFORMATION STORAGE AND PROCESSING
		Phatr3_J44055	3	NA	other localisation	NA	PXR ancestor	NA	-0.570439	-0.611334	NA	0	tRNA uracil-5-methyltransferase and related tRNA-modifying enzymes	tRNA activation	Translation, ribosomal structure and biogenesis	INFORMATION STORAGE AND PROCESSING
		Phatr3_J47290	3	Chloroplast	signal peptide	NA	PXR ancestor	NA	NA	-0.622291	NA	0	tRNA uracil-5-methyltransferase and related tRNA-modifying enzymes	tRNA activation	Translation, ribosomal structure and biogenesis	INFORMATION STORAGE AND PROCESSING
	DNA	Phatr3_J2089	3	Chloroplast	chloroplast	darkgrey	PXR ancestor	NA	NA	NA	NA	0	ATP-dependent DNA helicase	DNA	Replication, recombination and repair	INFORMATION STORAGE AND PROCESSING
		Phatr3_J42721	3	NA	signal peptide	darkgrey	NA	NA	0.550792	0.563267	NA	0	N-6 Adenine-specific DNA methylase	DNA	Chromatin structure and dynamics	INFORMATION STORAGE AND PROCESSING
		Phatr3_J47215	3	Chloroplast	chloroplast	NA	PXR ancestor	NA	-0.585753	NA	NA	0	N-6 Adenine-specific DNA methylase	DNA	Chromatin structure and dynamics	INFORMATION STORAGE AND PROCESSING
	Fatty Acid/ elongation	Phatr3_J42590	4	Chloroplast	signal peptide	darkgrey	NA	NA	0.566322	0.609244	NA	0	Enoyl-CoA hydratase	Fatty Acid/ elongation	Lipid transport and metabolism	METABOLISM
		Phatr3_J48423	3	Chloroplast	signal peptide	NA	PXR ancestor	Pelagophyte/ Dictyochophyte Ancestor; Eustigmatophytes only; _	NA	NA	NA	0	Omega-6 fatty acid desaturase	Fatty Acid/ elongation	Lipid transport and metabolism	METABOLISM
		Phatr3_J49977	3	Chloroplast	signal peptide	darkgrey	NA	NA	NA	0.671114	NA	0	Enoyl-CoA hydratase	Fatty Acid/ elongation	Lipid transport and metabolism	METABOLISM
Phatr3_J16142				Chloroplast	signal peptide	paleturquoise	Ancestral	PXR Only; _
	Carotenoid	Phatr3_J10970	3	Chloroplast	chloroplast	NA	Ancestral	NA	NA	0.584826	NA	K09838	Zeaxanthin epoxidase, chloroplas	Carotenoid	Coenzyme transport and metabolism	METABOLISM
		Phatr3_J12330	3	Chloroplast	signal peptide	NA	Ancestral	NA	NA	-0.530966	NA	K01770	2C-methyl-D-erythritol 2,4-cyclodiphosphate synthase activity	Carotenoid	Secondary metabolite biosynthesis, transport and catabolism	METABOLISM
		Phatr3_J35509	3	NA	other localisation	NA	Ancestral	NA	0.626709	0.575473	NA	K02293	Phytoene desaturase 1	Carotenoid	Secondary metabolite biosynthesis, transport and catabolism	METABOLISM
		Phatr3_J41845	4	Chloroplast	chloroplast	NA	Ancestral	NA	0.516687	0.528091	NA	K03527	4-hydroxy-3-methylbut-2-enyl diphosphate reductase	Carotenoid	Carbohydrate transport and metabolism	METABOLISM
		Phatr3_J45243	4	Chloroplast	chloroplast	NA	Ancestral	NA	0.626258	0.560398	NA	0	Phytoene desaturase	Carotenoid	Coenzyme transport and metabolism	METABOLISM
		Phatr3_J51703	3	NA	chloroplast	NA	Ancestral	NA	0.639993	0.864122	NA	K09839	Violaxanthin de-epoxidase	Carotenoid	Coenzyme transport and metabolism	METABOLISM
		Phatr3_J8835	3	Chloroplast	signal peptide	NA	Ancestral	PXR Only; _	NA	NA	NA	K06443	Lycopene beta cyclase	Carotenoid	Secondary metabolite biosynthesis, transport and catabolism	METABOLISM
		Phatr3_J9040	4	Chloroplast	chloroplast	paleturquoise	NA	NA	0.747324	0.556221	NA	0	Zeta-carotene desaturase	Carotenoid	Energy production and conversion	METABOLISM
		Phatr3_J9258	4	Chloroplast	chloroplast	NA	Ancestral	PXR Only; _	NA	0.610074	NA	K00099	1-deoxy-D-xylulose 5-phosphate reductoisomerase	Carotenoid	Carbohydrate transport and metabolism	METABOLISM
	Chaperone	Phatr3_J10593	3	Chloroplast	chloroplast	paleturquoise	Ancestral	NA	NA	NA	NA	K01358	ATP-dependent clp protease A subunit	Chaperone	Posttranslational modification, protein turnover, chaperones	CELLULAR PROCESSES AND SIGNALLING
		Phatr3_J13424	5	Chloroplast	chloroplast	paleturquoise	Ancestral	NA	0.733379	0.504282	NA	K03686	Chaperone protein DnaJ	Chaperone	Posttranslational modification, protein turnover, chaperones	CELLULAR PROCESSES AND SIGNALLING
		Phatr3_J40933	4	Chloroplast	signal peptide	paleturquoise	Ancestral	NA	0.60629	NA	NA	0	ATP-dependent Clp protease, proteolytic subunit	Chaperone	Posttranslational modification, protein turnover, chaperones	CELLULAR PROCESSES AND SIGNALLING
		Phatr3_J43896	3	Chloroplast	signal peptide	NA	NA	NA	0.588175	0.684111	NA	0	ATP-dependent Clp protease adaptor ClpS	Chaperone	Posttranslational modification, protein turnover, chaperones	CELLULAR PROCESSES AND SIGNALLING
		Phatr3_J45684	4	Chloroplast	signal peptide	NA	Ancestral	NA	-0.529855	-0.64878	NA	0	Molecular chaperone (DnaJ superfamily)	Chaperone	Posttranslational modification, protein turnover, chaperones	CELLULAR PROCESSES AND SIGNALLING
	Carbon	Phatr3_draftJ825	3	Chloroplast	chloroplast	NA	Ancestral	NA	0.576623	NA	NA	K01624	fructose-bisphosphate aldolase	Carbon	Carbohydrate transport and metabolism	METABOLISM
		Phatr3_J14792	3	NA	other localisation	NA	Ancestral	NA	-0.668282	-0.616967	NA	0	3-phosphoglycerate kinase	Carbon	Carbohydrate transport and metabolism	METABOLISM
		Phatr3_J22122	3	Chloroplast	chloroplast	NA	Ancestral	NA	0.633215	NA	NA	K00134	Glyceraldehyde 3-phosphate dehydrogenase	Carbon	Carbohydrate transport and metabolism	METABOLISM
		Phatr3_J22993	3	Chloroplast	signal peptide	NA	Ancestral	NA	0.553332	NA	NA	K01624	fructose-bisphosphate aldolase	Carbon	Carbohydrate transport and metabolism	METABOLISM
		Phatr3_J29157	3	Chloroplast	chloroplast	NA	Ancestral	NA	0.645995	NA	NA	K00927	3-phosphoglycerate kinase	Carbon	Carbohydrate transport and metabolism	METABOLISM
		Phatr3_J41856	4	Chloroplast	signal peptide	NA	Ancestral	NA	0.6421	0.794931	NA	K00615	Transketolase	Carbon	Carbohydrate transport and metabolism	METABOLISM
		Phatr3_J48703	3	NA	other localisation	NA	Ancestral	NA	-0.615966	-0.524357	NA	0	ribulose-1,5-bisphosphate carboxylase/oxygenase small subunit N-methyltransferase I	Carbon	Posttranslational modification, protein turnover, chaperones	CELLULAR PROCESSES AND SIGNALLING
		Phatr3_J53935	3	Chloroplast	chloroplast	NA	NA	NA	0.701031	0.752305	NA	0	D-ribulose-5-phosphate 3-epimerase	Carbon	Carbohydrate transport and metabolism	METABOLISM
	Fatty Acid- synthesis	Phatr3_EG01955	4	Chloroplast	signal peptide	paleturquoise	Ancestral	NA	NA	0.550946	NA	0	Acetyl-CoA carboxylase	Fatty Acid- synthesis	Lipid transport and metabolism	METABOLISM
		Phatr3_J10068	4	Chloroplast	chloroplast	NA	Ancestral	NA	0.59173	0.747565	NA	K00208	Enoyl ACP reductase	Fatty Acid- synthesis	Carbohydrate transport and metabolism	METABOLISM
		Phatr3_J20143	3	Chloroplast	signal anchor	NA	Ancestral	NA	NA	0.619835	NA	K01897	Long-chain acyl-CoA synthetases (AMP-forming)	Fatty Acid- synthesis	Lipid transport and metabolism	METABOLISM
		Phatr3_J37367	4	Chloroplast	signal peptide	NA	Ancestral	NA	0.718836	0.717993	NA	K09458	Beta-ketoacyl synthase	Fatty Acid- synthesis	Lipid transport and metabolism	METABOLISM
		Phatr3_J37652	3	Chloroplast	chloroplast	NA	Ancestral	NA	0.558715	NA	NA	K00645	Malonyl-CoA:ACP transacylase	Fatty Acid- synthesis	Lipid transport and metabolism	METABOLISM
		Phatr3_J45510	3	NA	Incomplete	paleturquoise	Ancestral	NA	NA	0.556106	NA	K15013	Long-chain acyl-CoA synthetases (AMP-forming)	Fatty Acid- synthesis	Lipid transport and metabolism	METABOLISM
		Phatr3_J45886	3	NA	other localisation	NA	Ancestral	NA	-0.602124	-0.726771	NA	K01966	Acetyl-CoA carboxylase	Fatty Acid- synthesis	Lipid transport and metabolism	METABOLISM
		Phatr3_J55157	3	Chloroplast	signal peptide	NA	NA	NA	0.655071	0.55914	NA	K02372	3-hydroxyacyl-[acyl-carrier-protein] dehydratase FabZ	Fatty Acid- synthesis	Coenzyme transport and metabolism	METABOLISM
	Fatty Acid/ elongation	Phatr3_EG02619	3	Chloroplast	chloroplast	NA	Ancestral	NA	0.706795	NA	NA	0	Delta 6-fatty acid desaturase/delta-8 sphingolipid desaturase	Fatty Acid/ elongation	Lipid transport and metabolism	METABOLISM
		Phatr3_J41570	3	Chloroplast	other localisation	NA	Ancestral	NA	0.602327	NA	NA	K10257	Delta(12) fatty acid desaturase	Fatty Acid/ elongation	Lipid transport and metabolism	METABOLISM
		Phatr3_J48423	3	Chloroplast	signal peptide	NA	NA	NA	0.699623	0.655156	NA	0	Omega-6 fatty acid desaturase	Fatty Acid/ elongation	Lipid transport and metabolism	METABOLISM
		Phatr3_J49977	3	Chloroplast	signal peptide	NA	Ancestral	NA	NA	-0.64227	NA	0	Enoyl-CoA hydratase	Fatty Acid/ elongation	Lipid transport and metabolism	METABOLISM
		Phatr3_J5271	4	Chloroplast	signal peptide	paleturquoise	Ancestral	NA	0.770674	NA	NA	K20417	Fatty acid desaturase 4	Fatty Acid/ elongation	Lipid transport and metabolism	METABOLISM
	photosynthesis	Phatr3_J13895	3	Chloroplast	chloroplast	NA	Ancestral	NA	0.570938	NA	NA	0	Photosystem assembly factor Hcf136	photosynthesis	Energy production and conversion	METABOLISM
		Phatr3_J20657	3	NA	Incomplete	NA	Ancestral	NA	0.666128	0.653766	NA	K02115	F0F1-type ATP synthase, gamma subunit	Photosynthesis	Energy production and conversion	METABOLISM
		Phatr3_J33543	5	Chloroplast	signal peptide	paleturquoise	Ancestral	NA	0.67124	0.766899	NA	0	Ferredoxin-like protein	photosynthesis	General function prediction only	POORLY CHARACTERIZED
		Phatr3_J33844	3	Chloroplast	signal peptide	NA	Ancestral	NA	NA	0.517816	NA	0	PsbP-related thylakoid protein	photosynthesis	Energy production and conversion	METABOLISM
		Phatr3_J4283	3	Chloroplast	signal peptide	NA	Ancestral	NA	-0.507903	NA	NA	K17893	Plastoquinol terminal oxidase-like	Photosynthesis	General function prediction only	POORLY CHARACTERIZED
	tRNA activation	Phatr3_J44748	4	Chloroplast	chloroplast	NA	Ancestral	NA	0.7166	0.741988	NA	0	PGR5 protein	photosynthesis	Energy production and conversion	METABOLISM
		Phatr3_J48359	3	Chloroplast	signal peptide	NA	Ancestral	NA	0.640153	NA	NA	K02717	PsbP	photosynthesis	Energy production and conversion	METABOLISM
		Phatr3_J49401	4	NA	Incomplete	paleturquoise	Ancestral	NA	0.636225	0.504537	NA	0	Ferredoxin oxidoreductase	photosynthesis	Energy production and conversion	METABOLISM
		Phatr3_J15186	4	Chloroplast	signal peptide	paleturquoise	NA	NA	0.743541	0.781046	NA	K01872	Alanyl-tRNA synthetase	tRNA activation	Translation, ribosomal structure and biogenesis	INFORMATION STORAGE AND PROCESSING
		Phatr3_J15595	3	Chloroplast	signal peptide	NA	NA	NA	0.680164	0.746946	NA	K01867	Mitochondrial tryptophanyl-tRNA synthetase	tRNA activation	Translation, ribosomal structure and biogenesis	INFORMATION STORAGE AND PROCESSING
		Phatr3_J16911	3	Chloroplast	signal peptide	NA	Ancestral	NA	NA	0.640916	NA	K15331	tRNA uracil-5-methyltransferase and related tRNA-modifying enzymes	tRNA activation	Translation, ribosomal structure and biogenesis	INFORMATION STORAGE AND PROCESSING
		Phatr3_J16963	3	Chloroplast	signal peptide	NA	Ancestral	NA	NA	0.788674	NA	0	Glutaminyl-tRNA ligase	tRNA activation	Translation, ribosomal structure and biogenesis	INFORMATION STORAGE AND PROCESSING
		Phatr3_J33493	3	Chloroplast	mitochondrion	NA	Ancestral	NA	NA	0.563924	NA	K01868	Threonyl-tRNA synthetase	tRNA activation	Translation, ribosomal structure and biogenesis	INFORMATION STORAGE AND PROCESSING
		Phatr3_J51120	3	Chloroplast	signal peptide	NA	Ancestral	NA	NA	0.675705	NA	0	Leucine--tRNA ligase	tRNA activation	Intracellular trafficking, secretion, and vesicular transport	CELLULAR PROCESSES AND SIGNALLING
	Ribosome	Phatr3_J10774	3	Chloroplast	signal peptide	NA	Ancestral	NA	NA	0.515664	NA	K02876	Mitochondrial/chloroplast ribosomal protein L15/L10	Ribosome	Translation, ribosomal structure and biogenesis	INFORMATION STORAGE AND PROCESSING
		Phatr3_J14715	3	Chloroplast	chloroplast	NA	Ancestral	NA	NA	0.640291	NA	K02864	50S ribosomal protein S10	Ribosome	Translation, ribosomal structure and biogenesis	INFORMATION STORAGE AND PROCESSING
		Phatr3_J16962	4	Chloroplast	signal peptide	NA	Ancestral	NA	-0.523395	-0.566257	NA	0	Plastid ribosome associated protein S30EA	Ribosome	Translation, ribosomal structure and biogenesis	INFORMATION STORAGE AND PROCESSING
		Phatr3_J29861	4	Chloroplast	signal peptide	NA	Ancestral	NA	-0.62241	-0.702819	NA	0	Ribosomal protein L11 methyl	Ribosome	Translation, ribosomal structure and biogenesis	INFORMATION STORAGE AND PROCESSING
		Phatr3_J3351	3	Chloroplast	signal peptide	NA	Ancestral	NA	NA	0.812392	NA	0	Ribosomal RNA adenine dimethylase	Ribosome	RNA processing and modification	INFORMATION STORAGE AND PROCESSING
		Phatr3_J7893	3	Chloroplast	signal peptide	NA	Ancestral	NA	NA	0.691791	NA	0	30S ribosomal protein S15	Ribosome	Translation, ribosomal structure and biogenesis	INFORMATION STORAGE AND PROCESSING
		Phatr3_J8802	3	Chloroplast	chloroplast	NA	Ancestral	NA	0.588591	NA	NA	0	Ribosomal protein S21	Ribosome	Translation, ribosomal structure and biogenesis	INFORMATION STORAGE AND PROCESSING
	Light	Phatr3_EG02221	3	Chloroplast	chloroplast	NA	Ancestral	NA	0.621935	NA	NA	0	fucoxanthin chlorophyll a/c protein	Light	Energy production and conversion	METABOLISM
		Phatr3_J14242	4	Chloroplast	chloroplast	paleturquoise	Ancestral	NA	0.521561	NA	NA	0	fucoxanthin chlorophyll a/c protein	Light	Energy production and conversion	METABOLISM
		Phatr3_J32294	3	Chloroplast	chloroplast	NA	Ancestral	NA	0.556729	NA	NA	0	fucoxanthin chlorophyll a/c protein	Light	Energy production and conversion	METABOLISM
		Phatr3_J34536	3	Chloroplast	chloroplast	NA	Ancestral	NA	0.587269	NA	NA	0	fucoxanthin chlorophyll a/c protein	Light	Energy production and conversion	METABOLISM
		Phatr3_J44733	3	Chloroplast	chloroplast	NA	Ancestral	NA	NA	0.616219	NA	0	Chlorophyll A-B binding protein	Light	Energy production and conversion	METABOLISM
		Phatr3_J54979	3	Chloroplast	chloroplast	NA	Ancestral	NA	0.557142	NA	NA	0	Chloroa b-bind superfamily	Light	General function prediction only	POORLY CHARACTERIZED
	Lysine	Phatr3_J11151	3	Chloroplast	signal peptide	NA	Ancestral	NA	NA	0.538247	NA	0	Dihydropicolinate synthase	Lysine	Amino acid transport and metabolism	METABOLISM
		Phatr3_J21592	3	Chloroplast	chloroplast	NA	NA	NA	0.612123	0.688377	NA	K01586	Ornithine decarboxylase	Lysine	Amino acid transport and metabolism	METABOLISM
		Phatr3_J22909	4	Chloroplast	chloroplast	NA	Ancestral	NA	0.648145	0.661349	NA	K10206	Kynurenine aminotransferase, glutamine transaminase K	Lysine	Amino acid transport and metabolism	METABOLISM
		Phatr3_J52316	3	Chloroplast	chloroplast	NA	Ancestral	NA	NA	0.568364	NA	K00928	Aspartate kinase	Lysine	Amino acid transport and metabolism	METABOLISM
	Glutathione	Phatr3_J38124	3	Chloroplast	signal peptide	NA	Ancestral	NA	0.571219	NA	NA	0	Glutaredoxin	Glutathione	Posttranslational modification, protein turnover, chaperones	CELLULAR PROCESSES AND SIGNALLING
		Phatr3_J39133	4	Chloroplast	chloroplast	paleturquoise	Ancestral	NA	0.55035	NA	NA	0	Glutaredoxin and related proteins	Glutathione	Posttranslational modification, protein turnover, chaperones	CELLULAR PROCESSES AND SIGNALLING
		Phatr3_J45400	5	Chloroplast	signal peptide	paleturquoise	Ancestral	NA	0.67361	0.626387	NA	0	Glutathione S-transferase	Glutathione	Posttranslational modification, protein turnover, chaperones	CELLULAR PROCESSES AND SIGNALLING
	Initiation	Phatr3_J11189	3	NA	other localisation	NA	Ancestral	NA	0.656406	0.703075	NA	K02355	Translation elongation factor G	Initiation	Translation, ribosomal structure and biogenesis	INFORMATION STORAGE AND PROCESSING
		Phatr3_J41511	4	Chloroplast	chloroplast	NA	Ancestral	NA	0.62906	0.521174	NA	K02356	Translation elongation factor P	Initiation	Translation, ribosomal structure and biogenesis	INFORMATION STORAGE AND PROCESSING
		Phatr3_J44833	3	NA	mitochondrion	NA	Ancestral	NA	0.545636	0.58059	NA	K02355	Translation elongation factor G	Initiation	Translation, ribosomal structure and biogenesis	INFORMATION STORAGE AND PROCESSING
	Fatty Acid- head group	Phatr3_J11916	4	Chloroplast	chloroplast	NA	Ancestral	NA	0.677407	0.854141	NA	K00655	1-acyl-sn-glycerol-3-phosphate acyltransferase	Fatty Acid- head group	Lipid transport and metabolism	METABOLISM
		Phatr3_J20460	3	NA	other localisation	NA	Ancestral	NA	0.624962	0.820497	NA	K13517	Lysophospholipid acyltransferase	Fatty Acid- head group	Lipid transport and metabolism	METABOLISM
		Phatr3_J32665	3	Chloroplast	signal anchor	NA	Ancestral	PXR Only; _	NA	NA	NA	0	DAG kinase-related protein	Fatty Acid- head group	Lipid transport and metabolism	METABOLISM
	Sugar transport	Phatr3_J43320	4	Chloroplast	chloroplast	paleturquoise	Ancestral	NA	0.693572	NA	NA	K15283	Glucose-6-phosphate/phosphate and phosphoenolpyruvate/phosphate antiporter	Sugar transport	Carbohydrate transport and metabolism	METABOLISM
		Phatr3_J50742	3	NA	signal anchor	NA	Ancestral	NA	0.665152	0.532738	NA	K15283	Glucose-6-phosphate/phosphate and phosphoenolpyruvate/phosphate antiporter	Sugar transport	Carbohydrate transport and metabolism	METABOLISM
		Phatr3_J54017	4	Chloroplast	chloroplast	NA	Ancestral	NA	0.679313	0.562406	NA	K15283	Glucose-6-phosphate/phosphate and phosphoenolpyruvate/phosphate antiporter	Sugar transport	Carbohydrate transport and metabolism	METABOLISM
Phatr3_J16222				Chloroplast	signal peptide	cyan	Ancestral	PEXR; _
	Light	Phatr3_J16481	5	Chloroplast	chloroplast	cyan	Ancestral	NA	0.558022	0.535393	NA	K08907	fucoxanthin chlorophyll a/c protein	Light	Energy production and conversion	METABOLISM
		Phatr3_J17531	3	NA	other localisation	NA	Ancestral	NA	-0.524213	-0.607297	NA	0	Chlorophyll A-B binding protein	Light	Energy production and conversion	METABOLISM
		Phatr3_J22680	3	Chloroplast	chloroplast	NA	Ancestral	NA	NA	-0.560579	NA	0	fucoxanthin chlorophyll a/c protein	Light	Energy production and conversion	METABOLISM
		Phatr3_J23257	4	Chloroplast	chloroplast	NA	Ancestral	NA	NA	-0.594985	0.622014	K08907	Light-harvesting protein	Light	Energy production and conversion	METABOLISM
		Phatr3_J24119	3	Chloroplast	chloroplast	NA	Ancestral	NA	NA	-0.580681	NA	0	fucoxanthin chlorophyll a/c protein	Light	Energy production and conversion	METABOLISM
		Phatr3_J25172	3	Chloroplast	chloroplast	NA	Ancestral	NA	NA	-0.746796	NA	0	fucoxanthin chlorophyll a/c protein	Light	Energy production and conversion	METABOLISM
		Phatr3_J25893	3	Chloroplast	chloroplast	NA	Ancestral	NA	NA	-0.529332	NA	0	fucoxanthin chlorophyll a/c protein	Light	Energy production and conversion	METABOLISM
		Phatr3_J30031	3	Chloroplast	signal peptide	NA	Ancestral	NA	NA	-0.624301	NA	0	fucoxanthin chlorophyll a/c protein	Light	Energy production and conversion	METABOLISM
		Phatr3_J32294	3	Chloroplast	chloroplast	NA	Ancestral	NA	NA	NA	0.753592	0	fucoxanthin chlorophyll a/c protein	Light	Energy production and conversion	METABOLISM
		Phatr3_J34536	5	Chloroplast	chloroplast	NA	Ancestral	NA	-0.528238	-0.603281	0.656389	0	fucoxanthin chlorophyll a/c protein	Light	Energy production and conversion	METABOLISM
		Phatr3_J38720	4	Chloroplast	signal peptide	cyan	Ancestral	NA	NA	0.730425	NA	0	Chlorophyll A-B binding protein	Light	Energy production and conversion	METABOLISM
		Phatr3_J48882	3	Chloroplast	signal peptide	NA	Ancestral	NA	NA	0.710417	NA	0	fucoxanthin chlorophyll a/c protein	Light	Energy production and conversion	METABOLISM
		Phatr3_J54027	3	Chloroplast	chloroplast	NA	Ancestral	NA	NA	-0.607493	NA	0	Light-harvesting protein	Light	Energy production and conversion	METABOLISM
		Phatr3_J54979	3	Chloroplast	chloroplast	NA	Ancestral	NA	-0.665061	NA	NA	0	Chloroa b-bind superfamily	Light	General function prediction only	POORLY CHARACTERIZED
	Chaperone	Phatr3_J12004	3	NA	mitochondrion	NA	Ancestral	NA	NA	-0.85017	0.535116	K04078	Mitochondrial chaperonin	Chaperone	Posttranslational modification, protein turnover, chaperones	CELLULAR PROCESSES AND SIGNALLING
		Phatr3_J15301	3	NA	other localisation	NA	Ancestral	PEXR; _	NA	0.600493	NA	K09527	Molecular chaperone (DnaJ superfamily)	Chaperone	Posttranslational modification, protein turnover, chaperones	CELLULAR PROCESSES AND SIGNALLING
		Phatr3_J15747	3	NA	other localisation	NA	Ancestral	PEXR; _	NA	0.624941	NA	0	Molecular chaperone (DnaJ superfamily)	Chaperone	Posttranslational modification, protein turnover, chaperones	CELLULAR PROCESSES AND SIGNALLING
		Phatr3_J16537	4	Chloroplast	signal peptide	NA	Ancestral	NA	-0.541057	-0.622272	NA	K04078	Mitochondrial chaperonin	Chaperone	Posttranslational modification, protein turnover, chaperones	CELLULAR PROCESSES AND SIGNALLING
		Phatr3_J34995	4	Chloroplast	signal peptide	NA	Ancestral	NA	-0.574693	-0.714841	NA	0	Mitochondrial chaperonin	Chaperone	Posttranslational modification, protein turnover, chaperones	CELLULAR PROCESSES AND SIGNALLING
		Phatr3_J40933	3	Chloroplast	signal peptide	NA	Ancestral	NA	NA	-0.601679	NA	0	ATP-dependent Clp protease, proteolytic subunit	Chaperone	Posttranslational modification, protein turnover, chaperones	CELLULAR PROCESSES AND SIGNALLING
		Phatr3_J41721	4	Chloroplast	chloroplast	NA	Ancestral	NA	-0.65498	-0.738154	NA	K04077	Mitochondrial chaperonin, Cpn60/Hsp60p	Chaperone	Posttranslational modification, protein turnover, chaperones	CELLULAR PROCESSES AND SIGNALLING
		Phatr3_J43551	3	Chloroplast	chloroplast	NA	Ancestral	NA	NA	-0.692343	NA	0	ATP-dependent Clp protease adaptor ClpS	Chaperone	Posttranslational modification, protein turnover, chaperones	CELLULAR PROCESSES AND SIGNALLING
		Phatr3_J44382	3	Chloroplast	chloroplast	NA	Ancestral	NA	NA	-0.666592	NA	0	ATP-dependent Clp protease, proteolytic subunit	Chaperone	Posttranslational modification, protein turnover, chaperones	CELLULAR PROCESSES AND SIGNALLING
		Phatr3_J44959	4	Chloroplast	signal peptide	NA	Ancestral	PEXR; _	NA	-0.757523	NA	K09523	Molecular chaperone (DnaJ superfamily)	Chaperone	Posttranslational modification, protein turnover, chaperones	CELLULAR PROCESSES AND SIGNALLING
		Phatr3_J45684	4	Chloroplast	signal peptide	cyan	Ancestral	NA	NA	NA	0.612392	0	Molecular chaperone (DnaJ superfamily)	Chaperone	Posttranslational modification, protein turnover, chaperones	CELLULAR PROCESSES AND SIGNALLING
		Phatr3_J55215	4	Chloroplast	chloroplast	NA	Ancestral	NA	-0.533682	-0.665301	NA	0	Molecular chaperone (HSP90 family)	Chaperone	Posttranslational modification, protein turnover, chaperones	CELLULAR PROCESSES AND SIGNALLING
		Phatr3_J7934	3	NA	other localisation	NA	Ancestral	PEXR; _	NA	0.686041	NA	K09512	Molecular chaperone (DnaJ superfamily)	Chaperone	Posttranslational modification, protein turnover, chaperones	CELLULAR PROCESSES AND SIGNALLING
		Phatr3_J8230	4	Chloroplast	chloroplast	NA	Ancestral	NA	-0.639972	-0.67603	NA	K04078	Mitochondrial chaperonin	Chaperone	Posttranslational modification, protein turnover, chaperones	CELLULAR PROCESSES AND SIGNALLING
		Phatr3_J8239	3	NA	Incomplete	NA	Ancestral	PEXR; _	NA	0.695981	NA	0	Molecular chaperone (DnaJ superfamily)	Chaperone	Posttranslational modification, protein turnover, chaperones	CELLULAR PROCESSES AND SIGNALLING
	photosynthesis	Phatr3_J13895	3	Chloroplast	chloroplast	NA	Ancestral	NA	-0.589223	NA	NA	0	Photosystem assembly factor Hcf136	photosynthesis	Energy production and conversion	METABOLISM
		Phatr3_J20331	3	Chloroplast	chloroplast	NA	Ancestral	NA	NA	-0.681441	NA	K02716	PsbO	photosynthesis	Energy production and conversion	METABOLISM
		Phatr3_J36840	4	Chloroplast	signal peptide	cyan	Ancestral	NA	NA	0.701072	NA	0	PGR5-like protein	photosynthesis	Energy production and conversion	METABOLISM
		Phatr3_J44056	4	Chloroplast	signal peptide	NA	Ancestral	NA	NA	-0.526953	0.728592	K08906	Cytochrome c6	photosynthesis	Energy production and conversion	METABOLISM
		Phatr3_J44202	3	Chloroplast	chloroplast	NA	Ancestral	PEXR; _	NA	NA	NA	0	PsbW superfamily	photosynthesis	General function prediction only	POORLY CHARACTERIZED
		Phatr3_J54499	4	Chloroplast	signal peptide	NA	Ancestral	NA	-0.505303	-0.619307	NA	K08901	PsbQ	photosynthesis	Energy production and conversion	METABOLISM
	Protein import	Phatr3_EG00252	3	Chloroplast	other localisation	NA	Ancestral	PEXR; _	NA	NA	NA	0	Signal peptide protein	Protein import	Intracellular trafficking, secretion, and vesicular transport	CELLULAR PROCESSES AND SIGNALLING
		Phatr3_J10567	3	Chloroplast	signal peptide	NA	Ancestral	NA	NA	-0.507929	NA	K11153	Tic32-like protein	Protein import	General function prediction only	POORLY CHARACTERIZED
		Phatr3_J11401	4	Chloroplast	signal peptide	NA	Ancestral	PEXR; _	NA	0.502471	NA	0	Signal peptide protein	Protein import	Intracellular trafficking, secretion, and vesicular transport	CELLULAR PROCESSES AND SIGNALLING
		Phatr3_J12572	3	Chloroplast	signal peptide	NA	Ancestral	NA	NA	-0.765154	NA	K13989	Derlin 1-1	Protein import	Intracellular trafficking, secretion, and vesicular transport	CELLULAR PROCESSES AND SIGNALLING
		Phatr3_J50540	3	NA	chloroplast	NA	Ancestral	NA	-0.519848	-0.742246	NA	0	Chloroplast transport protein Tic110	Protein import	Intracellular trafficking, secretion, and vesicular transport	CELLULAR PROCESSES AND SIGNALLING
	Ribosome	Phatr3_J10774	3	Chloroplast	signal peptide	NA	Ancestral	NA	-0.65773	NA	NA	K02876	Mitochondrial/chloroplast ribosomal protein L15/L10	Ribosome	Translation, ribosomal structure and biogenesis	INFORMATION STORAGE AND PROCESSING
		Phatr3_J10847	4	Chloroplast	chloroplast	NA	Ancestral	NA	-0.661176	-0.574004	NA	0	Ribosomal protein S1	Ribosome	Translation, ribosomal structure and biogenesis	INFORMATION STORAGE AND PROCESSING
		Phatr3_J14715	4	Chloroplast	chloroplast	NA	Ancestral	NA	-0.734788	-0.582164	NA	K02864	50S ribosomal protein S10	Ribosome	Translation, ribosomal structure and biogenesis	INFORMATION STORAGE AND PROCESSING
		Phatr3_J7893	3	Chloroplast	signal peptide	NA	Ancestral	NA	-0.514782	NA	NA	0	30S ribosomal protein S15	Ribosome	Translation, ribosomal structure and biogenesis	INFORMATION STORAGE AND PROCESSING
		Phatr3_J9323	3	Chloroplast	chloroplast	NA	NA	NA	-0.536836	-0.531988	NA	0	Ribosomal protein S1	Ribosome	Translation, ribosomal structure and biogenesis	INFORMATION STORAGE AND PROCESSING
	Sugar transport	Phatr3_J24610	3	Chloroplast	chloroplast	NA	Ancestral	NA	NA	-0.650117	NA	K15283	Glucose-6-phosphate/phosphate and phosphoenolpyruvate/phosphate antiporter	Sugar transport	Carbohydrate transport and metabolism	METABOLISM
		Phatr3_J43320	4	Chloroplast	chloroplast	NA	Ancestral	PEXR; _	NA	-0.676724	NA	K15283	Glucose-6-phosphate/phosphate and phosphoenolpyruvate/phosphate antiporter	Sugar transport	Carbohydrate transport and metabolism	METABOLISM
		Phatr3_J54017	3	Chloroplast	chloroplast	NA	Ancestral	NA	-0.606604	NA	NA	K15283	Glucose-6-phosphate/phosphate and phosphoenolpyruvate/phosphate antiporter	Sugar transport	Carbohydrate transport and metabolism	METABOLISM
	tRNA activation	Phatr3_J16911	3	Chloroplast	signal peptide	NA	Ancestral	NA	NA	-0.549331	NA	K15331	tRNA uracil-5-methyltransferase and related tRNA-modifying enzymes	tRNA activation	Translation, ribosomal structure and biogenesis	INFORMATION STORAGE AND PROCESSING
		Phatr3_J16963	3	Chloroplast	signal peptide	NA	Ancestral	PEXR; _	NA	NA	NA	0	Glutaminyl-tRNA ligase	tRNA activation	Translation, ribosomal structure and biogenesis	INFORMATION STORAGE AND PROCESSING
		Phatr3_J27385	5	NA	other localisation	cyan	Ancestral	PEXR; _	0.500976	-0.580327	NA	K01886	Glutaminyl-tRNA ligase	tRNA activation	Translation, ribosomal structure and biogenesis	INFORMATION STORAGE AND PROCESSING
		Phatr3_J51120	5	Chloroplast	signal peptide	NA	Ancestral	NA	-0.530153	-0.518499	0.597795	0	Leucine--tRNA ligase	tRNA activation	Intracellular trafficking, secretion, and vesicular transport	CELLULAR PROCESSES AND SIGNALLING
	Lysine	Phatr3_J10757	4	Chloroplast	chloroplast	NA	Ancestral	NA	-0.57763	-0.770699	NA	0	Aspartate semialdehyde dehydrogenase	Lysine	Amino acid transport and metabolism	METABOLISM
		Phatr3_J21592	3	Chloroplast	chloroplast	NA	NA	NA	-0.643102	-0.515421	NA	K01586	Ornithine decarboxylase	Lysine	Amino acid transport and metabolism	METABOLISM
		Phatr3_J22909	3	Chloroplast	chloroplast	NA	Ancestral	NA	-0.614162	NA	NA	K10206	Kynurenine aminotransferase, glutamine transaminase K	Lysine	Amino acid transport and metabolism	METABOLISM
		Phatr3_J26813	5	Chloroplast	chloroplast	NA	Ancestral	PEXR; _	-0.519345	-0.798565	NA	0	Homoserine dehydrogenase	Lysine	Amino acid transport and metabolism	METABOLISM
		Phatr3_J45777	3	Chloroplast	signal peptide	NA	Ancestral	NA	NA	-0.793766	NA	0	Aspartate-semialdehyde dehydrogenase	Lysine	Amino acid transport and metabolism	METABOLISM
		Phatr3_J52316	3	Chloroplast	chloroplast	NA	Ancestral	NA	NA	-0.554665	NA	K00928	Aspartate kinase	Lysine	Amino acid transport and metabolism	METABOLISM
	Fatty Acid/ elongation	Phatr3_J16376	3	Chloroplast	signal peptide	NA	Ancestral	PEXR; _	NA	NA	NA	K10203	Long chain fatty acid elongase	Fatty Acid/ elongation	Lipid transport and metabolism	METABOLISM
		Phatr3_J34485	3	NA	other localisation	NA	Ancestral	PEXR; _	NA	-0.649724	NA	0	Long chain fatty acid elongase	Fatty Acid/ elongation	Lipid transport and metabolism	METABOLISM
		Phatr3_J41570	3	Chloroplast	other localisation	NA	Ancestral	PEXR; _	NA	NA	NA	K10257	Delta(12) fatty acid desaturase	Fatty Acid/ elongation	Lipid transport and metabolism	METABOLISM
		Phatr3_J42590	4	Chloroplast	signal peptide	NA	Ancestral	PEXR; _	NA	-0.532566	NA	0	Enoyl-CoA hydratase	Fatty Acid/ elongation	Lipid transport and metabolism	METABOLISM
		Phatr3_J45293	3	Chloroplast	signal anchor	NA	Ancestral	PEXR; _	NA	NA	NA	0	Enoyl-CoA hydratase	Fatty Acid/ elongation	Lipid transport and metabolism	METABOLISM
		Phatr3_J49977	4	Chloroplast	signal peptide	NA	Ancestral	PEXR; _	0.528526	NA	NA	0	Enoyl-CoA hydratase	Fatty Acid/ elongation	Lipid transport and metabolism	METABOLISM
		Phatr3_J5271	3	Chloroplast	signal peptide	NA	Ancestral	NA	NA	0.626978	NA	K20417	Fatty acid desaturase 4	Fatty Acid/ elongation	Lipid transport and metabolism	METABOLISM
	Fatty Acid- head group	Phatr3_J20460	3	NA	other localisation	NA	Ancestral	NA	-0.605359	0.513561	NA	K13517	Lysophospholipid acyltransferase	Fatty Acid- head group	Lipid transport and metabolism	METABOLISM
		Phatr3_J22803	3	Chloroplast	signal peptide	NA	NA	NA	0.526949	-0.5967	NA	0	Long-chain acyl-CoA transporter, ABC superfamily (involved in peroxisome organization and biogenesis)	Fatty Acid- head group	Lipid transport and metabolism	METABOLISM
		Phatr3_J32665	5	Chloroplast	signal anchor	cyan	Ancestral	NA	0.538893	0.899633	NA	0	DAG kinase-related protein	Fatty Acid- head group	Lipid transport and metabolism	METABOLISM
		Phatr3_J43469	4	Chloroplast	signal peptide	NA	Ancestral	NA	NA	0.828768	0.525153	0	Acyl-CoA:diacylglycerol acyltransferase (DGAT)	Fatty Acid- head group	Lipid transport and metabolism	METABOLISM
		Phatr3_J8663	3	Chloroplast	chloroplast	NA	Ancestral	NA	NA	0.516584	NA	0	CDP-alcohol phosphatidyltransferase/Phosphatidylglycerol-phosphate synthase	Fatty Acid- head group	Lipid transport and metabolism	METABOLISM
	Chlorophyll	Phatr3_J12807	4	Chloroplast	signal peptide	NA	Ancestral	NA	NA	-0.579603	0.535618	K04040	Bacteriochlorophyll/chlorophyll synthetase	Chlorophyll	Coenzyme transport and metabolism	METABOLISM
		Phatr3_J30690	3	Chloroplast	signal peptide	NA	Ancestral	NA	NA	-0.506508	NA	K19073	3,8-divinyl protochlorophyllide a 8-vinyl reductase	Chlorophyll	Coenzyme transport and metabolism	METABOLISM
		Phatr3_J33017	3	Chloroplast	chloroplast	NA	NA	NA	-0.508953	-0.52595	NA	K03404	Magnesium chelatase, ChlI subunit	Chlorophyll	Coenzyme transport and metabolism	METABOLISM
		Phatr3_J41746	4	Chloroplast	chloroplast	NA	Ancestral	NA	NA	-0.604458	0.680385	K01698	Delta-aminolevulinic acid dehydratase	Chlorophyll	Coenzyme transport and metabolism	METABOLISM
	Division	Phatr3_J17504	3	Chloroplast	chloroplast	NA	Ancestral	NA	NA	NA	0.607095	K03798	Cell division protein FtsH	Division	Cell cycle control, cell division, chromosome partitioning	METABOLISM
		Phatr3_J21455	4	Chloroplast	signal peptide	NA	Ancestral	PEXR; _	NA	-0.776853	NA	0	Plastid division DRPB5 machinery	Division	Intracellular trafficking, secretion, and vesicular transport	CELLULAR PROCESSES AND SIGNALLING
		Phatr3_J23646	4	NA	mitochondrion	cyan	Ancestral	NA	0.537927	0.565456	NA	K08956	Cell division protein FtsH	Division	Cell cycle control, cell division, chromosome partitioning	METABOLISM
		Phatr3_J32097	3	NA	other localisation	cyan	Ancestral	NA	NA	0.800184	NA	K12196	Cell division protein FtsH	Division	Cell cycle control, cell division, chromosome partitioning	METABOLISM
		Phatr3_J34093	3	Chloroplast	signal peptide	NA	NA	NA	-0.509274	-0.847669	NA	0	Cell division protein FtsZ	Division	Cytoskeleton	CELLULAR PROCESSES AND SIGNALLING
	Arginine	Phatr3_J3969	3	Chloroplast	signal peptide	NA	NA	NA	-0.521982	-0.618444	NA	0	Acetylglutamate kinase	Arginine	Amino acid transport and metabolism	METABOLISM
		Phatr3_J44492	3	Chloroplast	signal peptide	cyan	NA	NA	NA	0.595754	NA	K14682	Acetylglutamate kinase/acetylglutamate synthase	Arginine	Amino acid transport and metabolism	METABOLISM
		Phatr3_J44930	3	Chloroplast	signal peptide	NA	Ancestral	NA	NA	-0.66636	NA	0	Argininosuccinate lyase 2	Arginine	Amino acid transport and metabolism	METABOLISM
	Branched chain	Phatr3_J10779	3	Chloroplast	chloroplast	NA	Ancestral	NA	NA	-0.623623	NA	K00826	Branched-chain amino acid aminotransferase II	Branched chain	Amino acid transport and metabolism	METABOLISM
		Phatr3_J20547	3	Chloroplast	chloroplast	NA	Ancestral	NA	NA	-0.677963	NA	K01687	Dihydroxy-acid dehydratase	Branched chain	Amino acid transport and metabolism	METABOLISM
		Phatr3_J20934	4	Chloroplast	signal peptide	NA	Ancestral	NA	-0.582264	-0.714909	NA	K00052	3-isopropylmalate dehydrogenase	Branched chain	Carbohydrate transport and metabolism	METABOLISM
		Phatr3_J24772	3	Chloroplast	chloroplast	NA	Ancestral	NA	NA	-0.544684	NA	K01702	3-isopropylmalate dehydratase	Branched chain	Amino acid transport and metabolism	METABOLISM
		Phatr3_J30967	3	Chloroplast	chloroplast	NA	Ancestral	NA	NA	-0.646564	NA	K00053	Keto-acid reductoisomerase	Branched chain	Amino acid transport and metabolism	METABOLISM
	Carbon	Phatr3_J22122	3	Chloroplast	chloroplast	NA	Ancestral	NA	-0.51655	NA	NA	K00134	Glyceraldehyde 3-phosphate dehydrogenase	Carbon	Carbohydrate transport and metabolism	METABOLISM
		Phatr3_J22993	3	Chloroplast	signal peptide	NA	Ancestral	NA	-0.516488	NA	NA	K01624	fructose-bisphosphate aldolase	Carbon	Carbohydrate transport and metabolism	METABOLISM
		Phatr3_J41423	3	Chloroplast	chloroplast	NA	Ancestral	NA	NA	0.520395	NA	K01623	Fructose-bisphosphate aldolase	Carbon	Carbohydrate transport and metabolism	METABOLISM
		Phatr3_J41856	3	Chloroplast	signal peptide	NA	Ancestral	NA	-0.629229	NA	NA	K00615	Transketolase	Carbon	Carbohydrate transport and metabolism	METABOLISM
	Carbon/ CCM	Phatr3_EG02261	3	Chloroplast	other localisation	NA	Ancestral	PEXR; _	NA	NA	NA	K01595	Phosphoenolpyruvate carboxylase	Carbon/ CCM	Carbohydrate transport and metabolism	METABOLISM
		Phatr3_J21988	3	Chloroplast	chloroplast	NA	Ancestral	NA	NA	0.665177	NA	K01006	Pyruvate phosphate dikinase, PEP/pyruvate-binding	Carbon/ CCM	Carbohydrate transport and metabolism	METABOLISM
		Phatr3_J27976	3	NA	mitochondrion	NA	Ancestral	PEXR; _	NA	-0.731417	NA	0	Phosphoenolpyruvate carboxylase	Carbon/ CCM	Carbohydrate transport and metabolism	METABOLISM
	Carbon/Glycolysis	Phatr3_J20183	3	NA	mitochondrion	cyan	Ancestral	NA	NA	-0.679954	NA	K00162	Pyruvate dehydrogenase E1, alpha subunit	Carbon/Glycolysis	Carbohydrate transport and metabolism	METABOLISM
		Phatr3_J26432	4	NA	other localisation	cyan	Ancestral	NA	0.5898	-0.605589	NA	K00382	Dihydrolipoamide dehydrogenase	Carbon/Glycolysis	Lipid transport and metabolism	METABOLISM
		Phatr3_J55035	3	NA	mitochondrion	cyan	Ancestral	NA	0.614931	NA	NA	K00161	Pyruvate dehydrogenase E1, alpha subunit	Carbon/Glycolysis	Carbohydrate transport and metabolism	METABOLISM
		Phatr3_J5629	3	Chloroplast	signal peptide	cyan	NA	NA	NA	0.574521	NA	K01834	Phosphoglycerate mutase	Carbon/Glycolysis	Carbohydrate transport and metabolism	METABOLISM
	Carotenoid	Phatr3_J12330	3	Chloroplast	signal peptide	NA	Ancestral	NA	NA	-0.505416	NA	K01770	2C-methyl-D-erythritol 2,4-cyclodiphosphate synthase activity	Carotenoid	Secondary metabolite biosynthesis, transport and catabolism	METABOLISM
		Phatr3_J19000	3	Chloroplast	chloroplast	NA	Ancestral	NA	NA	-0.664525	NA	K13789	Geranylgeranyl pyrophosphate synthase/Polyprenyl synthetase	Carotenoid	Carbohydrate transport and metabolism	METABOLISM
		Phatr3_J48196	3	NA	mitochondrion	cyan	Ancestral	NA	0.510618	NA	NA	0	Prolycopene isomerase	Carotenoid	Coenzyme transport and metabolism	METABOLISM
	Fe-S	Phatr3_J46593	5	Chloroplast	chloroplast	cyan	Ancestral	NA	0.500857	0.772835	NA	0	NifU-like domain-containing proteins	Fe-S	Posttranslational modification, protein turnover, chaperones	CELLULAR PROCESSES AND SIGNALLING
		Phatr3_J49608	3	Chloroplast	chloroplast	NA	Ancestral	NA	-0.530278	NA	NA	0	FeS assmbly protein SufD	Fe-S	Coenzyme transport and metabolism	METABOLISM
		Phatr3_J7780	3	Chloroplast	mitochondrion	cyan	NA	NA	NA	0.591413	NA	K22072	Mitochondrial Fe-S cluster biosynthesis protein ISA2 (contains a HesB-like domain)	Fe-S	Intracellular trafficking, secretion, and vesicular transport	CELLULAR PROCESSES AND SIGNALLING
Phatr3_J16421				Chloroplast	signal peptide	darkmagenta	Ancestral	_
	Ribosome	Phatr3_J10774	3	Chloroplast	signal peptide	NA	Ancestral	NA	-0.60803	NA	NA	K02876	Mitochondrial/chloroplast ribosomal protein L15/L10	Ribosome	Translation, ribosomal structure and biogenesis	INFORMATION STORAGE AND PROCESSING
		Phatr3_J10847	3	Chloroplast	chloroplast	NA	Ancestral	NA	-0.517958	NA	NA	0	Ribosomal protein S1	Ribosome	Translation, ribosomal structure and biogenesis	INFORMATION STORAGE AND PROCESSING
		Phatr3_J14715	3	Chloroplast	chloroplast	NA	Ancestral	NA	-0.642995	NA	NA	K02864	50S ribosomal protein S10	Ribosome	Translation, ribosomal structure and biogenesis	INFORMATION STORAGE AND PROCESSING
		Phatr3_J29861	4	Chloroplast	signal peptide	darkmagenta	Ancestral	NA	0.700019	NA	NA	0	Ribosomal protein L11 methyl	Ribosome	Translation, ribosomal structure and biogenesis	INFORMATION STORAGE AND PROCESSING
		Phatr3_J3351	3	Chloroplast	signal peptide	NA	Ancestral	NA	NA	-0.543177	NA	0	Ribosomal RNA adenine dimethylase	Ribosome	RNA processing and modification	INFORMATION STORAGE AND PROCESSING
		Phatr3_J7893	3	Chloroplast	signal peptide	NA	Ancestral	NA	-0.605332	NA	NA	0	30S ribosomal protein S15	Ribosome	Translation, ribosomal structure and biogenesis	INFORMATION STORAGE AND PROCESSING
		Phatr3_J8802	3	Chloroplast	chloroplast	NA	Ancestral	NA	-0.691431	NA	NA	0	Ribosomal protein S21	Ribosome	Translation, ribosomal structure and biogenesis	INFORMATION STORAGE AND PROCESSING
		Phatr3_J9323	3	Chloroplast	chloroplast	NA	NA	NA	-0.564365	NA	-0.574372	0	Ribosomal protein S1	Ribosome	Translation, ribosomal structure and biogenesis	INFORMATION STORAGE AND PROCESSING
	Light	Phatr3_EG02221	3	Chloroplast	chloroplast	NA	Ancestral	NA	-0.565719	NA	NA	0	fucoxanthin chlorophyll a/c protein	Light	Energy production and conversion	METABOLISM
		Phatr3_J23257	3	Chloroplast	chloroplast	NA	Ancestral	NA	NA	NA	0.626721	K08907	Light-harvesting protein	Light	Energy production and conversion	METABOLISM
		Phatr3_J25172	3	Chloroplast	chloroplast	NA	Ancestral	NA	NA	0.513571	NA	0	fucoxanthin chlorophyll a/c protein	Light	Energy production and conversion	METABOLISM
		Phatr3_J32294	3	Chloroplast	chloroplast	NA	Ancestral	NA	NA	NA	0.502206	0	fucoxanthin chlorophyll a/c protein	Light	Energy production and conversion	METABOLISM
		Phatr3_J34536	3	Chloroplast	chloroplast	NA	Ancestral	NA	NA	NA	0.682365	0	fucoxanthin chlorophyll a/c protein	Light	Energy production and conversion	METABOLISM
		Phatr3_J54027	3	Chloroplast	chloroplast	NA	Ancestral	NA	NA	0.518795	NA	0	Light-harvesting protein	Light	Energy production and conversion	METABOLISM
		Phatr3_J6062	3	Chloroplast	chloroplast	NA	Ancestral	NA	NA	NA	-0.530948	0	fucoxanthin chlorophyll a/c protein	Light	Energy production and conversion	METABOLISM
	Lysine	Phatr3_J10757	3	Chloroplast	chloroplast	NA	Ancestral	NA	NA	0.519497	NA	0	Aspartate semialdehyde dehydrogenase	Lysine	Amino acid transport and metabolism	METABOLISM
		Phatr3_J22909	3	Chloroplast	chloroplast	NA	Ancestral	NA	-0.762415	NA	NA	K10206	Kynurenine aminotransferase, glutamine transaminase K	Lysine	Amino acid transport and metabolism	METABOLISM
		Phatr3_J26813	3	Chloroplast	chloroplast	NA	Ancestral	NA	NA	0.54455	NA	0	Homoserine dehydrogenase	Lysine	Amino acid transport and metabolism	METABOLISM
		Phatr3_J48694	3	NA	Incomplete	NA	Ancestral	NA	0.549537	0.79089	NA	0	Homoserine dehydrogenase	Lysine	Amino acid transport and metabolism	METABOLISM
	photosynthesis	Phatr3_J13895	3	Chloroplast	chloroplast	NA	Ancestral	NA	NA	NA	0.671577	0	Photosystem assembly factor Hcf136	photosynthesis	Energy production and conversion	METABOLISM
		Phatr3_J49401	3	NA	Incomplete	NA	Ancestral	NA	-0.589932	-0.724669	NA	0	Ferredoxin oxidoreductase	photosynthesis	Energy production and conversion	METABOLISM
		Phatr3_J54499	3	Chloroplast	signal peptide	NA	Ancestral	NA	NA	0.559396	NA	K08901	PsbQ	photosynthesis	Energy production and conversion	METABOLISM
	tRNA activation	Phatr3_J15595	3	Chloroplast	signal peptide	NA	NA	NA	-0.701597	-0.566195	NA	K01867	Mitochondrial tryptophanyl-tRNA synthetase	tRNA activation	Translation, ribosomal structure and biogenesis	INFORMATION STORAGE AND PROCESSING
		Phatr3_J33493	3	Chloroplast	mitochondrion	NA	Ancestral	NA	NA	-0.537257	NA	K01868	Threonyl-tRNA synthetase	tRNA activation	Translation, ribosomal structure and biogenesis	INFORMATION STORAGE AND PROCESSING
		Phatr3_J42959	3	NA	other localisation	darkmagenta	Ancestral	NA	NA	NA	-0.609428	0	tRNA uracil-5-methyltransferase and related tRNA-modifying enzymes	tRNA activation	Translation, ribosomal structure and biogenesis	INFORMATION STORAGE AND PROCESSING
		Phatr3_J51120	4	Chloroplast	signal peptide	NA	Ancestral	NA	-0.619928	NA	0.535844	0	Leucine--tRNA ligase	tRNA activation	Intracellular trafficking, secretion, and vesicular transport	CELLULAR PROCESSES AND SIGNALLING
	Carotenoid	Phatr3_J16243	3	Chloroplast	chloroplast	NA	Ancestral	NA	NA	0.5794	NA	0	Prolycopene isomerase	Carotenoid	Coenzyme transport and metabolism	METABOLISM
		Phatr3_J8835	3	Chloroplast	signal peptide	NA	Ancestral	NA	NA	0.593204	NA	K06443	Lycopene beta cyclase	Carotenoid	Secondary metabolite biosynthesis, transport and catabolism	METABOLISM
		Phatr3_J9040	3	Chloroplast	chloroplast	NA	NA	NA	-0.592752	-0.635263	NA	0	Zeta-carotene desaturase	Carotenoid	Energy production and conversion	METABOLISM
	Chaperone	Phatr3_J10593	3	Chloroplast	chloroplast	NA	Ancestral	NA	NA	NA	0.619699	K01358	ATP-dependent clp protease A subunit	Chaperone	Posttranslational modification, protein turnover, chaperones	CELLULAR PROCESSES AND SIGNALLING
		Phatr3_J12004	3	NA	mitochondrion	NA	Ancestral	NA	NA	0.532605	0.714151	K04078	Mitochondrial chaperonin	Chaperone	Posttranslational modification, protein turnover, chaperones	CELLULAR PROCESSES AND SIGNALLING
		Phatr3_J13424	3	Chloroplast	chloroplast	NA	Ancestral	NA	-0.532784	NA	NA	K03686	Chaperone protein DnaJ	Chaperone	Posttranslational modification, protein turnover, chaperones	CELLULAR PROCESSES AND SIGNALLING
		Phatr3_J43896	3	Chloroplast	signal peptide	NA	NA	NA	-0.612734	NA	0.600933	0	ATP-dependent Clp protease adaptor ClpS	Chaperone	Posttranslational modification, protein turnover, chaperones	CELLULAR PROCESSES AND SIGNALLING
		Phatr3_J45684	3	Chloroplast	signal peptide	NA	Ancestral	NA	NA	NA	0.518386	0	Molecular chaperone (DnaJ superfamily)	Chaperone	Posttranslational modification, protein turnover, chaperones	CELLULAR PROCESSES AND SIGNALLING
		Phatr3_J55215	3	Chloroplast	chloroplast	NA	Ancestral	NA	-0.63286	NA	NA	0	Molecular chaperone (HSP90 family)	Chaperone	Posttranslational modification, protein turnover, chaperones	CELLULAR PROCESSES AND SIGNALLING
	Chlorophyll	Phatr3_J12807	3	Chloroplast	signal peptide	NA	Ancestral	NA	NA	NA	0.67423	K04040	Bacteriochlorophyll/chlorophyll synthetase	Chlorophyll	Coenzyme transport and metabolism	METABOLISM
		Phatr3_J13001	3	Chloroplast	signal peptide	NA	NA	NA	NA	0.783196	0.640618	K00218	Protochlorophyllide reductase A	Chlorophyll	Coenzyme transport and metabolism	METABOLISM
		Phatr3_J41746	3	Chloroplast	chloroplast	NA	Ancestral	NA	NA	NA	0.655862	K01698	Delta-aminolevulinic acid dehydratase	Chlorophyll	Coenzyme transport and metabolism	METABOLISM
Phatr3_J1764				Chloroplast	signal anchor	black	Ancestral	Eustigmatophytes only; _
	Light	Phatr3_J10243	3	Chloroplast	signal peptide	NA	Ancestral	Eustigmatophytes only; _	NA	NA	NA	0	fucoxanthin chlorophyll a/c protein	Light	Energy production and conversion	METABOLISM
		Phatr3_J14242	3	Chloroplast	chloroplast	NA	Ancestral	Eustigmatophytes only; _	NA	NA	NA	0	fucoxanthin chlorophyll a/c protein	Light	Energy production and conversion	METABOLISM
		Phatr3_J14986	3	Chloroplast	chloroplast	NA	Ancestral	Eustigmatophytes only; _	NA	NA	NA	0	fucoxanthin chlorophyll a/c protein	Light	Energy production and conversion	METABOLISM
		Phatr3_J16481	3	Chloroplast	chloroplast	NA	Ancestral	Eustigmatophytes only; _	NA	NA	NA	K08907	fucoxanthin chlorophyll a/c protein	Light	Energy production and conversion	METABOLISM
		Phatr3_J32294	3	Chloroplast	chloroplast	NA	Ancestral	Eustigmatophytes only; _	NA	NA	NA	0	fucoxanthin chlorophyll a/c protein	Light	Energy production and conversion	METABOLISM
		Phatr3_J54979	3	Chloroplast	chloroplast	NA	Ancestral	Eustigmatophytes only; _	NA	NA	NA	0	Chloroa b-bind superfamily	Light	General function prediction only	POORLY CHARACTERIZED
	Carotenoid	Phatr3_J31683	3	Chloroplast	chloroplast	NA	Ancestral	NA	NA	0.537974	NA	K10960	Geranylgeranyl phosphate reductase	Carotenoid	Coenzyme transport and metabolism	METABOLISM
		Phatr3_J44955	3	Chloroplast	signal peptide	NA	Ancestral	Eustigmatophytes only; _	NA	NA	NA	K03526	1-hydroxy-2-methyl-2-(E)-butenyl-4-diphosphate synthase	Carotenoid	Secondary metabolite biosynthesis, transport and catabolism	METABOLISM
		Phatr3_J47925	3	NA	other localisation	black	Ancestral	NA	0.521109	NA	NA	0	Zeaxanthin epoxidase, chloroplas	Carotenoid	Coenzyme transport and metabolism	METABOLISM
		Phatr3_J8835	3	Chloroplast	signal peptide	NA	Ancestral	NA	NA	0.817615	NA	K06443	Lycopene beta cyclase	Carotenoid	Secondary metabolite biosynthesis, transport and catabolism	METABOLISM
	Chaperone	Phatr3_draftJ263	3	Chloroplast	signal peptide	NA	Ancestral	Eustigmatophytes only; _	NA	NA	NA	0	ATP-dependent Clp protease subunit	Chaperone	Posttranslational modification, protein turnover, chaperones	CELLULAR PROCESSES AND SIGNALLING
		Phatr3_J41721	3	Chloroplast	chloroplast	NA	Ancestral	NA	NA	0.57368	NA	K04077	Mitochondrial chaperonin, Cpn60/Hsp60p	Chaperone	Posttranslational modification, protein turnover, chaperones	CELLULAR PROCESSES AND SIGNALLING
		Phatr3_J43551	3	Chloroplast	chloroplast	NA	Ancestral	Eustigmatophytes only; _	NA	NA	NA	0	ATP-dependent Clp protease adaptor ClpS	Chaperone	Posttranslational modification, protein turnover, chaperones	CELLULAR PROCESSES AND SIGNALLING
		Phatr3_J45684	3	Chloroplast	signal peptide	NA	Ancestral	Eustigmatophytes only; _	NA	NA	NA	0	Molecular chaperone (DnaJ superfamily)	Chaperone	Posttranslational modification, protein turnover, chaperones	CELLULAR PROCESSES AND SIGNALLING
	Ribosome	Phatr3_J14715	3	Chloroplast	chloroplast	NA	Ancestral	NA	-0.566406	NA	NA	K02864	50S ribosomal protein S10	Ribosome	Translation, ribosomal structure and biogenesis	INFORMATION STORAGE AND PROCESSING
		Phatr3_J16962	3	Chloroplast	signal peptide	NA	Ancestral	Eustigmatophytes only; _	NA	NA	NA	0	Plastid ribosome associated protein S30EA	Ribosome	Translation, ribosomal structure and biogenesis	INFORMATION STORAGE AND PROCESSING
		Phatr3_J3351	3	Chloroplast	signal peptide	NA	Ancestral	Eustigmatophytes only; _	NA	NA	NA	0	Ribosomal RNA adenine dimethylase	Ribosome	RNA processing and modification	INFORMATION STORAGE AND PROCESSING
		Phatr3_J35267	3	Chloroplast	chloroplast	NA	Ancestral	Eustigmatophytes only; _	NA	NA	NA	0	ribosome-binding factor A	Ribosome	Translation, ribosomal structure and biogenesis	INFORMATION STORAGE AND PROCESSING
	photosynthesis	Phatr3_EG02174	3	Chloroplast	chloroplast	NA	Ancestral	NA	NA	0.600252	NA	0	Ferredoxin rieske component	photosynthesis	Energy production and conversion	METABOLISM
		Phatr3_J36840	3	Chloroplast	signal peptide	NA	Ancestral	Eustigmatophytes only; _	NA	NA	NA	0	PGR5-like protein	photosynthesis	Energy production and conversion	METABOLISM
		Phatr3_J44056	3	Chloroplast	signal peptide	NA	Ancestral	Eustigmatophytes only; _	NA	NA	NA	K08906	Cytochrome c6	photosynthesis	Energy production and conversion	METABOLISM
		Phatr3_J54499	3	Chloroplast	signal peptide	NA	Ancestral	NA	NA	0.525718	NA	K08901	PsbQ	photosynthesis	Energy production and conversion	METABOLISM
	Carbon	Phatr3_draftJ825	3	Chloroplast	chloroplast	NA	Ancestral	Eustigmatophytes only; _	NA	NA	NA	K01624	fructose-bisphosphate aldolase	Carbon	Carbohydrate transport and metabolism	METABOLISM
		Phatr3_J22993	3	Chloroplast	signal peptide	NA	Ancestral	Eustigmatophytes only; _	NA	NA	NA	K01624	fructose-bisphosphate aldolase	Carbon	Carbohydrate transport and metabolism	METABOLISM
		Phatr3_J41423	3	Chloroplast	chloroplast	black	Ancestral	NA	NA	NA	NA	K01623	Fructose-bisphosphate aldolase	Carbon	Carbohydrate transport and metabolism	METABOLISM
	Fatty Acid- head group	Phatr3_J22803	4	Chloroplast	signal peptide	black	NA	Eustigmatophytes only; _	0.543054	NA	NA	0	Long-chain acyl-CoA transporter, ABC superfamily (involved in peroxisome organization and biogenesis)	Fatty Acid- head group	Lipid transport and metabolism	METABOLISM
		Phatr3_J31662	3	NA	other localisation	NA	Ancestral	Eustigmatophytes only; _	NA	0.529928	NA	0	Acyl-CoA:diacylglycerol acyltransferase (DGAT)	Fatty Acid- head group	Lipid transport and metabolism	METABOLISM
		Phatr3_J43469	3	Chloroplast	signal peptide	NA	Ancestral	Eustigmatophytes only; _	NA	NA	NA	0	Acyl-CoA:diacylglycerol acyltransferase (DGAT)	Fatty Acid- head group	Lipid transport and metabolism	METABOLISM
Phatr3_J18945				Chloroplast	chloroplast	blue	Ancestral	Eustigmatophytes only; _
	Branched chain	Phatr3_J10779	3	Chloroplast	chloroplast	NA	Ancestral	NA	NA	0.521271	NA	K00826	Branched-chain amino acid aminotransferase II	Branched chain	Amino acid transport and metabolism	METABOLISM
		Phatr3_J20547	4	Chloroplast	chloroplast	NA	Ancestral	NA	NA	0.608814	0.607995	K01687	Dihydroxy-acid dehydratase	Branched chain	Amino acid transport and metabolism	METABOLISM
		Phatr3_J20934	5	Chloroplast	signal peptide	NA	Ancestral	NA	0.670245	0.884596	0.820958	K00052	3-isopropylmalate dehydrogenase	Branched chain	Carbohydrate transport and metabolism	METABOLISM
		Phatr3_J24772	4	Chloroplast	chloroplast	NA	Ancestral	Eustigmatophytes only; _	NA	0.668556	NA	K01702	3-isopropylmalate dehydratase	Branched chain	Amino acid transport and metabolism	METABOLISM
		Phatr3_J30967	4	Chloroplast	chloroplast	NA	Ancestral	NA	NA	0.544833	0.761369	K00053	Keto-acid reductoisomerase	Branched chain	Amino acid transport and metabolism	METABOLISM
		Phatr3_J32849	3	NA	signal peptide	blue	Ancestral	NA	NA	0.853475	NA	K00826	Branched-chain amino acid aminotransferase II	Branched chain	Amino acid transport and metabolism	METABOLISM
	Carbon	Phatr3_draftJ825	3	Chloroplast	chloroplast	NA	Ancestral	Eustigmatophytes only; _	NA	NA	NA	K01624	fructose-bisphosphate aldolase	Carbon	Carbohydrate transport and metabolism	METABOLISM
		Phatr3_J10208	3	Chloroplast	chloroplast	blue	NA	NA	NA	NA	0.589179	K00855	Phosphoribulokinase	Carbon	Carbohydrate transport and metabolism	METABOLISM
		Phatr3_J13382	3	Chloroplast	chloroplast	blue	NA	NA	0.6412	NA	NA	K01807	Ribose-5-phosphate isomerase	Carbon	Carbohydrate transport and metabolism	METABOLISM
		Phatr3_J20779	4	Chloroplast	signal peptide	blue	NA	NA	0.713425	0.839115	NA	K00616	Fructose bisphosphate aldolase	Carbon	Carbohydrate transport and metabolism	METABOLISM
		Phatr3_J22122	5	Chloroplast	chloroplast	blue	Ancestral	NA	0.589412	0.55452	NA	K00134	Glyceraldehyde 3-phosphate dehydrogenase	Carbon	Carbohydrate transport and metabolism	METABOLISM
		Phatr3_J22993	6	Chloroplast	signal peptide	blue	Ancestral	Eustigmatophytes only; _	0.602937	0.723844	NA	K01624	fructose-bisphosphate aldolase	Carbon	Carbohydrate transport and metabolism	METABOLISM
		Phatr3_J25308	3	NA	mitochondrion	blue	Ancestral	NA	NA	0.607324	NA	K00134	Glyceraldehyde 3-phosphate dehydrogenase	Carbon	Carbohydrate transport and metabolism	METABOLISM
		Phatr3_J29157	4	Chloroplast	chloroplast	blue	Ancestral	NA	0.533775	NA	NA	K00927	3-phosphoglycerate kinase	Carbon	Carbohydrate transport and metabolism	METABOLISM
		Phatr3_J31994	3	Chloroplast	signal peptide	NA	NA	NA	NA	0.674218	0.506067	K03841	Fructose-1,6-bisphosphatase	Carbon	Carbohydrate transport and metabolism	METABOLISM
		Phatr3_J32747	3	NA	other localisation	blue	Ancestral	NA	NA	0.523609	NA	K00134	Glyceraldehyde 3-phosphate dehydrogenase	Carbon	Carbohydrate transport and metabolism	METABOLISM
		Phatr3_J41856	4	Chloroplast	signal peptide	blue	Ancestral	NA	NA	NA	0.557309	K00615	Transketolase	Carbon	Carbohydrate transport and metabolism	METABOLISM
		Phatr3_J48983	3	NA	other localisation	blue	Ancestral	NA	0.515323	NA	NA	K00927	3-phosphoglycerate kinase	Carbon	Carbohydrate transport and metabolism	METABOLISM
		Phatr3_J50738	3	NA	other localisation	NA	Ancestral	NA	0.50465	0.777532	NA	0	Triosephosphate isomerase	Carbon	Carbohydrate transport and metabolism	METABOLISM
		Phatr3_J53935	3	Chloroplast	chloroplast	blue	NA	NA	0.569887	NA	NA	0	D-ribulose-5-phosphate 3-epimerase	Carbon	Carbohydrate transport and metabolism	METABOLISM
		Phatr3_J9612	4	NA	other localisation	blue	Ancestral	NA	0.66416	0.699471	NA	0	Ribose-phosphate pyrophosphokinase	Carbon	Carbohydrate transport and metabolism	METABOLISM
	Carbon/Glycolysis	Phatr3_J17086	4	Chloroplast	chloroplast	blue	NA	NA	0.715081	0.894386	NA	K01834	Phosphoglycerate mutase	Carbon/Glycolysis	Carbohydrate transport and metabolism	METABOLISM
		Phatr3_J37572	3	NA	other localisation	blue	Ancestral	NA	0.778917	NA	NA	0	Phosphoglycerate mutase	Carbon/Glycolysis	Carbohydrate transport and metabolism	METABOLISM
		Phatr3_J41515	4	Chloroplast	chloroplast	blue	NA	NA	0.788577	0.876217	NA	K01689	Enolase	Carbon/Glycolysis	Carbohydrate transport and metabolism	METABOLISM
		Phatr3_J51404	3	Chloroplast	other localisation	NA	Ancestral	Eustigmatophytes only; _	NA	NA	NA	K01834	Phosphoglycerate mutase	Carbon/Glycolysis	Carbohydrate transport and metabolism	METABOLISM
		Phatr3_J8982	3	NA	mitochondrion	NA	Ancestral	Eustigmatophytes only; _	NA	-0.83872	NA	K01834	Phosphoglycerate mutase	Carbon/Glycolysis	Carbohydrate transport and metabolism	METABOLISM
		Phatr3_J9476	3	NA	other localisation	NA	Ancestral	NA	-0.594648	-0.661508	NA	K00166	Pyruvate dehydrogenase E1, alpha subunit	Carbon/Glycolysis	Carbohydrate transport and metabolism	METABOLISM
	Carotenoid	Phatr3_EG02383	3	NA	other localisation	NA	Ancestral	NA	0.517902	NA	0.58609	K13525	4-diphosphocytidyl-2C-methyl-D-erythritol kinase	Carotenoid	Secondary metabolite biosynthesis, transport and catabolism	METABOLISM
		Phatr3_J10970	3	Chloroplast	chloroplast	NA	Ancestral	NA	NA	-0.69074	NA	K09838	Zeaxanthin epoxidase, chloroplas	Carotenoid	Coenzyme transport and metabolism	METABOLISM
		Phatr3_J12330	3	Chloroplast	signal peptide	NA	Ancestral	NA	NA	0.788492	NA	K01770	2C-methyl-D-erythritol 2,4-cyclodiphosphate synthase activity	Carotenoid	Secondary metabolite biosynthesis, transport and catabolism	METABOLISM
		Phatr3_J19000	4	Chloroplast	chloroplast	NA	Ancestral	NA	0.602841	0.835704	NA	K13789	Geranylgeranyl pyrophosphate synthase/Polyprenyl synthetase	Carotenoid	Carbohydrate transport and metabolism	METABOLISM
		Phatr3_J31683	4	Chloroplast	chloroplast	NA	Ancestral	NA	0.570151	0.588656	NA	K10960	Geranylgeranyl phosphate reductase	Carotenoid	Coenzyme transport and metabolism	METABOLISM
		Phatr3_J44955	4	Chloroplast	signal peptide	NA	Ancestral	Eustigmatophytes only; _	0.503922	NA	NA	K03526	1-hydroxy-2-methyl-2-(E)-butenyl-4-diphosphate synthase	Carotenoid	Secondary metabolite biosynthesis, transport and catabolism	METABOLISM
		Phatr3_J45243	4	Chloroplast	chloroplast	blue	Ancestral	NA	0.701732	NA	NA	0	Phytoene desaturase	Carotenoid	Coenzyme transport and metabolism	METABOLISM
		Phatr3_J45919	4	Chloroplast	signal peptide	blue	Ancestral	NA	0.614091	NA	NA	0	Beta-carotene isomerase	Carotenoid	Coenzyme transport and metabolism	METABOLISM
		Phatr3_J51703	4	NA	chloroplast	blue	Ancestral	NA	0.633335	NA	0.55028	K09839	Violaxanthin de-epoxidase	Carotenoid	Coenzyme transport and metabolism	METABOLISM
		Phatr3_J51868	4	Chloroplast	chloroplast	blue	NA	NA	0.684025	0.541924	NA	0	Phytoene desaturase	Carotenoid	Coenzyme transport and metabolism	METABOLISM
		Phatr3_J54826	4	NA	other localisation	blue	Ancestral	NA	0.784749	0.836437	NA	0	Phytoene desaturase	Carotenoid	Coenzyme transport and metabolism	METABOLISM
		Phatr3_J5928	4	NA	Incomplete	blue	Ancestral	NA	0.822385	0.669016	NA	K09838	Zeaxanthin epoxidase, chloroplas	Carotenoid	Coenzyme transport and metabolism	METABOLISM
		Phatr3_J8835	6	Chloroplast	signal peptide	blue	Ancestral	NA	0.640537	0.634498	0.672519	K06443	Lycopene beta cyclase	Carotenoid	Secondary metabolite biosynthesis, transport and catabolism	METABOLISM
	Chaperone	Phatr3_draftJ263	3	Chloroplast	signal peptide	NA	Ancestral	Eustigmatophytes only; _	NA	NA	NA	0	ATP-dependent Clp protease subunit	Chaperone	Posttranslational modification, protein turnover, chaperones	CELLULAR PROCESSES AND SIGNALLING
		Phatr3_J10593	3	Chloroplast	chloroplast	NA	Ancestral	NA	NA	0.712132	NA	K01358	ATP-dependent clp protease A subunit	Chaperone	Posttranslational modification, protein turnover, chaperones	CELLULAR PROCESSES AND SIGNALLING
		Phatr3_J12004	3	NA	mitochondrion	NA	Ancestral	NA	0.611117	0.825795	NA	K04078	Mitochondrial chaperonin	Chaperone	Posttranslational modification, protein turnover, chaperones	CELLULAR PROCESSES AND SIGNALLING
		Phatr3_J12188	3	Chloroplast	chloroplast	NA	NA	Eustigmatophytes only; _	NA	0.84661	NA	K03687	Molecular chaperone of the GrpE family	Chaperone	Posttranslational modification, protein turnover, chaperones	CELLULAR PROCESSES AND SIGNALLING
		Phatr3_J16537	6	Chloroplast	signal peptide	blue	Ancestral	NA	0.690306	0.866914	0.548311	K04078	Mitochondrial chaperonin	Chaperone	Posttranslational modification, protein turnover, chaperones	CELLULAR PROCESSES AND SIGNALLING
		Phatr3_J34995	4	Chloroplast	signal peptide	NA	Ancestral	NA	0.687083	0.810344	NA	0	Mitochondrial chaperonin	Chaperone	Posttranslational modification, protein turnover, chaperones	CELLULAR PROCESSES AND SIGNALLING
		Phatr3_J40933	3	Chloroplast	signal peptide	NA	Ancestral	NA	NA	0.773068	NA	0	ATP-dependent Clp protease, proteolytic subunit	Chaperone	Posttranslational modification, protein turnover, chaperones	CELLULAR PROCESSES AND SIGNALLING
		Phatr3_J41721	4	Chloroplast	chloroplast	NA	Ancestral	NA	0.538888	0.90593	NA	K04077	Mitochondrial chaperonin, Cpn60/Hsp60p	Chaperone	Posttranslational modification, protein turnover, chaperones	CELLULAR PROCESSES AND SIGNALLING
		Phatr3_J43472	3	Chloroplast	signal peptide	NA	NA	NA	NA	0.596685	0.626056	0	Molecular chaperone (DnaJ superfamily)	Chaperone	Posttranslational modification, protein turnover, chaperones	CELLULAR PROCESSES AND SIGNALLING
		Phatr3_J43551	4	Chloroplast	chloroplast	NA	Ancestral	Eustigmatophytes only; _	NA	0.758353	NA	0	ATP-dependent Clp protease adaptor ClpS	Chaperone	Posttranslational modification, protein turnover, chaperones	CELLULAR PROCESSES AND SIGNALLING
		Phatr3_J44382	3	Chloroplast	chloroplast	NA	Ancestral	NA	NA	0.742544	NA	0	ATP-dependent Clp protease, proteolytic subunit	Chaperone	Posttranslational modification, protein turnover, chaperones	CELLULAR PROCESSES AND SIGNALLING
		Phatr3_J44959	3	Chloroplast	signal peptide	NA	Ancestral	NA	NA	0.72485	NA	K09523	Molecular chaperone (DnaJ superfamily)	Chaperone	Posttranslational modification, protein turnover, chaperones	CELLULAR PROCESSES AND SIGNALLING
		Phatr3_J45684	3	Chloroplast	signal peptide	NA	Ancestral	Eustigmatophytes only; _	NA	NA	NA	0	Molecular chaperone (DnaJ superfamily)	Chaperone	Posttranslational modification, protein turnover, chaperones	CELLULAR PROCESSES AND SIGNALLING
		Phatr3_J55215	3	Chloroplast	chloroplast	NA	Ancestral	NA	NA	0.642786	NA	0	Molecular chaperone (HSP90 family)	Chaperone	Posttranslational modification, protein turnover, chaperones	CELLULAR PROCESSES AND SIGNALLING
		Phatr3_J8230	4	Chloroplast	chloroplast	NA	Ancestral	NA	NA	0.822513	0.760507	K04078	Mitochondrial chaperonin	Chaperone	Posttranslational modification, protein turnover, chaperones	CELLULAR PROCESSES AND SIGNALLING
	Chlorophyll	Phatr3_J12807	3	Chloroplast	signal peptide	NA	Ancestral	NA	NA	0.677044	NA	K04040	Bacteriochlorophyll/chlorophyll synthetase	Chlorophyll	Coenzyme transport and metabolism	METABOLISM
		Phatr3_J15068	3	Chloroplast	chloroplast	NA	Ancestral	NA	NA	0.663681	NA	K00228	Coproporphyrinogen III oxidase	Chlorophyll	Coenzyme transport and metabolism	METABOLISM
		Phatr3_J15980	3	Chloroplast	chloroplast	NA	Ancestral	NA	NA	0.608614	NA	0	Putative Gun4 protein	Chlorophyll	Coenzyme transport and metabolism	METABOLISM
		Phatr3_J18872	3	Chloroplast	chloroplast	NA	NA	NA	0.558102	0.746473	NA	K03428	Magnesium-protoporphyrin IX methyltransferase	Chlorophyll	Coenzyme transport and metabolism	METABOLISM
		Phatr3_J19188	4	Chloroplast	chloroplast	NA	NA	Eustigmatophytes only; _	0.546172	0.674663	NA	K01599	Uroporphyrinogen decarboxylase	Chlorophyll	Coenzyme transport and metabolism	METABOLISM
		Phatr3_J30690	4	Chloroplast	signal peptide	NA	Ancestral	NA	0.5406	0.805124	NA	K19073	3,8-divinyl protochlorophyllide a 8-vinyl reductase	Chlorophyll	Coenzyme transport and metabolism	METABOLISM
		Phatr3_J31109	4	Chloroplast	chloroplast	NA	Ancestral	Eustigmatophytes only; _	NA	0.517234	NA	K00231	Protoporphyrinogen oxidase	Chlorophyll	Coenzyme transport and metabolism	METABOLISM
		Phatr3_J33017	3	Chloroplast	chloroplast	NA	NA	Eustigmatophytes only; _	NA	0.606131	NA	K03404	Magnesium chelatase, ChlI subunit	Chlorophyll	Coenzyme transport and metabolism	METABOLISM
		Phatr3_J36347	3	Chloroplast	chloroplast	NA	Ancestral	NA	NA	0.599094	NA	K01845	Glutamate-1-semialdehyde 2,1-aminomutase (GSA)	Chlorophyll	Amino acid transport and metabolism	METABOLISM
		Phatr3_J41746	4	Chloroplast	chloroplast	NA	Ancestral	NA	0.638727	0.767132	NA	K01698	Delta-aminolevulinic acid dehydratase	Chlorophyll	Coenzyme transport and metabolism	METABOLISM
		Phatr3_J51811	4	Chloroplast	chloroplast	NA	Ancestral	NA	0.52261	0.553304	NA	K01749	Porphobilinogen deaminase	Chlorophyll	Coenzyme transport and metabolism	METABOLISM
	Chorismate	Phatr3_J18246	3	Chloroplast	chloroplast	NA	NA	NA	NA	0.503274	0.834579	K00800	Pentafunctional AROM protein (EPSP synthase)	Chorismate	Amino acid transport and metabolism	METABOLISM
		Phatr3_J24353	3	Chloroplast	chloroplast	NA	Ancestral	NA	NA	0.710668	NA	K01626	DAHP synthetase, class II	Chorismate	Amino acid transport and metabolism	METABOLISM
		Phatr3_J43429	3	Chloroplast	chloroplast	NA	NA	NA	NA	0.704913	0.739255	K01736	Chorismate synthase	Chorismate	Amino acid transport and metabolism	METABOLISM
	Cysteine	Phatr3_J13476	3	Chloroplast	signal peptide	NA	NA	Eustigmatophytes only; _	NA	0.721458	NA	K00640	Serine O-acetyltransferase	Cysteine	Amino acid transport and metabolism	METABOLISM
		Phatr3_J42282	4	Chloroplast	chloroplast	blue	NA	NA	0.590818	NA	0.660855	K00958	ATP sulfurylase (sulfate adenylyltransferase)	Cysteine	Inorganic ion transport and metabolism	METABOLISM
		Phatr3_J54915	3	Chloroplast	signal peptide	NA	Ancestral	NA	NA	-0.754455	NA	K01738	Cysteine synthase	Cysteine	Amino acid transport and metabolism	METABOLISM
		Phatr3_J9538	3	Chloroplast	signal peptide	NA	Ancestral	NA	NA	NA	0.513439	K00392	Sulfite reductase (ferredoxin)	Cysteine	Inorganic ion transport and metabolism	METABOLISM
	Division	Phatr3_J14995	4	Chloroplast	chloroplast	blue	NA	NA	0.686663	0.779784	NA	K03531	Cell division protein FtsZ	Division	Cell cycle control, cell division, chromosome partitioning	METABOLISM
		Phatr3_J21455	4	Chloroplast	signal peptide	NA	Ancestral	NA	0.516272	0.888185	NA	0	Plastid division DRPB5 machinery	Division	Intracellular trafficking, secretion, and vesicular transport	CELLULAR PROCESSES AND SIGNALLING
		Phatr3_J34093	5	Chloroplast	signal peptide	blue	NA	NA	0.740863	0.91972	0.546665	0	Cell division protein FtsZ	Division	Cytoskeleton	CELLULAR PROCESSES AND SIGNALLING
		Phatr3_J42361	3	Chloroplast	chloroplast	blue	NA	NA	0.608263	NA	NA	K03531	Cell division protein FtsZ	Division	Cell cycle control, cell division, chromosome partitioning	METABOLISM
	DNA	Phatr3_J16074	3	Chloroplast	chloroplast	NA	NA	NA	0.78669	0.650283	NA	0	Histone-like bacterial DNA-binding protein	DNA	Chromatin structure and dynamics	INFORMATION STORAGE AND PROCESSING
		Phatr3_J21316	3	NA	Incomplete	NA	Ancestral	Eustigmatophytes only; _	NA	0.679895	NA	0	DNA topoisomerase type II	DNA	Chromatin structure and dynamics	INFORMATION STORAGE AND PROCESSING
		Phatr3_J33633	3	Chloroplast	chloroplast	NA	Ancestral	NA	NA	0.649982	NA	K02469	DNA gyrase/topoisomerase IV, subunit A	DNA	Replication, recombination and repair	INFORMATION STORAGE AND PROCESSING
		Phatr3_J36620	3	Chloroplast	signal peptide	NA	Ancestral	NA	0.698418	NA	NA	0	DNA damage inducible protein	DNA	Replication, recombination and repair	INFORMATION STORAGE AND PROCESSING
	Fatty Acid- head group	Phatr3_J11916	4	Chloroplast	chloroplast	blue	Ancestral	NA	0.526548	NA	NA	K00655	1-acyl-sn-glycerol-3-phosphate acyltransferase	Fatty Acid- head group	Lipid transport and metabolism	METABOLISM
		Phatr3_J20460	5	NA	other localisation	blue	Ancestral	NA	0.59139	-0.59057	0.574134	K13517	Lysophospholipid acyltransferase	Fatty Acid- head group	Lipid transport and metabolism	METABOLISM
		Phatr3_J22803	3	Chloroplast	signal peptide	NA	NA	Eustigmatophytes only; _	NA	0.598523	NA	0	Long-chain acyl-CoA transporter, ABC superfamily (involved in peroxisome organization and biogenesis)	Fatty Acid- head group	Lipid transport and metabolism	METABOLISM
		Phatr3_J31662	4	NA	other localisation	blue	Ancestral	Eustigmatophytes only; _	0.632824	NA	NA	0	Acyl-CoA:diacylglycerol acyltransferase (DGAT)	Fatty Acid- head group	Lipid transport and metabolism	METABOLISM
		Phatr3_J32665	3	Chloroplast	signal anchor	NA	Ancestral	NA	NA	-0.815537	NA	0	DAG kinase-related protein	Fatty Acid- head group	Lipid transport and metabolism	METABOLISM
		Phatr3_J43469	4	Chloroplast	signal peptide	NA	Ancestral	Eustigmatophytes only; _	NA	-0.911478	NA	0	Acyl-CoA:diacylglycerol acyltransferase (DGAT)	Fatty Acid- head group	Lipid transport and metabolism	METABOLISM
		Phatr3_J54168	4	Chloroplast	signal peptide	blue	NA	NA	0.755669	0.807831	NA	K03715	Monogalactosyldiacylglycerol synthase 1, chloroplastic	Fatty Acid- head group	Lipid transport and metabolism	METABOLISM
	Fatty Acid- synthesis	Phatr3_EG01955	3	Chloroplast	signal peptide	NA	Ancestral	NA	NA	NA	0.557034	0	Acetyl-CoA carboxylase	Fatty Acid- synthesis	Lipid transport and metabolism	METABOLISM
		Phatr3_J10068	4	Chloroplast	chloroplast	blue	Ancestral	NA	0.698902	NA	NA	K00208	Enoyl ACP reductase	Fatty Acid- synthesis	Carbohydrate transport and metabolism	METABOLISM
		Phatr3_J13073	3	Chloroplast	chloroplast	blue	NA	NA	0.760848	NA	NA	K00059	Mitochondrial/plastidial beta-ketoacyl-ACP reductase	Fatty Acid- synthesis	Lipid transport and metabolism	METABOLISM
		Phatr3_J17720	3	NA	other localisation	NA	Ancestral	NA	0.583567	0.67095	NA	K01897	Long-chain acyl-CoA synthetases (AMP-forming)	Fatty Acid- synthesis	Lipid transport and metabolism	METABOLISM
		Phatr3_J20143	3	Chloroplast	signal anchor	NA	Ancestral	NA	NA	-0.621723	NA	K01897	Long-chain acyl-CoA synthetases (AMP-forming)	Fatty Acid- synthesis	Lipid transport and metabolism	METABOLISM
		Phatr3_J37367	5	Chloroplast	signal peptide	blue	Ancestral	Eustigmatophytes only; _	NA	NA	0.638056	K09458	Beta-ketoacyl synthase	Fatty Acid- synthesis	Lipid transport and metabolism	METABOLISM
		Phatr3_J37652	5	Chloroplast	chloroplast	blue	Ancestral	NA	0.645983	NA	0.5121	K00645	Malonyl-CoA:ACP transacylase	Fatty Acid- synthesis	Lipid transport and metabolism	METABOLISM
		Phatr3_J55157	3	Chloroplast	signal peptide	blue	NA	NA	0.534309	NA	NA	K02372	3-hydroxyacyl-[acyl-carrier-protein] dehydratase FabZ	Fatty Acid- synthesis	Coenzyme transport and metabolism	METABOLISM
		Phatr3_J7626	3	Chloroplast	signal peptide	NA	NA	NA	0.757518	0.547497	NA	0	Mitochondrial/plastidial beta-ketoacyl-ACP reductase	Fatty Acid- synthesis	Lipid transport and metabolism	METABOLISM
	Fatty Acid/ elongation	Phatr3_EG02619	5	Chloroplast	chloroplast	blue	Ancestral	Eustigmatophytes only; _	0.532548	NA	NA	0	Delta 6-fatty acid desaturase/delta-8 sphingolipid desaturase	Fatty Acid/ elongation	Lipid transport and metabolism	METABOLISM
		Phatr3_J16376	4	Chloroplast	signal peptide	blue	Ancestral	NA	0.630336	NA	NA	K10203	Long chain fatty acid elongase	Fatty Acid/ elongation	Lipid transport and metabolism	METABOLISM
		Phatr3_J34485	4	NA	other localisation	blue	Ancestral	NA	0.855557	0.909227	NA	0	Long chain fatty acid elongase	Fatty Acid/ elongation	Lipid transport and metabolism	METABOLISM
		Phatr3_J41570	4	Chloroplast	other localisation	blue	Ancestral	NA	0.542311	NA	NA	K10257	Delta(12) fatty acid desaturase	Fatty Acid/ elongation	Lipid transport and metabolism	METABOLISM
		Phatr3_J42590	3	Chloroplast	signal peptide	NA	Ancestral	NA	NA	0.668058	NA	0	Enoyl-CoA hydratase	Fatty Acid/ elongation	Lipid transport and metabolism	METABOLISM
		Phatr3_J44622	3	Chloroplast	signal peptide	NA	NA	Eustigmatophytes only; _	NA	0.667559	NA	0	Delta 6-fatty acid desaturase/delta-8 sphingolipid desaturase	Fatty Acid/ elongation	Lipid transport and metabolism	METABOLISM
		Phatr3_J5271	3	Chloroplast	signal peptide	NA	Ancestral	NA	NA	-0.586997	NA	K20417	Fatty acid desaturase 4	Fatty Acid/ elongation	Lipid transport and metabolism	METABOLISM
	Fe-S	Phatr3_J19482	3	Chloroplast	signal peptide	NA	Ancestral	NA	0.570878	NA	NA	K11717	Cysteine desulfurase NFS1	Fe-S	Amino acid transport and metabolism	METABOLISM
		Phatr3_J46593	4	Chloroplast	chloroplast	NA	Ancestral	NA	-0.559861	-0.857256	NA	0	NifU-like domain-containing proteins	Fe-S	Posttranslational modification, protein turnover, chaperones	CELLULAR PROCESSES AND SIGNALLING
		Phatr3_J49608	6	Chloroplast	chloroplast	NA	Ancestral	Eustigmatophytes only; _	0.557309	0.554231	0.861443	0	FeS assmbly protein SufD	Fe-S	Coenzyme transport and metabolism	METABOLISM
	Glutathione	Phatr3_J16854	3	NA	other localisation	blue	NA	Eustigmatophytes only; _	NA	NA	0.510865	K03676	Glutaredoxin and related proteins	Glutathione	Posttranslational modification, protein turnover, chaperones	CELLULAR PROCESSES AND SIGNALLING
		Phatr3_J38124	5	Chloroplast	signal peptide	blue	Ancestral	NA	0.67632	NA	0.757051	0	Glutaredoxin	Glutathione	Posttranslational modification, protein turnover, chaperones	CELLULAR PROCESSES AND SIGNALLING
		Phatr3_J39133	3	Chloroplast	chloroplast	NA	Ancestral	Eustigmatophytes only; _	NA	NA	NA	0	Glutaredoxin and related proteins	Glutathione	Posttranslational modification, protein turnover, chaperones	CELLULAR PROCESSES AND SIGNALLING
		Phatr3_J45400	4	Chloroplast	signal peptide	NA	Ancestral	Eustigmatophytes only; _	NA	-0.617662	NA	0	Glutathione S-transferase	Glutathione	Posttranslational modification, protein turnover, chaperones	CELLULAR PROCESSES AND SIGNALLING
	Haem	Phatr3_EG02288	3	NA	other localisation	NA	Ancestral	Eustigmatophytes only; _	0.667093	NA	NA	K00428	Haem peroxidase	Haem	Coenzyme transport and metabolism	METABOLISM
		Phatr3_J13244	4	Chloroplast	signal peptide	NA	Ancestral	Eustigmatophytes only; _	0.785542	NA	NA	K00428	Haem peroxidase	Haem	Coenzyme transport and metabolism	METABOLISM
		Phatr3_J26952	3	NA	other localisation	NA	Ancestral	NA	NA	-0.68951	0.69378	K01772	Ferrochelatase	Haem	Coenzyme transport and metabolism	METABOLISM
		Phatr3_J37136	4	NA	other localisation	blue	Ancestral	NA	0.612121	0.660494	NA	0	Haem-binding protein	Haem	General function prediction only	POORLY CHARACTERIZED
		Phatr3_J41857	3	Chloroplast	chloroplast	NA	Ancestral	NA	NA	NA	0.712825	0	Heme transporter (ABC superfamily)	Haem	Coenzyme transport and metabolism	METABOLISM
		Phatr3_J42659	5	Chloroplast	signal peptide	blue	Ancestral	NA	0.751779	0.807636	NA	0	Biliverdin reductase / flavin reductase	Haem	Coenzyme transport and metabolism	METABOLISM
	Light	Phatr3_J10243	3	Chloroplast	signal peptide	NA	Ancestral	Eustigmatophytes only; _	NA	NA	NA	0	fucoxanthin chlorophyll a/c protein	Light	Energy production and conversion	METABOLISM
		Phatr3_J11006	3	NA	chloroplast	NA	Ancestral	NA	0.71838	0.765979	NA	K08910	Light-harvesting protein	Light	Energy production and conversion	METABOLISM
		Phatr3_J13877	3	Chloroplast	chloroplast	NA	NA	NA	0.743476	0.813122	NA	0	Light-harvesting Chl a protein 8	Light	Energy production and conversion	METABOLISM
		Phatr3_J14242	4	Chloroplast	chloroplast	NA	Ancestral	Eustigmatophytes only; _	NA	-0.520231	NA	0	fucoxanthin chlorophyll a/c protein	Light	Energy production and conversion	METABOLISM
		Phatr3_J14386	4	Chloroplast	chloroplast	NA	Ancestral	NA	0.749777	0.776554	NA	0	fucoxanthin chlorophyll a/c protein	Light	Energy production and conversion	METABOLISM
		Phatr3_J14442	4	Chloroplast	signal peptide	NA	Ancestral	NA	0.712794	0.629666	NA	K08907	fucoxanthin chlorophyll a/c protein	Light	Energy production and conversion	METABOLISM
		Phatr3_J14986	3	Chloroplast	chloroplast	NA	Ancestral	Eustigmatophytes only; _	NA	NA	NA	0	fucoxanthin chlorophyll a/c protein	Light	Energy production and conversion	METABOLISM
		Phatr3_J16302	4	Chloroplast	chloroplast	NA	Ancestral	NA	0.689507	0.714208	NA	0	fucoxanthin chlorophyll a/c protein	Light	Energy production and conversion	METABOLISM
		Phatr3_J16481	5	Chloroplast	chloroplast	NA	Ancestral	Eustigmatophytes only; _	-0.713667	-0.677535	NA	K08907	fucoxanthin chlorophyll a/c protein	Light	Energy production and conversion	METABOLISM
		Phatr3_J17326	3	Chloroplast	chloroplast	NA	NA	NA	0.703381	0.686672	NA	0	red lineage chlorophyll a/b-binding-like protein	Light	Energy production and conversion	METABOLISM
		Phatr3_J17531	3	NA	other localisation	NA	Ancestral	NA	0.749336	0.735942	NA	0	Chlorophyll A-B binding protein	Light	Energy production and conversion	METABOLISM
		Phatr3_J17766	3	Chloroplast	chloroplast	NA	NA	NA	0.736661	0.736237	NA	K08907	Light-harvesting Chl a protein 8	Light	Energy production and conversion	METABOLISM
		Phatr3_J18049	3	NA	chloroplast	NA	Ancestral	NA	0.717766	0.824389	NA	0	fucoxanthin chlorophyll a/c protein	Light	Energy production and conversion	METABOLISM
		Phatr3_J18180	3	NA	chloroplast	NA	Ancestral	Eustigmatophytes only; _	NA	-0.535061	NA	0	fucoxanthin chlorophyll a/c protein	Light	Energy production and conversion	METABOLISM
		Phatr3_J22395	4	Chloroplast	chloroplast	NA	Ancestral	NA	0.79149	0.729455	NA	0	fucoxanthin chlorophyll a/c protein	Light	Energy production and conversion	METABOLISM
		Phatr3_J22680	3	Chloroplast	chloroplast	NA	Ancestral	NA	NA	0.751337	NA	0	fucoxanthin chlorophyll a/c protein	Light	Energy production and conversion	METABOLISM
		Phatr3_J22956	3	NA	Incomplete	NA	Ancestral	NA	0.611886	0.77785	NA	K08907	fucoxanthin chlorophyll a/c protein	Light	Energy production and conversion	METABOLISM
		Phatr3_J23257	5	Chloroplast	chloroplast	NA	Ancestral	NA	0.682271	0.832997	0.509392	K08907	Light-harvesting protein	Light	Energy production and conversion	METABOLISM
		Phatr3_J24119	4	Chloroplast	chloroplast	NA	Ancestral	NA	0.729878	0.950975	NA	0	fucoxanthin chlorophyll a/c protein	Light	Energy production and conversion	METABOLISM
		Phatr3_J25168	3	Chloroplast	chloroplast	NA	Ancestral	NA	0.71896	NA	NA	0	fucoxanthin chlorophyll a/c protein	Light	Energy production and conversion	METABOLISM
		Phatr3_J25172	4	Chloroplast	chloroplast	NA	Ancestral	NA	0.678827	0.842337	NA	0	fucoxanthin chlorophyll a/c protein	Light	Energy production and conversion	METABOLISM
		Phatr3_J25893	4	Chloroplast	chloroplast	NA	Ancestral	NA	0.706829	0.755226	NA	0	fucoxanthin chlorophyll a/c protein	Light	Energy production and conversion	METABOLISM
		Phatr3_J27278	3	NA	other localisation	blue	Ancestral	NA	0.628851	NA	NA	0	Chlorophyll A-B binding protein	Light	Energy production and conversion	METABOLISM
		Phatr3_J29266	3	Chloroplast	chloroplast	NA	Ancestral	NA	0.694743	NA	NA	0	fucoxanthin chlorophyll a/c protein	Light	Energy production and conversion	METABOLISM
		Phatr3_J30031	3	Chloroplast	signal peptide	NA	Ancestral	NA	NA	0.881759	NA	0	fucoxanthin chlorophyll a/c protein	Light	Energy production and conversion	METABOLISM
		Phatr3_J30643	3	Chloroplast	chloroplast	NA	Ancestral	NA	0.678857	NA	NA	0	fucoxanthin chlorophyll a/c protein	Light	Energy production and conversion	METABOLISM
		Phatr3_J30648	3	NA	chloroplast	NA	Ancestral	NA	0.749762	0.64457	NA	0	fucoxanthin chlorophyll a/c protein	Light	Energy production and conversion	METABOLISM
		Phatr3_J32294	6	Chloroplast	chloroplast	blue	Ancestral	Eustigmatophytes only; _	0.503772	NA	0.67893	0	fucoxanthin chlorophyll a/c protein	Light	Energy production and conversion	METABOLISM
		Phatr3_J34536	5	Chloroplast	chloroplast	blue	Ancestral	NA	0.728988	0.677141	NA	0	fucoxanthin chlorophyll a/c protein	Light	Energy production and conversion	METABOLISM
		Phatr3_J38720	4	Chloroplast	signal peptide	NA	Ancestral	NA	-0.767049	-0.877667	NA	0	Chlorophyll A-B binding protein	Light	Energy production and conversion	METABOLISM
		Phatr3_J44733	3	Chloroplast	chloroplast	blue	Ancestral	NA	NA	NA	NA	0	Chlorophyll A-B binding protein	Light	Energy production and conversion	METABOLISM
		Phatr3_J48882	5	Chloroplast	signal peptide	blue	Ancestral	NA	0.643227	-0.563306	NA	0	fucoxanthin chlorophyll a/c protein	Light	Energy production and conversion	METABOLISM
		Phatr3_J50705	3	Chloroplast	chloroplast	NA	Ancestral	NA	0.710298	NA	NA	0	fucoxanthin chlorophyll a/c protein	Light	Energy production and conversion	METABOLISM
		Phatr3_J51230	3	NA	chloroplast	NA	Ancestral	NA	0.601225	0.827223	NA	0	fucoxanthin chlorophyll a/c protein	Light	Energy production and conversion	METABOLISM
		Phatr3_J54027	4	Chloroplast	chloroplast	NA	Ancestral	NA	0.67959	0.768521	NA	0	Light-harvesting protein	Light	Energy production and conversion	METABOLISM
		Phatr3_J54979	5	Chloroplast	chloroplast	blue	Ancestral	Eustigmatophytes only; _	0.635567	NA	NA	0	Chloroa b-bind superfamily	Light	General function prediction only	POORLY CHARACTERIZED
		Phatr3_J6062	4	Chloroplast	chloroplast	NA	Ancestral	NA	0.713474	0.787111	NA	0	fucoxanthin chlorophyll a/c protein	Light	Energy production and conversion	METABOLISM
		Phatr3_J9799	4	Chloroplast	chloroplast	NA	Ancestral	NA	0.75013	0.533407	NA	0	fucoxanthin chlorophyll a/c protein	Light	Energy production and conversion	METABOLISM
	Lysine	Phatr3_J10757	4	Chloroplast	chloroplast	NA	Ancestral	NA	0.514161	0.859983	NA	0	Aspartate semialdehyde dehydrogenase	Lysine	Amino acid transport and metabolism	METABOLISM
		Phatr3_J22909	3	Chloroplast	chloroplast	NA	Ancestral	NA	NA	0.521878	NA	K10206	Kynurenine aminotransferase, glutamine transaminase K	Lysine	Amino acid transport and metabolism	METABOLISM
		Phatr3_J26813	5	Chloroplast	chloroplast	blue	Ancestral	NA	0.86991	0.950448	NA	0	Homoserine dehydrogenase	Lysine	Amino acid transport and metabolism	METABOLISM
		Phatr3_J34582	4	Chloroplast	chloroplast	blue	NA	Eustigmatophytes only; _	0.701159	NA	NA	K01778	Diaminopimelate epimerase	Lysine	Amino acid transport and metabolism	METABOLISM
		Phatr3_J45777	5	Chloroplast	signal peptide	blue	Ancestral	NA	0.57393	0.65528	NA	0	Aspartate-semialdehyde dehydrogenase	Lysine	Amino acid transport and metabolism	METABOLISM
		Phatr3_J48694	3	NA	Incomplete	NA	Ancestral	NA	0.558213	0.773466	NA	0	Homoserine dehydrogenase	Lysine	Amino acid transport and metabolism	METABOLISM
		Phatr3_J52316	3	Chloroplast	chloroplast	NA	Ancestral	NA	NA	0.500589	NA	K00928	Aspartate kinase	Lysine	Amino acid transport and metabolism	METABOLISM
	Nitrogen	Phatr3_J23717	5	Chloroplast	chloroplast	blue	Ancestral	NA	0.649796	0.534463	NA	K02641	NADP/FAD dependent oxidoreductase	Nitrogen	Energy production and conversion	METABOLISM
		Phatr3_J42018	4	Chloroplast	chloroplast	blue	Ancestral	NA	0.667547	NA	NA	K02641	NADP/FAD dependent oxidoreductase	Nitrogen	Energy production and conversion	METABOLISM
		Phatr3_J45124	5	NA	chloroplast	blue	Ancestral	Eustigmatophytes only; _	0.713134	0.673391	NA	0	Nitrate reductase [NADH] 1	Nitrogen	Inorganic ion transport and metabolism	METABOLISM
	Nucleotide activation	Phatr3_EG01803	3	Chloroplast	signal peptide	NA	Ancestral	NA	0.641609	NA	NA	0	Guanylate kinase	Nucleotide activation	Nucleotide transport and metabolism	METABOLISM
		Phatr3_J12239	5	Chloroplast	chloroplast	NA	Ancestral	NA	0.643871	0.842982	0.740814	K00939	Adenylate kinase	Nucleotide activation	Nucleotide transport and metabolism	METABOLISM
		Phatr3_J12732	3	NA	mitochondrion	NA	Ancestral	NA	0.562271	0.954956	NA	K00939	Adenylate kinase	Nucleotide activation	Nucleotide transport and metabolism	METABOLISM
		Phatr3_J41676	5	Chloroplast	chloroplast	blue	NA	NA	0.756158	0.704577	0.653398	K00940	Nucleoside diphosphate kinase	Nucleotide activation	Nucleotide transport and metabolism	METABOLISM
	photosynthesis	Phatr3_EG02174	4	Chloroplast	chloroplast	NA	Ancestral	NA	0.701697	0.577534	NA	0	Ferredoxin rieske component	photosynthesis	Energy production and conversion	METABOLISM
		Phatr3_EG02192	3	Chloroplast	chloroplast	NA	Ancestral	NA	0.740182	NA	NA	0	PsaO	Photosynthesis	Energy production and conversion	METABOLISM
		Phatr3_J13358	4	Chloroplast	chloroplast	blue	NA	NA	0.684072	0.651248	NA	K02636	Cytochrome b6-f complex iron-sulfur protein	photosynthesis	Energy production and conversion	METABOLISM
		Phatr3_J13895	5	Chloroplast	chloroplast	blue	Ancestral	NA	0.65158	NA	0.649075	0	Photosystem assembly factor Hcf136	photosynthesis	Energy production and conversion	METABOLISM
		Phatr3_J14307	4	NA	Incomplete	NA	Ancestral	Eustigmatophytes only; _	NA	0.770102	0.720841	0	Ferredoxin	photosynthesis	Energy production and conversion	METABOLISM
		Phatr3_J18398	4	NA	mitochondrion	blue	Ancestral	NA	0.689429	0.538101	NA	K02136	F0F1-type ATP synthase, gamma subunit	Photosynthesis	Energy production and conversion	METABOLISM
		Phatr3_J20331	4	Chloroplast	chloroplast	NA	Ancestral	NA	0.527476	0.752993	NA	K02716	PsbO	photosynthesis	Energy production and conversion	METABOLISM
		Phatr3_J20657	4	NA	Incomplete	blue	Ancestral	NA	0.564774	NA	0.544832	K02115	F0F1-type ATP synthase, gamma subunit	Photosynthesis	Energy production and conversion	METABOLISM
		Phatr3_J33543	3	Chloroplast	signal peptide	NA	Ancestral	NA	NA	NA	0.62486	0	Ferredoxin-like protein	photosynthesis	General function prediction only	POORLY CHARACTERIZED
		Phatr3_J33844	4	Chloroplast	signal peptide	blue	Ancestral	NA	0.744283	NA	NA	0	PsbP-related thylakoid protein	photosynthesis	Energy production and conversion	METABOLISM
		Phatr3_J36840	5	Chloroplast	signal peptide	NA	Ancestral	Eustigmatophytes only; _	-0.550812	-0.600928	NA	0	PGR5-like protein	photosynthesis	Energy production and conversion	METABOLISM
		Phatr3_J42329	3	Chloroplast	chloroplast	NA	NA	Eustigmatophytes only; _	NA	-0.667756	NA	0	CPLD51 protein required for cyt b6 assembly	Photosynthesis	Energy production and conversion	METABOLISM
		Phatr3_J44056	6	Chloroplast	signal peptide	NA	Ancestral	Eustigmatophytes only; _	0.789113	0.826733	0.733759	K08906	Cytochrome c6	photosynthesis	Energy production and conversion	METABOLISM
		Phatr3_J44202	4	Chloroplast	chloroplast	NA	Ancestral	NA	0.622257	0.560537	NA	0	PsbW superfamily	photosynthesis	General function prediction only	POORLY CHARACTERIZED
		Phatr3_J44748	3	Chloroplast	chloroplast	blue	Ancestral	NA	NA	NA	NA	0	PGR5 protein	photosynthesis	Energy production and conversion	METABOLISM
		Phatr3_J47829	5	Chloroplast	signal peptide	blue	Ancestral	NA	0.851321	0.608029	NA	0	Rieske 2Fe-2S region	photosynthesis	Energy production and conversion	METABOLISM
		Phatr3_J48359	4	Chloroplast	signal peptide	blue	Ancestral	NA	0.613542	NA	NA	K02717	PsbP	photosynthesis	Energy production and conversion	METABOLISM
		Phatr3_J54499	4	Chloroplast	signal peptide	NA	Ancestral	NA	0.658233	0.801438	NA	K08901	PsbQ	photosynthesis	Energy production and conversion	METABOLISM
		Phatr3_J55057	4	Chloroplast	chloroplast	NA	Ancestral	NA	0.724635	0.717605	NA	K02714	PsbM	photosynthesis	Energy production and conversion	METABOLISM
		Phatr3_J9078	4	Chloroplast	chloroplast	NA	Ancestral	NA	0.669486	NA	0.504736	K08902	Psb27	photosynthesis	Energy production and conversion	METABOLISM
	Protein import	Phatr3_EG02421	3	Chloroplast	other localisation	NA	NA	NA	0.532264	NA	0.592046	0	Protein TIC 21	Protein import	Intracellular trafficking, secretion, and vesicular transport	CELLULAR PROCESSES AND SIGNALLING
		Phatr3_J10567	5	Chloroplast	signal peptide	blue	Ancestral	NA	0.569723	0.661017	NA	K11153	Tic32-like protein	Protein import	General function prediction only	POORLY CHARACTERIZED
		Phatr3_J12572	3	Chloroplast	signal peptide	NA	Ancestral	NA	NA	0.857316	NA	K13989	Derlin 1-1	Protein import	Intracellular trafficking, secretion, and vesicular transport	CELLULAR PROCESSES AND SIGNALLING
		Phatr3_J14212	3	NA	other localisation	NA	Ancestral	NA	0.600361	0.72243	NA	K13431	signal recognition particle, subunit Srp54	Protein import	Intracellular trafficking, secretion, and vesicular transport	CELLULAR PROCESSES AND SIGNALLING
		Phatr3_J18769	3	NA	chloroplast	blue	NA	NA	0.622539	0.502761	NA	0	Tic62-like protein	Protein import	Intracellular trafficking, secretion, and vesicular transport	CELLULAR PROCESSES AND SIGNALLING
		Phatr3_J39466	3	Chloroplast	signal peptide	blue	NA	NA	0.570868	NA	NA	K05770	Derlin 1-2	Protein import	Intracellular trafficking, secretion, and vesicular transport	CELLULAR PROCESSES AND SIGNALLING
		Phatr3_J44719	3	NA	other localisation	NA	Ancestral	NA	-0.56171	-0.673444	NA	0	Tic32-like protein	Protein import	General function prediction only	POORLY CHARACTERIZED
		Phatr3_J45335	5	Chloroplast	chloroplast	blue	Ancestral	Eustigmatophytes only; _	0.636866	NA	NA	0	Chloroplast transport protein Tic20	Protein import	Intracellular trafficking, secretion, and vesicular transport	CELLULAR PROCESSES AND SIGNALLING
		Phatr3_J47912	3	Chloroplast	signal peptide	NA	NA	NA	-0.641829	-0.532909	NA	0	ptE3p Derlin-associated Ub ligase	Protein import	Intracellular trafficking, secretion, and vesicular transport	CELLULAR PROCESSES AND SIGNALLING
		Phatr3_J50540	4	NA	chloroplast	NA	Ancestral	Eustigmatophytes only; _	NA	0.947111	0.757067	0	Chloroplast transport protein Tic110	Protein import	Intracellular trafficking, secretion, and vesicular transport	CELLULAR PROCESSES AND SIGNALLING
		Phatr3_J50613	3	Chloroplast	chloroplast	NA	NA	NA	-0.536442	-0.802568	NA	0	Chloroplast transport protein Tic55	Protein import	Intracellular trafficking, secretion, and vesicular transport	CELLULAR PROCESSES AND SIGNALLING
		Phatr3_J52200	3	Chloroplast	chloroplast	NA	NA	NA	0.720234	0.802044	NA	0	TatA/B protein translocator	Protein import	Intracellular trafficking, secretion, and vesicular transport	CELLULAR PROCESSES AND SIGNALLING
		Phatr3_J5466	3	Chloroplast	signal peptide	NA	NA	Eustigmatophytes only; _	NA	NA	0.665966	0	Derlin 1-2	Protein import	Intracellular trafficking, secretion, and vesicular transport	CELLULAR PROCESSES AND SIGNALLING
	Ribosome	Phatr3_J10847	4	Chloroplast	chloroplast	blue	Ancestral	NA	NA	0.582923	NA	0	Ribosomal protein S1	Ribosome	Translation, ribosomal structure and biogenesis	INFORMATION STORAGE AND PROCESSING
		Phatr3_J14715	4	Chloroplast	chloroplast	NA	Ancestral	NA	NA	0.606567	0.695039	K02864	50S ribosomal protein S10	Ribosome	Translation, ribosomal structure and biogenesis	INFORMATION STORAGE AND PROCESSING
		Phatr3_J16962	4	Chloroplast	signal peptide	NA	Ancestral	Eustigmatophytes only; _	NA	0.810185	NA	0	Plastid ribosome associated protein S30EA	Ribosome	Translation, ribosomal structure and biogenesis	INFORMATION STORAGE AND PROCESSING
		Phatr3_J19122	3	NA	Incomplete	NA	Ancestral	Eustigmatophytes only; _	NA	-0.606854	NA	K14191	Ribosomal RNA adenine dimethylase	Ribosome	RNA processing and modification	INFORMATION STORAGE AND PROCESSING
		Phatr3_J29861	3	Chloroplast	signal peptide	NA	Ancestral	NA	NA	0.686803	NA	0	Ribosomal protein L11 methyl	Ribosome	Translation, ribosomal structure and biogenesis	INFORMATION STORAGE AND PROCESSING
		Phatr3_J3351	3	Chloroplast	signal peptide	NA	Ancestral	Eustigmatophytes only; _	NA	NA	NA	0	Ribosomal RNA adenine dimethylase	Ribosome	RNA processing and modification	INFORMATION STORAGE AND PROCESSING
		Phatr3_J35267	3	Chloroplast	chloroplast	NA	Ancestral	Eustigmatophytes only; _	NA	NA	NA	0	ribosome-binding factor A	Ribosome	Translation, ribosomal structure and biogenesis	INFORMATION STORAGE AND PROCESSING
	Sugar transport	Phatr3_EG00747	3	NA	Incomplete	blue	Ancestral	NA	0.8746	NA	NA	K15283	Glucose-6-phosphate/phosphate and phosphoenolpyruvate/phosphate antiporter	Sugar transport	Carbohydrate transport and metabolism	METABOLISM
		Phatr3_J24610	5	Chloroplast	chloroplast	blue	Ancestral	NA	0.769026	0.68023	NA	K15283	Glucose-6-phosphate/phosphate and phosphoenolpyruvate/phosphate antiporter	Sugar transport	Carbohydrate transport and metabolism	METABOLISM
		Phatr3_J3046	4	Chloroplast	chloroplast	blue	NA	NA	0.740507	NA	0.710266	K03453	Na+/ pyruvate cotransporter	Sugar transport	Inorganic ion transport and metabolism	METABOLISM
		Phatr3_J43320	3	Chloroplast	chloroplast	NA	Ancestral	NA	NA	0.737642	NA	K15283	Glucose-6-phosphate/phosphate and phosphoenolpyruvate/phosphate antiporter	Sugar transport	Carbohydrate transport and metabolism	METABOLISM
		Phatr3_J54017	4	Chloroplast	chloroplast	blue	Ancestral	NA	0.501927	NA	NA	K15283	Glucose-6-phosphate/phosphate and phosphoenolpyruvate/phosphate antiporter	Sugar transport	Carbohydrate transport and metabolism	METABOLISM
	tRNA activation	Phatr3_EG02402	4	Chloroplast	chloroplast	blue	NA	Eustigmatophytes only; _	0.684013	NA	NA	0	Phenylyalanyl-tRNA ligase	tRNA activation	Translation, ribosomal structure and biogenesis	INFORMATION STORAGE AND PROCESSING
		Phatr3_J13445	3	NA	other localisation	NA	NA	Eustigmatophytes only; _	0.650508	0.816738	NA	0	Phenylyalanyl-tRNA ligase	tRNA activation	Translation, ribosomal structure and biogenesis	INFORMATION STORAGE AND PROCESSING
		Phatr3_J14917	3	NA	other localisation	NA	NA	NA	0.514822	0.750941	0.654371	K00604	Methionyl-tRNA formyltransferase	tRNA activation	Translation, ribosomal structure and biogenesis	INFORMATION STORAGE AND PROCESSING
		Phatr3_J17198	4	NA	chloroplast	NA	Ancestral	Eustigmatophytes only; _	NA	0.568355	0.775665	K01870	Isoleucyl-tRNA synthetase	tRNA activation	Translation, ribosomal structure and biogenesis	INFORMATION STORAGE AND PROCESSING
		Phatr3_J21513	4	Chloroplast	signal peptide	blue	Ancestral	Eustigmatophytes only; _	NA	NA	NA	K01873	Valyl-tRNA synthetase	tRNA activation	Translation, ribosomal structure and biogenesis	INFORMATION STORAGE AND PROCESSING
		Phatr3_J23920	4	Chloroplast	signal peptide	blue	NA	NA	0.721511	NA	0.724561	K01892	Histidyl-tRNA synthetase	tRNA activation	Translation, ribosomal structure and biogenesis	INFORMATION STORAGE AND PROCESSING
		Phatr3_J25331	4	NA	other localisation	NA	NA	Eustigmatophytes only; _	0.547949	0.795977	0.587402	K01889	Phenylyalanyl-tRNA ligase	tRNA activation	Translation, ribosomal structure and biogenesis	INFORMATION STORAGE AND PROCESSING
		Phatr3_J29029	3	Chloroplast	signal peptide	blue	NA	NA	NA	NA	0.631056	0	Methionine--tRNA ligase	tRNA activation	Translation, ribosomal structure and biogenesis	INFORMATION STORAGE AND PROCESSING
		Phatr3_J33493	3	Chloroplast	mitochondrion	NA	Ancestral	Eustigmatophytes only; _	NA	NA	NA	K01868	Threonyl-tRNA synthetase	tRNA activation	Translation, ribosomal structure and biogenesis	INFORMATION STORAGE AND PROCESSING
		Phatr3_J42247	3	Chloroplast	chloroplast	blue	NA	NA	0.559086	NA	NA	K01893	Asparaginyl-tRNA ligase	tRNA activation	Translation, ribosomal structure and biogenesis	INFORMATION STORAGE AND PROCESSING
	Ubiquinone	Phatr3_J2738	3	NA	other localisation	blue	NA	NA	0.789108	0.664088	NA	K12501	UbiA prenyltransferase	Ubiquinone	Lipid transport and metabolism	METABOLISM
		Phatr3_J37858	3	Chloroplast	signal peptide	NA	NA	NA	0.705829	0.648486	NA	K09833	UbiA prenyltransferase	Ubiquinone	Lipid transport and metabolism	METABOLISM
		Phatr3_J46747	3	Chloroplast	chloroplast	NA	NA	NA	-0.56061	-0.878799	NA	0	Ubiquinone biosynthesis methyltransferase COQ5	Ubiquinone	Coenzyme transport and metabolism	METABOLISM
Phatr3_J22325				Chloroplast	signal peptide	steelblue	Ancestral	_
	tRNA activation	Phatr3_J16911	4	Chloroplast	signal peptide	NA	Ancestral	NA	0.624517	0.870288	NA	K15331	tRNA uracil-5-methyltransferase and related tRNA-modifying enzymes	tRNA activation	Translation, ribosomal structure and biogenesis	INFORMATION STORAGE AND PROCESSING
		Phatr3_J16963	3	Chloroplast	signal peptide	NA	Ancestral	NA	NA	0.648905	NA	0	Glutaminyl-tRNA ligase	tRNA activation	Translation, ribosomal structure and biogenesis	INFORMATION STORAGE AND PROCESSING
		Phatr3_J17198	3	NA	chloroplast	steelblue	Ancestral	NA	NA	0.745993	NA	K01870	Isoleucyl-tRNA synthetase	tRNA activation	Translation, ribosomal structure and biogenesis	INFORMATION STORAGE AND PROCESSING
		Phatr3_J21513	3	Chloroplast	signal peptide	NA	Ancestral	NA	NA	0.520021	NA	K01873	Valyl-tRNA synthetase	tRNA activation	Translation, ribosomal structure and biogenesis	INFORMATION STORAGE AND PROCESSING
		Phatr3_J42844	4	NA	other localisation	steelblue	Ancestral	NA	0.552643	0.633983	NA	K15332	tRNA uracil-5-methyltransferase and related tRNA-modifying enzymes	tRNA activation	Translation, ribosomal structure and biogenesis	INFORMATION STORAGE AND PROCESSING
		Phatr3_J43016	4	NA	other localisation	steelblue	Ancestral	NA	0.587057	0.7431	NA	K01873	Valyl-tRNA synthetase	tRNA activation	Translation, ribosomal structure and biogenesis	INFORMATION STORAGE AND PROCESSING
		Phatr3_J44055	3	NA	other localisation	steelblue	NA	NA	0.583114	0.819687	NA	0	tRNA uracil-5-methyltransferase and related tRNA-modifying enzymes	tRNA activation	Translation, ribosomal structure and biogenesis	INFORMATION STORAGE AND PROCESSING
		Phatr3_J45715	4	Chloroplast	chloroplast	steelblue	NA	NA	0.571586	0.7716	NA	0	Cysteinyl-tRNA synthetase	tRNA activation	Translation, ribosomal structure and biogenesis	INFORMATION STORAGE AND PROCESSING
		Phatr3_J47290	4	Chloroplast	signal peptide	steelblue	NA	NA	0.683873	0.880573	NA	0	tRNA uracil-5-methyltransferase and related tRNA-modifying enzymes	tRNA activation	Translation, ribosomal structure and biogenesis	INFORMATION STORAGE AND PROCESSING
		Phatr3_J51120	3	Chloroplast	signal peptide	NA	Ancestral	NA	NA	0.691479	NA	0	Leucine--tRNA ligase	tRNA activation	Intracellular trafficking, secretion, and vesicular transport	CELLULAR PROCESSES AND SIGNALLING
	Ribosome	Phatr3_J10774	3	Chloroplast	signal peptide	NA	Ancestral	NA	NA	0.59355	NA	K02876	Mitochondrial/chloroplast ribosomal protein L15/L10	Ribosome	Translation, ribosomal structure and biogenesis	INFORMATION STORAGE AND PROCESSING
		Phatr3_J10847	3	Chloroplast	chloroplast	NA	Ancestral	NA	NA	0.565638	NA	0	Ribosomal protein S1	Ribosome	Translation, ribosomal structure and biogenesis	INFORMATION STORAGE AND PROCESSING
		Phatr3_J14645	5	Chloroplast	signal peptide	steelblue	Ancestral	NA	0.560589	0.551042	NA	0	Ribosome-associated, Iojap	Ribosome	Translation, ribosomal structure and biogenesis	INFORMATION STORAGE AND PROCESSING
		Phatr3_J14715	3	Chloroplast	chloroplast	NA	Ancestral	NA	NA	0.782421	NA	K02864	50S ribosomal protein S10	Ribosome	Translation, ribosomal structure and biogenesis	INFORMATION STORAGE AND PROCESSING
		Phatr3_J19122	3	NA	Incomplete	steelblue	Ancestral	NA	0.601398	NA	NA	K14191	Ribosomal RNA adenine dimethylase	Ribosome	RNA processing and modification	INFORMATION STORAGE AND PROCESSING
		Phatr3_J3351	5	Chloroplast	signal peptide	steelblue	Ancestral	NA	0.682217	0.791962	NA	0	Ribosomal RNA adenine dimethylase	Ribosome	RNA processing and modification	INFORMATION STORAGE AND PROCESSING
		Phatr3_J33658	3	Chloroplast	signal peptide	steelblue	NA	NA	NA	0.552582	NA	0	chloroplast 29 kDa ribonucleoprotein	Ribosome	RNA processing and modification	INFORMATION STORAGE AND PROCESSING
		Phatr3_J35267	4	Chloroplast	chloroplast	steelblue	Ancestral	NA	NA	0.808157	NA	0	ribosome-binding factor A	Ribosome	Translation, ribosomal structure and biogenesis	INFORMATION STORAGE AND PROCESSING
		Phatr3_J7893	3	Chloroplast	signal peptide	NA	Ancestral	NA	NA	0.510548	NA	0	30S ribosomal protein S15	Ribosome	Translation, ribosomal structure and biogenesis	INFORMATION STORAGE AND PROCESSING
		Phatr3_J8802	4	Chloroplast	chloroplast	steelblue	Ancestral	NA	NA	0.503779	NA	0	Ribosomal protein S21	Ribosome	Translation, ribosomal structure and biogenesis	INFORMATION STORAGE AND PROCESSING
	Initiation	Phatr3_J10722	3	NA	chloroplast	steelblue	Ancestral	NA	0.642039	NA	NA	0	Translation initiation factor 4F, helicase subunit (eIF-4A) and related helicases	Initiation	Translation, ribosomal structure and biogenesis	INFORMATION STORAGE AND PROCESSING
		Phatr3_J10835	3	NA	other localisation	steelblue	NA	NA	0.545175	0.512254	NA	0	Translation initiation factor 2	Initiation	Translation, ribosomal structure and biogenesis	INFORMATION STORAGE AND PROCESSING
		Phatr3_J11652	4	Chloroplast	signal peptide	steelblue	NA	NA	0.548986	0.676514	NA	0	Translation initiation factor 3	Initiation	Translation, ribosomal structure and biogenesis	INFORMATION STORAGE AND PROCESSING
		Phatr3_J41511	3	Chloroplast	chloroplast	NA	Ancestral	NA	NA	0.56921	NA	K02356	Translation elongation factor P	Initiation	Translation, ribosomal structure and biogenesis	INFORMATION STORAGE AND PROCESSING
	Branched chain	Phatr3_J10779	3	Chloroplast	chloroplast	NA	Ancestral	NA	NA	0.588393	NA	K00826	Branched-chain amino acid aminotransferase II	Branched chain	Amino acid transport and metabolism	METABOLISM
		Phatr3_J30967	4	Chloroplast	chloroplast	steelblue	Ancestral	NA	NA	0.807435	NA	K00053	Keto-acid reductoisomerase	Branched chain	Amino acid transport and metabolism	METABOLISM
		Phatr3_J44618	3	Chloroplast	chloroplast	steelblue	NA	NA	NA	0.617385	NA	K01649	Alpha-isopropylmalate synthase/homocitrate synthase	Branched chain	Amino acid transport and metabolism	METABOLISM
	Carbon	Phatr3_J31994	4	Chloroplast	signal peptide	steelblue	NA	NA	0.713158	0.625289	NA	K03841	Fructose-1,6-bisphosphatase	Carbon	Carbohydrate transport and metabolism	METABOLISM
		Phatr3_J41423	3	Chloroplast	chloroplast	NA	Ancestral	NA	NA	-0.681249	NA	K01623	Fructose-bisphosphate aldolase	Carbon	Carbohydrate transport and metabolism	METABOLISM
		Phatr3_J46871	3	Chloroplast	signal peptide	steelblue	Ancestral	NA	NA	NA	NA	0	ribulose-1,5-bisphosphate carboxylase/oxygenase small subunit N-methyltransferase I	Carbon	Posttranslational modification, protein turnover, chaperones	CELLULAR PROCESSES AND SIGNALLING
	Chaperone	Phatr3_J12140	3	NA	other localisation	steelblue	Ancestral	NA	NA	0.562555	NA	K03686	Chaperone protein DnaJ	Chaperone	Posttranslational modification, protein turnover, chaperones	CELLULAR PROCESSES AND SIGNALLING
		Phatr3_J13424	3	Chloroplast	chloroplast	NA	Ancestral	NA	NA	0.671111	NA	K03686	Chaperone protein DnaJ	Chaperone	Posttranslational modification, protein turnover, chaperones	CELLULAR PROCESSES AND SIGNALLING
		Phatr3_J44382	3	Chloroplast	chloroplast	NA	Ancestral	NA	NA	0.532889	NA	0	ATP-dependent Clp protease, proteolytic subunit	Chaperone	Posttranslational modification, protein turnover, chaperones	CELLULAR PROCESSES AND SIGNALLING
		Phatr3_J44959	3	Chloroplast	signal peptide	NA	Ancestral	NA	NA	0.519612	NA	K09523	Molecular chaperone (DnaJ superfamily)	Chaperone	Posttranslational modification, protein turnover, chaperones	CELLULAR PROCESSES AND SIGNALLING
		Phatr3_J47446	4	Chloroplast	signal peptide	steelblue	NA	NA	0.580017	0.794001	NA	0	Molecular chaperone (DnaJ superfamily)	Chaperone	Posttranslational modification, protein turnover, chaperones	CELLULAR PROCESSES AND SIGNALLING
		Phatr3_J50067	3	NA	other localisation	steelblue	Ancestral	NA	NA	0.718415	NA	0	Chaperone protein DnaJ	Chaperone	Posttranslational modification, protein turnover, chaperones	CELLULAR PROCESSES AND SIGNALLING
		Phatr3_J55215	3	Chloroplast	chloroplast	NA	Ancestral	NA	NA	0.523439	NA	0	Molecular chaperone (HSP90 family)	Chaperone	Posttranslational modification, protein turnover, chaperones	CELLULAR PROCESSES AND SIGNALLING
	DNA	Phatr3_EG00704	3	NA	other localisation	steelblue	Ancestral	NA	0.603738	NA	NA	0	5'-3' exonuclease XRN1/KEM1/SEP1 involved in DNA strand exchange and mRNA turnover	DNA	Replication, recombination and repair	INFORMATION STORAGE AND PROCESSING
		Phatr3_EG01543	3	NA	Incomplete	steelblue	Ancestral	NA	0.632753	NA	NA	0	5'-3' exonuclease XRN1/KEM1/SEP1 involved in DNA strand exchange and mRNA turnover	DNA	Replication, recombination and repair	INFORMATION STORAGE AND PROCESSING
		Phatr3_EG02257	3	NA	other localisation	steelblue	Ancestral	NA	0.612574	NA	NA	0	5'-3' exonuclease XRN1/KEM1/SEP1 involved in DNA strand exchange and mRNA turnover	DNA	Replication, recombination and repair	INFORMATION STORAGE AND PROCESSING
		Phatr3_J33633	4	Chloroplast	chloroplast	NA	Ancestral	NA	0.543924	0.79968	NA	K02469	DNA gyrase/topoisomerase IV, subunit A	DNA	Replication, recombination and repair	INFORMATION STORAGE AND PROCESSING
		Phatr3_J44096	4	Chloroplast	signal peptide	steelblue	NA	NA	0.57626	0.823858	NA	0	Adenosine N6 DNA methyltransferase	DNA	Chromatin structure and dynamics	INFORMATION STORAGE AND PROCESSING
Phatr3_J22332				Chloroplast	signal peptide	steelblue	Ancestral	_
	tRNA activation	Phatr3_J16911	4	Chloroplast	signal peptide	NA	Ancestral	NA	0.598192	0.873868	NA	K15331	tRNA uracil-5-methyltransferase and related tRNA-modifying enzymes	tRNA activation	Translation, ribosomal structure and biogenesis	INFORMATION STORAGE AND PROCESSING
		Phatr3_J16963	3	Chloroplast	signal peptide	NA	Ancestral	NA	NA	0.690516	NA	0	Glutaminyl-tRNA ligase	tRNA activation	Translation, ribosomal structure and biogenesis	INFORMATION STORAGE AND PROCESSING
		Phatr3_J17198	4	NA	chloroplast	steelblue	Ancestral	NA	0.534653	0.620582	NA	K01870	Isoleucyl-tRNA synthetase	tRNA activation	Translation, ribosomal structure and biogenesis	INFORMATION STORAGE AND PROCESSING
		Phatr3_J21513	3	Chloroplast	signal peptide	NA	Ancestral	NA	NA	0.51312	NA	K01873	Valyl-tRNA synthetase	tRNA activation	Translation, ribosomal structure and biogenesis	INFORMATION STORAGE AND PROCESSING
		Phatr3_J33493	3	Chloroplast	mitochondrion	NA	Ancestral	NA	NA	0.535023	NA	K01868	Threonyl-tRNA synthetase	tRNA activation	Translation, ribosomal structure and biogenesis	INFORMATION STORAGE AND PROCESSING
		Phatr3_J42844	4	NA	other localisation	steelblue	Ancestral	NA	0.606848	0.713793	NA	K15332	tRNA uracil-5-methyltransferase and related tRNA-modifying enzymes	tRNA activation	Translation, ribosomal structure and biogenesis	INFORMATION STORAGE AND PROCESSING
		Phatr3_J43016	4	NA	other localisation	steelblue	Ancestral	NA	0.614236	0.796843	NA	K01873	Valyl-tRNA synthetase	tRNA activation	Translation, ribosomal structure and biogenesis	INFORMATION STORAGE AND PROCESSING
		Phatr3_J44055	3	NA	other localisation	steelblue	NA	NA	0.605156	0.836957	NA	0	tRNA uracil-5-methyltransferase and related tRNA-modifying enzymes	tRNA activation	Translation, ribosomal structure and biogenesis	INFORMATION STORAGE AND PROCESSING
		Phatr3_J45715	4	Chloroplast	chloroplast	steelblue	NA	NA	0.582962	0.742885	NA	0	Cysteinyl-tRNA synthetase	tRNA activation	Translation, ribosomal structure and biogenesis	INFORMATION STORAGE AND PROCESSING
		Phatr3_J47290	4	Chloroplast	signal peptide	steelblue	NA	NA	0.730535	0.909155	NA	0	tRNA uracil-5-methyltransferase and related tRNA-modifying enzymes	tRNA activation	Translation, ribosomal structure and biogenesis	INFORMATION STORAGE AND PROCESSING
		Phatr3_J51120	3	Chloroplast	signal peptide	NA	Ancestral	NA	NA	0.690763	NA	0	Leucine--tRNA ligase	tRNA activation	Intracellular trafficking, secretion, and vesicular transport	CELLULAR PROCESSES AND SIGNALLING
		Phatr3_J7426	3	NA	other localisation	steelblue	NA	NA	0.682512	0.590329	NA	0	Cysteinyl-tRNA synthetase	tRNA activation	Translation, ribosomal structure and biogenesis	INFORMATION STORAGE AND PROCESSING
	Ribosome	Phatr3_J10774	3	Chloroplast	signal peptide	NA	Ancestral	NA	NA	0.577583	NA	K02876	Mitochondrial/chloroplast ribosomal protein L15/L10	Ribosome	Translation, ribosomal structure and biogenesis	INFORMATION STORAGE AND PROCESSING
		Phatr3_J10847	3	Chloroplast	chloroplast	NA	Ancestral	NA	NA	0.527783	NA	0	Ribosomal protein S1	Ribosome	Translation, ribosomal structure and biogenesis	INFORMATION STORAGE AND PROCESSING
		Phatr3_J14645	5	Chloroplast	signal peptide	steelblue	Ancestral	NA	0.536094	0.570948	NA	0	Ribosome-associated, Iojap	Ribosome	Translation, ribosomal structure and biogenesis	INFORMATION STORAGE AND PROCESSING
		Phatr3_J14715	3	Chloroplast	chloroplast	NA	Ancestral	NA	NA	0.768907	NA	K02864	50S ribosomal protein S10	Ribosome	Translation, ribosomal structure and biogenesis	INFORMATION STORAGE AND PROCESSING
		Phatr3_J19122	3	NA	Incomplete	steelblue	Ancestral	NA	0.589033	NA	NA	K14191	Ribosomal RNA adenine dimethylase	Ribosome	RNA processing and modification	INFORMATION STORAGE AND PROCESSING
		Phatr3_J3351	5	Chloroplast	signal peptide	steelblue	Ancestral	NA	0.694435	0.862912	NA	0	Ribosomal RNA adenine dimethylase	Ribosome	RNA processing and modification	INFORMATION STORAGE AND PROCESSING
		Phatr3_J33658	3	Chloroplast	signal peptide	steelblue	NA	NA	NA	0.541088	NA	0	chloroplast 29 kDa ribonucleoprotein	Ribosome	RNA processing and modification	INFORMATION STORAGE AND PROCESSING
		Phatr3_J35267	4	Chloroplast	chloroplast	steelblue	Ancestral	NA	NA	0.813794	NA	0	ribosome-binding factor A	Ribosome	Translation, ribosomal structure and biogenesis	INFORMATION STORAGE AND PROCESSING
		Phatr3_J7893	3	Chloroplast	signal peptide	NA	Ancestral	NA	NA	0.576535	NA	0	30S ribosomal protein S15	Ribosome	Translation, ribosomal structure and biogenesis	INFORMATION STORAGE AND PROCESSING
		Phatr3_J8802	3	Chloroplast	chloroplast	steelblue	Ancestral	NA	NA	NA	NA	0	Ribosomal protein S21	Ribosome	Translation, ribosomal structure and biogenesis	INFORMATION STORAGE AND PROCESSING
	Glutamine/Glutamate	Phatr3_J23059	3	Chloroplast	signal peptide	NA	Ancestral	NA	NA	0.540989	NA	K14455	Aspartate aminotransferase/Glutamic oxaloacetic transaminase AAT1/GOT2	Glutamine/Glutamate	Amino acid transport and metabolism	METABOLISM
		Phatr3_J23871	3	NA	mitochondrion	steelblue	Ancestral	NA	NA	0.50352	NA	K14455	Aspartate aminotransferase/Glutamic oxaloacetic transaminase AAT1/GOT2	Glutamine/Glutamate	Amino acid transport and metabolism	METABOLISM
		Phatr3_J24739	3	Chloroplast	chloroplast	steelblue	Ancestral	NA	NA	NA	NA	K00284	Glutamate synthase	Glutamine/Glutamate	Amino acid transport and metabolism	METABOLISM
	Initiation	Phatr3_J10722	3	NA	chloroplast	steelblue	Ancestral	NA	0.623595	NA	NA	0	Translation initiation factor 4F, helicase subunit (eIF-4A) and related helicases	Initiation	Translation, ribosomal structure and biogenesis	INFORMATION STORAGE AND PROCESSING
		Phatr3_J10835	3	NA	other localisation	steelblue	NA	NA	0.599489	0.590927	NA	0	Translation initiation factor 2	Initiation	Translation, ribosomal structure and biogenesis	INFORMATION STORAGE AND PROCESSING
		Phatr3_J11652	4	Chloroplast	signal peptide	steelblue	NA	NA	0.581992	0.735437	NA	0	Translation initiation factor 3	Initiation	Translation, ribosomal structure and biogenesis	INFORMATION STORAGE AND PROCESSING
		Phatr3_J41511	3	Chloroplast	chloroplast	NA	Ancestral	NA	NA	0.537953	NA	K02356	Translation elongation factor P	Initiation	Translation, ribosomal structure and biogenesis	INFORMATION STORAGE AND PROCESSING
	Light	Phatr3_J10243	3	Chloroplast	signal peptide	NA	Ancestral	NA	NA	-0.597529	NA	0	fucoxanthin chlorophyll a/c protein	Light	Energy production and conversion	METABOLISM
		Phatr3_J44733	3	Chloroplast	chloroplast	NA	Ancestral	NA	NA	0.542216	NA	0	Chlorophyll A-B binding protein	Light	Energy production and conversion	METABOLISM
		Phatr3_J48882	3	Chloroplast	signal peptide	NA	Ancestral	NA	NA	-0.673734	NA	0	fucoxanthin chlorophyll a/c protein	Light	Energy production and conversion	METABOLISM
	DNA	Phatr3_EG00704	3	NA	other localisation	steelblue	Ancestral	NA	0.624946	NA	NA	0	5'-3' exonuclease XRN1/KEM1/SEP1 involved in DNA strand exchange and mRNA turnover	DNA	Replication, recombination and repair	INFORMATION STORAGE AND PROCESSING
		Phatr3_EG01543	3	NA	Incomplete	steelblue	Ancestral	NA	0.628138	NA	NA	0	5'-3' exonuclease XRN1/KEM1/SEP1 involved in DNA strand exchange and mRNA turnover	DNA	Replication, recombination and repair	INFORMATION STORAGE AND PROCESSING
		Phatr3_EG02257	3	NA	other localisation	steelblue	Ancestral	NA	0.620063	NA	NA	0	5'-3' exonuclease XRN1/KEM1/SEP1 involved in DNA strand exchange and mRNA turnover	DNA	Replication, recombination and repair	INFORMATION STORAGE AND PROCESSING
		Phatr3_J33633	4	Chloroplast	chloroplast	NA	Ancestral	NA	0.570007	0.783505	NA	K02469	DNA gyrase/topoisomerase IV, subunit A	DNA	Replication, recombination and repair	INFORMATION STORAGE AND PROCESSING
		Phatr3_J44096	4	Chloroplast	signal peptide	steelblue	NA	NA	0.619761	0.815147	NA	0	Adenosine N6 DNA methyltransferase	DNA	Chromatin structure and dynamics	INFORMATION STORAGE AND PROCESSING
		Phatr3_J47215	3	Chloroplast	chloroplast	steelblue	NA	NA	NA	0.500205	NA	0	N-6 Adenine-specific DNA methylase	DNA	Chromatin structure and dynamics	INFORMATION STORAGE AND PROCESSING
	Chorismate/Trp	Phatr3_J17238	3	Chloroplast	chloroplast	NA	Ancestral	NA	0.544363	NA	NA	0	Anthranilate synthase	Chorismate/Trp	Amino acid transport and metabolism	METABOLISM
		Phatr3_J31981	5	Chloroplast	signal peptide	steelblue	Ancestral	NA	0.706	0.676505	NA	0	Indole-3-glycerophosphate synthase	Chorismate/Trp	Amino acid transport and metabolism	METABOLISM
		Phatr3_J35057	4	NA	chloroplast	steelblue	Ancestral	NA	0.657878	0.641013	NA	K01609	Phosphoribosylanthranilate isomerase	Chorismate/Trp	Amino acid transport and metabolism	METABOLISM
	Chaperone	Phatr3_J12140	4	NA	other localisation	steelblue	Ancestral	NA	0.510872	0.636815	NA	K03686	Chaperone protein DnaJ	Chaperone	Posttranslational modification, protein turnover, chaperones	CELLULAR PROCESSES AND SIGNALLING
		Phatr3_J13424	3	Chloroplast	chloroplast	NA	Ancestral	NA	NA	0.633501	NA	K03686	Chaperone protein DnaJ	Chaperone	Posttranslational modification, protein turnover, chaperones	CELLULAR PROCESSES AND SIGNALLING
		Phatr3_J47446	4	Chloroplast	signal peptide	steelblue	NA	NA	0.565685	0.837096	NA	0	Molecular chaperone (DnaJ superfamily)	Chaperone	Posttranslational modification, protein turnover, chaperones	CELLULAR PROCESSES AND SIGNALLING
		Phatr3_J50067	3	NA	other localisation	steelblue	Ancestral	NA	NA	0.7425	NA	0	Chaperone protein DnaJ	Chaperone	Posttranslational modification, protein turnover, chaperones	CELLULAR PROCESSES AND SIGNALLING
	Branched chain	Phatr3_J10779	3	Chloroplast	chloroplast	NA	Ancestral	NA	NA	0.585608	NA	K00826	Branched-chain amino acid aminotransferase II	Branched chain	Amino acid transport and metabolism	METABOLISM
		Phatr3_J30967	4	Chloroplast	chloroplast	steelblue	Ancestral	NA	NA	0.779055	NA	K00053	Keto-acid reductoisomerase	Branched chain	Amino acid transport and metabolism	METABOLISM
		Phatr3_J44618	4	Chloroplast	chloroplast	steelblue	NA	NA	0.532951	0.641556	NA	K01649	Alpha-isopropylmalate synthase/homocitrate synthase	Branched chain	Amino acid transport and metabolism	METABOLISM
	Carbon	Phatr3_J31994	4	Chloroplast	signal peptide	steelblue	NA	NA	0.677056	0.555585	NA	K03841	Fructose-1,6-bisphosphatase	Carbon	Carbohydrate transport and metabolism	METABOLISM
		Phatr3_J41423	3	Chloroplast	chloroplast	NA	Ancestral	NA	NA	-0.712144	NA	K01623	Fructose-bisphosphate aldolase	Carbon	Carbohydrate transport and metabolism	METABOLISM
		Phatr3_J46871	3	Chloroplast	signal peptide	steelblue	Ancestral	NA	NA	NA	NA	0	ribulose-1,5-bisphosphate carboxylase/oxygenase small subunit N-methyltransferase I	Carbon	Posttranslational modification, protein turnover, chaperones	CELLULAR PROCESSES AND SIGNALLING
Phatr3_J22803				Chloroplast	signal peptide	black	PXR ancestor	Eustigmatophytes only; _
	tRNA activation	Phatr3_draftJ1569	3	Chloroplast	chloroplast	NA	PXR ancestor	Eustigmatophytes only; _	NA	NA	NA	0	Cysteinyl-tRNA synthetase	tRNA activation	Translation, ribosomal structure and biogenesis	INFORMATION STORAGE AND PROCESSING
		Phatr3_EG02402	3	Chloroplast	chloroplast	NA	PXR ancestor	Eustigmatophytes only; _	NA	NA	NA	0	Phenylyalanyl-tRNA ligase	tRNA activation	Translation, ribosomal structure and biogenesis	INFORMATION STORAGE AND PROCESSING
		Phatr3_J13445	3	NA	other localisation	NA	PXR ancestor	Eustigmatophytes only; _	NA	0.578056	NA	0	Phenylyalanyl-tRNA ligase	tRNA activation	Translation, ribosomal structure and biogenesis	INFORMATION STORAGE AND PROCESSING
		Phatr3_J15374	3	Chloroplast	signal peptide	NA	PXR ancestor	NA	NA	0.710171	NA	0	Seryl-tRNA synthetase	tRNA activation	Translation, ribosomal structure and biogenesis	INFORMATION STORAGE AND PROCESSING
		Phatr3_J25331	3	NA	other localisation	NA	PXR ancestor	Eustigmatophytes only; _	NA	0.641287	NA	K01889	Phenylyalanyl-tRNA ligase	tRNA activation	Translation, ribosomal structure and biogenesis	INFORMATION STORAGE AND PROCESSING
		Phatr3_J29029	3	Chloroplast	signal peptide	NA	PXR ancestor	NA	NA	0.634137	NA	0	Methionine--tRNA ligase	tRNA activation	Translation, ribosomal structure and biogenesis	INFORMATION STORAGE AND PROCESSING
		Phatr3_J30572	3	NA	other localisation	NA	PXR ancestor	NA	-0.527306	0.553831	NA	K01875	Seryl-tRNA synthetase	tRNA activation	Translation, ribosomal structure and biogenesis	INFORMATION STORAGE AND PROCESSING
		Phatr3_J43097	3	Chloroplast	signal peptide	NA	PXR ancestor	NA	NA	0.662622	NA	K01881	Prolyl-tRNA synthetase	tRNA activation	Translation, ribosomal structure and biogenesis	INFORMATION STORAGE AND PROCESSING
		Phatr3_J43278	3	NA	mitochondrion	NA	PXR ancestor	Eustigmatophytes only; _	NA	0.70925	NA	0	Cysteinyl-tRNA synthetase	tRNA activation	Translation, ribosomal structure and biogenesis	INFORMATION STORAGE AND PROCESSING
		Phatr3_J45715	4	Chloroplast	chloroplast	NA	PXR ancestor	Eustigmatophytes only; _	NA	0.834679	NA	0	Cysteinyl-tRNA synthetase	tRNA activation	Translation, ribosomal structure and biogenesis	INFORMATION STORAGE AND PROCESSING
		Phatr3_J47290	3	Chloroplast	signal peptide	NA	PXR ancestor	NA	NA	0.526336	NA	0	tRNA uracil-5-methyltransferase and related tRNA-modifying enzymes	tRNA activation	Translation, ribosomal structure and biogenesis	INFORMATION STORAGE AND PROCESSING
		Phatr3_J49353	3	Chloroplast	signal anchor	NA	PXR ancestor	Eustigmatophytes only; _	NA	NA	NA	0	Cysteinyl-tRNA synthetase	tRNA activation	Translation, ribosomal structure and biogenesis	INFORMATION STORAGE AND PROCESSING
	Chaperone	Phatr3_J12188	4	Chloroplast	chloroplast	NA	PXR ancestor	Eustigmatophytes only; _	NA	0.612607	NA	K03687	Molecular chaperone of the GrpE family	Chaperone	Posttranslational modification, protein turnover, chaperones	CELLULAR PROCESSES AND SIGNALLING
		Phatr3_J41721	3	Chloroplast	chloroplast	NA	NA	NA	-0.592302	0.695003	NA	K04077	Mitochondrial chaperonin, Cpn60/Hsp60p	Chaperone	Posttranslational modification, protein turnover, chaperones	CELLULAR PROCESSES AND SIGNALLING
		Phatr3_J8230	3	Chloroplast	chloroplast	NA	NA	NA	-0.541004	0.648071	NA	K04078	Mitochondrial chaperonin	Chaperone	Posttranslational modification, protein turnover, chaperones	CELLULAR PROCESSES AND SIGNALLING
	Chlorophyll	Phatr3_J10100	3	NA	chloroplast	black	PXR ancestor	NA	0.675368	NA	NA	K03403	Magnesium chelatase, ChlN subunit	Chlorophyll	Coenzyme transport and metabolism	METABOLISM
		Phatr3_J18872	3	Chloroplast	chloroplast	NA	PXR ancestor	NA	-0.672823	NA	NA	K03428	Magnesium-protoporphyrin IX methyltransferase	Chlorophyll	Coenzyme transport and metabolism	METABOLISM
		Phatr3_J19188	4	Chloroplast	chloroplast	NA	PXR ancestor	Eustigmatophytes only; _	-0.576807	NA	NA	K01599	Uroporphyrinogen decarboxylase	Chlorophyll	Coenzyme transport and metabolism	METABOLISM
		Phatr3_J20757	3	Chloroplast	chloroplast	NA	PXR ancestor	NA	-0.51161	NA	NA	0	Uroporphyrinogen decarboxylase	Chlorophyll	Coenzyme transport and metabolism	METABOLISM
		Phatr3_J31109	3	Chloroplast	chloroplast	NA	NA	Eustigmatophytes only; _	-0.643201	NA	NA	K00231	Protoporphyrinogen oxidase	Chlorophyll	Coenzyme transport and metabolism	METABOLISM
		Phatr3_J33017	4	Chloroplast	chloroplast	NA	PXR ancestor	Eustigmatophytes only; _	-0.551117	NA	NA	K03404	Magnesium chelatase, ChlI subunit	Chlorophyll	Coenzyme transport and metabolism	METABOLISM
		Phatr3_J48917	3	Chloroplast	signal peptide	NA	PXR ancestor	Eustigmatophytes only; _	NA	NA	NA	0	Pheophorbide a oxidase domain containing protein	Chlorophyll	General function prediction only	POORLY CHARACTERIZED
	Chorismate	Phatr3_J18246	3	Chloroplast	chloroplast	NA	PXR ancestor	NA	NA	0.762197	NA	K00800	Pentafunctional AROM protein (EPSP synthase)	Chorismate	Amino acid transport and metabolism	METABOLISM
		Phatr3_J20809	3	Chloroplast	signal peptide	NA	PXR ancestor	NA	NA	0.618685	NA	K01735	Pentafunctional AROM protein (Dehydroquinate synthase)	Chorismate	Amino acid transport and metabolism	METABOLISM
		Phatr3_J43429	3	Chloroplast	chloroplast	NA	PXR ancestor	NA	NA	0.689417	NA	K01736	Chorismate synthase	Chorismate	Amino acid transport and metabolism	METABOLISM
		Phatr3_J6807	3	Chloroplast	signal peptide	NA	PXR ancestor	Eustigmatophytes only; _	NA	NA	NA	K00891	Pentafunctional AROM protein (Shikimate kinase)	Chorismate	Amino acid transport and metabolism	METABOLISM
	Cysteine	Phatr3_EG02399	3	Chloroplast	chloroplast	NA	PXR ancestor	Eustigmatophytes only; _	NA	NA	NA	K00390	Phosphoadenosine phosphosulfate reductase	Cysteine	Nucleotide transport and metabolism	METABOLISM
		Phatr3_J12902	3	Chloroplast	chloroplast	NA	PXR ancestor	Eustigmatophytes only; _	NA	NA	NA	K00366	Sulfite reductase (ferredoxin)	Cysteine	Inorganic ion transport and metabolism	METABOLISM
		Phatr3_J13476	3	Chloroplast	signal peptide	NA	PXR ancestor	Eustigmatophytes only; _	NA	NA	NA	K00640	Serine O-acetyltransferase	Cysteine	Amino acid transport and metabolism	METABOLISM
	Lysine	Phatr3_J26813	3	Chloroplast	chloroplast	NA	NA	NA	-0.507371	0.682517	NA	0	Homoserine dehydrogenase	Lysine	Amino acid transport and metabolism	METABOLISM
		Phatr3_J34582	3	Chloroplast	chloroplast	NA	PXR ancestor	Eustigmatophytes only; _	NA	NA	NA	K01778	Diaminopimelate epimerase	Lysine	Amino acid transport and metabolism	METABOLISM
		Phatr3_J4025	3	Chloroplast	signal peptide	NA	PXR ancestor	NA	NA	0.750933	NA	K00215	Dihydrodipicolinate reductase	Lysine	Amino acid transport and metabolism	METABOLISM
	Nucleotide activation	Phatr3_J41676	3	Chloroplast	chloroplast	NA	PXR ancestor	NA	NA	0.577706	NA	K00940	Nucleoside diphosphate kinase	Nucleotide activation	Nucleotide transport and metabolism	METABOLISM
		Phatr3_J42104	3	NA	other localisation	NA	PXR ancestor	NA	-0.557535	0.62571	NA	K00940	Nucleoside diphosphate kinase	Nucleotide activation	Nucleotide transport and metabolism	METABOLISM
		Phatr3_J49533	3	Chloroplast	chloroplast	NA	PXR ancestor	NA	NA	0.572329	NA	K03301	nucleotide transporter 1	Nucleotide activation	Nucleotide transport and metabolism	METABOLISM
	photosynthesis	Phatr3_J20331	3	Chloroplast	chloroplast	NA	NA	NA	-0.515593	0.51669	NA	K02716	PsbO	photosynthesis	Energy production and conversion	METABOLISM
		Phatr3_J36840	3	Chloroplast	signal peptide	NA	NA	Eustigmatophytes only; _	NA	-0.506179	NA	0	PGR5-like protein	photosynthesis	Energy production and conversion	METABOLISM
		Phatr3_J42329	3	Chloroplast	chloroplast	NA	PXR ancestor	Eustigmatophytes only; _	NA	NA	NA	0	CPLD51 protein required for cyt b6 assembly	Photosynthesis	Energy production and conversion	METABOLISM
		Phatr3_J44056	3	Chloroplast	signal peptide	NA	NA	Eustigmatophytes only; _	-0.515598	NA	NA	K08906	Cytochrome c6	photosynthesis	Energy production and conversion	METABOLISM
	PtdIns	Phatr3_J17226	3	Chloroplast	signal peptide	NA	PXR ancestor	Eustigmatophytes only; _	NA	NA	NA	0	Inositol monophosphatase	PtdIns	Carbohydrate transport and metabolism	METABOLISM
		Phatr3_J18323	3	NA	other localisation	NA	PXR ancestor	Eustigmatophytes only; _	NA	0.647074	NA	K01092	Inositol monophosphatase	PtdIns	Carbohydrate transport and metabolism	METABOLISM
		Phatr3_J29004	3	NA	other localisation	NA	PXR ancestor	Eustigmatophytes only; _	NA	0.658494	NA	K01092	Inositol monophosphatase	PtdIns	Carbohydrate transport and metabolism	METABOLISM
		Phatr3_J44790	3	Chloroplast	signal peptide	NA	PXR ancestor	NA	NA	0.582945	NA	K05286	GPI-alpha-mannosyltransferase III (GPI10/PIG-B) involved in glycosylphosphatidylinositol anchor biosynthesis	PtdIns	Posttranslational modification, protein turnover, chaperones	CELLULAR PROCESSES AND SIGNALLING
Phatr3_J23830				Chloroplast	chloroplast	brown4	PXR ancestor	_
	tRNA activation	Phatr3_EG02402	3	Chloroplast	chloroplast	NA	PXR ancestor	NA	-0.590681	NA	NA	0	Phenylyalanyl-tRNA ligase	tRNA activation	Translation, ribosomal structure and biogenesis	INFORMATION STORAGE AND PROCESSING
		Phatr3_J23920	3	Chloroplast	signal peptide	NA	PXR ancestor	NA	-0.528936	NA	NA	K01892	Histidyl-tRNA synthetase	tRNA activation	Translation, ribosomal structure and biogenesis	INFORMATION STORAGE AND PROCESSING
		Phatr3_J42247	3	Chloroplast	chloroplast	NA	PXR ancestor	NA	-0.580018	NA	NA	K01893	Asparaginyl-tRNA ligase	tRNA activation	Translation, ribosomal structure and biogenesis	INFORMATION STORAGE AND PROCESSING
	Lysine	Phatr3_J21592	3	Chloroplast	chloroplast	NA	PXR ancestor	NA	-0.511973	NA	NA	K01586	Ornithine decarboxylase	Lysine	Amino acid transport and metabolism	METABOLISM
		Phatr3_J34582	3	Chloroplast	chloroplast	NA	PXR ancestor	NA	-0.655928	NA	NA	K01778	Diaminopimelate epimerase	Lysine	Amino acid transport and metabolism	METABOLISM
		Phatr3_J45777	3	Chloroplast	signal peptide	NA	NA	NA	-0.61285	-0.503209	NA	0	Aspartate-semialdehyde dehydrogenase	Lysine	Amino acid transport and metabolism	METABOLISM
	Fatty Acid- synthesis	Phatr3_draftJ1143	3	Chloroplast	signal peptide	NA	PXR ancestor	NA	-0.602133	NA	NA	K02372	3-hydroxyacyl-[acyl-carrier-protein] dehydratase FabZ	Fatty Acid- synthesis	Coenzyme transport and metabolism	METABOLISM
		Phatr3_J13073	3	Chloroplast	chloroplast	NA	PXR ancestor	NA	-0.765593	NA	NA	K00059	Mitochondrial/plastidial beta-ketoacyl-ACP reductase	Fatty Acid- synthesis	Lipid transport and metabolism	METABOLISM
		Phatr3_J55157	3	Chloroplast	signal peptide	NA	PXR ancestor	NA	-0.574629	NA	NA	K02372	3-hydroxyacyl-[acyl-carrier-protein] dehydratase FabZ	Fatty Acid- synthesis	Coenzyme transport and metabolism	METABOLISM
Phatr3_J24610				Chloroplast	chloroplast	blue	Ancestral	_
	Carbon	Phatr3_J20779	4	Chloroplast	signal peptide	blue	NA	NA	0.557048	0.580535	NA	K00616	Fructose bisphosphate aldolase	Carbon	Carbohydrate transport and metabolism	METABOLISM
		Phatr3_J22122	3	Chloroplast	chloroplast	blue	Ancestral	NA	NA	NA	NA	K00134	Glyceraldehyde 3-phosphate dehydrogenase	Carbon	Carbohydrate transport and metabolism	METABOLISM
		Phatr3_J22993	5	Chloroplast	signal peptide	blue	Ancestral	NA	0.503694	0.519508	NA	K01624	fructose-bisphosphate aldolase	Carbon	Carbohydrate transport and metabolism	METABOLISM
		Phatr3_J29157	3	Chloroplast	chloroplast	blue	Ancestral	NA	NA	NA	NA	K00927	3-phosphoglycerate kinase	Carbon	Carbohydrate transport and metabolism	METABOLISM
		Phatr3_J41856	3	Chloroplast	signal peptide	blue	Ancestral	NA	NA	NA	NA	K00615	Transketolase	Carbon	Carbohydrate transport and metabolism	METABOLISM
	Carbon/Glycolysis	Phatr3_J17086	4	Chloroplast	chloroplast	blue	NA	NA	0.501524	0.551269	NA	K01834	Phosphoglycerate mutase	Carbon/Glycolysis	Carbohydrate transport and metabolism	METABOLISM
		Phatr3_J37572	3	NA	other localisation	blue	Ancestral	NA	0.534128	NA	NA	0	Phosphoglycerate mutase	Carbon/Glycolysis	Carbohydrate transport and metabolism	METABOLISM
		Phatr3_J41515	4	Chloroplast	chloroplast	blue	NA	NA	0.793736	0.618713	NA	K01689	Enolase	Carbon/Glycolysis	Carbohydrate transport and metabolism	METABOLISM
	Carotenoid	Phatr3_J12330	3	Chloroplast	signal peptide	NA	Ancestral	NA	NA	0.51891	NA	K01770	2C-methyl-D-erythritol 2,4-cyclodiphosphate synthase activity	Carotenoid	Secondary metabolite biosynthesis, transport and catabolism	METABOLISM
		Phatr3_J19000	4	Chloroplast	chloroplast	NA	Ancestral	NA	0.625687	0.621298	NA	K13789	Geranylgeranyl pyrophosphate synthase/Polyprenyl synthetase	Carotenoid	Carbohydrate transport and metabolism	METABOLISM
		Phatr3_J31683	4	Chloroplast	chloroplast	NA	Ancestral	NA	0.776701	0.5146	NA	K10960	Geranylgeranyl phosphate reductase	Carotenoid	Coenzyme transport and metabolism	METABOLISM
		Phatr3_J44955	3	Chloroplast	signal peptide	NA	Ancestral	NA	0.670149	NA	NA	K03526	1-hydroxy-2-methyl-2-(E)-butenyl-4-diphosphate synthase	Carotenoid	Secondary metabolite biosynthesis, transport and catabolism	METABOLISM
		Phatr3_J45243	3	Chloroplast	chloroplast	blue	Ancestral	NA	NA	NA	NA	0	Phytoene desaturase	Carotenoid	Coenzyme transport and metabolism	METABOLISM
		Phatr3_J45919	3	Chloroplast	signal peptide	blue	Ancestral	NA	NA	NA	NA	0	Beta-carotene isomerase	Carotenoid	Coenzyme transport and metabolism	METABOLISM
		Phatr3_J54826	4	NA	other localisation	blue	Ancestral	NA	0.600974	0.546544	NA	0	Phytoene desaturase	Carotenoid	Coenzyme transport and metabolism	METABOLISM
		Phatr3_J5928	3	NA	Incomplete	blue	Ancestral	NA	0.807791	NA	NA	K09838	Zeaxanthin epoxidase, chloroplas	Carotenoid	Coenzyme transport and metabolism	METABOLISM
		Phatr3_J8835	3	Chloroplast	signal peptide	blue	Ancestral	NA	NA	NA	NA	K06443	Lycopene beta cyclase	Carotenoid	Secondary metabolite biosynthesis, transport and catabolism	METABOLISM
	Chaperone	Phatr3_J16537	5	Chloroplast	signal peptide	blue	Ancestral	NA	0.606556	0.572498	NA	K04078	Mitochondrial chaperonin	Chaperone	Posttranslational modification, protein turnover, chaperones	CELLULAR PROCESSES AND SIGNALLING
		Phatr3_J34995	4	Chloroplast	signal peptide	NA	Ancestral	NA	0.57753	0.565925	NA	0	Mitochondrial chaperonin	Chaperone	Posttranslational modification, protein turnover, chaperones	CELLULAR PROCESSES AND SIGNALLING
		Phatr3_J40933	3	Chloroplast	signal peptide	NA	Ancestral	NA	NA	0.50435	NA	0	ATP-dependent Clp protease, proteolytic subunit	Chaperone	Posttranslational modification, protein turnover, chaperones	CELLULAR PROCESSES AND SIGNALLING
		Phatr3_J41721	4	Chloroplast	chloroplast	NA	Ancestral	NA	0.525259	0.606085	NA	K04077	Mitochondrial chaperonin, Cpn60/Hsp60p	Chaperone	Posttranslational modification, protein turnover, chaperones	CELLULAR PROCESSES AND SIGNALLING
		Phatr3_J44959	3	Chloroplast	signal peptide	NA	Ancestral	NA	NA	0.597058	NA	K09523	Molecular chaperone (DnaJ superfamily)	Chaperone	Posttranslational modification, protein turnover, chaperones	CELLULAR PROCESSES AND SIGNALLING
		Phatr3_J8230	3	Chloroplast	chloroplast	NA	Ancestral	NA	NA	0.501895	NA	K04078	Mitochondrial chaperonin	Chaperone	Posttranslational modification, protein turnover, chaperones	CELLULAR PROCESSES AND SIGNALLING
	Chlorophyll	Phatr3_J10640	3	Chloroplast	signal peptide	NA	Ancestral	NA	0.594552	NA	NA	K00228	Coproporphyrinogen III oxidase	Chlorophyll	Coenzyme transport and metabolism	METABOLISM
		Phatr3_J12807	3	Chloroplast	signal peptide	NA	Ancestral	NA	NA	0.577204	NA	K04040	Bacteriochlorophyll/chlorophyll synthetase	Chlorophyll	Coenzyme transport and metabolism	METABOLISM
		Phatr3_J13001	3	Chloroplast	signal peptide	NA	NA	NA	0.526187	0.555802	NA	K00218	Protochlorophyllide reductase A	Chlorophyll	Coenzyme transport and metabolism	METABOLISM
		Phatr3_J15068	4	Chloroplast	chloroplast	NA	Ancestral	NA	0.542467	0.578725	NA	K00228	Coproporphyrinogen III oxidase	Chlorophyll	Coenzyme transport and metabolism	METABOLISM
		Phatr3_J15980	3	Chloroplast	chloroplast	NA	Ancestral	NA	NA	0.545728	NA	0	Putative Gun4 protein	Chlorophyll	Coenzyme transport and metabolism	METABOLISM
		Phatr3_J18872	3	Chloroplast	chloroplast	NA	NA	NA	0.720473	0.618764	NA	K03428	Magnesium-protoporphyrin IX methyltransferase	Chlorophyll	Coenzyme transport and metabolism	METABOLISM
		Phatr3_J19188	3	Chloroplast	chloroplast	NA	NA	NA	0.566016	0.722294	NA	K01599	Uroporphyrinogen decarboxylase	Chlorophyll	Coenzyme transport and metabolism	METABOLISM
		Phatr3_J30690	4	Chloroplast	signal peptide	NA	Ancestral	NA	0.706365	0.637117	NA	K19073	3,8-divinyl protochlorophyllide a 8-vinyl reductase	Chlorophyll	Coenzyme transport and metabolism	METABOLISM
		Phatr3_J31109	3	Chloroplast	chloroplast	NA	Ancestral	NA	0.574072	NA	NA	K00231	Protoporphyrinogen oxidase	Chlorophyll	Coenzyme transport and metabolism	METABOLISM
		Phatr3_J36347	3	Chloroplast	chloroplast	NA	Ancestral	NA	NA	0.508956	NA	K01845	Glutamate-1-semialdehyde 2,1-aminomutase (GSA)	Chlorophyll	Amino acid transport and metabolism	METABOLISM
		Phatr3_J41746	4	Chloroplast	chloroplast	NA	Ancestral	NA	0.641618	0.579353	NA	K01698	Delta-aminolevulinic acid dehydratase	Chlorophyll	Coenzyme transport and metabolism	METABOLISM
		Phatr3_J51811	3	Chloroplast	chloroplast	NA	Ancestral	NA	0.611285	NA	NA	K01749	Porphobilinogen deaminase	Chlorophyll	Coenzyme transport and metabolism	METABOLISM
	Division	Phatr3_J14995	3	Chloroplast	chloroplast	blue	NA	NA	NA	0.596018	NA	K03531	Cell division protein FtsZ	Division	Cell cycle control, cell division, chromosome partitioning	METABOLISM
		Phatr3_J21455	3	Chloroplast	signal peptide	NA	Ancestral	NA	NA	0.592871	NA	0	Plastid division DRPB5 machinery	Division	Intracellular trafficking, secretion, and vesicular transport	CELLULAR PROCESSES AND SIGNALLING
		Phatr3_J34093	4	Chloroplast	signal peptide	blue	NA	NA	0.605361	0.656889	NA	0	Cell division protein FtsZ	Division	Cytoskeleton	CELLULAR PROCESSES AND SIGNALLING
	Fatty Acid- head group	Phatr3_J11916	3	Chloroplast	chloroplast	blue	Ancestral	NA	NA	NA	NA	K00655	1-acyl-sn-glycerol-3-phosphate acyltransferase	Fatty Acid- head group	Lipid transport and metabolism	METABOLISM
		Phatr3_J32665	3	Chloroplast	signal anchor	NA	Ancestral	NA	NA	-0.627723	NA	0	DAG kinase-related protein	Fatty Acid- head group	Lipid transport and metabolism	METABOLISM
		Phatr3_J43469	3	Chloroplast	signal peptide	NA	Ancestral	NA	NA	-0.626517	NA	0	Acyl-CoA:diacylglycerol acyltransferase (DGAT)	Fatty Acid- head group	Lipid transport and metabolism	METABOLISM
		Phatr3_J45079	3	Chloroplast	signal peptide	NA	NA	NA	-0.546189	-0.513258	NA	0	DAG kinase-related protein	Fatty Acid- head group	signal transduction mechanisms	CELLULAR PROCESSES AND SIGNALLING
		Phatr3_J54168	4	Chloroplast	signal peptide	blue	NA	NA	0.727851	0.581466	NA	K03715	Monogalactosyldiacylglycerol synthase 1, chloroplastic	Fatty Acid- head group	Lipid transport and metabolism	METABOLISM
	Fatty Acid- synthesis	Phatr3_J10068	3	Chloroplast	chloroplast	blue	Ancestral	NA	NA	NA	NA	K00208	Enoyl ACP reductase	Fatty Acid- synthesis	Carbohydrate transport and metabolism	METABOLISM
		Phatr3_J13073	3	Chloroplast	chloroplast	blue	NA	NA	0.510769	NA	NA	K00059	Mitochondrial/plastidial beta-ketoacyl-ACP reductase	Fatty Acid- synthesis	Lipid transport and metabolism	METABOLISM
		Phatr3_J37367	3	Chloroplast	signal peptide	blue	Ancestral	NA	NA	NA	NA	K09458	Beta-ketoacyl synthase	Fatty Acid- synthesis	Lipid transport and metabolism	METABOLISM
		Phatr3_J37652	3	Chloroplast	chloroplast	blue	Ancestral	NA	NA	NA	NA	K00645	Malonyl-CoA:ACP transacylase	Fatty Acid- synthesis	Lipid transport and metabolism	METABOLISM
		Phatr3_J7626	3	Chloroplast	signal peptide	NA	NA	NA	0.707371	0.500639	NA	0	Mitochondrial/plastidial beta-ketoacyl-ACP reductase	Fatty Acid- synthesis	Lipid transport and metabolism	METABOLISM
	Fatty Acid/ elongation	Phatr3_EG02619	3	Chloroplast	chloroplast	blue	Ancestral	NA	NA	NA	NA	0	Delta 6-fatty acid desaturase/delta-8 sphingolipid desaturase	Fatty Acid/ elongation	Lipid transport and metabolism	METABOLISM
		Phatr3_J16376	3	Chloroplast	signal peptide	blue	Ancestral	NA	NA	NA	NA	K10203	Long chain fatty acid elongase	Fatty Acid/ elongation	Lipid transport and metabolism	METABOLISM
		Phatr3_J34485	4	NA	other localisation	blue	Ancestral	NA	0.654391	0.557059	NA	0	Long chain fatty acid elongase	Fatty Acid/ elongation	Lipid transport and metabolism	METABOLISM
		Phatr3_J41570	3	Chloroplast	other localisation	blue	Ancestral	NA	NA	NA	NA	K10257	Delta(12) fatty acid desaturase	Fatty Acid/ elongation	Lipid transport and metabolism	METABOLISM
	Fe-S	Phatr3_J16693	3	NA	mitochondrion	NA	Ancestral	NA	-0.538216	-0.57141	NA	K22074	NifU-like domain-containing proteins	Fe-S	Posttranslational modification, protein turnover, chaperones	CELLULAR PROCESSES AND SIGNALLING
		Phatr3_J19482	3	Chloroplast	signal peptide	NA	Ancestral	NA	0.516647	NA	NA	K11717	Cysteine desulfurase NFS1	Fe-S	Amino acid transport and metabolism	METABOLISM
		Phatr3_J46593	4	Chloroplast	chloroplast	NA	Ancestral	NA	-0.743187	-0.600357	NA	0	NifU-like domain-containing proteins	Fe-S	Posttranslational modification, protein turnover, chaperones	CELLULAR PROCESSES AND SIGNALLING
	Light	Phatr3_J11006	3	NA	chloroplast	NA	Ancestral	NA	0.893064	0.608301	NA	K08910	Light-harvesting protein	Light	Energy production and conversion	METABOLISM
		Phatr3_J13877	3	Chloroplast	chloroplast	NA	NA	NA	0.862531	0.583581	NA	0	Light-harvesting Chl a protein 8	Light	Energy production and conversion	METABOLISM
		Phatr3_J14386	4	Chloroplast	chloroplast	NA	Ancestral	NA	0.898306	0.57151	NA	0	fucoxanthin chlorophyll a/c protein	Light	Energy production and conversion	METABOLISM
		Phatr3_J14442	4	Chloroplast	signal peptide	NA	Ancestral	NA	0.870865	0.500585	NA	K08907	fucoxanthin chlorophyll a/c protein	Light	Energy production and conversion	METABOLISM
		Phatr3_J16302	4	Chloroplast	chloroplast	NA	Ancestral	NA	0.884239	0.591351	NA	0	fucoxanthin chlorophyll a/c protein	Light	Energy production and conversion	METABOLISM
		Phatr3_J16481	3	Chloroplast	chloroplast	NA	Ancestral	NA	-0.854755	NA	NA	K08907	fucoxanthin chlorophyll a/c protein	Light	Energy production and conversion	METABOLISM
		Phatr3_J17326	3	Chloroplast	chloroplast	NA	NA	NA	0.764077	0.614685	NA	0	red lineage chlorophyll a/b-binding-like protein	Light	Energy production and conversion	METABOLISM
		Phatr3_J17531	3	NA	other localisation	NA	Ancestral	NA	0.908588	0.640767	NA	0	Chlorophyll A-B binding protein	Light	Energy production and conversion	METABOLISM
		Phatr3_J17766	3	Chloroplast	chloroplast	NA	NA	NA	0.883007	0.614083	NA	K08907	Light-harvesting Chl a protein 8	Light	Energy production and conversion	METABOLISM
		Phatr3_J18049	3	NA	chloroplast	NA	Ancestral	NA	0.717567	0.670392	NA	0	fucoxanthin chlorophyll a/c protein	Light	Energy production and conversion	METABOLISM
		Phatr3_J22006	3	NA	Incomplete	NA	Ancestral	NA	0.700139	0.600966	NA	0	fucoxanthin chlorophyll a/c protein	Light	Energy production and conversion	METABOLISM
		Phatr3_J22395	4	Chloroplast	chloroplast	NA	Ancestral	NA	0.910354	0.612884	NA	0	fucoxanthin chlorophyll a/c protein	Light	Energy production and conversion	METABOLISM
		Phatr3_J22680	3	Chloroplast	chloroplast	NA	Ancestral	NA	NA	0.641284	NA	0	fucoxanthin chlorophyll a/c protein	Light	Energy production and conversion	METABOLISM
		Phatr3_J22956	3	NA	Incomplete	NA	Ancestral	NA	0.748624	0.669183	NA	K08907	fucoxanthin chlorophyll a/c protein	Light	Energy production and conversion	METABOLISM
		Phatr3_J23257	4	Chloroplast	chloroplast	NA	Ancestral	NA	0.890728	0.685702	NA	K08907	Light-harvesting protein	Light	Energy production and conversion	METABOLISM
		Phatr3_J24119	4	Chloroplast	chloroplast	NA	Ancestral	NA	0.76145	0.693523	NA	0	fucoxanthin chlorophyll a/c protein	Light	Energy production and conversion	METABOLISM
		Phatr3_J25168	3	Chloroplast	chloroplast	NA	Ancestral	NA	0.87057	NA	NA	0	fucoxanthin chlorophyll a/c protein	Light	Energy production and conversion	METABOLISM
		Phatr3_J25172	4	Chloroplast	chloroplast	NA	Ancestral	NA	0.892262	0.685361	NA	0	fucoxanthin chlorophyll a/c protein	Light	Energy production and conversion	METABOLISM
		Phatr3_J25893	4	Chloroplast	chloroplast	NA	Ancestral	NA	0.886803	0.642819	NA	0	fucoxanthin chlorophyll a/c protein	Light	Energy production and conversion	METABOLISM
		Phatr3_J29266	3	Chloroplast	chloroplast	NA	Ancestral	NA	0.887283	NA	NA	0	fucoxanthin chlorophyll a/c protein	Light	Energy production and conversion	METABOLISM
		Phatr3_J30031	3	Chloroplast	signal peptide	NA	Ancestral	NA	NA	0.702402	NA	0	fucoxanthin chlorophyll a/c protein	Light	Energy production and conversion	METABOLISM
		Phatr3_J30643	3	Chloroplast	chloroplast	NA	Ancestral	NA	0.891528	NA	NA	0	fucoxanthin chlorophyll a/c protein	Light	Energy production and conversion	METABOLISM
		Phatr3_J30648	3	NA	chloroplast	NA	Ancestral	NA	0.84707	0.595801	NA	0	fucoxanthin chlorophyll a/c protein	Light	Energy production and conversion	METABOLISM
		Phatr3_J32294	3	Chloroplast	chloroplast	blue	Ancestral	NA	NA	NA	NA	0	fucoxanthin chlorophyll a/c protein	Light	Energy production and conversion	METABOLISM
		Phatr3_J34536	5	Chloroplast	chloroplast	blue	Ancestral	NA	0.572101	0.568828	NA	0	fucoxanthin chlorophyll a/c protein	Light	Energy production and conversion	METABOLISM
		Phatr3_J38720	4	Chloroplast	signal peptide	NA	Ancestral	NA	-0.620471	-0.57909	NA	0	Chlorophyll A-B binding protein	Light	Energy production and conversion	METABOLISM
		Phatr3_J44733	3	Chloroplast	chloroplast	blue	Ancestral	NA	NA	NA	NA	0	Chlorophyll A-B binding protein	Light	Energy production and conversion	METABOLISM
		Phatr3_J48882	4	Chloroplast	signal peptide	blue	Ancestral	NA	0.534647	NA	NA	0	fucoxanthin chlorophyll a/c protein	Light	Energy production and conversion	METABOLISM
		Phatr3_J50705	3	Chloroplast	chloroplast	NA	Ancestral	NA	0.835791	NA	NA	0	fucoxanthin chlorophyll a/c protein	Light	Energy production and conversion	METABOLISM
		Phatr3_J51230	3	NA	chloroplast	NA	Ancestral	NA	0.809119	0.692796	NA	0	fucoxanthin chlorophyll a/c protein	Light	Energy production and conversion	METABOLISM
		Phatr3_J54027	4	Chloroplast	chloroplast	NA	Ancestral	NA	0.86643	0.633783	NA	0	Light-harvesting protein	Light	Energy production and conversion	METABOLISM
		Phatr3_J54979	3	Chloroplast	chloroplast	blue	Ancestral	NA	NA	NA	NA	0	Chloroa b-bind superfamily	Light	General function prediction only	POORLY CHARACTERIZED
		Phatr3_J6062	4	Chloroplast	chloroplast	NA	Ancestral	NA	0.849993	0.579402	NA	0	fucoxanthin chlorophyll a/c protein	Light	Energy production and conversion	METABOLISM
		Phatr3_J9799	3	Chloroplast	chloroplast	NA	Ancestral	NA	0.812688	NA	NA	0	fucoxanthin chlorophyll a/c protein	Light	Energy production and conversion	METABOLISM
	Lysine	Phatr3_J10757	4	Chloroplast	chloroplast	NA	Ancestral	NA	0.520699	0.604782	NA	0	Aspartate semialdehyde dehydrogenase	Lysine	Amino acid transport and metabolism	METABOLISM
		Phatr3_J26813	5	Chloroplast	chloroplast	blue	Ancestral	NA	0.717511	0.623606	NA	0	Homoserine dehydrogenase	Lysine	Amino acid transport and metabolism	METABOLISM
		Phatr3_J45777	4	Chloroplast	signal peptide	blue	Ancestral	NA	NA	0.562824	NA	0	Aspartate-semialdehyde dehydrogenase	Lysine	Amino acid transport and metabolism	METABOLISM
	Nitrogen	Phatr3_J23717	3	Chloroplast	chloroplast	blue	Ancestral	NA	NA	NA	NA	K02641	NADP/FAD dependent oxidoreductase	Nitrogen	Energy production and conversion	METABOLISM
		Phatr3_J42018	3	Chloroplast	chloroplast	blue	Ancestral	NA	NA	NA	NA	K02641	NADP/FAD dependent oxidoreductase	Nitrogen	Energy production and conversion	METABOLISM
		Phatr3_J45124	4	NA	chloroplast	blue	Ancestral	NA	0.646006	0.534436	NA	0	Nitrate reductase [NADH] 1	Nitrogen	Inorganic ion transport and metabolism	METABOLISM
	photosynthesis	Phatr3_EG02174	3	Chloroplast	chloroplast	NA	Ancestral	NA	0.760029	NA	NA	0	Ferredoxin rieske component	photosynthesis	Energy production and conversion	METABOLISM
		Phatr3_EG02192	3	Chloroplast	chloroplast	NA	Ancestral	NA	0.857141	NA	NA	0	PsaO	Photosynthesis	Energy production and conversion	METABOLISM
		Phatr3_J13358	3	Chloroplast	chloroplast	blue	NA	NA	0.508735	NA	NA	K02636	Cytochrome b6-f complex iron-sulfur protein	photosynthesis	Energy production and conversion	METABOLISM
		Phatr3_J13895	3	Chloroplast	chloroplast	blue	Ancestral	NA	NA	NA	NA	0	Photosystem assembly factor Hcf136	photosynthesis	Energy production and conversion	METABOLISM
		Phatr3_J18398	3	NA	mitochondrion	blue	Ancestral	NA	0.548333	NA	NA	K02136	F0F1-type ATP synthase, gamma subunit	Photosynthesis	Energy production and conversion	METABOLISM
		Phatr3_J20331	4	Chloroplast	chloroplast	NA	Ancestral	NA	0.635726	0.65752	NA	K02716	PsbO	photosynthesis	Energy production and conversion	METABOLISM
		Phatr3_J33844	4	Chloroplast	signal peptide	blue	Ancestral	NA	0.56403	NA	NA	0	PsbP-related thylakoid protein	photosynthesis	Energy production and conversion	METABOLISM
		Phatr3_J44056	4	Chloroplast	signal peptide	NA	Ancestral	NA	0.748908	0.672576	NA	K08906	Cytochrome c6	photosynthesis	Energy production and conversion	METABOLISM
		Phatr3_J44202	4	Chloroplast	chloroplast	NA	Ancestral	NA	0.716694	0.56075	NA	0	PsbW superfamily	photosynthesis	General function prediction only	POORLY CHARACTERIZED
		Phatr3_J44748	3	Chloroplast	chloroplast	blue	Ancestral	NA	NA	NA	NA	0	PGR5 protein	photosynthesis	Energy production and conversion	METABOLISM
		Phatr3_J47829	4	Chloroplast	signal peptide	blue	Ancestral	NA	0.695433	NA	NA	0	Rieske 2Fe-2S region	photosynthesis	Energy production and conversion	METABOLISM
		Phatr3_J48359	3	Chloroplast	signal peptide	blue	Ancestral	NA	NA	NA	NA	K02717	PsbP	photosynthesis	Energy production and conversion	METABOLISM
		Phatr3_J54499	4	Chloroplast	signal peptide	NA	Ancestral	NA	0.879737	0.641414	NA	K08901	PsbQ	photosynthesis	Energy production and conversion	METABOLISM
		Phatr3_J55057	4	Chloroplast	chloroplast	NA	Ancestral	NA	0.863327	0.648344	NA	K02714	PsbM	photosynthesis	Energy production and conversion	METABOLISM
	Protein import	Phatr3_J10567	4	Chloroplast	signal peptide	blue	Ancestral	NA	NA	0.514696	NA	K11153	Tic32-like protein	Protein import	General function prediction only	POORLY CHARACTERIZED
		Phatr3_J12572	3	Chloroplast	signal peptide	NA	Ancestral	NA	NA	0.606339	NA	K13989	Derlin 1-1	Protein import	Intracellular trafficking, secretion, and vesicular transport	CELLULAR PROCESSES AND SIGNALLING
		Phatr3_J45335	4	Chloroplast	chloroplast	blue	Ancestral	NA	0.632736	NA	NA	0	Chloroplast transport protein Tic20	Protein import	Intracellular trafficking, secretion, and vesicular transport	CELLULAR PROCESSES AND SIGNALLING
		Phatr3_J50613	3	Chloroplast	chloroplast	NA	NA	NA	-0.629563	-0.558533	NA	0	Chloroplast transport protein Tic55	Protein import	Intracellular trafficking, secretion, and vesicular transport	CELLULAR PROCESSES AND SIGNALLING
		Phatr3_J52200	3	Chloroplast	chloroplast	NA	NA	NA	0.624303	0.622706	NA	0	TatA/B protein translocator	Protein import	Intracellular trafficking, secretion, and vesicular transport	CELLULAR PROCESSES AND SIGNALLING
	Sugar transport	Phatr3_EG00747	3	NA	Incomplete	blue	Ancestral	NA	0.782149	NA	NA	K15283	Glucose-6-phosphate/phosphate and phosphoenolpyruvate/phosphate antiporter	Sugar transport	Carbohydrate transport and metabolism	METABOLISM
		Phatr3_J24610	5	Chloroplast	chloroplast	blue	Ancestral	NA	1	1	NA	K15283	Glucose-6-phosphate/phosphate and phosphoenolpyruvate/phosphate antiporter	Sugar transport	Carbohydrate transport and metabolism	METABOLISM
		Phatr3_J3046	3	Chloroplast	chloroplast	blue	NA	NA	0.54066	NA	NA	K03453	Na+/ pyruvate cotransporter	Sugar transport	Inorganic ion transport and metabolism	METABOLISM
		Phatr3_J43320	3	Chloroplast	chloroplast	NA	Ancestral	NA	NA	0.539523	NA	K15283	Glucose-6-phosphate/phosphate and phosphoenolpyruvate/phosphate antiporter	Sugar transport	Carbohydrate transport and metabolism	METABOLISM
		Phatr3_J54017	3	Chloroplast	chloroplast	blue	Ancestral	NA	NA	NA	NA	K15283	Glucose-6-phosphate/phosphate and phosphoenolpyruvate/phosphate antiporter	Sugar transport	Carbohydrate transport and metabolism	METABOLISM
Phatr3_J3046				Chloroplast	chloroplast	blue	PXR ancestor	_
	Carbon	Phatr3_J10208	4	Chloroplast	chloroplast	blue	NA	NA	NA	0.570902	0.70765	K00855	Phosphoribulokinase	Carbon	Carbohydrate transport and metabolism	METABOLISM
		Phatr3_J13382	5	Chloroplast	chloroplast	blue	PXR ancestor	NA	0.588545	0.678016	NA	K01807	Ribose-5-phosphate isomerase	Carbon	Carbohydrate transport and metabolism	METABOLISM
		Phatr3_J20779	3	Chloroplast	signal peptide	blue	NA	NA	0.580671	NA	NA	K00616	Fructose bisphosphate aldolase	Carbon	Carbohydrate transport and metabolism	METABOLISM
		Phatr3_J22122	4	Chloroplast	chloroplast	blue	NA	NA	0.613598	0.532304	NA	K00134	Glyceraldehyde 3-phosphate dehydrogenase	Carbon	Carbohydrate transport and metabolism	METABOLISM
		Phatr3_J22993	4	Chloroplast	signal peptide	blue	NA	NA	0.569707	0.539528	NA	K01624	fructose-bisphosphate aldolase	Carbon	Carbohydrate transport and metabolism	METABOLISM
		Phatr3_J29157	4	Chloroplast	chloroplast	blue	NA	NA	0.509416	0.582953	NA	K00927	3-phosphoglycerate kinase	Carbon	Carbohydrate transport and metabolism	METABOLISM
		Phatr3_J41856	4	Chloroplast	signal peptide	blue	NA	NA	NA	0.536086	0.833435	K00615	Transketolase	Carbon	Carbohydrate transport and metabolism	METABOLISM
		Phatr3_J53935	5	Chloroplast	chloroplast	blue	PXR ancestor	NA	0.579057	0.570022	NA	0	D-ribulose-5-phosphate 3-epimerase	Carbon	Carbohydrate transport and metabolism	METABOLISM
	Carbon/Glycolysis	Phatr3_J17086	3	Chloroplast	chloroplast	blue	PXR ancestor	NA	NA	NA	NA	K01834	Phosphoglycerate mutase	Carbon/Glycolysis	Carbohydrate transport and metabolism	METABOLISM
		Phatr3_J22404	3	NA	Incomplete	NA	PXR ancestor	NA	0.629187	NA	0.756332	0	Pyruvate kinase	Carbon/Glycolysis	Carbohydrate transport and metabolism	METABOLISM
		Phatr3_J30113	3	Chloroplast	chloroplast	NA	NA	NA	0.607782	0.626323	NA	K00382	Dihydrolipoamide dehydrogenase	Carbon/Glycolysis	Lipid transport and metabolism	METABOLISM
		Phatr3_J33839	4	NA	mitochondrion	blue	PXR ancestor	NA	0.659367	0.689353	NA	K01834	Phosphoglycerate mutase	Carbon/Glycolysis	Carbohydrate transport and metabolism	METABOLISM
		Phatr3_J37572	3	NA	other localisation	blue	NA	NA	0.682249	NA	0.551555	0	Phosphoglycerate mutase	Carbon/Glycolysis	Carbohydrate transport and metabolism	METABOLISM
		Phatr3_J41515	3	Chloroplast	chloroplast	blue	NA	NA	0.558401	NA	NA	K01689	Enolase	Carbon/Glycolysis	Carbohydrate transport and metabolism	METABOLISM
	Carotenoid	Phatr3_J45243	4	Chloroplast	chloroplast	blue	NA	NA	0.670584	0.66308	NA	0	Phytoene desaturase	Carotenoid	Coenzyme transport and metabolism	METABOLISM
		Phatr3_J45919	3	Chloroplast	signal peptide	blue	NA	NA	0.596168	NA	NA	0	Beta-carotene isomerase	Carotenoid	Coenzyme transport and metabolism	METABOLISM
		Phatr3_J51703	4	NA	chloroplast	blue	NA	NA	0.666527	0.605333	0.897505	K09839	Violaxanthin de-epoxidase	Carotenoid	Coenzyme transport and metabolism	METABOLISM
		Phatr3_J51868	3	Chloroplast	chloroplast	blue	NA	NA	0.615368	NA	NA	0	Phytoene desaturase	Carotenoid	Coenzyme transport and metabolism	METABOLISM
		Phatr3_J5928	3	NA	Incomplete	blue	NA	NA	0.532184	0.761039	NA	K09838	Zeaxanthin epoxidase, chloroplas	Carotenoid	Coenzyme transport and metabolism	METABOLISM
		Phatr3_J8835	4	Chloroplast	signal peptide	blue	NA	NA	NA	0.593953	0.846021	K06443	Lycopene beta cyclase	Carotenoid	Secondary metabolite biosynthesis, transport and catabolism	METABOLISM
		Phatr3_J9040	3	Chloroplast	chloroplast	NA	PXR ancestor	NA	NA	NA	0.83434	0	Zeta-carotene desaturase	Carotenoid	Energy production and conversion	METABOLISM
	Chorismate	Phatr3_J16537	3	Chloroplast	signal peptide	blue	NA	NA	NA	NA	0.625045	K04078	Mitochondrial chaperonin	Chaperone	Posttranslational modification, protein turnover, chaperones	CELLULAR PROCESSES AND SIGNALLING
		Phatr3_J18246	4	Chloroplast	chloroplast	NA	PXR ancestor	NA	NA	0.577435	0.728031	K00800	Pentafunctional AROM protein (EPSP synthase)	Chorismate	Amino acid transport and metabolism	METABOLISM
		Phatr3_J20809	3	Chloroplast	signal peptide	NA	PXR ancestor	NA	NA	0.694445	NA	K01735	Pentafunctional AROM protein (Dehydroquinate synthase)	Chorismate	Amino acid transport and metabolism	METABOLISM
		Phatr3_J43429	4	Chloroplast	chloroplast	NA	PXR ancestor	NA	NA	0.561259	0.652166	K01736	Chorismate synthase	Chorismate	Amino acid transport and metabolism	METABOLISM
		Phatr3_J6807	3	Chloroplast	signal peptide	NA	PXR ancestor	NA	0.567623	NA	NA	K00891	Pentafunctional AROM protein (Shikimate kinase)	Chorismate	Amino acid transport and metabolism	METABOLISM
	Division	Phatr3_J14426	3	Chloroplast	signal peptide	NA	NA	NA	0.548595	0.585908	NA	K03531	Cell division protein FtsZ	Division	Cell cycle control, cell division, chromosome partitioning	METABOLISM
		Phatr3_J14995	4	Chloroplast	chloroplast	blue	NA	NA	0.736046	0.659176	NA	K03531	Cell division protein FtsZ	Division	Cell cycle control, cell division, chromosome partitioning	METABOLISM
		Phatr3_J34093	3	Chloroplast	signal peptide	blue	NA	NA	NA	NA	0.62726	0	Cell division protein FtsZ	Division	Cytoskeleton	CELLULAR PROCESSES AND SIGNALLING
		Phatr3_J42361	3	Chloroplast	chloroplast	blue	NA	NA	0.586303	NA	NA	K03531	Cell division protein FtsZ	Division	Cell cycle control, cell division, chromosome partitioning	METABOLISM
	DNA	Phatr3_J16074	3	Chloroplast	chloroplast	NA	NA	NA	0.670172	0.659034	NA	0	Histone-like bacterial DNA-binding protein	DNA	Chromatin structure and dynamics	INFORMATION STORAGE AND PROCESSING
		Phatr3_J2089	3	Chloroplast	chloroplast	NA	PXR ancestor	NA	NA	NA	0.776586	0	ATP-dependent DNA helicase	DNA	Replication, recombination and repair	INFORMATION STORAGE AND PROCESSING
		Phatr3_J42826	3	Chloroplast	signal peptide	NA	PXR ancestor	NA	NA	0.52651	NA	0	DNA primase	DNA	Replication, recombination and repair	INFORMATION STORAGE AND PROCESSING
		Phatr3_J47215	3	Chloroplast	chloroplast	NA	PXR ancestor	NA	NA	NA	0.533792	0	N-6 Adenine-specific DNA methylase	DNA	Chromatin structure and dynamics	INFORMATION STORAGE AND PROCESSING
	Fatty Acid- head group	Phatr3_J50356	3	NA	other localisation	blue	PXR ancestor	NA	0.579927	NA	NA	K06119	SGDQ synthase	Fatty Acid/ head group synthesis	Lipid transport and metabolism	METABOLISM
		Phatr3_J11916	4	Chloroplast	chloroplast	blue	NA	NA	0.6853	0.551025	NA	K00655	1-acyl-sn-glycerol-3-phosphate acyltransferase	Fatty Acid- head group	Lipid transport and metabolism	METABOLISM
		Phatr3_J20460	3	NA	other localisation	blue	NA	NA	0.664649	NA	0.80574	K13517	Lysophospholipid acyltransferase	Fatty Acid- head group	Lipid transport and metabolism	METABOLISM
		Phatr3_J31662	3	NA	other localisation	blue	NA	NA	0.555973	0.738597	NA	0	Acyl-CoA:diacylglycerol acyltransferase (DGAT)	Fatty Acid- head group	Lipid transport and metabolism	METABOLISM
		Phatr3_J54168	5	Chloroplast	signal peptide	blue	PXR ancestor	NA	0.503859	0.627541	NA	K03715	Monogalactosyldiacylglycerol synthase 1, chloroplastic	Fatty Acid- head group	Lipid transport and metabolism	METABOLISM
	Fatty Acid- synthesis	Phatr3_draftJ1143	3	Chloroplast	signal peptide	NA	PXR ancestor	NA	0.713431	NA	NA	K02372	3-hydroxyacyl-[acyl-carrier-protein] dehydratase FabZ	Fatty Acid- synthesis	Coenzyme transport and metabolism	METABOLISM
		Phatr3_J10068	4	Chloroplast	chloroplast	blue	NA	NA	0.807985	0.679012	NA	K00208	Enoyl ACP reductase	Fatty Acid- synthesis	Carbohydrate transport and metabolism	METABOLISM
		Phatr3_J13073	5	Chloroplast	chloroplast	blue	PXR ancestor	NA	0.889888	0.834115	NA	K00059	Mitochondrial/plastidial beta-ketoacyl-ACP reductase	Fatty Acid- synthesis	Lipid transport and metabolism	METABOLISM
		Phatr3_J37367	3	Chloroplast	signal peptide	blue	NA	NA	NA	NA	0.928198	K09458	Beta-ketoacyl synthase	Fatty Acid- synthesis	Lipid transport and metabolism	METABOLISM
		Phatr3_J37652	5	Chloroplast	chloroplast	blue	NA	NA	0.761775	0.557047	0.776292	K00645	Malonyl-CoA:ACP transacylase	Fatty Acid- synthesis	Lipid transport and metabolism	METABOLISM
		Phatr3_J55157	5	Chloroplast	signal peptide	blue	PXR ancestor	NA	0.660738	0.545085	NA	K02372	3-hydroxyacyl-[acyl-carrier-protein] dehydratase FabZ	Fatty Acid- synthesis	Coenzyme transport and metabolism	METABOLISM
		Phatr3_J7626	3	Chloroplast	signal peptide	NA	NA	NA	0.59401	0.50183	NA	0	Mitochondrial/plastidial beta-ketoacyl-ACP reductase	Fatty Acid- synthesis	Lipid transport and metabolism	METABOLISM
	Fatty Acid/ elongation	Phatr3_EG02619	5	Chloroplast	chloroplast	blue	NA	NA	0.546687	0.758226	-0.689997	0	Delta 6-fatty acid desaturase/delta-8 sphingolipid desaturase	Fatty Acid/ elongation	Lipid transport and metabolism	METABOLISM
		Phatr3_J16376	4	Chloroplast	signal peptide	blue	NA	NA	0.793774	0.760513	NA	K10203	Long chain fatty acid elongase	Fatty Acid/ elongation	Lipid transport and metabolism	METABOLISM
		Phatr3_J25769	4	NA	other localisation	blue	PXR ancestor	NA	0.635399	NA	0.761292	K10256	Omega-6 fatty acid desaturase	Fatty Acid/ elongation	Lipid transport and metabolism	METABOLISM
		Phatr3_J41570	3	Chloroplast	other localisation	blue	NA	NA	0.648689	NA	NA	K10257	Delta(12) fatty acid desaturase	Fatty Acid/ elongation	Lipid transport and metabolism	METABOLISM
		Phatr3_J42590	3	Chloroplast	signal peptide	NA	NA	NA	0.530831	0.587	NA	0	Enoyl-CoA hydratase	Fatty Acid/ elongation	Lipid transport and metabolism	METABOLISM
		Phatr3_J48423	3	Chloroplast	signal peptide	NA	PXR ancestor	NA	NA	NA	0.81174	0	Omega-6 fatty acid desaturase	Fatty Acid/ elongation	Lipid transport and metabolism	METABOLISM
		Phatr3_J55137	4	NA	Incomplete	blue	PXR ancestor	NA	0.564187	NA	0.626623	0	Delta 6-fatty acid desaturase/delta-8 sphingolipid desaturase	Fatty Acid/ elongation	Lipid transport and metabolism	METABOLISM
	Glutathione	Phatr3_J16854	3	NA	other localisation	blue	PXR ancestor	NA	0.631639	NA	NA	K03676	Glutaredoxin and related proteins	Glutathione	Posttranslational modification, protein turnover, chaperones	CELLULAR PROCESSES AND SIGNALLING
		Phatr3_J38124	5	Chloroplast	signal peptide	blue	NA	NA	0.651998	0.503246	0.88718	0	Glutaredoxin	Glutathione	Posttranslational modification, protein turnover, chaperones	CELLULAR PROCESSES AND SIGNALLING
		Phatr3_J51837	3	Chloroplast	signal peptide	NA	PXR ancestor	NA	NA	-0.510336	NA	K03676	Glutaredoxin and related proteins	Glutathione	Posttranslational modification, protein turnover, chaperones	CELLULAR PROCESSES AND SIGNALLING
		Phatr3_J9883	3	Chloroplast	signal peptide	NA	PXR ancestor	NA	0.610752	NA	NA	K03676	Glutaredoxin and related proteins	Glutathione	Posttranslational modification, protein turnover, chaperones	CELLULAR PROCESSES AND SIGNALLING
	Light	Phatr3_EG01275	3	Chloroplast	chloroplast	NA	NA	NA	0.583187	NA	0.953911	0	Chlorophyll-binding domain	Light	General function prediction only	POORLY CHARACTERIZED
		Phatr3_J14442	3	Chloroplast	signal peptide	NA	NA	NA	0.582141	0.526518	NA	K08907	fucoxanthin chlorophyll a/c protein	Light	Energy production and conversion	METABOLISM
		Phatr3_J17326	3	Chloroplast	chloroplast	NA	NA	NA	0.608324	0.528718	NA	0	red lineage chlorophyll a/b-binding-like protein	Light	Energy production and conversion	METABOLISM
		Phatr3_J17531	3	NA	other localisation	NA	NA	NA	0.630677	0.522829	0.744655	0	Chlorophyll A-B binding protein	Light	Energy production and conversion	METABOLISM
		Phatr3_J17766	3	Chloroplast	chloroplast	NA	NA	NA	0.604674	0.50462	NA	K08907	Light-harvesting Chl a protein 8	Light	Energy production and conversion	METABOLISM
		Phatr3_J22395	3	Chloroplast	chloroplast	NA	NA	NA	0.601823	NA	0.550417	0	fucoxanthin chlorophyll a/c protein	Light	Energy production and conversion	METABOLISM
		Phatr3_J23257	3	Chloroplast	chloroplast	NA	NA	NA	0.541181	NA	0.576622	K08907	Light-harvesting protein	Light	Energy production and conversion	METABOLISM
		Phatr3_J32294	4	Chloroplast	chloroplast	blue	NA	NA	0.657697	NA	0.682665	0	fucoxanthin chlorophyll a/c protein	Light	Energy production and conversion	METABOLISM
		Phatr3_J34536	4	Chloroplast	chloroplast	blue	NA	NA	0.655979	0.662825	NA	0	fucoxanthin chlorophyll a/c protein	Light	Energy production and conversion	METABOLISM
		Phatr3_J38720	3	Chloroplast	signal peptide	NA	NA	NA	-0.655671	-0.554221	NA	0	Chlorophyll A-B binding protein	Light	Energy production and conversion	METABOLISM
		Phatr3_J48882	3	Chloroplast	signal peptide	blue	NA	NA	0.569015	NA	NA	0	fucoxanthin chlorophyll a/c protein	Light	Energy production and conversion	METABOLISM
		Phatr3_J54979	3	Chloroplast	chloroplast	blue	NA	NA	0.67898	NA	NA	0	Chloroa b-bind superfamily	Light	General function prediction only	POORLY CHARACTERIZED
		Phatr3_J6062	3	Chloroplast	chloroplast	NA	NA	NA	0.589579	0.520075	NA	0	fucoxanthin chlorophyll a/c protein	Light	Energy production and conversion	METABOLISM
		Phatr3_J9799	3	Chloroplast	chloroplast	NA	NA	NA	0.675741	0.62234	NA	0	fucoxanthin chlorophyll a/c protein	Light	Energy production and conversion	METABOLISM
	Lysine	Phatr3_J21592	3	Chloroplast	chloroplast	NA	PXR ancestor	NA	NA	0.564332	NA	K01586	Ornithine decarboxylase	Lysine	Amino acid transport and metabolism	METABOLISM
		Phatr3_J26813	4	Chloroplast	chloroplast	blue	NA	NA	0.64209	0.500811	NA	0	Homoserine dehydrogenase	Lysine	Amino acid transport and metabolism	METABOLISM
		Phatr3_J34582	5	Chloroplast	chloroplast	blue	PXR ancestor	NA	0.538102	0.796741	NA	K01778	Diaminopimelate epimerase	Lysine	Amino acid transport and metabolism	METABOLISM
		Phatr3_J4025	3	Chloroplast	signal peptide	NA	PXR ancestor	NA	NA	0.695061	NA	K00215	Dihydrodipicolinate reductase	Lysine	Amino acid transport and metabolism	METABOLISM
	Nitrogen	Phatr3_J23717	4	Chloroplast	chloroplast	blue	NA	NA	0.682356	NA	0.722848	K02641	NADP/FAD dependent oxidoreductase	Nitrogen	Energy production and conversion	METABOLISM
		Phatr3_J42018	5	Chloroplast	chloroplast	blue	NA	NA	0.811834	0.658478	0.749416	K02641	NADP/FAD dependent oxidoreductase	Nitrogen	Energy production and conversion	METABOLISM
		Phatr3_J45124	3	NA	chloroplast	blue	NA	NA	0.59631	0.669463	NA	0	Nitrate reductase [NADH] 1	Nitrogen	Inorganic ion transport and metabolism	METABOLISM
		Phatr3_J12239	4	Chloroplast	chloroplast	NA	NA	NA	0.505813	0.644739	0.758543	K00939	Adenylate kinase	Nucleotide activation	Nucleotide transport and metabolism	METABOLISM
		Phatr3_J25127	3	NA	Incomplete	NA	PXR ancestor	NA	0.759304	0.674215	NA	K00940	Nucleoside diphosphate kinase	Nucleotide activation	Nucleotide transport and metabolism	METABOLISM
		Phatr3_J41676	6	Chloroplast	chloroplast	blue	PXR ancestor	NA	0.642043	0.571616	0.800615	K00940	Nucleoside diphosphate kinase	Nucleotide activation	Nucleotide transport and metabolism	METABOLISM
		Phatr3_J42104	3	NA	other localisation	NA	PXR ancestor	NA	NA	0.720724	0.58763	K00940	Nucleoside diphosphate kinase	Nucleotide activation	Nucleotide transport and metabolism	METABOLISM
		Phatr3_J49533	3	Chloroplast	chloroplast	NA	PXR ancestor	NA	NA	0.662707	NA	K03301	nucleotide transporter 1	Nucleotide activation	Nucleotide transport and metabolism	METABOLISM
	photosynthesis	Phatr3_EG02174	3	Chloroplast	chloroplast	NA	NA	NA	0.570979	0.569839	NA	0	Ferredoxin rieske component	photosynthesis	Energy production and conversion	METABOLISM
		Phatr3_J13358	4	Chloroplast	chloroplast	blue	NA	NA	0.767205	0.77296	NA	K02636	Cytochrome b6-f complex iron-sulfur protein	photosynthesis	Energy production and conversion	METABOLISM
		Phatr3_J13895	4	Chloroplast	chloroplast	blue	NA	NA	0.645979	NA	0.75376	0	Photosystem assembly factor Hcf136	photosynthesis	Energy production and conversion	METABOLISM
		Phatr3_J18398	3	NA	mitochondrion	blue	NA	NA	0.757093	0.755159	NA	K02136	F0F1-type ATP synthase, gamma subunit	Photosynthesis	Energy production and conversion	METABOLISM
		Phatr3_J20657	4	NA	Incomplete	blue	NA	NA	0.595868	0.803483	0.791571	K02115	F0F1-type ATP synthase, gamma subunit	Photosynthesis	Energy production and conversion	METABOLISM
		Phatr3_J26293	4	NA	Incomplete	NA	PXR ancestor	NA	0.560945	0.519067	0.673826	0	PsbU	photosynthesis	Energy production and conversion	METABOLISM
		Phatr3_J33844	4	Chloroplast	signal peptide	blue	NA	NA	0.795049	0.6922	NA	0	PsbP-related thylakoid protein	photosynthesis	Energy production and conversion	METABOLISM
		Phatr3_J36840	3	Chloroplast	signal peptide	NA	NA	NA	-0.56486	-0.624646	NA	0	PGR5-like protein	photosynthesis	Energy production and conversion	METABOLISM
		Phatr3_J37918	3	Chloroplast	chloroplast	NA	PXR ancestor	NA	NA	-0.586318	NA	0	PGR5 protein	photosynthesis	Energy production and conversion	METABOLISM
		Phatr3_J42329	3	Chloroplast	chloroplast	NA	PXR ancestor	NA	0.55998	NA	NA	0	CPLD51 protein required for cyt b6 assembly	Photosynthesis	Energy production and conversion	METABOLISM
		Phatr3_J44056	4	Chloroplast	signal peptide	NA	NA	NA	0.682819	0.558789	0.74635	K08906	Cytochrome c6	photosynthesis	Energy production and conversion	METABOLISM
		Phatr3_J44748	3	Chloroplast	chloroplast	blue	NA	NA	0.554879	NA	NA	0	PGR5 protein	photosynthesis	Energy production and conversion	METABOLISM
		Phatr3_J47829	4	Chloroplast	signal peptide	blue	NA	NA	0.628379	0.5973	NA	0	Rieske 2Fe-2S region	photosynthesis	Energy production and conversion	METABOLISM
		Phatr3_J48359	3	Chloroplast	signal peptide	blue	NA	NA	0.689015	NA	NA	K02717	PsbP	photosynthesis	Energy production and conversion	METABOLISM
		Phatr3_J9078	3	Chloroplast	chloroplast	NA	NA	NA	0.714807	NA	0.724171	K08902	Psb27	photosynthesis	Energy production and conversion	METABOLISM
	Protein import	Phatr3_EG02421	3	Chloroplast	other localisation	NA	PXR ancestor	NA	0.697418	NA	NA	0	Protein TIC 21	Protein import	Intracellular trafficking, secretion, and vesicular transport	CELLULAR PROCESSES AND SIGNALLING
		Phatr3_J10567	3	Chloroplast	signal peptide	blue	NA	NA	0.647469	NA	NA	K11153	Tic32-like protein	Protein import	General function prediction only	POORLY CHARACTERIZED
		Phatr3_J18769	5	NA	chloroplast	blue	PXR ancestor	NA	0.614696	0.6058	0.513869	0	Tic62-like protein	Protein import	Intracellular trafficking, secretion, and vesicular transport	CELLULAR PROCESSES AND SIGNALLING
		Phatr3_J39466	3	Chloroplast	signal peptide	blue	NA	NA	0.696201	NA	NA	K05770	Derlin 1-2	Protein import	Intracellular trafficking, secretion, and vesicular transport	CELLULAR PROCESSES AND SIGNALLING
		Phatr3_J45335	4	Chloroplast	chloroplast	blue	NA	NA	0.707318	0.543365	NA	0	Chloroplast transport protein Tic20	Protein import	Intracellular trafficking, secretion, and vesicular transport	CELLULAR PROCESSES AND SIGNALLING
		Phatr3_J47912	3	Chloroplast	signal peptide	NA	NA	NA	-0.705705	-0.631636	NA	0	ptE3p Derlin-associated Ub ligase	Protein import	Intracellular trafficking, secretion, and vesicular transport	CELLULAR PROCESSES AND SIGNALLING
		Phatr3_J5466	3	Chloroplast	signal peptide	NA	PXR ancestor	NA	NA	NA	0.62342	0	Derlin 1-2	Protein import	Intracellular trafficking, secretion, and vesicular transport	CELLULAR PROCESSES AND SIGNALLING
	Sugar transport	Phatr3_J24610	3	Chloroplast	chloroplast	blue	NA	NA	0.54066	NA	NA	K15283	Glucose-6-phosphate/phosphate and phosphoenolpyruvate/phosphate antiporter	Sugar transport	Carbohydrate transport and metabolism	METABOLISM
		Phatr3_J3046	6	Chloroplast	chloroplast	blue	PXR ancestor	NA	1	1	1	K03453	Na+/ pyruvate cotransporter	Sugar transport	Inorganic ion transport and metabolism	METABOLISM
		Phatr3_J54017	3	Chloroplast	chloroplast	blue	NA	NA	0.511946	NA	NA	K15283	Glucose-6-phosphate/phosphate and phosphoenolpyruvate/phosphate antiporter	Sugar transport	Carbohydrate transport and metabolism	METABOLISM
	tRNA activation	Phatr3_EG02402	4	Chloroplast	chloroplast	blue	PXR ancestor	NA	0.630922	NA	NA	0	Phenylyalanyl-tRNA ligase	tRNA activation	Translation, ribosomal structure and biogenesis	INFORMATION STORAGE AND PROCESSING
		Phatr3_J14917	3	NA	other localisation	NA	PXR ancestor	NA	NA	0.593194	0.642235	K00604	Methionyl-tRNA formyltransferase	tRNA activation	Translation, ribosomal structure and biogenesis	INFORMATION STORAGE AND PROCESSING
		Phatr3_J15374	3	Chloroplast	signal peptide	NA	PXR ancestor	NA	NA	0.561248	NA	0	Seryl-tRNA synthetase	tRNA activation	Translation, ribosomal structure and biogenesis	INFORMATION STORAGE AND PROCESSING
		Phatr3_J23920	6	Chloroplast	signal peptide	blue	PXR ancestor	NA	0.573565	0.509063	0.762816	K01892	Histidyl-tRNA synthetase	tRNA activation	Translation, ribosomal structure and biogenesis	INFORMATION STORAGE AND PROCESSING
		Phatr3_J29029	5	Chloroplast	signal peptide	blue	PXR ancestor	NA	0.512771	NA	0.647436	0	Methionine--tRNA ligase	tRNA activation	Translation, ribosomal structure and biogenesis	INFORMATION STORAGE AND PROCESSING
		Phatr3_J42247	4	Chloroplast	chloroplast	blue	PXR ancestor	NA	0.578006	NA	NA	K01893	Asparaginyl-tRNA ligase	tRNA activation	Translation, ribosomal structure and biogenesis	INFORMATION STORAGE AND PROCESSING
		Phatr3_J45715	3	Chloroplast	chloroplast	NA	PXR ancestor	NA	NA	0.57611	NA	0	Cysteinyl-tRNA synthetase	tRNA activation	Translation, ribosomal structure and biogenesis	INFORMATION STORAGE AND PROCESSING
	Ubiquinone	Phatr3_J20833	4	Chloroplast	signal peptide	NA	PXR Ancestor	NA	0.502304	0.529729	NA	0	Ubiquinone biosynthesis methyltransferase COQ5	Ubiquinone	Coenzyme transport and metabolism	METABOLISM
		Phatr3_J2738	4	NA	other localisation	blue	PXR ancestor	NA	0.825412	0.633778	NA	K12501	UbiA prenyltransferase	Ubiquinone	Lipid transport and metabolism	METABOLISM
		Phatr3_J37858	4	Chloroplast	signal peptide	NA	PXR ancestor	NA	0.704523	0.681902	NA	K09833	UbiA prenyltransferase	Ubiquinone	Lipid transport and metabolism	METABOLISM
Phatr3_J32491				Chloroplast	signal peptide	grey	Bolidophyte/ Diatom Ancestor	_
	Posttranslational modification, protein turnover, chaperones	Phatr3_J3211	3	Chloroplast	signal peptide	NA	Bolidophyte/ Diatom Ancestor	NA	NA	0.545729	NA	0	Serine protease	0	Posttranslational modification, protein turnover, chaperones	CELLULAR PROCESSES AND SIGNALLING
		Phatr3_J36080	3	Chloroplast	signal peptide	NA	Bolidophyte/ Diatom Ancestor	NA	NA	0.521348	NA	0	Peptidyl-prolyl cis-trans isomerase	0	Posttranslational modification, protein turnover, chaperones	CELLULAR PROCESSES AND SIGNALLING
		Phatr3_J43472	3	Chloroplast	signal peptide	NA	Bolidophyte/ Diatom Ancestor	NA	NA	0.508614	NA	0	Molecular chaperone (DnaJ superfamily)	Chaperone	Posttranslational modification, protein turnover, chaperones	CELLULAR PROCESSES AND SIGNALLING
Phatr3_J32535				Chloroplast	signal peptide	black	PXR ancestor	_
	Chlorophyll	Phatr3_J12155	3	Chloroplast	chloroplast	NA	PXR ancestor	NA	NA	0.513523	NA	K00218	Protochlorophyllide reductase A	Chlorophyll	Coenzyme transport and metabolism	METABOLISM
		Phatr3_J18872	3	Chloroplast	chloroplast	NA	PXR ancestor	NA	NA	0.562829	NA	K03428	Magnesium-protoporphyrin IX methyltransferase	Chlorophyll	Coenzyme transport and metabolism	METABOLISM
		Phatr3_J20757	3	Chloroplast	chloroplast	NA	PXR ancestor	NA	NA	0.505928	NA	0	Uroporphyrinogen decarboxylase	Chlorophyll	Coenzyme transport and metabolism	METABOLISM
Phatr3_J32902				Chloroplast	signal peptide	darkgrey	Leptocylindrus Ancestor	_
	Amino acid transport and metabolism	Phatr3_EG02365	3	Chloroplast	signal peptide	darkgrey	NA	NA	0.560666	NA	NA	0	Polyamine aminopropyl transferase	0	Amino acid transport and metabolism	METABOLISM
		Phatr3_J13208	3	NA	other localisation	darkgrey	NA	NA	0.557208	0.632472	NA	0	Diamine acetyltransferase	0	Amino acid transport and metabolism	METABOLISM
		Phatr3_J38946	3	Chloroplast	signal peptide	NA	Leptocylindrus Ancestor	NA	NA	0.756431	NA	0	Cysteine desulfurase NFS1	Fe-S	Amino acid transport and metabolism	METABOLISM
		Phatr3_J43697	3	NA	other localisation	darkgrey	NA	NA	0.619674	0.553936	NA	K00826	Branched-chain amino acid aminotransferase II	Branched chain	Amino acid transport and metabolism	METABOLISM
		Phatr3_J48186	3	Chloroplast	signal peptide	darkgrey	NA	NA	0.673811	NA	NA	0	Indole-3-glycerophosphate synthase	Chorismate/Trp	Amino acid transport and metabolism	METABOLISM
		Phatr3_J49327	3	Chloroplast	signal peptide	darkgrey	NA	NA	0.561233	NA	NA	0	Prolyl 4-hydroxylase alpha subunit	0	Amino acid transport and metabolism	METABOLISM
	Coenzyme transport and metabolism	Phatr3_J12663	4	NA	other localisation	darkgrey	Leptocylindrus Ancestor	NA	0.621781	0.566574	NA	K01759	Glyoxalase	0	Carbohydrate transport and metabolism	METABOLISM
		Phatr3_J16698	3	Chloroplast	signal peptide	darkgrey	NA	NA	0.617133	NA	NA	K00616	Transaldolase	0	Carbohydrate transport and metabolism	METABOLISM
		Phatr3_J17226	3	Chloroplast	signal peptide	darkgrey	NA	NA	0.50494	NA	NA	0	Inositol monophosphatase	PtdIns	Carbohydrate transport and metabolism	METABOLISM
		Phatr3_J44117	3	Chloroplast	signal peptide	darkgrey	NA	NA	0.517028	NA	NA	K03848	Glucosyltransferase - Alg6p	0	Carbohydrate transport and metabolism	METABOLISM
		Phatr3_J12172	3	Chloroplast	chloroplast	NA	NA	NA	0.521797	0.74294	NA	0	Riboflavin kinase	0	Coenzyme transport and metabolism	METABOLISM
		Phatr3_J20833	3	Chloroplast	signal peptide	darkgrey	NA	NA	0.623031	NA	NA	0	Ubiquinone biosynthesis methyltransferase COQ5	Ubiquinone	Coenzyme transport and metabolism	METABOLISM
		Phatr3_J43164	3	Chloroplast	signal peptide	NA	Leptocylindrus Ancestor	NA	0.617503	NA	NA	K00218	Protochlorophyllide reductase	0	Coenzyme transport and metabolism	METABOLISM
		Phatr3_J45919	3	Chloroplast	signal peptide	NA	NA	NA	0.527378	0.507346	NA	0	Beta-carotene isomerase	Carotenoid	Coenzyme transport and metabolism	METABOLISM
		Phatr3_J4846	3	Chloroplast	signal peptide	darkgrey	NA	NA	0.533917	NA	NA	0	SAM (and some other nucleotide) binding motif	0	Coenzyme transport and metabolism	METABOLISM
	Inorganic ion transport and metabolism	Phatr3_J32938	3	Chloroplast	signal anchor	darkgrey	NA	NA	0.515204	NA	NA	0	Tandem pore domain K+ channel	0	Inorganic ion transport and metabolism	METABOLISM
		Phatr3_J44679	3	NA	other localisation	darkgrey	NA	NA	0.688703	0.628166	NA	0	Rhodanese-related sulfurtransferase	0	Inorganic ion transport and metabolism	METABOLISM
		Phatr3_J45119	3	Chloroplast	signal peptide	NA	Leptocylindrus Ancestor	NA	NA	0.579718	NA	0	Mitochondrial Fe2+ transporter MMT1 and related transporters (cation diffusion facilitator superfamily)	0	Inorganic ion transport and metabolism	METABOLISM
	Intracellular trafficking, secretion, and vesicular transport	Phatr3_J21455	3	Chloroplast	signal peptide	darkgrey	NA	NA	0.574189	NA	NA	0	Plastid division DRPB5 machinery	Division	Intracellular trafficking, secretion, and vesicular transport	CELLULAR PROCESSES AND SIGNALLING
		Phatr3_J32902	5	Chloroplast	signal peptide	darkgrey	Leptocylindrus Ancestor	NA	1	1	NA	0	Adiponutrin and related vesicular transport proteins; predicted alpha/beta hydrolase	0	Intracellular trafficking, secretion, and vesicular transport	CELLULAR PROCESSES AND SIGNALLING
		Phatr3_J45297	3	Chloroplast	chloroplast	darkgrey	NA	NA	0.560542	NA	NA	0	Guanine nucleotide exchange factor	0	Intracellular trafficking, secretion, and vesicular transport	CELLULAR PROCESSES AND SIGNALLING
		Phatr3_J46468	3	Chloroplast	other localisation	NA	Leptocylindrus Ancestor	NA	NA	0.634081	NA	0	ER-Golgi vesicle-tethering protein p115	0	Intracellular trafficking, secretion, and vesicular transport	CELLULAR PROCESSES AND SIGNALLING
	Lipid transport and metabolism	Phatr3_J13073	3	Chloroplast	chloroplast	NA	NA	NA	0.524721	-0.514928	NA	K00059	Mitochondrial/plastidial beta-ketoacyl-ACP reductase	Fatty Acid- synthesis	Lipid transport and metabolism	METABOLISM
		Phatr3_J14208	3	Chloroplast	signal peptide	darkgrey	NA	NA	0.599209	NA	NA	K00227	Sterol C5 desaturase	0	Lipid transport and metabolism	METABOLISM
		Phatr3_J32083	3	Chloroplast	chloroplast	darkgrey	NA	NA	0.682472	NA	NA	0	Dolichyl pyrophosphate phosphatase and related acid phosphatases	0	Lipid transport and metabolism	METABOLISM
		Phatr3_J37858	3	Chloroplast	signal peptide	darkgrey	NA	NA	0.528248	NA	NA	K09833	UbiA prenyltransferase	Ubiquinone	Lipid transport and metabolism	METABOLISM
	Posttranslational modification, protein turnover, chaperones	Phatr3_J12294	3	Chloroplast	chloroplast	darkgrey	NA	NA	0.770158	NA	NA	0	Peptidyl-prolyl cis-trans isomerase	0	Posttranslational modification, protein turnover, chaperones	CELLULAR PROCESSES AND SIGNALLING
		Phatr3_J13331	3	Chloroplast	chloroplast	darkgrey	NA	NA	0.559657	NA	NA	K03797	Peptidase S41	0	Posttranslational modification, protein turnover, chaperones	CELLULAR PROCESSES AND SIGNALLING
		Phatr3_J13383	3	Chloroplast	signal peptide	NA	NA	NA	0.569142	0.571413	NA	0	AAA+-type ATPase	0	Posttranslational modification, protein turnover, chaperones	CELLULAR PROCESSES AND SIGNALLING
		Phatr3_J3211	3	Chloroplast	signal peptide	darkgrey	NA	NA	NA	0.601347	NA	0	Serine protease	0	Posttranslational modification, protein turnover, chaperones	CELLULAR PROCESSES AND SIGNALLING
		Phatr3_J43472	3	Chloroplast	signal peptide	darkgrey	NA	NA	0.631664	NA	NA	0	Molecular chaperone (DnaJ superfamily)	Chaperone	Posttranslational modification, protein turnover, chaperones	CELLULAR PROCESSES AND SIGNALLING
		Phatr3_J5668	3	Chloroplast	signal peptide	NA	NA	NA	0.502265	0.539862	NA	0	FKBP-type peptidyl-prolyl cis-trans isomerase	0	Posttranslational modification, protein turnover, chaperones	CELLULAR PROCESSES AND SIGNALLING
		Phatr3_J8940	4	Chloroplast	signal peptide	darkgrey	NA	NA	0.611056	0.67916	NA	0	FKBP-type peptidyl-prolyl cis-trans isomerase	0	Posttranslational modification, protein turnover, chaperones	CELLULAR PROCESSES AND SIGNALLING
	Secondary metabolite biosynthesis, transport and catabolism	Phatr3_J45125	3	Chloroplast	signal peptide	NA	Leptocylindrus Ancestor	NA	NA	0.670644	NA	0	4-hydroxybenzoate prenyltransferase	0	Secondary metabolite biosynthesis, transport and catabolism	METABOLISM
		Phatr3_J47859	4	Chloroplast	signal peptide	darkgrey	NA	NA	0.602636	0.549743	NA	0	Carbohydrate 4-sulfotransferase	0	Secondary metabolite biosynthesis, transport and catabolism	METABOLISM
		Phatr3_J48408	3	Chloroplast	chloroplast	darkgrey	NA	NA	0.615017	NA	NA	0	Beta, beta-carotene 15,15'-dioxygenase	Retinol	Secondary metabolite biosynthesis, transport and catabolism	METABOLISM
	signal transduction mechanisms	Phatr3_EG01728	3	Chloroplast	signal peptide	darkgrey	NA	NA	0.599831	NA	NA	0	Tyrosine kinase specific for activated (GTP-bound) p21cdc42Hs	0	signal transduction mechanisms	CELLULAR PROCESSES AND SIGNALLING
		Phatr3_J43886	3	Chloroplast	signal peptide	darkgrey	NA	NA	NA	0.574904	NA	0	Fibrillin	0	signal transduction mechanisms	CELLULAR PROCESSES AND SIGNALLING
		Phatr3_J44370	3	Chloroplast	signal peptide	NA	NA	NA	0.506555	0.587269	NA	0	Peripheral-type benzodiazepine receptor and related proteins	0	signal transduction mechanisms	CELLULAR PROCESSES AND SIGNALLING
		Phatr3_J55153	3	Chloroplast	chloroplast	NA	NA	NA	0.565252	0.509156	NA	0	Fibrillin family protein	0	signal transduction mechanisms	CELLULAR PROCESSES AND SIGNALLING
Phatr3_J34949				Chloroplast	signal peptide	magenta	PXR ancestor	_
	Amino acid transport and metabolism	Phatr3_J20809	3	Chloroplast	signal peptide	magenta	PXR ancestor	NA	NA	NA	NA	K01735	Pentafunctional AROM protein (Dehydroquinate synthase)	Chorismate	Amino acid transport and metabolism	METABOLISM
		Phatr3_J34088	3	Chloroplast	signal peptide	NA	PXR ancestor	NA	NA	0.517658	NA	0	N-aceyltransferase	0	Amino acid transport and metabolism	METABOLISM
		Phatr3_J51092	3	Chloroplast	chloroplast	magenta	PXR ancestor	NA	NA	NA	NA	K01915	Glutamine synthetase	Glutamine/Glutamate	Amino acid transport and metabolism	METABOLISM
	Coenzyme transport and metabolism	Phatr3_J12172	3	Chloroplast	chloroplast	NA	PXR ancestor	NA	NA	0.509354	NA	0	Riboflavin kinase	0	Coenzyme transport and metabolism	METABOLISM
		Phatr3_J20318	3	Chloroplast	signal peptide	NA	PXR ancestor	NA	NA	0.542328	NA	0	Molybdopterin synthase sulfurylase	0	Coenzyme transport and metabolism	METABOLISM
		Phatr3_J39627	3	Chloroplast	signal peptide	magenta	PXR Ancestor	NA	NA	NA	NA	K07755	SAM-dependent methyltransferase	0	Coenzyme transport and metabolism	METABOLISM
		Phatr3_J54791	3	Chloroplast	signal peptide	magenta	PXR ancestor	NA	NA	NA	NA	0	Cytochrome c biogenesis protein	0	Coenzyme transport and metabolism	METABOLISM
	Inorganic ion transport and metabolism	Phatr3_EG02286	3	Chloroplast	chloroplast	magenta	PXR ancestor	NA	NA	NA	NA	0	Nitrite reductase	0	Inorganic ion transport and metabolism	METABOLISM
		Phatr3_J12902	3	Chloroplast	chloroplast	magenta	PXR ancestor	NA	NA	NA	NA	K00366	Sulfite reductase (ferredoxin)	Cysteine	Inorganic ion transport and metabolism	METABOLISM
		Phatr3_J43194	3	Chloroplast	chloroplast	magenta	PXR ancestor	NA	NA	NA	NA	0	Na+-independent Cl/HCO3 exchanger AE1 and related transporters (SLC4 family)	0	Inorganic ion transport and metabolism	METABOLISM
Phatr3_J35587				Chloroplast	chloroplast	blue	PXR ancestor	Eustigmatophytes only; _
	Carbon	Phatr3_draftJ825	3	Chloroplast	chloroplast	NA	NA	Eustigmatophytes only; _	0.517306	NA	NA	K01624	fructose-bisphosphate aldolase	Carbon	Carbohydrate transport and metabolism	METABOLISM
		Phatr3_J10208	3	Chloroplast	chloroplast	blue	NA	NA	NA	0.661597	NA	K00855	Phosphoribulokinase	Carbon	Carbohydrate transport and metabolism	METABOLISM
		Phatr3_J13382	4	Chloroplast	chloroplast	blue	PXR ancestor	NA	0.506163	NA	NA	K01807	Ribose-5-phosphate isomerase	Carbon	Carbohydrate transport and metabolism	METABOLISM
		Phatr3_J22122	4	Chloroplast	chloroplast	blue	NA	NA	0.764441	0.717301	NA	K00134	Glyceraldehyde 3-phosphate dehydrogenase	Carbon	Carbohydrate transport and metabolism	METABOLISM
		Phatr3_J22993	4	Chloroplast	signal peptide	blue	NA	Eustigmatophytes only; _	0.674113	NA	NA	K01624	fructose-bisphosphate aldolase	Carbon	Carbohydrate transport and metabolism	METABOLISM
		Phatr3_J29157	4	Chloroplast	chloroplast	blue	NA	NA	0.674988	0.608277	NA	K00927	3-phosphoglycerate kinase	Carbon	Carbohydrate transport and metabolism	METABOLISM
		Phatr3_J32747	3	NA	other localisation	blue	NA	NA	0.63429	0.56375	NA	K00134	Glyceraldehyde 3-phosphate dehydrogenase	Carbon	Carbohydrate transport and metabolism	METABOLISM
		Phatr3_J41856	4	Chloroplast	signal peptide	blue	NA	NA	0.714034	0.742222	NA	K00615	Transketolase	Carbon	Carbohydrate transport and metabolism	METABOLISM
		Phatr3_J53935	5	Chloroplast	chloroplast	blue	PXR ancestor	NA	0.884596	0.78492	NA	0	D-ribulose-5-phosphate 3-epimerase	Carbon	Carbohydrate transport and metabolism	METABOLISM
	Carbon/Glycolysis	Phatr3_J17086	3	Chloroplast	chloroplast	blue	PXR ancestor	NA	NA	NA	NA	K01834	Phosphoglycerate mutase	Carbon/Glycolysis	Carbohydrate transport and metabolism	METABOLISM
		Phatr3_J30113	3	Chloroplast	chloroplast	NA	NA	NA	0.553911	0.601908	NA	K00382	Dihydrolipoamide dehydrogenase	Carbon/Glycolysis	Lipid transport and metabolism	METABOLISM
		Phatr3_J33839	3	NA	mitochondrion	blue	PXR ancestor	NA	NA	0.598032	NA	K01834	Phosphoglycerate mutase	Carbon/Glycolysis	Carbohydrate transport and metabolism	METABOLISM
	Carotenoid	Phatr3_J45243	3	Chloroplast	chloroplast	blue	NA	NA	0.762579	NA	NA	0	Phytoene desaturase	Carotenoid	Coenzyme transport and metabolism	METABOLISM
		Phatr3_J51703	3	NA	chloroplast	blue	NA	NA	0.800137	0.657154	NA	K09839	Violaxanthin de-epoxidase	Carotenoid	Coenzyme transport and metabolism	METABOLISM
		Phatr3_J9040	4	Chloroplast	chloroplast	NA	PXR ancestor	NA	0.766263	0.586696	NA	0	Zeta-carotene desaturase	Carotenoid	Energy production and conversion	METABOLISM
		Phatr3_J9258	3	Chloroplast	chloroplast	NA	NA	NA	0.554618	0.745943	NA	K00099	1-deoxy-D-xylulose 5-phosphate reductoisomerase	Carotenoid	Carbohydrate transport and metabolism	METABOLISM
	Chlorophyll	Phatr3_J12186	3	Chloroplast	chloroplast	NA	PXR ancestor	NA	NA	0.693685	NA	K00228	coproporphyrinogen oxidase	Chlorophyll	Coenzyme transport and metabolism	METABOLISM
		Phatr3_J19188	4	Chloroplast	chloroplast	NA	PXR ancestor	Eustigmatophytes only; _	0.543217	NA	NA	K01599	Uroporphyrinogen decarboxylase	Chlorophyll	Coenzyme transport and metabolism	METABOLISM
		Phatr3_J20757	3	Chloroplast	chloroplast	NA	PXR ancestor	NA	0.519587	NA	NA	0	Uroporphyrinogen decarboxylase	Chlorophyll	Coenzyme transport and metabolism	METABOLISM
		Phatr3_J33017	4	Chloroplast	chloroplast	NA	PXR ancestor	Eustigmatophytes only; _	0.602072	NA	NA	K03404	Magnesium chelatase, ChlI subunit	Chlorophyll	Coenzyme transport and metabolism	METABOLISM
		Phatr3_J48917	3	Chloroplast	signal peptide	NA	PXR ancestor	Eustigmatophytes only; _	NA	NA	NA	0	Pheophorbide a oxidase domain containing protein	Chlorophyll	General function prediction only	POORLY CHARACTERIZED
	Cysteine	Phatr3_EG02399	4	Chloroplast	chloroplast	NA	PXR ancestor	Eustigmatophytes only; _	0.580534	NA	NA	K00390	Phosphoadenosine phosphosulfate reductase	Cysteine	Nucleotide transport and metabolism	METABOLISM
		Phatr3_J12902	4	Chloroplast	chloroplast	NA	PXR ancestor	Eustigmatophytes only; _	NA	0.547824	NA	K00366	Sulfite reductase (ferredoxin)	Cysteine	Inorganic ion transport and metabolism	METABOLISM
		Phatr3_J13476	3	Chloroplast	signal peptide	NA	PXR ancestor	Eustigmatophytes only; _	NA	NA	NA	K00640	Serine O-acetyltransferase	Cysteine	Amino acid transport and metabolism	METABOLISM
		Phatr3_J42282	5	Chloroplast	chloroplast	blue	PXR ancestor	NA	0.822078	0.662181	NA	K00958	ATP sulfurylase (sulfate adenylyltransferase)	Cysteine	Inorganic ion transport and metabolism	METABOLISM
	Fatty Acid- head group	Phatr3_J50356	3	NA	other localisation	blue	PXR ancestor	NA	0.606066	NA	NA	K06119	SGDQ synthase	Fatty Acid/ head group synthesis	Lipid transport and metabolism	METABOLISM
		Phatr3_J11916	4	Chloroplast	chloroplast	blue	NA	NA	0.709433	0.720091	NA	K00655	1-acyl-sn-glycerol-3-phosphate acyltransferase	Fatty Acid- head group	Lipid transport and metabolism	METABOLISM
		Phatr3_J22803	3	Chloroplast	signal peptide	NA	PXR ancestor	Eustigmatophytes only; _	NA	NA	NA	0	Long-chain acyl-CoA transporter, ABC superfamily (involved in peroxisome organization and biogenesis)	Fatty Acid- head group	Lipid transport and metabolism	METABOLISM
		Phatr3_J54168	3	Chloroplast	signal peptide	blue	PXR ancestor	NA	NA	NA	NA	K03715	Monogalactosyldiacylglycerol synthase 1, chloroplastic	Fatty Acid- head group	Lipid transport and metabolism	METABOLISM
	Fatty Acid- synthesis	Phatr3_draftJ1143	3	Chloroplast	signal peptide	NA	PXR ancestor	NA	0.737559	NA	NA	K02372	3-hydroxyacyl-[acyl-carrier-protein] dehydratase FabZ	Fatty Acid- synthesis	Coenzyme transport and metabolism	METABOLISM
		Phatr3_J10068	4	Chloroplast	chloroplast	blue	NA	NA	0.750877	0.606244	NA	K00208	Enoyl ACP reductase	Fatty Acid- synthesis	Carbohydrate transport and metabolism	METABOLISM
		Phatr3_J13073	4	Chloroplast	chloroplast	blue	PXR ancestor	NA	0.515645	NA	NA	K00059	Mitochondrial/plastidial beta-ketoacyl-ACP reductase	Fatty Acid- synthesis	Lipid transport and metabolism	METABOLISM
		Phatr3_J37367	5	Chloroplast	signal peptide	blue	NA	Eustigmatophytes only; _	0.807286	0.594255	NA	K09458	Beta-ketoacyl synthase	Fatty Acid- synthesis	Lipid transport and metabolism	METABOLISM
		Phatr3_J37652	4	Chloroplast	chloroplast	blue	NA	NA	0.776623	0.5711	NA	K00645	Malonyl-CoA:ACP transacylase	Fatty Acid- synthesis	Lipid transport and metabolism	METABOLISM
		Phatr3_J55157	5	Chloroplast	signal peptide	blue	PXR ancestor	NA	0.723304	0.577662	NA	K02372	3-hydroxyacyl-[acyl-carrier-protein] dehydratase FabZ	Fatty Acid- synthesis	Coenzyme transport and metabolism	METABOLISM
	Fatty Acid/ elongation	Phatr3_EG02619	5	Chloroplast	chloroplast	blue	NA	Eustigmatophytes only; _	0.645757	0.677869	NA	0	Delta 6-fatty acid desaturase/delta-8 sphingolipid desaturase	Fatty Acid/ elongation	Lipid transport and metabolism	METABOLISM
		Phatr3_J16376	3	Chloroplast	signal peptide	blue	NA	NA	0.567752	NA	NA	K10203	Long chain fatty acid elongase	Fatty Acid/ elongation	Lipid transport and metabolism	METABOLISM
		Phatr3_J41570	3	Chloroplast	other localisation	blue	NA	NA	0.592873	NA	NA	K10257	Delta(12) fatty acid desaturase	Fatty Acid/ elongation	Lipid transport and metabolism	METABOLISM
		Phatr3_J44622	3	Chloroplast	signal peptide	NA	PXR ancestor	Eustigmatophytes only; _	NA	NA	NA	0	Delta 6-fatty acid desaturase/delta-8 sphingolipid desaturase	Fatty Acid/ elongation	Lipid transport and metabolism	METABOLISM
		Phatr3_J48423	4	Chloroplast	signal peptide	NA	PXR ancestor	NA	0.504639	0.60137	NA	0	Omega-6 fatty acid desaturase	Fatty Acid/ elongation	Lipid transport and metabolism	METABOLISM
		Phatr3_J55137	3	NA	Incomplete	blue	PXR ancestor	Eustigmatophytes only; _	NA	NA	NA	0	Delta 6-fatty acid desaturase/delta-8 sphingolipid desaturase	Fatty Acid/ elongation	Lipid transport and metabolism	METABOLISM
	Glutathione	Phatr3_J16854	4	NA	other localisation	blue	PXR ancestor	Eustigmatophytes only; _	NA	0.552031	NA	K03676	Glutaredoxin and related proteins	Glutathione	Posttranslational modification, protein turnover, chaperones	CELLULAR PROCESSES AND SIGNALLING
		Phatr3_J38124	4	Chloroplast	signal peptide	blue	NA	NA	0.725467	0.775184	NA	0	Glutaredoxin	Glutathione	Posttranslational modification, protein turnover, chaperones	CELLULAR PROCESSES AND SIGNALLING
		Phatr3_J39133	4	Chloroplast	chloroplast	NA	NA	Eustigmatophytes only; _	0.641132	0.621403	NA	0	Glutaredoxin and related proteins	Glutathione	Posttranslational modification, protein turnover, chaperones	CELLULAR PROCESSES AND SIGNALLING
		Phatr3_J45400	3	Chloroplast	signal peptide	NA	NA	Eustigmatophytes only; _	0.773957	NA	NA	0	Glutathione S-transferase	Glutathione	Posttranslational modification, protein turnover, chaperones	CELLULAR PROCESSES AND SIGNALLING
		Phatr3_J9883	4	Chloroplast	signal peptide	NA	PXR ancestor	Eustigmatophytes only; _	NA	0.644654	NA	K03676	Glutaredoxin and related proteins	Glutathione	Posttranslational modification, protein turnover, chaperones	CELLULAR PROCESSES AND SIGNALLING
	Light	Phatr3_J32294	4	Chloroplast	chloroplast	blue	NA	Eustigmatophytes only; _	0.654972	NA	NA	0	fucoxanthin chlorophyll a/c protein	Light	Energy production and conversion	METABOLISM
		Phatr3_J34536	4	Chloroplast	chloroplast	blue	NA	NA	0.771294	0.513113	NA	0	fucoxanthin chlorophyll a/c protein	Light	Energy production and conversion	METABOLISM
		Phatr3_J54979	5	Chloroplast	chloroplast	blue	NA	Eustigmatophytes only; _	0.773809	0.683401	NA	0	Chloroa b-bind superfamily	Light	General function prediction only	POORLY CHARACTERIZED
	Lysine	Phatr3_J21592	3	Chloroplast	chloroplast	NA	PXR ancestor	NA	0.627268	NA	NA	K01586	Ornithine decarboxylase	Lysine	Amino acid transport and metabolism	METABOLISM
		Phatr3_J22909	3	Chloroplast	chloroplast	NA	NA	NA	0.690529	0.585861	NA	K10206	Kynurenine aminotransferase, glutamine transaminase K	Lysine	Amino acid transport and metabolism	METABOLISM
		Phatr3_J34582	4	Chloroplast	chloroplast	blue	PXR ancestor	Eustigmatophytes only; _	NA	NA	NA	K01778	Diaminopimelate epimerase	Lysine	Amino acid transport and metabolism	METABOLISM
	Photosynthesis	Phatr3_J13358	4	Chloroplast	chloroplast	blue	NA	NA	0.601627	0.531825	NA	K02636	Cytochrome b6-f complex iron-sulfur protein	photosynthesis	Energy production and conversion	METABOLISM
		Phatr3_J13895	4	Chloroplast	chloroplast	blue	NA	NA	0.812659	0.820201	NA	0	Photosystem assembly factor Hcf136	photosynthesis	Energy production and conversion	METABOLISM
		Phatr3_J20657	3	NA	Incomplete	blue	NA	NA	0.803431	0.633022	NA	K02115	F0F1-type ATP synthase, gamma subunit	Photosynthesis	Energy production and conversion	METABOLISM
		Phatr3_J33543	3	Chloroplast	signal peptide	NA	NA	NA	0.573777	0.671125	NA	0	Ferredoxin-like protein	photosynthesis	General function prediction only	POORLY CHARACTERIZED
		Phatr3_J33844	4	Chloroplast	signal peptide	blue	NA	NA	0.632378	0.655563	NA	0	PsbP-related thylakoid protein	photosynthesis	Energy production and conversion	METABOLISM
		Phatr3_J36840	3	Chloroplast	signal peptide	NA	NA	Eustigmatophytes only; _	-0.623069	NA	NA	0	PGR5-like protein	photosynthesis	Energy production and conversion	METABOLISM
		Phatr3_J37959	3	NA	other localisation	NA	PXR ancestor	Eustigmatophytes only; _	0.75035	NA	NA	0	Psb29	photosynthesis	Energy production and conversion	METABOLISM
		Phatr3_J42329	5	Chloroplast	chloroplast	NA	PXR ancestor	Eustigmatophytes only; _	0.588446	0.500848	NA	0	CPLD51 protein required for cyt b6 assembly	Photosynthesis	Energy production and conversion	METABOLISM
		Phatr3_J44056	3	Chloroplast	signal peptide	NA	NA	Eustigmatophytes only; _	0.566722	NA	NA	K08906	Cytochrome c6	photosynthesis	Energy production and conversion	METABOLISM
		Phatr3_J44748	4	Chloroplast	chloroplast	blue	NA	NA	0.682464	0.600983	NA	0	PGR5 protein	photosynthesis	Energy production and conversion	METABOLISM
		Phatr3_J48359	4	Chloroplast	signal peptide	blue	NA	NA	0.806074	0.719274	NA	K02717	PsbP	photosynthesis	Energy production and conversion	METABOLISM
	Protein import	Phatr3_EG02421	3	Chloroplast	other localisation	NA	PXR ancestor	NA	NA	0.62245	NA	0	Protein TIC 21	Protein import	Intracellular trafficking, secretion, and vesicular transport	CELLULAR PROCESSES AND SIGNALLING
		Phatr3_J10567	3	Chloroplast	signal peptide	blue	NA	NA	0.612835	NA	NA	K11153	Tic32-like protein	Protein import	General function prediction only	POORLY CHARACTERIZED
		Phatr3_J13417	4	NA	other localisation	blue	PXR ancestor	Eustigmatophytes only; _	NA	0.534041	NA	K03106	signal recognition particle, subunit Srp54	Protein import	Intracellular trafficking, secretion, and vesicular transport	CELLULAR PROCESSES AND SIGNALLING
		Phatr3_J18769	4	NA	chloroplast	blue	PXR ancestor	NA	0.719514	0.562032	NA	0	Tic62-like protein	Protein import	Intracellular trafficking, secretion, and vesicular transport	CELLULAR PROCESSES AND SIGNALLING
		Phatr3_J45335	4	Chloroplast	chloroplast	blue	NA	Eustigmatophytes only; _	0.533164	NA	NA	0	Chloroplast transport protein Tic20	Protein import	Intracellular trafficking, secretion, and vesicular transport	CELLULAR PROCESSES AND SIGNALLING
		Phatr3_J52200	3	Chloroplast	chloroplast	NA	PXR ancestor	NA	0.516332	NA	NA	0	TatA/B protein translocator	Protein import	Intracellular trafficking, secretion, and vesicular transport	CELLULAR PROCESSES AND SIGNALLING
		Phatr3_J5466	4	Chloroplast	signal peptide	NA	PXR ancestor	Eustigmatophytes only; _	0.523903	NA	NA	0	Derlin 1-2	Protein import	Intracellular trafficking, secretion, and vesicular transport	CELLULAR PROCESSES AND SIGNALLING
	PtdIns	Phatr3_J17226	3	Chloroplast	signal peptide	NA	PXR ancestor	Eustigmatophytes only; _	NA	NA	NA	0	Inositol monophosphatase	PtdIns	Carbohydrate transport and metabolism	METABOLISM
		Phatr3_J18323	3	NA	other localisation	blue	PXR ancestor	Eustigmatophytes only; _	NA	NA	NA	K01092	Inositol monophosphatase	PtdIns	Carbohydrate transport and metabolism	METABOLISM
		Phatr3_J44790	3	Chloroplast	signal peptide	blue	PXR ancestor	NA	NA	NA	NA	K05286	GPI-alpha-mannosyltransferase III (GPI10/PIG-B) involved in glycosylphosphatidylinositol anchor biosynthesis	PtdIns	Posttranslational modification, protein turnover, chaperones	CELLULAR PROCESSES AND SIGNALLING
	Sugar transport	Phatr3_J3046	4	Chloroplast	chloroplast	blue	PXR ancestor	NA	0.506783	NA	NA	K03453	Na+/ pyruvate cotransporter	Sugar transport	Inorganic ion transport and metabolism	METABOLISM
		Phatr3_J43320	3	Chloroplast	chloroplast	NA	NA	NA	0.73061	0.636574	NA	K15283	Glucose-6-phosphate/phosphate and phosphoenolpyruvate/phosphate antiporter	Sugar transport	Carbohydrate transport and metabolism	METABOLISM
		Phatr3_J54017	4	Chloroplast	chloroplast	blue	NA	NA	0.811554	0.84586	NA	K15283	Glucose-6-phosphate/phosphate and phosphoenolpyruvate/phosphate antiporter	Sugar transport	Carbohydrate transport and metabolism	METABOLISM
	tRNA activation	Phatr3_draftJ1569	3	Chloroplast	chloroplast	NA	PXR ancestor	Eustigmatophytes only; _	NA	NA	NA	0	Cysteinyl-tRNA synthetase	tRNA activation	Translation, ribosomal structure and biogenesis	INFORMATION STORAGE AND PROCESSING
		Phatr3_EG02402	4	Chloroplast	chloroplast	blue	PXR ancestor	Eustigmatophytes only; _	NA	NA	NA	0	Phenylyalanyl-tRNA ligase	tRNA activation	Translation, ribosomal structure and biogenesis	INFORMATION STORAGE AND PROCESSING
		Phatr3_J15186	4	Chloroplast	signal peptide	NA	PXR ancestor	NA	0.762039	0.503385	NA	K01872	Alanyl-tRNA synthetase	tRNA activation	Translation, ribosomal structure and biogenesis	INFORMATION STORAGE AND PROCESSING
		Phatr3_J15595	3	Chloroplast	signal peptide	NA	PXR ancestor	NA	0.682345	NA	NA	K01867	Mitochondrial tryptophanyl-tRNA synthetase	tRNA activation	Translation, ribosomal structure and biogenesis	INFORMATION STORAGE AND PROCESSING
		Phatr3_J21513	4	Chloroplast	signal peptide	blue	NA	Eustigmatophytes only; _	0.547083	NA	NA	K01873	Valyl-tRNA synthetase	tRNA activation	Translation, ribosomal structure and biogenesis	INFORMATION STORAGE AND PROCESSING
		Phatr3_J23920	3	Chloroplast	signal peptide	blue	PXR ancestor	NA	NA	NA	NA	K01892	Histidyl-tRNA synthetase	tRNA activation	Translation, ribosomal structure and biogenesis	INFORMATION STORAGE AND PROCESSING
		Phatr3_J2394	3	NA	other localisation	NA	PXR ancestor	NA	0.583563	0.612638	NA	K01883	Cysteine-tRNA ligase	tRNA activation	Translation, ribosomal structure and biogenesis	INFORMATION STORAGE AND PROCESSING
		Phatr3_J29029	4	Chloroplast	signal peptide	blue	PXR ancestor	NA	0.623547	NA	NA	0	Methionine--tRNA ligase	tRNA activation	Translation, ribosomal structure and biogenesis	INFORMATION STORAGE AND PROCESSING
		Phatr3_J42247	5	Chloroplast	chloroplast	blue	PXR ancestor	NA	0.832824	0.617762	NA	K01893	Asparaginyl-tRNA ligase	tRNA activation	Translation, ribosomal structure and biogenesis	INFORMATION STORAGE AND PROCESSING
		Phatr3_J45715	3	Chloroplast	chloroplast	NA	PXR ancestor	Eustigmatophytes only; _	NA	NA	NA	0	Cysteinyl-tRNA synthetase	tRNA activation	Translation, ribosomal structure and biogenesis	INFORMATION STORAGE AND PROCESSING
		Phatr3_J49353	3	Chloroplast	signal anchor	NA	PXR ancestor	Eustigmatophytes only; _	NA	NA	NA	0	Cysteinyl-tRNA synthetase	tRNA activation	Translation, ribosomal structure and biogenesis	INFORMATION STORAGE AND PROCESSING
		Phatr3_J51120	3	Chloroplast	signal peptide	NA	NA	NA	0.686056	0.58276	NA	0	Leucine--tRNA ligase	tRNA activation	Intracellular trafficking, secretion, and vesicular transport	CELLULAR PROCESSES AND SIGNALLING
Phatr3_J35625				Chloroplast	chloroplast	blue	Ancestral	PEXR; _
	Branched chain	Phatr3_J10779	4	Chloroplast	chloroplast	NA	Ancestral	NA	0.623932	0.531869	NA	K00826	Branched-chain amino acid aminotransferase II	Branched chain	Amino acid transport and metabolism	METABOLISM
		Phatr3_J20934	4	Chloroplast	signal peptide	NA	Ancestral	NA	NA	0.612107	0.610815	K00052	3-isopropylmalate dehydrogenase	Branched chain	Carbohydrate transport and metabolism	METABOLISM
		Phatr3_J32849	4	NA	signal peptide	blue	Ancestral	NA	0.579546	0.55847	NA	K00826	Branched-chain amino acid aminotransferase II	Branched chain	Amino acid transport and metabolism	METABOLISM
	Carbon	Phatr3_J13382	3	Chloroplast	chloroplast	blue	NA	NA	0.501573	NA	NA	K01807	Ribose-5-phosphate isomerase	Carbon	Carbohydrate transport and metabolism	METABOLISM
		Phatr3_J20779	3	Chloroplast	signal peptide	blue	NA	NA	0.541561	NA	NA	K00616	Fructose bisphosphate aldolase	Carbon	Carbohydrate transport and metabolism	METABOLISM
		Phatr3_J22122	5	Chloroplast	chloroplast	blue	Ancestral	NA	0.535678	0.635521	NA	K00134	Glyceraldehyde 3-phosphate dehydrogenase	Carbon	Carbohydrate transport and metabolism	METABOLISM
		Phatr3_J22993	5	Chloroplast	signal peptide	blue	Ancestral	NA	0.602399	0.662719	NA	K01624	fructose-bisphosphate aldolase	Carbon	Carbohydrate transport and metabolism	METABOLISM
		Phatr3_J25308	3	NA	mitochondrion	blue	Ancestral	NA	NA	0.520952	NA	K00134	Glyceraldehyde 3-phosphate dehydrogenase	Carbon	Carbohydrate transport and metabolism	METABOLISM
		Phatr3_J29157	4	Chloroplast	chloroplast	blue	Ancestral	NA	0.513654	NA	NA	K00927	3-phosphoglycerate kinase	Carbon	Carbohydrate transport and metabolism	METABOLISM
		Phatr3_J41856	3	Chloroplast	signal peptide	blue	Ancestral	NA	NA	NA	NA	K00615	Transketolase	Carbon	Carbohydrate transport and metabolism	METABOLISM
		Phatr3_J46871	3	Chloroplast	signal peptide	NA	Ancestral	NA	NA	NA	-0.528316	0	ribulose-1,5-bisphosphate carboxylase/oxygenase small subunit N-methyltransferase I	Carbon	Posttranslational modification, protein turnover, chaperones	CELLULAR PROCESSES AND SIGNALLING
		Phatr3_J48983	3	NA	other localisation	blue	Ancestral	NA	0.667235	NA	NA	K00927	3-phosphoglycerate kinase	Carbon	Carbohydrate transport and metabolism	METABOLISM
		Phatr3_J53935	3	Chloroplast	chloroplast	blue	NA	NA	0.60906	NA	NA	0	D-ribulose-5-phosphate 3-epimerase	Carbon	Carbohydrate transport and metabolism	METABOLISM
		Phatr3_J9612	4	NA	other localisation	blue	Ancestral	NA	0.523008	0.621474	NA	0	Ribose-phosphate pyrophosphokinase	Carbon	Carbohydrate transport and metabolism	METABOLISM
	Carbon/FBP	Phatr3_EG02208	3	NA	other localisation	blue	Ancestral	NA	0.556147	NA	NA	K01810	Glucose-6-phosphate isomerase	Carbon/FBP	Carbohydrate transport and metabolism	METABOLISM
		Phatr3_J32708	3	Chloroplast	signal peptide	blue	NA	NA	NA	0.640874	NA	K01835	Phosphoglucomutase	Carbon/FBP	Carbohydrate transport and metabolism	METABOLISM
		Phatr3_J5857	3	NA	other localisation	NA	Ancestral	NA	0.556271	NA	-0.541501	K01810	Glucose-6-phosphate isomerase	Carbon/FBP	Carbohydrate transport and metabolism	METABOLISM
	Carbon/Glycolysis	Phatr3_J17086	3	Chloroplast	chloroplast	blue	NA	NA	NA	0.602283	NA	K01834	Phosphoglycerate mutase	Carbon/Glycolysis	Carbohydrate transport and metabolism	METABOLISM
		Phatr3_J30113	3	Chloroplast	chloroplast	NA	Ancestral	NA	0.567087	NA	NA	K00382	Dihydrolipoamide dehydrogenase	Carbon/Glycolysis	Lipid transport and metabolism	METABOLISM
		Phatr3_J37572	3	NA	other localisation	blue	Ancestral	NA	0.543468	NA	NA	0	Phosphoglycerate mutase	Carbon/Glycolysis	Carbohydrate transport and metabolism	METABOLISM
	Carotenoid	Phatr3_J12330	3	Chloroplast	signal peptide	NA	Ancestral	NA	NA	0.637597	NA	K01770	2C-methyl-D-erythritol 2,4-cyclodiphosphate synthase activity	Carotenoid	Secondary metabolite biosynthesis, transport and catabolism	METABOLISM
		Phatr3_J19000	3	Chloroplast	chloroplast	NA	Ancestral	NA	NA	0.666632	NA	K13789	Geranylgeranyl pyrophosphate synthase/Polyprenyl synthetase	Carotenoid	Carbohydrate transport and metabolism	METABOLISM
		Phatr3_J45243	4	Chloroplast	chloroplast	blue	Ancestral	NA	0.706066	NA	NA	0	Phytoene desaturase	Carotenoid	Coenzyme transport and metabolism	METABOLISM
		Phatr3_J45919	3	Chloroplast	signal peptide	blue	Ancestral	NA	NA	NA	NA	0	Beta-carotene isomerase	Carotenoid	Coenzyme transport and metabolism	METABOLISM
		Phatr3_J51703	3	NA	chloroplast	blue	Ancestral	NA	0.670489	NA	NA	K09839	Violaxanthin de-epoxidase	Carotenoid	Coenzyme transport and metabolism	METABOLISM
		Phatr3_J51868	3	Chloroplast	chloroplast	blue	NA	NA	0.661486	NA	NA	0	Phytoene desaturase	Carotenoid	Coenzyme transport and metabolism	METABOLISM
		Phatr3_J54826	4	NA	other localisation	blue	Ancestral	NA	0.539627	0.696124	NA	0	Phytoene desaturase	Carotenoid	Coenzyme transport and metabolism	METABOLISM
		Phatr3_J5928	3	NA	Incomplete	blue	Ancestral	NA	NA	0.519967	NA	K09838	Zeaxanthin epoxidase, chloroplas	Carotenoid	Coenzyme transport and metabolism	METABOLISM
		Phatr3_J8835	5	Chloroplast	signal peptide	blue	Ancestral	NA	0.537597	0.584442	NA	K06443	Lycopene beta cyclase	Carotenoid	Secondary metabolite biosynthesis, transport and catabolism	METABOLISM
		Phatr3_J9258	3	Chloroplast	chloroplast	NA	Ancestral	NA	NA	0.525223	NA	K00099	1-deoxy-D-xylulose 5-phosphate reductoisomerase	Carotenoid	Carbohydrate transport and metabolism	METABOLISM
	Chaperone	Phatr3_J10593	4	Chloroplast	chloroplast	NA	Ancestral	NA	0.653675	0.530868	NA	K01358	ATP-dependent clp protease A subunit	Chaperone	Posttranslational modification, protein turnover, chaperones	CELLULAR PROCESSES AND SIGNALLING
		Phatr3_J15747	4	NA	other localisation	NA	Ancestral	PEXR; _	NA	-0.541491	-0.651536	0	Molecular chaperone (DnaJ superfamily)	Chaperone	Posttranslational modification, protein turnover, chaperones	CELLULAR PROCESSES AND SIGNALLING
		Phatr3_J16537	4	Chloroplast	signal peptide	blue	Ancestral	NA	NA	0.60138	NA	K04078	Mitochondrial chaperonin	Chaperone	Posttranslational modification, protein turnover, chaperones	CELLULAR PROCESSES AND SIGNALLING
		Phatr3_J34995	3	Chloroplast	signal peptide	NA	Ancestral	NA	NA	0.523686	NA	0	Mitochondrial chaperonin	Chaperone	Posttranslational modification, protein turnover, chaperones	CELLULAR PROCESSES AND SIGNALLING
		Phatr3_J40933	4	Chloroplast	signal peptide	NA	Ancestral	NA	0.544649	0.561592	NA	0	ATP-dependent Clp protease, proteolytic subunit	Chaperone	Posttranslational modification, protein turnover, chaperones	CELLULAR PROCESSES AND SIGNALLING
		Phatr3_J41721	3	Chloroplast	chloroplast	NA	Ancestral	NA	NA	0.641976	NA	K04077	Mitochondrial chaperonin, Cpn60/Hsp60p	Chaperone	Posttranslational modification, protein turnover, chaperones	CELLULAR PROCESSES AND SIGNALLING
		Phatr3_J43551	3	Chloroplast	chloroplast	NA	Ancestral	NA	NA	0.542568	NA	0	ATP-dependent Clp protease adaptor ClpS	Chaperone	Posttranslational modification, protein turnover, chaperones	CELLULAR PROCESSES AND SIGNALLING
		Phatr3_J44382	3	Chloroplast	chloroplast	NA	Ancestral	NA	NA	0.515117	NA	0	ATP-dependent Clp protease, proteolytic subunit	Chaperone	Posttranslational modification, protein turnover, chaperones	CELLULAR PROCESSES AND SIGNALLING
		Phatr3_J44959	4	Chloroplast	signal peptide	NA	Ancestral	PEXR; _	NA	0.512683	NA	K09523	Molecular chaperone (DnaJ superfamily)	Chaperone	Posttranslational modification, protein turnover, chaperones	CELLULAR PROCESSES AND SIGNALLING
		Phatr3_J45684	3	Chloroplast	signal peptide	NA	Ancestral	NA	NA	NA	0.507733	0	Molecular chaperone (DnaJ superfamily)	Chaperone	Posttranslational modification, protein turnover, chaperones	CELLULAR PROCESSES AND SIGNALLING
		Phatr3_J7934	3	NA	other localisation	NA	Ancestral	PEXR; _	NA	-0.674082	NA	K09512	Molecular chaperone (DnaJ superfamily)	Chaperone	Posttranslational modification, protein turnover, chaperones	CELLULAR PROCESSES AND SIGNALLING
		Phatr3_J8230	3	Chloroplast	chloroplast	NA	Ancestral	NA	NA	0.659798	NA	K04078	Mitochondrial chaperonin	Chaperone	Posttranslational modification, protein turnover, chaperones	CELLULAR PROCESSES AND SIGNALLING
	Chlorophyll	Phatr3_J12807	3	Chloroplast	signal peptide	NA	Ancestral	NA	NA	0.530159	NA	K04040	Bacteriochlorophyll/chlorophyll synthetase	Chlorophyll	Coenzyme transport and metabolism	METABOLISM
		Phatr3_J30690	3	Chloroplast	signal peptide	NA	Ancestral	NA	NA	0.579618	NA	K19073	3,8-divinyl protochlorophyllide a 8-vinyl reductase	Chlorophyll	Coenzyme transport and metabolism	METABOLISM
		Phatr3_J36347	3	Chloroplast	chloroplast	NA	Ancestral	NA	NA	0.530947	NA	K01845	Glutamate-1-semialdehyde 2,1-aminomutase (GSA)	Chlorophyll	Amino acid transport and metabolism	METABOLISM
		Phatr3_J41746	3	Chloroplast	chloroplast	NA	Ancestral	NA	NA	0.596338	NA	K01698	Delta-aminolevulinic acid dehydratase	Chlorophyll	Coenzyme transport and metabolism	METABOLISM
	Cysteine	Phatr3_EG02399	3	Chloroplast	chloroplast	NA	NA	NA	0.591746	NA	0.614008	K00390	Phosphoadenosine phosphosulfate reductase	Cysteine	Nucleotide transport and metabolism	METABOLISM
		Phatr3_J42282	3	Chloroplast	chloroplast	blue	NA	NA	0.586653	NA	NA	K00958	ATP sulfurylase (sulfate adenylyltransferase)	Cysteine	Inorganic ion transport and metabolism	METABOLISM
		Phatr3_J54915	4	Chloroplast	signal peptide	NA	Ancestral	PEXR; _	NA	-0.616208	NA	K01738	Cysteine synthase	Cysteine	Amino acid transport and metabolism	METABOLISM
	Division	Phatr3_J14995	4	Chloroplast	chloroplast	blue	NA	NA	0.678788	0.565318	NA	K03531	Cell division protein FtsZ	Division	Cell cycle control, cell division, chromosome partitioning	METABOLISM
		Phatr3_J21455	4	Chloroplast	signal peptide	NA	Ancestral	PEXR; _	NA	0.637432	NA	0	Plastid division DRPB5 machinery	Division	Intracellular trafficking, secretion, and vesicular transport	CELLULAR PROCESSES AND SIGNALLING
		Phatr3_J34093	4	Chloroplast	signal peptide	blue	NA	NA	0.505035	0.607079	NA	0	Cell division protein FtsZ	Division	Cytoskeleton	CELLULAR PROCESSES AND SIGNALLING
		Phatr3_J54751	3	NA	Incomplete	NA	Ancestral	PEXR; _	NA	0.528838	NA	K17065	Plastid division DRPB5 machinery	Division	Intracellular trafficking, secretion, and vesicular transport	CELLULAR PROCESSES AND SIGNALLING
	Fatty Acid- head group	Phatr3_J11916	4	Chloroplast	chloroplast	blue	Ancestral	NA	0.619954	NA	NA	K00655	1-acyl-sn-glycerol-3-phosphate acyltransferase	Fatty Acid- head group	Lipid transport and metabolism	METABOLISM
		Phatr3_J20460	3	NA	other localisation	blue	Ancestral	NA	0.534109	NA	NA	K13517	Lysophospholipid acyltransferase	Fatty Acid- head group	Lipid transport and metabolism	METABOLISM
		Phatr3_J32665	3	Chloroplast	signal anchor	NA	Ancestral	NA	NA	-0.502814	NA	0	DAG kinase-related protein	Fatty Acid- head group	Lipid transport and metabolism	METABOLISM
		Phatr3_J43469	3	Chloroplast	signal peptide	NA	Ancestral	NA	NA	-0.640894	NA	0	Acyl-CoA:diacylglycerol acyltransferase (DGAT)	Fatty Acid- head group	Lipid transport and metabolism	METABOLISM
		Phatr3_J54168	3	Chloroplast	signal peptide	blue	NA	NA	NA	0.631503	NA	K03715	Monogalactosyldiacylglycerol synthase 1, chloroplastic	Fatty Acid- head group	Lipid transport and metabolism	METABOLISM
	Fatty Acid- synthesis	Phatr3_J10068	4	Chloroplast	chloroplast	blue	Ancestral	NA	0.735537	NA	NA	K00208	Enoyl ACP reductase	Fatty Acid- synthesis	Carbohydrate transport and metabolism	METABOLISM
		Phatr3_J13073	3	Chloroplast	chloroplast	blue	NA	NA	0.678774	NA	NA	K00059	Mitochondrial/plastidial beta-ketoacyl-ACP reductase	Fatty Acid- synthesis	Lipid transport and metabolism	METABOLISM
		Phatr3_J17720	3	NA	other localisation	NA	Ancestral	PEXR; _	NA	0.54379	NA	K01897	Long-chain acyl-CoA synthetases (AMP-forming)	Fatty Acid- synthesis	Lipid transport and metabolism	METABOLISM
		Phatr3_J20143	4	Chloroplast	signal anchor	NA	Ancestral	PEXR; _	NA	-0.528799	NA	K01897	Long-chain acyl-CoA synthetases (AMP-forming)	Fatty Acid- synthesis	Lipid transport and metabolism	METABOLISM
		Phatr3_J37367	4	Chloroplast	signal peptide	blue	Ancestral	NA	0.500239	NA	NA	K09458	Beta-ketoacyl synthase	Fatty Acid- synthesis	Lipid transport and metabolism	METABOLISM
		Phatr3_J37652	4	Chloroplast	chloroplast	blue	Ancestral	NA	0.56715	NA	NA	K00645	Malonyl-CoA:ACP transacylase	Fatty Acid- synthesis	Lipid transport and metabolism	METABOLISM
		Phatr3_J55157	3	Chloroplast	signal peptide	blue	NA	NA	0.645232	NA	NA	K02372	3-hydroxyacyl-[acyl-carrier-protein] dehydratase FabZ	Fatty Acid- synthesis	Coenzyme transport and metabolism	METABOLISM
	Fatty Acid/ elongation	Phatr3_EG02619	4	Chloroplast	chloroplast	blue	Ancestral	NA	0.607898	NA	NA	0	Delta 6-fatty acid desaturase/delta-8 sphingolipid desaturase	Fatty Acid/ elongation	Lipid transport and metabolism	METABOLISM
		Phatr3_J16376	5	Chloroplast	signal peptide	blue	Ancestral	PEXR; _	0.661693	NA	NA	K10203	Long chain fatty acid elongase	Fatty Acid/ elongation	Lipid transport and metabolism	METABOLISM
		Phatr3_J34485	5	NA	other localisation	blue	Ancestral	PEXR; _	0.581139	0.787412	NA	0	Long chain fatty acid elongase	Fatty Acid/ elongation	Lipid transport and metabolism	METABOLISM
		Phatr3_J41570	5	Chloroplast	other localisation	blue	Ancestral	PEXR; _	0.579016	NA	NA	K10257	Delta(12) fatty acid desaturase	Fatty Acid/ elongation	Lipid transport and metabolism	METABOLISM
		Phatr3_J42590	3	Chloroplast	signal peptide	NA	Ancestral	PEXR; _	NA	NA	NA	0	Enoyl-CoA hydratase	Fatty Acid/ elongation	Lipid transport and metabolism	METABOLISM
		Phatr3_J45293	3	Chloroplast	signal anchor	NA	Ancestral	PEXR; _	NA	NA	NA	0	Enoyl-CoA hydratase	Fatty Acid/ elongation	Lipid transport and metabolism	METABOLISM
		Phatr3_J49977	3	Chloroplast	signal peptide	NA	Ancestral	PEXR; _	NA	NA	NA	0	Enoyl-CoA hydratase	Fatty Acid/ elongation	Lipid transport and metabolism	METABOLISM
		Phatr3_J5271	3	Chloroplast	signal peptide	NA	Ancestral	NA	0.522013	NA	NA	K20417	Fatty acid desaturase 4	Fatty Acid/ elongation	Lipid transport and metabolism	METABOLISM
	Light	Phatr3_J14386	3	Chloroplast	chloroplast	NA	Ancestral	NA	NA	0.628707	NA	0	fucoxanthin chlorophyll a/c protein	Light	Energy production and conversion	METABOLISM
		Phatr3_J16481	3	Chloroplast	chloroplast	NA	Ancestral	NA	NA	-0.523286	NA	K08907	fucoxanthin chlorophyll a/c protein	Light	Energy production and conversion	METABOLISM
		Phatr3_J22395	3	Chloroplast	chloroplast	NA	Ancestral	NA	NA	0.535198	NA	0	fucoxanthin chlorophyll a/c protein	Light	Energy production and conversion	METABOLISM
		Phatr3_J22680	3	Chloroplast	chloroplast	NA	Ancestral	NA	NA	0.530692	NA	0	fucoxanthin chlorophyll a/c protein	Light	Energy production and conversion	METABOLISM
		Phatr3_J23257	3	Chloroplast	chloroplast	NA	Ancestral	NA	NA	0.574571	NA	K08907	Light-harvesting protein	Light	Energy production and conversion	METABOLISM
		Phatr3_J24119	3	Chloroplast	chloroplast	NA	Ancestral	NA	NA	0.715051	NA	0	fucoxanthin chlorophyll a/c protein	Light	Energy production and conversion	METABOLISM
		Phatr3_J25172	3	Chloroplast	chloroplast	NA	Ancestral	NA	NA	0.547804	NA	0	fucoxanthin chlorophyll a/c protein	Light	Energy production and conversion	METABOLISM
		Phatr3_J25893	3	Chloroplast	chloroplast	NA	Ancestral	NA	NA	0.541249	NA	0	fucoxanthin chlorophyll a/c protein	Light	Energy production and conversion	METABOLISM
		Phatr3_J27278	3	NA	other localisation	blue	Ancestral	NA	0.6063	NA	NA	0	Chlorophyll A-B binding protein	Light	Energy production and conversion	METABOLISM
		Phatr3_J30031	3	Chloroplast	signal peptide	NA	Ancestral	NA	NA	0.582713	NA	0	fucoxanthin chlorophyll a/c protein	Light	Energy production and conversion	METABOLISM
		Phatr3_J32294	4	Chloroplast	chloroplast	blue	Ancestral	NA	NA	NA	0.601763	0	fucoxanthin chlorophyll a/c protein	Light	Energy production and conversion	METABOLISM
		Phatr3_J34536	6	Chloroplast	chloroplast	blue	Ancestral	NA	0.585445	0.605542	0.530444	0	fucoxanthin chlorophyll a/c protein	Light	Energy production and conversion	METABOLISM
		Phatr3_J38720	3	Chloroplast	signal peptide	NA	Ancestral	NA	NA	-0.649846	NA	0	Chlorophyll A-B binding protein	Light	Energy production and conversion	METABOLISM
		Phatr3_J44733	3	Chloroplast	chloroplast	blue	Ancestral	NA	NA	NA	NA	0	Chlorophyll A-B binding protein	Light	Energy production and conversion	METABOLISM
		Phatr3_J48882	3	Chloroplast	signal peptide	blue	Ancestral	NA	NA	NA	NA	0	fucoxanthin chlorophyll a/c protein	Light	Energy production and conversion	METABOLISM
		Phatr3_J54027	3	Chloroplast	chloroplast	NA	Ancestral	NA	NA	0.584457	NA	0	Light-harvesting protein	Light	Energy production and conversion	METABOLISM
		Phatr3_J54979	4	Chloroplast	chloroplast	blue	Ancestral	NA	0.63519	NA	NA	0	Chloroa b-bind superfamily	Light	General function prediction only	POORLY CHARACTERIZED
		Phatr3_J6062	3	Chloroplast	chloroplast	NA	Ancestral	NA	NA	0.587768	NA	0	fucoxanthin chlorophyll a/c protein	Light	Energy production and conversion	METABOLISM
	Lysine	Phatr3_J10757	3	Chloroplast	chloroplast	NA	Ancestral	NA	NA	0.538696	NA	0	Aspartate semialdehyde dehydrogenase	Lysine	Amino acid transport and metabolism	METABOLISM
		Phatr3_J22909	3	Chloroplast	chloroplast	NA	Ancestral	NA	NA	0.578936	NA	K10206	Kynurenine aminotransferase, glutamine transaminase K	Lysine	Amino acid transport and metabolism	METABOLISM
		Phatr3_J26813	6	Chloroplast	chloroplast	blue	Ancestral	PEXR; _	0.509556	0.6402	NA	0	Homoserine dehydrogenase	Lysine	Amino acid transport and metabolism	METABOLISM
		Phatr3_J34582	3	Chloroplast	chloroplast	blue	NA	NA	0.502395	NA	NA	K01778	Diaminopimelate epimerase	Lysine	Amino acid transport and metabolism	METABOLISM
		Phatr3_J45777	3	Chloroplast	signal peptide	blue	Ancestral	NA	NA	NA	NA	0	Aspartate-semialdehyde dehydrogenase	Lysine	Amino acid transport and metabolism	METABOLISM
		Phatr3_J48694	3	NA	Incomplete	NA	Ancestral	PEXR; _	NA	0.516023	NA	0	Homoserine dehydrogenase	Lysine	Amino acid transport and metabolism	METABOLISM
	Photosynthesis	Phatr3_J13358	4	Chloroplast	chloroplast	blue	NA	NA	0.593164	0.633411	NA	K02636	Cytochrome b6-f complex iron-sulfur protein	photosynthesis	Energy production and conversion	METABOLISM
		Phatr3_J13895	5	Chloroplast	chloroplast	blue	Ancestral	NA	0.689058	NA	0.533437	0	Photosystem assembly factor Hcf136	photosynthesis	Energy production and conversion	METABOLISM
		Phatr3_J33844	4	Chloroplast	signal peptide	blue	Ancestral	NA	0.580159	NA	NA	0	PsbP-related thylakoid protein	photosynthesis	Energy production and conversion	METABOLISM
		Phatr3_J4283	3	Chloroplast	signal peptide	NA	Ancestral	NA	-0.527348	NA	NA	K17893	Plastoquinol terminal oxidase-like	Photosynthesis	General function prediction only	POORLY CHARACTERIZED
		Phatr3_J44056	4	Chloroplast	signal peptide	NA	Ancestral	NA	0.523213	0.66584	NA	K08906	Cytochrome c6	photosynthesis	Energy production and conversion	METABOLISM
		Phatr3_J44202	3	Chloroplast	chloroplast	NA	Ancestral	PEXR; _	NA	NA	NA	0	PsbW superfamily	photosynthesis	General function prediction only	POORLY CHARACTERIZED
		Phatr3_J44748	4	Chloroplast	chloroplast	blue	Ancestral	NA	0.589341	NA	NA	0	PGR5 protein	photosynthesis	Energy production and conversion	METABOLISM
		Phatr3_J47829	4	Chloroplast	signal peptide	blue	Ancestral	NA	0.513913	NA	NA	0	Rieske 2Fe-2S region	photosynthesis	Energy production and conversion	METABOLISM
		Phatr3_J48359	4	Chloroplast	signal peptide	blue	Ancestral	NA	0.650192	NA	NA	K02717	PsbP	photosynthesis	Energy production and conversion	METABOLISM
		Phatr3_J54499	3	Chloroplast	signal peptide	NA	Ancestral	NA	NA	0.584187	NA	K08901	PsbQ	photosynthesis	Energy production and conversion	METABOLISM
		Phatr3_J55057	3	Chloroplast	chloroplast	NA	Ancestral	NA	NA	0.518744	NA	K02714	PsbM	photosynthesis	Energy production and conversion	METABOLISM
		Phatr3_J9078	3	Chloroplast	chloroplast	NA	Ancestral	NA	0.811605	NA	NA	K08902	Psb27	photosynthesis	Energy production and conversion	METABOLISM
	Protein import	Phatr3_EG00252	3	Chloroplast	other localisation	NA	Ancestral	PEXR; _	NA	NA	NA	0	Signal peptide protein	Protein import	Intracellular trafficking, secretion, and vesicular transport	CELLULAR PROCESSES AND SIGNALLING
		Phatr3_J10567	4	Chloroplast	signal peptide	blue	Ancestral	NA	0.543625	NA	NA	K11153	Tic32-like protein	Protein import	General function prediction only	POORLY CHARACTERIZED
		Phatr3_J11401	3	Chloroplast	signal peptide	NA	Ancestral	PEXR; _	NA	NA	NA	0	Signal peptide protein	Protein import	Intracellular trafficking, secretion, and vesicular transport	CELLULAR PROCESSES AND SIGNALLING
		Phatr3_J12572	3	Chloroplast	signal peptide	NA	Ancestral	NA	NA	0.602293	NA	K13989	Derlin 1-1	Protein import	Intracellular trafficking, secretion, and vesicular transport	CELLULAR PROCESSES AND SIGNALLING
		Phatr3_J32314	3	NA	signal peptide	NA	Ancestral	NA	0.571771	0.755027	NA	0	Tic32-like protein	Protein import	General function prediction only	POORLY CHARACTERIZED
		Phatr3_J39466	3	Chloroplast	signal peptide	blue	NA	NA	0.546093	NA	NA	K05770	Derlin 1-2	Protein import	Intracellular trafficking, secretion, and vesicular transport	CELLULAR PROCESSES AND SIGNALLING
		Phatr3_J45335	3	Chloroplast	chloroplast	blue	Ancestral	NA	NA	NA	NA	0	Chloroplast transport protein Tic20	Protein import	Intracellular trafficking, secretion, and vesicular transport	CELLULAR PROCESSES AND SIGNALLING
	Sugar transport	Phatr3_J24610	3	Chloroplast	chloroplast	blue	Ancestral	NA	NA	NA	NA	K15283	Glucose-6-phosphate/phosphate and phosphoenolpyruvate/phosphate antiporter	Sugar transport	Carbohydrate transport and metabolism	METABOLISM
		Phatr3_J3046	3	Chloroplast	chloroplast	blue	NA	NA	0.652721	NA	NA	K03453	Na+/ pyruvate cotransporter	Sugar transport	Inorganic ion transport and metabolism	METABOLISM
		Phatr3_J43320	5	Chloroplast	chloroplast	NA	Ancestral	PEXR; _	0.583848	0.715449	NA	K15283	Glucose-6-phosphate/phosphate and phosphoenolpyruvate/phosphate antiporter	Sugar transport	Carbohydrate transport and metabolism	METABOLISM
		Phatr3_J54017	4	Chloroplast	chloroplast	blue	Ancestral	NA	NA	0.569707	NA	K15283	Glucose-6-phosphate/phosphate and phosphoenolpyruvate/phosphate antiporter	Sugar transport	Carbohydrate transport and metabolism	METABOLISM
	tRNA activation	Phatr3_EG02402	3	Chloroplast	chloroplast	blue	NA	NA	0.652228	NA	NA	0	Phenylyalanyl-tRNA ligase	tRNA activation	Translation, ribosomal structure and biogenesis	INFORMATION STORAGE AND PROCESSING
		Phatr3_J15374	3	Chloroplast	signal peptide	NA	NA	NA	0.625318	0.51695	NA	0	Seryl-tRNA synthetase	tRNA activation	Translation, ribosomal structure and biogenesis	INFORMATION STORAGE AND PROCESSING
		Phatr3_J16963	3	Chloroplast	signal peptide	NA	Ancestral	PEXR; _	NA	NA	NA	0	Glutaminyl-tRNA ligase	tRNA activation	Translation, ribosomal structure and biogenesis	INFORMATION STORAGE AND PROCESSING
		Phatr3_J21513	4	Chloroplast	signal peptide	blue	Ancestral	NA	NA	0.580312	NA	K01873	Valyl-tRNA synthetase	tRNA activation	Translation, ribosomal structure and biogenesis	INFORMATION STORAGE AND PROCESSING
		Phatr3_J23920	3	Chloroplast	signal peptide	blue	NA	NA	0.536779	NA	NA	K01892	Histidyl-tRNA synthetase	tRNA activation	Translation, ribosomal structure and biogenesis	INFORMATION STORAGE AND PROCESSING
		Phatr3_J29029	3	Chloroplast	signal peptide	blue	NA	NA	0.503991	NA	NA	0	Methionine--tRNA ligase	tRNA activation	Translation, ribosomal structure and biogenesis	INFORMATION STORAGE AND PROCESSING
		Phatr3_J42247	3	Chloroplast	chloroplast	blue	NA	NA	0.622647	NA	NA	K01893	Asparaginyl-tRNA ligase	tRNA activation	Translation, ribosomal structure and biogenesis	INFORMATION STORAGE AND PROCESSING
		Phatr3_J51120	3	Chloroplast	signal peptide	NA	Ancestral	NA	NA	0.592808	NA	0	Leucine--tRNA ligase	tRNA activation	Intracellular trafficking, secretion, and vesicular transport	CELLULAR PROCESSES AND SIGNALLING
Phatr3_J36253				Chloroplast	signal peptide	lightsteelblue1	Khakista/ Hypogyristea Ancestor	_
	Chlorophyll	Phatr3_J12155	3	Chloroplast	chloroplast	lightsteelblue1	NA	NA	0.60561	NA	NA	K00218	Protochlorophyllide reductase A	Chlorophyll	Coenzyme transport and metabolism	METABOLISM
		Phatr3_J15068	3	Chloroplast	chloroplast	lightsteelblue1	NA	NA	0.530747	NA	NA	K00228	Coproporphyrinogen III oxidase	Chlorophyll	Coenzyme transport and metabolism	METABOLISM
		Phatr3_J15980	3	Chloroplast	chloroplast	lightsteelblue1	NA	NA	0.651729	NA	NA	0	Putative Gun4 protein	Chlorophyll	Coenzyme transport and metabolism	METABOLISM
		Phatr3_J19188	3	Chloroplast	chloroplast	lightsteelblue1	NA	NA	NA	-0.503006	NA	K01599	Uroporphyrinogen decarboxylase	Chlorophyll	Coenzyme transport and metabolism	METABOLISM
		Phatr3_J20757	3	Chloroplast	chloroplast	lightsteelblue1	NA	NA	0.597864	NA	NA	0	Uroporphyrinogen decarboxylase	Chlorophyll	Coenzyme transport and metabolism	METABOLISM
		Phatr3_J44610	3	NA	Incomplete	lightsteelblue1	NA	NA	0.522531	0.691245	NA	K01719	Uroporphyrin III synthase	Chlorophyll	Coenzyme transport and metabolism	METABOLISM
		Phatr3_J51811	3	Chloroplast	chloroplast	lightsteelblue1	NA	NA	0.527381	NA	NA	K01749	Porphobilinogen deaminase	Chlorophyll	Coenzyme transport and metabolism	METABOLISM
Phatr3_J36726				Endomembrane	chloroplast	lightcyan1	Bolidophyte/ Diatom Ancestor	_
	Light	Phatr3_J11006	3	Endomembrane	chloroplast	lightcyan1	NA	NA	0.63454	NA	NA	K08910	Light-harvesting protein	Light	Energy production and conversion	METABOLISM
		Phatr3_J17326	3	NA	chloroplast	lightcyan1	Bolidophyte/ Diatom Ancestor	NA	0.545651	NA	NA	0	red lineage chlorophyll a/b-binding-like protein	Light	Energy production and conversion	METABOLISM
		Phatr3_J30648	3	Endomembrane	chloroplast	lightcyan1	NA	NA	0.660742	NA	NA	0	fucoxanthin chlorophyll a/c protein	Light	Energy production and conversion	METABOLISM
		Phatr3_J51230	3	Endomembrane	chloroplast	lightcyan1	NA	NA	0.649535	NA	NA	0	fucoxanthin chlorophyll a/c protein	Light	Energy production and conversion	METABOLISM
Phatr3_J37674				Chloroplast	signal peptide	darkgrey	Khakista/ Hypogyristea Ancestor	_
	Ubiquinone	Phatr3_J20833	3	Chloroplast	signal peptide	darkgrey	NA	NA	NA	0.551006	NA	0	Ubiquinone biosynthesis methyltransferase COQ5	Ubiquinone	Coenzyme transport and metabolism	METABOLISM
		Phatr3_J37858	3	Chloroplast	signal peptide	darkgrey	NA	NA	NA	0.603504	NA	K09833	UbiA prenyltransferase	Ubiquinone	Lipid transport and metabolism	METABOLISM
		Phatr3_J46747	3	Chloroplast	chloroplast	NA	Khakista/ Hypogyristea Ancestor	NA	NA	-0.584475	NA	0	Ubiquinone biosynthesis methyltransferase COQ5	Ubiquinone	Coenzyme transport and metabolism	METABOLISM
Phatr3_J38786				Chloroplast	signal peptide	orangered4	PXR ancestor	Eustigmatophytes only; _
	tRNA activation	Phatr3_draftJ1569	3	Chloroplast	chloroplast	NA	PXR ancestor	Eustigmatophytes only; _	NA	NA	NA	0	Cysteinyl-tRNA synthetase	tRNA activation	Translation, ribosomal structure and biogenesis	INFORMATION STORAGE AND PROCESSING
		Phatr3_EG02402	3	Chloroplast	chloroplast	NA	PXR ancestor	Eustigmatophytes only; _	NA	NA	NA	0	Phenylyalanyl-tRNA ligase	tRNA activation	Translation, ribosomal structure and biogenesis	INFORMATION STORAGE AND PROCESSING
		Phatr3_J45715	3	Chloroplast	chloroplast	NA	PXR ancestor	Eustigmatophytes only; _	NA	NA	NA	0	Cysteinyl-tRNA synthetase	tRNA activation	Translation, ribosomal structure and biogenesis	INFORMATION STORAGE AND PROCESSING
		Phatr3_J49353	3	Chloroplast	signal anchor	NA	PXR ancestor	Eustigmatophytes only; _	NA	NA	NA	0	Cysteinyl-tRNA synthetase	tRNA activation	Translation, ribosomal structure and biogenesis	INFORMATION STORAGE AND PROCESSING
	Chlorophyll	Phatr3_J19188	3	Chloroplast	chloroplast	NA	PXR ancestor	Eustigmatophytes only; _	NA	NA	NA	K01599	Uroporphyrinogen decarboxylase	Chlorophyll	Coenzyme transport and metabolism	METABOLISM
		Phatr3_J33017	3	Chloroplast	chloroplast	NA	PXR ancestor	Eustigmatophytes only; _	NA	NA	NA	K03404	Magnesium chelatase, ChlI subunit	Chlorophyll	Coenzyme transport and metabolism	METABOLISM
		Phatr3_J48917	3	Chloroplast	signal peptide	NA	PXR ancestor	Eustigmatophytes only; _	NA	NA	NA	0	Pheophorbide a oxidase domain containing protein	Chlorophyll	General function prediction only	POORLY CHARACTERIZED
	Cysteine	Phatr3_EG02399	3	Chloroplast	chloroplast	NA	PXR ancestor	Eustigmatophytes only; _	NA	NA	NA	K00390	Phosphoadenosine phosphosulfate reductase	Cysteine	Nucleotide transport and metabolism	METABOLISM
		Phatr3_J12902	3	Chloroplast	chloroplast	NA	PXR ancestor	Eustigmatophytes only; _	NA	NA	NA	K00366	Sulfite reductase (ferredoxin)	Cysteine	Inorganic ion transport and metabolism	METABOLISM
		Phatr3_J13476	3	Chloroplast	signal peptide	NA	PXR ancestor	Eustigmatophytes only; _	NA	NA	NA	K00640	Serine O-acetyltransferase	Cysteine	Amino acid transport and metabolism	METABOLISM
	Glutathione	Phatr3_J10584	3	NA	other localisation	orangered4	PXR ancestor	Eustigmatophytes only; _	NA	NA	NA	K03676	Glutaredoxin and related proteins	Glutathione	Posttranslational modification, protein turnover, chaperones	CELLULAR PROCESSES AND SIGNALLING
		Phatr3_J37615	3	NA	other localisation	orangered4	PXR ancestor	NA	0.622133	NA	NA	K07390	Glutaredoxin-related protein	Glutathione	Posttranslational modification, protein turnover, chaperones	CELLULAR PROCESSES AND SIGNALLING
		Phatr3_J9883	3	Chloroplast	signal peptide	NA	PXR ancestor	Eustigmatophytes only; _	NA	NA	NA	K03676	Glutaredoxin and related proteins	Glutathione	Posttranslational modification, protein turnover, chaperones	CELLULAR PROCESSES AND SIGNALLING
Phatr3_J38821				Chloroplast	signal peptide	green	Ancestral	_
	Ribosome	Phatr3_J14645	4	Chloroplast	signal peptide	NA	Ancestral	NA	-0.585661	-0.679011	NA	0	Ribosome-associated, Iojap	Ribosome	Translation, ribosomal structure and biogenesis	INFORMATION STORAGE AND PROCESSING
		Phatr3_J16962	3	Chloroplast	signal peptide	NA	Ancestral	NA	NA	0.554873	NA	0	Plastid ribosome associated protein S30EA	Ribosome	Translation, ribosomal structure and biogenesis	INFORMATION STORAGE AND PROCESSING
		Phatr3_J29861	4	Chloroplast	signal peptide	NA	Ancestral	NA	0.604331	0.733663	NA	0	Ribosomal protein L11 methyl	Ribosome	Translation, ribosomal structure and biogenesis	INFORMATION STORAGE AND PROCESSING
		Phatr3_J3351	4	Chloroplast	signal peptide	NA	Ancestral	NA	-0.579589	-0.532337	NA	0	Ribosomal RNA adenine dimethylase	Ribosome	RNA processing and modification	INFORMATION STORAGE AND PROCESSING
	photosynthesis	Phatr3_EG02174	3	Chloroplast	chloroplast	NA	Ancestral	NA	NA	0.691609	NA	0	Ferredoxin rieske component	photosynthesis	Energy production and conversion	METABOLISM
		Phatr3_EG02192	3	Chloroplast	chloroplast	NA	Ancestral	NA	0.533178	NA	NA	0	PsaO	Photosynthesis	Energy production and conversion	METABOLISM
		Phatr3_J33543	3	Chloroplast	signal peptide	NA	Ancestral	NA	NA	-0.550839	NA	0	Ferredoxin-like protein	photosynthesis	General function prediction only	POORLY CHARACTERIZED
		Phatr3_J44056	3	Chloroplast	signal peptide	NA	Ancestral	NA	NA	0.580834	NA	K08906	Cytochrome c6	photosynthesis	Energy production and conversion	METABOLISM
		Phatr3_J54499	3	Chloroplast	signal peptide	NA	Ancestral	NA	NA	0.690293	NA	K08901	PsbQ	photosynthesis	Energy production and conversion	METABOLISM
		Phatr3_J55057	4	Chloroplast	chloroplast	NA	Ancestral	NA	0.575061	0.740598	NA	K02714	PsbM	photosynthesis	Energy production and conversion	METABOLISM
	Light	Phatr3_J11006	3	NA	chloroplast	NA	Ancestral	NA	0.537914	0.627317	NA	K08910	Light-harvesting protein	Light	Energy production and conversion	METABOLISM
		Phatr3_J13877	3	Chloroplast	chloroplast	NA	NA	NA	0.563931	0.708164	NA	0	Light-harvesting Chl a protein 8	Light	Energy production and conversion	METABOLISM
		Phatr3_J14242	3	Chloroplast	chloroplast	NA	Ancestral	NA	NA	-0.605044	NA	0	fucoxanthin chlorophyll a/c protein	Light	Energy production and conversion	METABOLISM
		Phatr3_J14386	4	Chloroplast	chloroplast	NA	Ancestral	NA	0.550867	0.759692	NA	0	fucoxanthin chlorophyll a/c protein	Light	Energy production and conversion	METABOLISM
		Phatr3_J14442	4	Chloroplast	signal peptide	NA	Ancestral	NA	0.536842	0.718016	NA	K08907	fucoxanthin chlorophyll a/c protein	Light	Energy production and conversion	METABOLISM
		Phatr3_J16302	4	Chloroplast	chloroplast	NA	Ancestral	NA	0.597433	0.755308	NA	0	fucoxanthin chlorophyll a/c protein	Light	Energy production and conversion	METABOLISM
		Phatr3_J16481	3	Chloroplast	chloroplast	NA	Ancestral	NA	-0.543995	NA	NA	K08907	fucoxanthin chlorophyll a/c protein	Light	Energy production and conversion	METABOLISM
		Phatr3_J17531	3	NA	other localisation	NA	Ancestral	NA	0.530725	0.65077	NA	0	Chlorophyll A-B binding protein	Light	Energy production and conversion	METABOLISM
		Phatr3_J17766	3	Chloroplast	chloroplast	NA	NA	NA	0.520443	0.691989	NA	K08907	Light-harvesting Chl a protein 8	Light	Energy production and conversion	METABOLISM
		Phatr3_J22006	3	NA	Incomplete	NA	Ancestral	NA	0.568882	0.685788	NA	0	fucoxanthin chlorophyll a/c protein	Light	Energy production and conversion	METABOLISM
		Phatr3_J22395	4	Chloroplast	chloroplast	NA	Ancestral	NA	0.566722	0.74697	NA	0	fucoxanthin chlorophyll a/c protein	Light	Energy production and conversion	METABOLISM
		Phatr3_J22680	3	Chloroplast	chloroplast	NA	Ancestral	NA	NA	0.547757	NA	0	fucoxanthin chlorophyll a/c protein	Light	Energy production and conversion	METABOLISM
		Phatr3_J23257	3	Chloroplast	chloroplast	NA	Ancestral	NA	NA	0.613009	NA	K08907	Light-harvesting protein	Light	Energy production and conversion	METABOLISM
		Phatr3_J24119	3	Chloroplast	chloroplast	NA	Ancestral	NA	NA	0.538189	NA	0	fucoxanthin chlorophyll a/c protein	Light	Energy production and conversion	METABOLISM
		Phatr3_J25168	3	Chloroplast	chloroplast	NA	Ancestral	NA	0.518313	NA	NA	0	fucoxanthin chlorophyll a/c protein	Light	Energy production and conversion	METABOLISM
		Phatr3_J25172	4	Chloroplast	chloroplast	NA	Ancestral	NA	0.527894	0.57261	NA	0	fucoxanthin chlorophyll a/c protein	Light	Energy production and conversion	METABOLISM
		Phatr3_J25893	4	Chloroplast	chloroplast	NA	Ancestral	NA	0.519698	0.637951	NA	0	fucoxanthin chlorophyll a/c protein	Light	Energy production and conversion	METABOLISM
		Phatr3_J29266	3	Chloroplast	chloroplast	NA	Ancestral	NA	0.537353	NA	NA	0	fucoxanthin chlorophyll a/c protein	Light	Energy production and conversion	METABOLISM
		Phatr3_J30031	3	Chloroplast	signal peptide	NA	Ancestral	NA	NA	0.571168	NA	0	fucoxanthin chlorophyll a/c protein	Light	Energy production and conversion	METABOLISM
		Phatr3_J30643	3	Chloroplast	chloroplast	NA	Ancestral	NA	0.526211	NA	NA	0	fucoxanthin chlorophyll a/c protein	Light	Energy production and conversion	METABOLISM
		Phatr3_J30648	3	NA	chloroplast	NA	Ancestral	NA	0.673503	0.6506	NA	0	fucoxanthin chlorophyll a/c protein	Light	Energy production and conversion	METABOLISM
		Phatr3_J32294	3	Chloroplast	chloroplast	NA	Ancestral	NA	NA	-0.643	NA	0	fucoxanthin chlorophyll a/c protein	Light	Energy production and conversion	METABOLISM
		Phatr3_J44733	3	Chloroplast	chloroplast	NA	Ancestral	NA	NA	-0.719641	NA	0	Chlorophyll A-B binding protein	Light	Energy production and conversion	METABOLISM
		Phatr3_J54027	4	Chloroplast	chloroplast	NA	Ancestral	NA	0.543152	0.685359	NA	0	Light-harvesting protein	Light	Energy production and conversion	METABOLISM
		Phatr3_J6062	3	Chloroplast	chloroplast	NA	Ancestral	NA	NA	0.522718	NA	0	fucoxanthin chlorophyll a/c protein	Light	Energy production and conversion	METABOLISM
		Phatr3_J9799	4	Chloroplast	chloroplast	NA	Ancestral	NA	0.599191	0.572637	NA	0	fucoxanthin chlorophyll a/c protein	Light	Energy production and conversion	METABOLISM
	Fatty Acid- synthesis	Phatr3_J17720	3	NA	other localisation	NA	Ancestral	NA	0.606613	0.682462	NA	K01897	Long-chain acyl-CoA synthetases (AMP-forming)	Fatty Acid- synthesis	Lipid transport and metabolism	METABOLISM
		Phatr3_J20143	3	Chloroplast	signal anchor	NA	Ancestral	NA	NA	-0.527009	NA	K01897	Long-chain acyl-CoA synthetases (AMP-forming)	Fatty Acid- synthesis	Lipid transport and metabolism	METABOLISM
		Phatr3_J37367	3	Chloroplast	signal peptide	NA	Ancestral	NA	NA	-0.503066	NA	K09458	Beta-ketoacyl synthase	Fatty Acid- synthesis	Lipid transport and metabolism	METABOLISM
	Chaperone	Phatr3_J12140	3	NA	other localisation	NA	Ancestral	NA	-0.602573	-0.517097	NA	K03686	Chaperone protein DnaJ	Chaperone	Posttranslational modification, protein turnover, chaperones	CELLULAR PROCESSES AND SIGNALLING
		Phatr3_J13424	3	Chloroplast	chloroplast	NA	Ancestral	NA	NA	-0.629566	NA	K03686	Chaperone protein DnaJ	Chaperone	Posttranslational modification, protein turnover, chaperones	CELLULAR PROCESSES AND SIGNALLING
		Phatr3_J43472	3	Chloroplast	signal peptide	NA	NA	NA	0.53588	0.506207	NA	0	Molecular chaperone (DnaJ superfamily)	Chaperone	Posttranslational modification, protein turnover, chaperones	CELLULAR PROCESSES AND SIGNALLING
		Phatr3_J44959	3	Chloroplast	signal peptide	green	Ancestral	NA	NA	NA	NA	K09523	Molecular chaperone (DnaJ superfamily)	Chaperone	Posttranslational modification, protein turnover, chaperones	CELLULAR PROCESSES AND SIGNALLING
		Phatr3_J47446	3	Chloroplast	signal peptide	NA	NA	NA	-0.562168	-0.509109	NA	0	Molecular chaperone (DnaJ superfamily)	Chaperone	Posttranslational modification, protein turnover, chaperones	CELLULAR PROCESSES AND SIGNALLING
	Carotenoid	Phatr3_J10970	3	Chloroplast	chloroplast	NA	Ancestral	NA	NA	-0.63695	NA	K09838	Zeaxanthin epoxidase, chloroplas	Carotenoid	Coenzyme transport and metabolism	METABOLISM
		Phatr3_J12330	3	Chloroplast	signal peptide	NA	Ancestral	NA	NA	0.526525	NA	K01770	2C-methyl-D-erythritol 2,4-cyclodiphosphate synthase activity	Carotenoid	Secondary metabolite biosynthesis, transport and catabolism	METABOLISM
		Phatr3_J19000	3	Chloroplast	chloroplast	NA	Ancestral	NA	NA	0.518555	NA	K13789	Geranylgeranyl pyrophosphate synthase/Polyprenyl synthetase	Carotenoid	Carbohydrate transport and metabolism	METABOLISM
		Phatr3_J8835	3	Chloroplast	signal peptide	NA	Ancestral	NA	NA	0.699798	NA	K06443	Lycopene beta cyclase	Carotenoid	Secondary metabolite biosynthesis, transport and catabolism	METABOLISM
	Branched chain	Phatr3_draftJ348	3	NA	Incomplete	NA	Ancestral	NA	-0.544682	-0.861324	NA	K00053	Keto-acid reductoisomerase	Branched chain	Amino acid transport and metabolism	METABOLISM
		Phatr3_J20934	3	Chloroplast	signal peptide	NA	Ancestral	NA	NA	0.551924	NA	K00052	3-isopropylmalate dehydrogenase	Branched chain	Carbohydrate transport and metabolism	METABOLISM
		Phatr3_J30967	3	Chloroplast	chloroplast	NA	Ancestral	NA	-0.503882	NA	NA	K00053	Keto-acid reductoisomerase	Branched chain	Amino acid transport and metabolism	METABOLISM
Phatr3_J39274				Endomembrane	chloroplast	paleturquoise	Khakista/ Hypogyristea Ancestor	_
	Carbohydrate transport and metabolism	Phatr3_J33839	3	Endomembrane	mitochondrion	NA	NA	NA	0.545774	0.826967	NA	K01834	Phosphoglycerate mutase	Carbon/Glycolysis	Carbohydrate transport and metabolism	METABOLISM
		Phatr3_J45443	4	NA	signal peptide	paleturquoise	Khakista/ Hypogyristea Ancestor	NA	0.671871	0.784319	NA	K01673	Predicted carbonic anhydrase involved in protection against oxidative damage	Carbon- CCM	Carbohydrate transport and metabolism	METABOLISM
		Phatr3_J51305	3	NA	signal peptide	paleturquoise	Khakista/ Hypogyristea Ancestor	NA	0.679231	NA	NA	K01673	Predicted carbonic anhydrase involved in protection against oxidative damage	Carbon- CCM	Carbohydrate transport and metabolism	METABOLISM
	Posttranslational modification, protein turnover, chaperones	Phatr3_J45252	3	NA	chloroplast	paleturquoise	NA	NA	0.65129	0.652805	NA	0	Thioredoxin-like protein	0	Posttranslational modification, protein turnover, chaperones	CELLULAR PROCESSES AND SIGNALLING
		Phatr3_J45400	3	NA	signal peptide	paleturquoise	NA	NA	0.514136	0.568906	NA	0	Glutathione S-transferase	Glutathione	Posttranslational modification, protein turnover, chaperones	CELLULAR PROCESSES AND SIGNALLING
		Phatr3_J7335	3	NA	signal peptide	NA	Khakista/ Hypogyristea Ancestor	NA	0.531318	0.743642	NA	K07304	Peptide methionine sulfoxide reductase	0	Posttranslational modification, protein turnover, chaperones	CELLULAR PROCESSES AND SIGNALLING
		Phatr3_J7718	3	NA	chloroplast	paleturquoise	Khakista/ Hypogyristea Ancestor	NA	0.742064	NA	NA	0	Predicted pilin-like transcription factor	0	Posttranslational modification, protein turnover, chaperones	CELLULAR PROCESSES AND SIGNALLING
Phatr3_J39402				Chloroplast	signal anchor	tan	Ancestral	Eustigmatophytes only; _
	Carbon	Phatr3_draftJ825	3	Chloroplast	chloroplast	NA	Ancestral	Eustigmatophytes only; _	NA	NA	NA	K01624	fructose-bisphosphate aldolase	Carbon	Carbohydrate transport and metabolism	METABOLISM
		Phatr3_J22993	3	Chloroplast	signal peptide	NA	Ancestral	Eustigmatophytes only; _	NA	NA	NA	K01624	fructose-bisphosphate aldolase	Carbon	Carbohydrate transport and metabolism	METABOLISM
		Phatr3_J29014	3	NA	other localisation	tan	Ancestral	Eustigmatophytes only; _	NA	NA	NA	K01624	fructose-bisphosphate aldolase	Carbon	Carbohydrate transport and metabolism	METABOLISM
		Phatr3_J48703	3	NA	other localisation	tan	Ancestral	NA	0.576435	NA	NA	0	ribulose-1,5-bisphosphate carboxylase/oxygenase small subunit N-methyltransferase I	Carbon	Posttranslational modification, protein turnover, chaperones	CELLULAR PROCESSES AND SIGNALLING
	Carotenoid	Phatr3_J12330	3	Chloroplast	signal peptide	NA	Ancestral	NA	NA	0.538088	NA	K01770	2C-methyl-D-erythritol 2,4-cyclodiphosphate synthase activity	Carotenoid	Secondary metabolite biosynthesis, transport and catabolism	METABOLISM
		Phatr3_J16243	4	Chloroplast	chloroplast	tan	Ancestral	NA	0.582783	NA	NA	0	Prolycopene isomerase	Carotenoid	Coenzyme transport and metabolism	METABOLISM
		Phatr3_J44955	3	Chloroplast	signal peptide	NA	Ancestral	Eustigmatophytes only; _	NA	NA	NA	K03526	1-hydroxy-2-methyl-2-(E)-butenyl-4-diphosphate synthase	Carotenoid	Secondary metabolite biosynthesis, transport and catabolism	METABOLISM
		Phatr3_J45243	3	Chloroplast	chloroplast	NA	Ancestral	NA	-0.517845	NA	NA	0	Phytoene desaturase	Carotenoid	Coenzyme transport and metabolism	METABOLISM
		Phatr3_J9040	3	Chloroplast	chloroplast	NA	NA	NA	-0.522805	-0.550201	NA	0	Zeta-carotene desaturase	Carotenoid	Energy production and conversion	METABOLISM
	Chaperone	Phatr3_draftJ263	3	Chloroplast	signal peptide	NA	Ancestral	Eustigmatophytes only; _	NA	NA	NA	0	ATP-dependent Clp protease subunit	Chaperone	Posttranslational modification, protein turnover, chaperones	CELLULAR PROCESSES AND SIGNALLING
		Phatr3_J12188	3	Chloroplast	chloroplast	NA	NA	Eustigmatophytes only; _	NA	0.596691	NA	K03687	Molecular chaperone of the GrpE family	Chaperone	Posttranslational modification, protein turnover, chaperones	CELLULAR PROCESSES AND SIGNALLING
		Phatr3_J13424	3	Chloroplast	chloroplast	NA	Ancestral	NA	-0.551282	NA	NA	K03686	Chaperone protein DnaJ	Chaperone	Posttranslational modification, protein turnover, chaperones	CELLULAR PROCESSES AND SIGNALLING
		Phatr3_J40933	3	Chloroplast	signal peptide	NA	Ancestral	NA	-0.53287	NA	NA	0	ATP-dependent Clp protease, proteolytic subunit	Chaperone	Posttranslational modification, protein turnover, chaperones	CELLULAR PROCESSES AND SIGNALLING
		Phatr3_J43551	3	Chloroplast	chloroplast	NA	Ancestral	Eustigmatophytes only; _	NA	NA	NA	0	ATP-dependent Clp protease adaptor ClpS	Chaperone	Posttranslational modification, protein turnover, chaperones	CELLULAR PROCESSES AND SIGNALLING
		Phatr3_J45684	3	Chloroplast	signal peptide	NA	Ancestral	Eustigmatophytes only; _	NA	NA	NA	0	Molecular chaperone (DnaJ superfamily)	Chaperone	Posttranslational modification, protein turnover, chaperones	CELLULAR PROCESSES AND SIGNALLING
	Fatty Acid/ elongation	Phatr3_EG02619	4	Chloroplast	chloroplast	NA	Ancestral	Eustigmatophytes only; _	-0.564296	NA	NA	0	Delta 6-fatty acid desaturase/delta-8 sphingolipid desaturase	Fatty Acid/ elongation	Lipid transport and metabolism	METABOLISM
		Phatr3_J42590	3	Chloroplast	signal peptide	NA	Ancestral	NA	NA	0.566045	NA	0	Enoyl-CoA hydratase	Fatty Acid/ elongation	Lipid transport and metabolism	METABOLISM
		Phatr3_J49977	3	Chloroplast	signal peptide	NA	Ancestral	NA	NA	0.570388	NA	0	Enoyl-CoA hydratase	Fatty Acid/ elongation	Lipid transport and metabolism	METABOLISM
	Light	Phatr3_EG02221	3	Chloroplast	chloroplast	NA	Ancestral	NA	-0.519731	NA	NA	0	fucoxanthin chlorophyll a/c protein	Light	Energy production and conversion	METABOLISM
		Phatr3_J10243	3	Chloroplast	signal peptide	NA	Ancestral	Eustigmatophytes only; _	NA	NA	NA	0	fucoxanthin chlorophyll a/c protein	Light	Energy production and conversion	METABOLISM
		Phatr3_J14242	3	Chloroplast	chloroplast	NA	Ancestral	Eustigmatophytes only; _	NA	NA	NA	0	fucoxanthin chlorophyll a/c protein	Light	Energy production and conversion	METABOLISM
		Phatr3_J14986	3	Chloroplast	chloroplast	NA	Ancestral	Eustigmatophytes only; _	NA	NA	NA	0	fucoxanthin chlorophyll a/c protein	Light	Energy production and conversion	METABOLISM
		Phatr3_J16481	3	Chloroplast	chloroplast	NA	Ancestral	Eustigmatophytes only; _	NA	NA	NA	K08907	fucoxanthin chlorophyll a/c protein	Light	Energy production and conversion	METABOLISM
		Phatr3_J25172	3	Chloroplast	chloroplast	NA	Ancestral	NA	NA	0.518021	NA	0	fucoxanthin chlorophyll a/c protein	Light	Energy production and conversion	METABOLISM
		Phatr3_J32294	3	Chloroplast	chloroplast	NA	Ancestral	Eustigmatophytes only; _	NA	NA	NA	0	fucoxanthin chlorophyll a/c protein	Light	Energy production and conversion	METABOLISM
		Phatr3_J54979	3	Chloroplast	chloroplast	NA	Ancestral	Eustigmatophytes only; _	NA	NA	NA	0	Chloroa b-bind superfamily	Light	General function prediction only	POORLY CHARACTERIZED
	photosynthesis	Phatr3_J14307	3	NA	Incomplete	NA	Ancestral	Eustigmatophytes only; _	NA	0.57116	NA	0	Ferredoxin	photosynthesis	Energy production and conversion	METABOLISM
		Phatr3_J36840	3	Chloroplast	signal peptide	NA	Ancestral	Eustigmatophytes only; _	NA	NA	NA	0	PGR5-like protein	photosynthesis	Energy production and conversion	METABOLISM
		Phatr3_J44056	3	Chloroplast	signal peptide	NA	Ancestral	Eustigmatophytes only; _	NA	NA	NA	K08906	Cytochrome c6	photosynthesis	Energy production and conversion	METABOLISM
		Phatr3_J44748	3	Chloroplast	chloroplast	NA	Ancestral	NA	-0.524797	NA	NA	0	PGR5 protein	photosynthesis	Energy production and conversion	METABOLISM
	Protein import	Phatr3_J10567	3	Chloroplast	signal peptide	NA	Ancestral	NA	-0.507935	NA	NA	K11153	Tic32-like protein	Protein import	General function prediction only	POORLY CHARACTERIZED
		Phatr3_J12572	3	Chloroplast	signal peptide	NA	Ancestral	NA	NA	0.58231	NA	K13989	Derlin 1-1	Protein import	Intracellular trafficking, secretion, and vesicular transport	CELLULAR PROCESSES AND SIGNALLING
		Phatr3_J45335	3	Chloroplast	chloroplast	NA	Ancestral	Eustigmatophytes only; _	NA	NA	NA	0	Chloroplast transport protein Tic20	Protein import	Intracellular trafficking, secretion, and vesicular transport	CELLULAR PROCESSES AND SIGNALLING
	Ribosome	Phatr3_J16962	4	Chloroplast	signal peptide	NA	Ancestral	Eustigmatophytes only; _	NA	0.561737	NA	0	Plastid ribosome associated protein S30EA	Ribosome	Translation, ribosomal structure and biogenesis	INFORMATION STORAGE AND PROCESSING
		Phatr3_J29861	4	Chloroplast	signal peptide	NA	Ancestral	NA	0.509475	0.592071	NA	0	Ribosomal protein L11 methyl	Ribosome	Translation, ribosomal structure and biogenesis	INFORMATION STORAGE AND PROCESSING
		Phatr3_J3351	4	Chloroplast	signal peptide	NA	Ancestral	Eustigmatophytes only; _	NA	-0.520172	NA	0	Ribosomal RNA adenine dimethylase	Ribosome	RNA processing and modification	INFORMATION STORAGE AND PROCESSING
		Phatr3_J35267	3	Chloroplast	chloroplast	NA	Ancestral	Eustigmatophytes only; _	NA	NA	NA	0	ribosome-binding factor A	Ribosome	Translation, ribosomal structure and biogenesis	INFORMATION STORAGE AND PROCESSING
	tRNA activation	Phatr3_J21513	3	Chloroplast	signal peptide	NA	Ancestral	Eustigmatophytes only; _	NA	NA	NA	K01873	Valyl-tRNA synthetase	tRNA activation	Translation, ribosomal structure and biogenesis	INFORMATION STORAGE AND PROCESSING
		Phatr3_J33493	4	Chloroplast	mitochondrion	NA	Ancestral	Eustigmatophytes only; _	NA	-0.568179	NA	K01868	Threonyl-tRNA synthetase	tRNA activation	Translation, ribosomal structure and biogenesis	INFORMATION STORAGE AND PROCESSING
		Phatr3_J51120	3	Chloroplast	signal peptide	NA	Ancestral	NA	NA	-0.503934	NA	0	Leucine--tRNA ligase	tRNA activation	Intracellular trafficking, secretion, and vesicular transport	CELLULAR PROCESSES AND SIGNALLING
Phatr3_J41857				Chloroplast	chloroplast	mediumpurple3	Ancestral	_
	Carotenoid	Phatr3_J10970	4	Chloroplast	chloroplast	NA	Ancestral	NA	-0.658084	-0.677145	NA	K09838	Zeaxanthin epoxidase, chloroplas	Carotenoid	Coenzyme transport and metabolism	METABOLISM
		Phatr3_J12330	4	Chloroplast	signal peptide	NA	Ancestral	NA	0.712196	0.786125	NA	K01770	2C-methyl-D-erythritol 2,4-cyclodiphosphate synthase activity	Carotenoid	Secondary metabolite biosynthesis, transport and catabolism	METABOLISM
		Phatr3_J35509	3	NA	other localisation	NA	Ancestral	NA	0.513939	NA	0.693452	K02293	Phytoene desaturase 1	Carotenoid	Secondary metabolite biosynthesis, transport and catabolism	METABOLISM
		Phatr3_J41845	3	Chloroplast	chloroplast	NA	Ancestral	NA	NA	-0.546266	NA	K03527	4-hydroxy-3-methylbut-2-enyl diphosphate reductase	Carotenoid	Carbohydrate transport and metabolism	METABOLISM
		Phatr3_J44955	3	Chloroplast	signal peptide	NA	Ancestral	NA	NA	NA	0.610165	K03526	1-hydroxy-2-methyl-2-(E)-butenyl-4-diphosphate synthase	Carotenoid	Secondary metabolite biosynthesis, transport and catabolism	METABOLISM
		Phatr3_J8835	3	Chloroplast	signal peptide	NA	Ancestral	NA	NA	NA	0.655586	K06443	Lycopene beta cyclase	Carotenoid	Secondary metabolite biosynthesis, transport and catabolism	METABOLISM
	Chaperone	Phatr3_J16537	5	Chloroplast	signal peptide	NA	Ancestral	NA	0.501888	0.685801	0.798716	K04078	Mitochondrial chaperonin	Chaperone	Posttranslational modification, protein turnover, chaperones	CELLULAR PROCESSES AND SIGNALLING
		Phatr3_J34995	3	Chloroplast	signal peptide	NA	Ancestral	NA	NA	0.741775	NA	0	Mitochondrial chaperonin	Chaperone	Posttranslational modification, protein turnover, chaperones	CELLULAR PROCESSES AND SIGNALLING
		Phatr3_J43551	4	Chloroplast	chloroplast	NA	Ancestral	NA	0.520681	0.575798	NA	0	ATP-dependent Clp protease adaptor ClpS	Chaperone	Posttranslational modification, protein turnover, chaperones	CELLULAR PROCESSES AND SIGNALLING
		Phatr3_J44382	3	Chloroplast	chloroplast	NA	Ancestral	NA	NA	0.624336	NA	0	ATP-dependent Clp protease, proteolytic subunit	Chaperone	Posttranslational modification, protein turnover, chaperones	CELLULAR PROCESSES AND SIGNALLING
		Phatr3_J45684	3	Chloroplast	signal peptide	NA	Ancestral	NA	NA	0.658099	NA	0	Molecular chaperone (DnaJ superfamily)	Chaperone	Posttranslational modification, protein turnover, chaperones	CELLULAR PROCESSES AND SIGNALLING
		Phatr3_J8230	4	Chloroplast	chloroplast	NA	Ancestral	NA	NA	0.628494	0.853991	K04078	Mitochondrial chaperonin	Chaperone	Posttranslational modification, protein turnover, chaperones	CELLULAR PROCESSES AND SIGNALLING
	DNA	Phatr3_J21316	5	NA	Incomplete	mediumpurple3	Ancestral	NA	0.651163	0.770346	0.560267	0	DNA topoisomerase type II	DNA	Chromatin structure and dynamics	INFORMATION STORAGE AND PROCESSING
		Phatr3_J33633	3	Chloroplast	chloroplast	mediumpurple3	Ancestral	NA	NA	NA	NA	K02469	DNA gyrase/topoisomerase IV, subunit A	DNA	Replication, recombination and repair	INFORMATION STORAGE AND PROCESSING
		Phatr3_J44096	3	Chloroplast	signal peptide	NA	NA	NA	0.593675	0.626908	NA	0	Adenosine N6 DNA methyltransferase	DNA	Chromatin structure and dynamics	INFORMATION STORAGE AND PROCESSING
		Phatr3_J47215	3	Chloroplast	chloroplast	NA	NA	NA	0.517755	NA	0.859276	0	N-6 Adenine-specific DNA methylase	DNA	Chromatin structure and dynamics	INFORMATION STORAGE AND PROCESSING
	Nucleotide activation	Phatr3_EG01803	3	Chloroplast	signal peptide	mediumpurple3	Ancestral	NA	NA	NA	NA	0	Guanylate kinase	Nucleotide activation	Nucleotide transport and metabolism	METABOLISM
		Phatr3_J12239	3	Chloroplast	chloroplast	NA	Ancestral	NA	NA	NA	0.528178	K00939	Adenylate kinase	Nucleotide activation	Nucleotide transport and metabolism	METABOLISM
		Phatr3_J49533	3	Chloroplast	chloroplast	mediumpurple3	NA	NA	0.624989	NA	NA	K03301	nucleotide transporter 1	Nucleotide activation	Nucleotide transport and metabolism	METABOLISM
	tRNA activation	Phatr3_J33493	4	Chloroplast	mitochondrion	mediumpurple3	Ancestral	NA	0.743064	NA	NA	K01868	Threonyl-tRNA synthetase	tRNA activation	Translation, ribosomal structure and biogenesis	INFORMATION STORAGE AND PROCESSING
		Phatr3_J43097	4	Chloroplast	signal peptide	mediumpurple3	NA	NA	0.762488	0.715691	NA	K01881	Prolyl-tRNA synthetase	tRNA activation	Translation, ribosomal structure and biogenesis	INFORMATION STORAGE AND PROCESSING
		Phatr3_J51120	3	Chloroplast	signal peptide	NA	Ancestral	NA	0.575352	NA	NA	0	Leucine--tRNA ligase	tRNA activation	Intracellular trafficking, secretion, and vesicular transport	CELLULAR PROCESSES AND SIGNALLING
Phatr3_J4286				Chloroplast	signal peptide	darkgreen	Khakista/ Hypogyristea Ancestor	_
	Chaperone	Phatr3_J16537	3	Chloroplast	signal peptide	NA	NA	NA	NA	0.852363	0.655394	K04078	Mitochondrial chaperonin	Chaperone	Posttranslational modification, protein turnover, chaperones	CELLULAR PROCESSES AND SIGNALLING
		Phatr3_J43472	4	Chloroplast	signal peptide	NA	NA	NA	0.578403	0.727668	0.85371	0	Molecular chaperone (DnaJ superfamily)	Chaperone	Posttranslational modification, protein turnover, chaperones	CELLULAR PROCESSES AND SIGNALLING
		Phatr3_J43896	3	Chloroplast	signal peptide	NA	NA	NA	-0.533764	-0.54011	NA	0	ATP-dependent Clp protease adaptor ClpS	Chaperone	Posttranslational modification, protein turnover, chaperones	CELLULAR PROCESSES AND SIGNALLING
		Phatr3_J8230	3	Chloroplast	chloroplast	NA	NA	NA	NA	0.688516	0.587067	K04078	Mitochondrial chaperonin	Chaperone	Posttranslational modification, protein turnover, chaperones	CELLULAR PROCESSES AND SIGNALLING
	Light	Phatr3_EG01275	3	Chloroplast	chloroplast	NA	Khakista/ Hypogyristea Ancestor	NA	NA	NA	0.88229	0	Chlorophyll-binding domain	Light	General function prediction only	POORLY CHARACTERIZED
		Phatr3_J16481	3	Chloroplast	chloroplast	NA	NA	NA	-0.515231	-0.76205	NA	K08907	fucoxanthin chlorophyll a/c protein	Light	Energy production and conversion	METABOLISM
		Phatr3_J38720	3	Chloroplast	signal peptide	NA	NA	NA	-0.504901	-0.630715	NA	0	Chlorophyll A-B binding protein	Light	Energy production and conversion	METABOLISM
Phatr3_J42868				Chloroplast	signal peptide	blue	Leptocylindrus Ancestor	_
	Carotenoid	Phatr3_J51868	5	Chloroplast	chloroplast	blue	Leptocylindrus Ancestor	NA	0.511856	0.554145	NA	0	Phytoene desaturase	Carotenoid	Coenzyme transport and metabolism	METABOLISM
		Phatr3_J54826	3	NA	other localisation	blue	NA	NA	0.634659	0.78847	NA	0	Phytoene desaturase	Carotenoid	Coenzyme transport and metabolism	METABOLISM
		Phatr3_J5928	3	NA	Incomplete	blue	NA	NA	0.54146	0.576026	NA	K09838	Zeaxanthin epoxidase, chloroplas	Carotenoid	Coenzyme transport and metabolism	METABOLISM
		Phatr3_J8835	3	Chloroplast	signal peptide	blue	NA	NA	NA	0.552429	NA	K06443	Lycopene beta cyclase	Carotenoid	Secondary metabolite biosynthesis, transport and catabolism	METABOLISM
	Chaperone	Phatr3_J12188	3	Chloroplast	chloroplast	NA	NA	NA	0.507606	0.864186	NA	K03687	Molecular chaperone of the GrpE family	Chaperone	Posttranslational modification, protein turnover, chaperones	CELLULAR PROCESSES AND SIGNALLING
		Phatr3_J16537	4	Chloroplast	signal peptide	blue	NA	NA	0.661292	0.839232	NA	K04078	Mitochondrial chaperonin	Chaperone	Posttranslational modification, protein turnover, chaperones	CELLULAR PROCESSES AND SIGNALLING
		Phatr3_J34995	3	Chloroplast	signal peptide	NA	NA	NA	0.656153	0.805117	NA	0	Mitochondrial chaperonin	Chaperone	Posttranslational modification, protein turnover, chaperones	CELLULAR PROCESSES AND SIGNALLING
		Phatr3_J36981	3	Chloroplast	signal peptide	NA	Leptocylindrus Ancestor	NA	NA	-0.734801	NA	0	Molecular chaperone (small heat-shock protein Hsp26/Hsp42)	Chaperone	Posttranslational modification, protein turnover, chaperones	CELLULAR PROCESSES AND SIGNALLING
		Phatr3_J41721	3	Chloroplast	chloroplast	NA	NA	NA	0.503936	0.866312	NA	K04077	Mitochondrial chaperonin, Cpn60/Hsp60p	Chaperone	Posttranslational modification, protein turnover, chaperones	CELLULAR PROCESSES AND SIGNALLING
		Phatr3_J46448	3	Chloroplast	signal peptide	NA	Leptocylindrus Ancestor	NA	NA	-0.622645	NA	0	Molecular chaperone (small heat-shock protein Hsp26/Hsp42)	Chaperone	Posttranslational modification, protein turnover, chaperones	CELLULAR PROCESSES AND SIGNALLING
		Phatr3_J8230	3	Chloroplast	chloroplast	NA	NA	NA	0.542293	0.800097	NA	K04078	Mitochondrial chaperonin	Chaperone	Posttranslational modification, protein turnover, chaperones	CELLULAR PROCESSES AND SIGNALLING
	Light	Phatr3_J34536	3	Chloroplast	chloroplast	blue	NA	NA	NA	0.609033	NA	0	fucoxanthin chlorophyll a/c protein	Light	Energy production and conversion	METABOLISM
		Phatr3_J38720	3	Chloroplast	signal peptide	NA	NA	NA	-0.524151	-0.88735	NA	0	Chlorophyll A-B binding protein	Light	Energy production and conversion	METABOLISM
		Phatr3_J48882	3	Chloroplast	signal peptide	blue	NA	NA	NA	-0.592615	NA	0	fucoxanthin chlorophyll a/c protein	Light	Energy production and conversion	METABOLISM
	Lysine	Phatr3_J26813	4	Chloroplast	chloroplast	blue	NA	NA	0.634624	0.916729	NA	0	Homoserine dehydrogenase	Lysine	Amino acid transport and metabolism	METABOLISM
		Phatr3_J34582	3	Chloroplast	chloroplast	blue	NA	NA	0.589143	NA	NA	K01778	Diaminopimelate epimerase	Lysine	Amino acid transport and metabolism	METABOLISM
		Phatr3_J45777	3	Chloroplast	signal peptide	blue	NA	NA	NA	0.667494	NA	0	Aspartate-semialdehyde dehydrogenase	Lysine	Amino acid transport and metabolism	METABOLISM
	photosynthesis	Phatr3_J13358	3	Chloroplast	chloroplast	blue	NA	NA	NA	0.605343	NA	K02636	Cytochrome b6-f complex iron-sulfur protein	photosynthesis	Energy production and conversion	METABOLISM
		Phatr3_J36840	3	Chloroplast	signal peptide	NA	NA	NA	-0.516321	-0.582906	NA	0	PGR5-like protein	photosynthesis	Energy production and conversion	METABOLISM
		Phatr3_J47829	4	Chloroplast	signal peptide	blue	NA	NA	0.66212	0.587174	NA	0	Rieske 2Fe-2S region	photosynthesis	Energy production and conversion	METABOLISM
	Carbon	Phatr3_J20779	4	Chloroplast	signal peptide	blue	NA	NA	0.555803	0.776054	NA	K00616	Fructose bisphosphate aldolase	Carbon	Carbohydrate transport and metabolism	METABOLISM
		Phatr3_J22122	3	Chloroplast	chloroplast	blue	NA	NA	NA	0.542615	NA	K00134	Glyceraldehyde 3-phosphate dehydrogenase	Carbon	Carbohydrate transport and metabolism	METABOLISM
		Phatr3_J22993	3	Chloroplast	signal peptide	blue	NA	NA	NA	0.628769	NA	K01624	fructose-bisphosphate aldolase	Carbon	Carbohydrate transport and metabolism	METABOLISM
Phatr3_J43105				Chloroplast	signal peptide	steelblue	PXR ancestor	Pelagophyte/ Dictyochophyte Ancestor; _
	Chaperone	Phatr3_J12140	3	NA	other localisation	steelblue	NA	Pelagophyte/ Dictyochophyte Ancestor; _	0.630292	NA	NA	K03686	Chaperone protein DnaJ	Chaperone	Posttranslational modification, protein turnover, chaperones	CELLULAR PROCESSES AND SIGNALLING
		Phatr3_J43896	3	Chloroplast	signal peptide	NA	PXR ancestor	NA	NA	NA	-0.66912	0	ATP-dependent Clp protease adaptor ClpS	Chaperone	Posttranslational modification, protein turnover, chaperones	CELLULAR PROCESSES AND SIGNALLING
		Phatr3_J47446	3	Chloroplast	signal peptide	steelblue	NA	NA	0.685834	NA	NA	0	Molecular chaperone (DnaJ superfamily)	Chaperone	Posttranslational modification, protein turnover, chaperones	CELLULAR PROCESSES AND SIGNALLING
		Phatr3_J50067	3	NA	other localisation	steelblue	NA	Pelagophyte/ Dictyochophyte Ancestor; _	0.633252	NA	NA	0	Chaperone protein DnaJ	Chaperone	Posttranslational modification, protein turnover, chaperones	CELLULAR PROCESSES AND SIGNALLING
	Chlorophyll	Phatr3_J12186	3	Chloroplast	chloroplast	NA	PXR ancestor	Pelagophyte/ Dictyochophyte Ancestor; _	NA	NA	NA	K00228	coproporphyrinogen oxidase	Chlorophyll	Coenzyme transport and metabolism	METABOLISM
		Phatr3_J13001	3	Chloroplast	signal peptide	NA	PXR ancestor	NA	NA	NA	-0.613896	K00218	Protochlorophyllide reductase A	Chlorophyll	Coenzyme transport and metabolism	METABOLISM
		Phatr3_J41746	3	Chloroplast	chloroplast	NA	NA	NA	NA	-0.518907	-0.745259	K01698	Delta-aminolevulinic acid dehydratase	Chlorophyll	Coenzyme transport and metabolism	METABOLISM
	Chorismate/Trp	Phatr3_J31981	3	Chloroplast	signal peptide	steelblue	NA	NA	0.679534	NA	NA	0	Indole-3-glycerophosphate synthase	Chorismate/Trp	Amino acid transport and metabolism	METABOLISM
		Phatr3_J35057	3	NA	chloroplast	steelblue	NA	NA	0.637322	0.586557	NA	K01609	Phosphoribosylanthranilate isomerase	Chorismate/Trp	Amino acid transport and metabolism	METABOLISM
		Phatr3_J48186	3	Chloroplast	signal peptide	NA	PXR ancestor	NA	NA	NA	-0.805531	0	Indole-3-glycerophosphate synthase	Chorismate/Trp	Amino acid transport and metabolism	METABOLISM
	DNA	Phatr3_EG02257	3	NA	other localisation	steelblue	NA	NA	0.7434	NA	-0.594365	0	5'-3' exonuclease XRN1/KEM1/SEP1 involved in DNA strand exchange and mRNA turnover	DNA	Replication, recombination and repair	INFORMATION STORAGE AND PROCESSING
		Phatr3_J2089	3	Chloroplast	chloroplast	NA	PXR ancestor	Pelagophyte/ Dictyochophyte Ancestor; _	NA	NA	NA	0	ATP-dependent DNA helicase	DNA	Replication, recombination and repair	INFORMATION STORAGE AND PROCESSING
		Phatr3_J44096	3	Chloroplast	signal peptide	steelblue	NA	NA	0.594841	NA	NA	0	Adenosine N6 DNA methyltransferase	DNA	Chromatin structure and dynamics	INFORMATION STORAGE AND PROCESSING
		Phatr3_J47215	3	Chloroplast	chloroplast	steelblue	PXR ancestor	NA	NA	NA	NA	0	N-6 Adenine-specific DNA methylase	DNA	Chromatin structure and dynamics	INFORMATION STORAGE AND PROCESSING
	Initiation	Phatr3_J10722	3	NA	chloroplast	steelblue	NA	NA	0.777015	0.679336	NA	0	Translation initiation factor 4F, helicase subunit (eIF-4A) and related helicases	Initiation	Translation, ribosomal structure and biogenesis	INFORMATION STORAGE AND PROCESSING
		Phatr3_J10835	4	NA	other localisation	steelblue	PXR ancestor	NA	0.609115	0.568942	NA	0	Translation initiation factor 2	Initiation	Translation, ribosomal structure and biogenesis	INFORMATION STORAGE AND PROCESSING
		Phatr3_J11652	4	Chloroplast	signal peptide	steelblue	NA	NA	0.72462	0.599825	NA	0	Translation initiation factor 3	Initiation	Translation, ribosomal structure and biogenesis	INFORMATION STORAGE AND PROCESSING
	Lysine	Phatr3_J11151	3	Chloroplast	signal peptide	NA	NA	Pelagophyte/ Dictyochophyte Ancestor; _	0.544603	NA	NA	0	Dihydropicolinate synthase	Lysine	Amino acid transport and metabolism	METABOLISM
		Phatr3_J21592	3	Chloroplast	chloroplast	NA	PXR ancestor	Pelagophyte/ Dictyochophyte Ancestor; _	NA	NA	NA	K01586	Ornithine decarboxylase	Lysine	Amino acid transport and metabolism	METABOLISM
		Phatr3_J52316	4	Chloroplast	chloroplast	steelblue	NA	NA	0.652431	NA	0.66796	K00928	Aspartate kinase	Lysine	Amino acid transport and metabolism	METABOLISM
	Ribosome	Phatr3_J14645	3	Chloroplast	signal peptide	steelblue	NA	NA	0.632774	NA	NA	0	Ribosome-associated, Iojap	Ribosome	Translation, ribosomal structure and biogenesis	INFORMATION STORAGE AND PROCESSING
		Phatr3_J19122	4	NA	Incomplete	steelblue	NA	NA	0.675076	0.68936	-0.597186	K14191	Ribosomal RNA adenine dimethylase	Ribosome	RNA processing and modification	INFORMATION STORAGE AND PROCESSING
		Phatr3_J3351	3	Chloroplast	signal peptide	steelblue	NA	NA	0.719294	NA	NA	0	Ribosomal RNA adenine dimethylase	Ribosome	RNA processing and modification	INFORMATION STORAGE AND PROCESSING
		Phatr3_J33658	5	Chloroplast	signal peptide	steelblue	PXR ancestor	NA	0.606306	0.644542	NA	0	chloroplast 29 kDa ribonucleoprotein	Ribosome	RNA processing and modification	INFORMATION STORAGE AND PROCESSING
		Phatr3_J35267	3	Chloroplast	chloroplast	steelblue	NA	NA	0.727428	NA	NA	0	ribosome-binding factor A	Ribosome	Translation, ribosomal structure and biogenesis	INFORMATION STORAGE AND PROCESSING
	tRNA activation	Phatr3_draftJ1569	3	Chloroplast	chloroplast	NA	PXR ancestor	NA	0.533787	NA	NA	0	Cysteinyl-tRNA synthetase	tRNA activation	Translation, ribosomal structure and biogenesis	INFORMATION STORAGE AND PROCESSING
		Phatr3_draftJ780	3	Chloroplast	signal peptide	NA	PXR ancestor	Pelagophyte/ Dictyochophyte Ancestor; _	NA	NA	NA	K01883	Cysteine-tRNA ligase	tRNA activation	Translation, ribosomal structure and biogenesis	INFORMATION STORAGE AND PROCESSING
		Phatr3_J15374	3	Chloroplast	signal peptide	NA	PXR ancestor	Pelagophyte/ Dictyochophyte Ancestor; _	NA	NA	NA	0	Seryl-tRNA synthetase	tRNA activation	Translation, ribosomal structure and biogenesis	INFORMATION STORAGE AND PROCESSING
		Phatr3_J29029	3	Chloroplast	signal peptide	NA	PXR ancestor	Pelagophyte/ Dictyochophyte Ancestor; _	NA	NA	NA	0	Methionine--tRNA ligase	tRNA activation	Translation, ribosomal structure and biogenesis	INFORMATION STORAGE AND PROCESSING
		Phatr3_J30572	3	NA	other localisation	NA	PXR ancestor	Pelagophyte/ Dictyochophyte Ancestor; _	NA	NA	0.561224	K01875	Seryl-tRNA synthetase	tRNA activation	Translation, ribosomal structure and biogenesis	INFORMATION STORAGE AND PROCESSING
		Phatr3_J42844	3	NA	other localisation	steelblue	NA	NA	0.749107	0.576511	NA	K15332	tRNA uracil-5-methyltransferase and related tRNA-modifying enzymes	tRNA activation	Translation, ribosomal structure and biogenesis	INFORMATION STORAGE AND PROCESSING
		Phatr3_J43097	3	Chloroplast	signal peptide	NA	PXR ancestor	Pelagophyte/ Dictyochophyte Ancestor; _	NA	NA	NA	K01881	Prolyl-tRNA synthetase	tRNA activation	Translation, ribosomal structure and biogenesis	INFORMATION STORAGE AND PROCESSING
		Phatr3_J44055	4	NA	other localisation	steelblue	PXR ancestor	NA	0.748577	NA	0.804462	0	tRNA uracil-5-methyltransferase and related tRNA-modifying enzymes	tRNA activation	Translation, ribosomal structure and biogenesis	INFORMATION STORAGE AND PROCESSING
		Phatr3_J45715	4	Chloroplast	chloroplast	steelblue	PXR ancestor	NA	0.565162	NA	NA	0	Cysteinyl-tRNA synthetase	tRNA activation	Translation, ribosomal structure and biogenesis	INFORMATION STORAGE AND PROCESSING
		Phatr3_J47290	6	Chloroplast	signal peptide	steelblue	PXR ancestor	NA	0.743908	0.532249	0.70379	0	tRNA uracil-5-methyltransferase and related tRNA-modifying enzymes	tRNA activation	Translation, ribosomal structure and biogenesis	INFORMATION STORAGE AND PROCESSING
		Phatr3_J7426	4	NA	other localisation	steelblue	PXR ancestor	NA	0.789143	0.712643	NA	0	Cysteinyl-tRNA synthetase	tRNA activation	Translation, ribosomal structure and biogenesis	INFORMATION STORAGE AND PROCESSING
Phatr3_J43171				Chloroplast	signal peptide	salmon	Ancestral	_
	Carbon	Phatr3_J22993	3	Chloroplast	signal peptide	NA	Ancestral	NA	NA	0.559487	NA	K01624	fructose-bisphosphate aldolase	Carbon	Carbohydrate transport and metabolism	METABOLISM
		Phatr3_J2793	3	Chloroplast	signal peptide	NA	NA	NA	0.550401	0.626763	NA	K03841	Fructose-1,6-bisphosphatase	Carbon	Carbohydrate transport and metabolism	METABOLISM
		Phatr3_J46871	3	Chloroplast	signal peptide	NA	Ancestral	NA	NA	NA	0.519739	0	ribulose-1,5-bisphosphate carboxylase/oxygenase small subunit N-methyltransferase I	Carbon	Posttranslational modification, protein turnover, chaperones	CELLULAR PROCESSES AND SIGNALLING
	Carotenoid	Phatr3_J10970	3	Chloroplast	chloroplast	NA	Ancestral	NA	-0.554931	NA	NA	K09838	Zeaxanthin epoxidase, chloroplas	Carotenoid	Coenzyme transport and metabolism	METABOLISM
		Phatr3_J12330	5	Chloroplast	signal peptide	salmon	Ancestral	NA	0.651285	0.541412	NA	K01770	2C-methyl-D-erythritol 2,4-cyclodiphosphate synthase activity	Carotenoid	Secondary metabolite biosynthesis, transport and catabolism	METABOLISM
		Phatr3_J19000	3	Chloroplast	chloroplast	NA	Ancestral	NA	NA	0.645819	NA	K13789	Geranylgeranyl pyrophosphate synthase/Polyprenyl synthetase	Carotenoid	Carbohydrate transport and metabolism	METABOLISM
		Phatr3_J44955	3	Chloroplast	signal peptide	NA	Ancestral	NA	0.508222	NA	NA	K03526	1-hydroxy-2-methyl-2-(E)-butenyl-4-diphosphate synthase	Carotenoid	Secondary metabolite biosynthesis, transport and catabolism	METABOLISM
	Chlorophyll	Phatr3_J12807	3	Chloroplast	signal peptide	NA	Ancestral	NA	NA	0.506725	NA	K04040	Bacteriochlorophyll/chlorophyll synthetase	Chlorophyll	Coenzyme transport and metabolism	METABOLISM
		Phatr3_J15068	3	Chloroplast	chloroplast	NA	Ancestral	NA	NA	0.527212	NA	K00228	Coproporphyrinogen III oxidase	Chlorophyll	Coenzyme transport and metabolism	METABOLISM
		Phatr3_J30690	3	Chloroplast	signal peptide	NA	Ancestral	NA	NA	0.637451	NA	K19073	3,8-divinyl protochlorophyllide a 8-vinyl reductase	Chlorophyll	Coenzyme transport and metabolism	METABOLISM
		Phatr3_J31109	3	Chloroplast	chloroplast	NA	Ancestral	NA	NA	0.512428	NA	K00231	Protoporphyrinogen oxidase	Chlorophyll	Coenzyme transport and metabolism	METABOLISM
		Phatr3_J36347	3	Chloroplast	chloroplast	NA	Ancestral	NA	NA	0.527199	NA	K01845	Glutamate-1-semialdehyde 2,1-aminomutase (GSA)	Chlorophyll	Amino acid transport and metabolism	METABOLISM
		Phatr3_J41746	3	Chloroplast	chloroplast	NA	Ancestral	NA	NA	0.597654	NA	K01698	Delta-aminolevulinic acid dehydratase	Chlorophyll	Coenzyme transport and metabolism	METABOLISM
		Phatr3_J51811	3	Chloroplast	chloroplast	NA	Ancestral	NA	NA	0.537013	NA	K01749	Porphobilinogen deaminase	Chlorophyll	Coenzyme transport and metabolism	METABOLISM
	Light	Phatr3_EG02221	3	Chloroplast	chloroplast	salmon	Ancestral	NA	NA	NA	NA	0	fucoxanthin chlorophyll a/c protein	Light	Energy production and conversion	METABOLISM
		Phatr3_J14386	3	Chloroplast	chloroplast	NA	Ancestral	NA	NA	0.585342	NA	0	fucoxanthin chlorophyll a/c protein	Light	Energy production and conversion	METABOLISM
		Phatr3_J14442	3	Chloroplast	signal peptide	NA	Ancestral	NA	NA	0.54094	NA	K08907	fucoxanthin chlorophyll a/c protein	Light	Energy production and conversion	METABOLISM
		Phatr3_J16302	3	Chloroplast	chloroplast	NA	Ancestral	NA	NA	0.602452	NA	0	fucoxanthin chlorophyll a/c protein	Light	Energy production and conversion	METABOLISM
		Phatr3_J22395	3	Chloroplast	chloroplast	NA	Ancestral	NA	NA	0.612867	NA	0	fucoxanthin chlorophyll a/c protein	Light	Energy production and conversion	METABOLISM
		Phatr3_J23257	3	Chloroplast	chloroplast	NA	Ancestral	NA	NA	0.587116	NA	K08907	Light-harvesting protein	Light	Energy production and conversion	METABOLISM
		Phatr3_J24119	3	Chloroplast	chloroplast	NA	Ancestral	NA	NA	0.546234	NA	0	fucoxanthin chlorophyll a/c protein	Light	Energy production and conversion	METABOLISM
		Phatr3_J25893	3	Chloroplast	chloroplast	NA	Ancestral	NA	NA	0.532853	NA	0	fucoxanthin chlorophyll a/c protein	Light	Energy production and conversion	METABOLISM
		Phatr3_J30031	3	Chloroplast	signal peptide	NA	Ancestral	NA	NA	0.511978	NA	0	fucoxanthin chlorophyll a/c protein	Light	Energy production and conversion	METABOLISM
		Phatr3_J44733	3	Chloroplast	chloroplast	NA	Ancestral	NA	NA	-0.509333	NA	0	Chlorophyll A-B binding protein	Light	Energy production and conversion	METABOLISM
		Phatr3_J54027	3	Chloroplast	chloroplast	NA	Ancestral	NA	NA	0.585574	NA	0	Light-harvesting protein	Light	Energy production and conversion	METABOLISM
		Phatr3_J6062	3	Chloroplast	chloroplast	NA	Ancestral	NA	NA	0.553205	NA	0	fucoxanthin chlorophyll a/c protein	Light	Energy production and conversion	METABOLISM
	photosynthesis	Phatr3_EG02174	3	Chloroplast	chloroplast	NA	Ancestral	NA	NA	0.535144	NA	0	Ferredoxin rieske component	photosynthesis	Energy production and conversion	METABOLISM
		Phatr3_J44056	3	Chloroplast	signal peptide	NA	Ancestral	NA	NA	0.521432	NA	K08906	Cytochrome c6	photosynthesis	Energy production and conversion	METABOLISM
		Phatr3_J54499	3	Chloroplast	signal peptide	NA	Ancestral	NA	NA	0.569292	NA	K08901	PsbQ	photosynthesis	Energy production and conversion	METABOLISM
		Phatr3_J55057	3	Chloroplast	chloroplast	NA	Ancestral	NA	NA	0.601633	NA	K02714	PsbM	photosynthesis	Energy production and conversion	METABOLISM
		Phatr3_J9078	3	Chloroplast	chloroplast	salmon	Ancestral	NA	NA	NA	NA	K08902	Psb27	photosynthesis	Energy production and conversion	METABOLISM
	Protein import	Phatr3_J12572	3	Chloroplast	signal peptide	salmon	Ancestral	NA	NA	NA	NA	K13989	Derlin 1-1	Protein import	Intracellular trafficking, secretion, and vesicular transport	CELLULAR PROCESSES AND SIGNALLING
		Phatr3_J14412	4	NA	other localisation	salmon	Ancestral	NA	0.534111	0.50962	NA	K03110	signal recognition particle, subunit Srp54	Protein import	Intracellular trafficking, secretion, and vesicular transport	CELLULAR PROCESSES AND SIGNALLING
		Phatr3_J50540	3	NA	chloroplast	salmon	Ancestral	NA	0.521315	NA	NA	0	Chloroplast transport protein Tic110	Protein import	Intracellular trafficking, secretion, and vesicular transport	CELLULAR PROCESSES AND SIGNALLING
		Phatr3_J52200	3	Chloroplast	chloroplast	salmon	NA	NA	NA	0.668116	NA	0	TatA/B protein translocator	Protein import	Intracellular trafficking, secretion, and vesicular transport	CELLULAR PROCESSES AND SIGNALLING
Phatr3_J43194				Chloroplast	chloroplast	magenta	PXR ancestor	Pelagophyte/ Dictyochophyte Ancestor; _
	tRNA activation	Phatr3_draftJ780	3	Chloroplast	signal peptide	NA	PXR ancestor	Pelagophyte/ Dictyochophyte Ancestor; _	NA	NA	NA	K01883	Cysteine-tRNA ligase	tRNA activation	Translation, ribosomal structure and biogenesis	INFORMATION STORAGE AND PROCESSING
		Phatr3_J15186	4	Chloroplast	signal peptide	NA	PXR ancestor	NA	0.596462	0.575752	NA	K01872	Alanyl-tRNA synthetase	tRNA activation	Translation, ribosomal structure and biogenesis	INFORMATION STORAGE AND PROCESSING
		Phatr3_J15374	4	Chloroplast	signal peptide	NA	PXR ancestor	Pelagophyte/ Dictyochophyte Ancestor; _	0.572849	NA	NA	0	Seryl-tRNA synthetase	tRNA activation	Translation, ribosomal structure and biogenesis	INFORMATION STORAGE AND PROCESSING
		Phatr3_J29029	3	Chloroplast	signal peptide	NA	PXR ancestor	Pelagophyte/ Dictyochophyte Ancestor; _	NA	NA	NA	0	Methionine--tRNA ligase	tRNA activation	Translation, ribosomal structure and biogenesis	INFORMATION STORAGE AND PROCESSING
		Phatr3_J42247	3	Chloroplast	chloroplast	NA	PXR ancestor	NA	0.572048	NA	NA	K01893	Asparaginyl-tRNA ligase	tRNA activation	Translation, ribosomal structure and biogenesis	INFORMATION STORAGE AND PROCESSING
		Phatr3_J43097	3	Chloroplast	signal peptide	NA	PXR ancestor	Pelagophyte/ Dictyochophyte Ancestor; _	NA	NA	NA	K01881	Prolyl-tRNA synthetase	tRNA activation	Translation, ribosomal structure and biogenesis	INFORMATION STORAGE AND PROCESSING
	Lysine	Phatr3_J11151	3	Chloroplast	signal peptide	NA	NA	Pelagophyte/ Dictyochophyte Ancestor; _	NA	0.578372	NA	0	Dihydropicolinate synthase	Lysine	Amino acid transport and metabolism	METABOLISM
		Phatr3_J21592	3	Chloroplast	chloroplast	NA	PXR ancestor	Pelagophyte/ Dictyochophyte Ancestor; _	NA	NA	NA	K01586	Ornithine decarboxylase	Lysine	Amino acid transport and metabolism	METABOLISM
		Phatr3_J34582	3	Chloroplast	chloroplast	NA	PXR ancestor	NA	NA	0.719233	NA	K01778	Diaminopimelate epimerase	Lysine	Amino acid transport and metabolism	METABOLISM
		Phatr3_J4025	3	Chloroplast	signal peptide	NA	PXR ancestor	NA	NA	0.576747	NA	K00215	Dihydrodipicolinate reductase	Lysine	Amino acid transport and metabolism	METABOLISM
	Fatty Acid- head group	Phatr3_EG02454	3	NA	other localisation	NA	PXR ancestor	NA	-0.516538	-0.550094	NA	0	SGDQ synthase	Fatty Acid/ head group synthesis	Lipid transport and metabolism	METABOLISM
		Phatr3_J54168	3	Chloroplast	signal peptide	NA	PXR ancestor	NA	NA	0.598844	NA	K03715	Monogalactosyldiacylglycerol synthase 1, chloroplastic	Fatty Acid- head group	Lipid transport and metabolism	METABOLISM
		Phatr3_J8663	3	Chloroplast	chloroplast	magenta	NA	Pelagophyte/ Dictyochophyte Ancestor; _	NA	NA	NA	0	CDP-alcohol phosphatidyltransferase/Phosphatidylglycerol-phosphate synthase	Fatty Acid- head group	Lipid transport and metabolism	METABOLISM
	Fatty Acid- synthesis	Phatr3_J10068	3	Chloroplast	chloroplast	NA	NA	NA	0.563989	0.746177	NA	K00208	Enoyl ACP reductase	Fatty Acid- synthesis	Carbohydrate transport and metabolism	METABOLISM
		Phatr3_J13073	3	Chloroplast	chloroplast	NA	PXR ancestor	NA	NA	0.755984	NA	K00059	Mitochondrial/plastidial beta-ketoacyl-ACP reductase	Fatty Acid- synthesis	Lipid transport and metabolism	METABOLISM
		Phatr3_J55157	4	Chloroplast	signal peptide	NA	PXR ancestor	NA	0.537397	0.723212	NA	K02372	3-hydroxyacyl-[acyl-carrier-protein] dehydratase FabZ	Fatty Acid- synthesis	Coenzyme transport and metabolism	METABOLISM
	Chlorophyll	Phatr3_J12186	3	Chloroplast	chloroplast	NA	PXR ancestor	Pelagophyte/ Dictyochophyte Ancestor; _	NA	NA	NA	K00228	coproporphyrinogen oxidase	Chlorophyll	Coenzyme transport and metabolism	METABOLISM
		Phatr3_J20757	3	Chloroplast	chloroplast	NA	PXR ancestor	NA	NA	0.607431	NA	0	Uroporphyrinogen decarboxylase	Chlorophyll	Coenzyme transport and metabolism	METABOLISM
		Phatr3_J33017	3	Chloroplast	chloroplast	NA	PXR ancestor	NA	NA	0.576534	NA	K03404	Magnesium chelatase, ChlI subunit	Chlorophyll	Coenzyme transport and metabolism	METABOLISM
	Chorismate	Phatr3_J18246	3	Chloroplast	chloroplast	NA	PXR ancestor	Pelagophyte/ Dictyochophyte Ancestor; _	NA	NA	NA	K00800	Pentafunctional AROM protein (EPSP synthase)	Chorismate	Amino acid transport and metabolism	METABOLISM
		Phatr3_J20809	5	Chloroplast	signal peptide	magenta	PXR ancestor	NA	0.693508	0.769396	NA	K01735	Pentafunctional AROM protein (Dehydroquinate synthase)	Chorismate	Amino acid transport and metabolism	METABOLISM
		Phatr3_J43429	3	Chloroplast	chloroplast	NA	PXR ancestor	NA	NA	0.512156	NA	K01736	Chorismate synthase	Chorismate	Amino acid transport and metabolism	METABOLISM
	Cysteine	Phatr3_EG02399	3	Chloroplast	chloroplast	NA	PXR ancestor	NA	0.645669	NA	NA	K00390	Phosphoadenosine phosphosulfate reductase	Cysteine	Nucleotide transport and metabolism	METABOLISM
		Phatr3_J12902	4	Chloroplast	chloroplast	magenta	PXR ancestor	NA	NA	0.736554	NA	K00366	Sulfite reductase (ferredoxin)	Cysteine	Inorganic ion transport and metabolism	METABOLISM
		Phatr3_J42282	4	Chloroplast	chloroplast	NA	PXR ancestor	NA	0.521758	0.698456	NA	K00958	ATP sulfurylase (sulfate adenylyltransferase)	Cysteine	Inorganic ion transport and metabolism	METABOLISM
	Carbon	Phatr3_J13382	3	Chloroplast	chloroplast	NA	PXR ancestor	NA	NA	0.564903	NA	K01807	Ribose-5-phosphate isomerase	Carbon	Carbohydrate transport and metabolism	METABOLISM
		Phatr3_J29157	3	Chloroplast	chloroplast	NA	NA	NA	0.568644	0.637857	NA	K00927	3-phosphoglycerate kinase	Carbon	Carbohydrate transport and metabolism	METABOLISM
		Phatr3_J53935	3	Chloroplast	chloroplast	NA	PXR ancestor	NA	NA	0.758799	NA	0	D-ribulose-5-phosphate 3-epimerase	Carbon	Carbohydrate transport and metabolism	METABOLISM
Phatr3_J43320				Chloroplast	chloroplast	paleturquoise	Ancestral	PEXR; _
	Branched chain	Phatr3_J10779	4	Chloroplast	chloroplast	NA	Ancestral	NA	0.610995	0.784801	NA	K00826	Branched-chain amino acid aminotransferase II	Branched chain	Amino acid transport and metabolism	METABOLISM
		Phatr3_J20547	3	Chloroplast	chloroplast	NA	Ancestral	NA	NA	0.524376	NA	K01687	Dihydroxy-acid dehydratase	Branched chain	Amino acid transport and metabolism	METABOLISM
		Phatr3_J20934	3	Chloroplast	signal peptide	NA	Ancestral	NA	NA	0.690683	NA	K00052	3-isopropylmalate dehydrogenase	Branched chain	Carbohydrate transport and metabolism	METABOLISM
		Phatr3_J24772	3	Chloroplast	chloroplast	NA	Ancestral	NA	NA	0.553236	NA	K01702	3-isopropylmalate dehydratase	Branched chain	Amino acid transport and metabolism	METABOLISM
		Phatr3_J30967	3	Chloroplast	chloroplast	NA	Ancestral	NA	NA	0.72213	NA	K00053	Keto-acid reductoisomerase	Branched chain	Amino acid transport and metabolism	METABOLISM
	Carbon	Phatr3_J14792	3	NA	other localisation	NA	Ancestral	NA	-0.608778	-0.585744	NA	0	3-phosphoglycerate kinase	Carbon	Carbohydrate transport and metabolism	METABOLISM
		Phatr3_J22122	4	Chloroplast	chloroplast	NA	Ancestral	NA	0.564122	0.834	NA	K00134	Glyceraldehyde 3-phosphate dehydrogenase	Carbon	Carbohydrate transport and metabolism	METABOLISM
		Phatr3_J22993	3	Chloroplast	signal peptide	NA	Ancestral	NA	NA	0.75187	NA	K01624	fructose-bisphosphate aldolase	Carbon	Carbohydrate transport and metabolism	METABOLISM
		Phatr3_J25308	3	NA	mitochondrion	NA	Ancestral	NA	0.580473	0.795914	NA	K00134	Glyceraldehyde 3-phosphate dehydrogenase	Carbon	Carbohydrate transport and metabolism	METABOLISM
		Phatr3_J29157	4	Chloroplast	chloroplast	NA	Ancestral	NA	0.611197	0.769705	NA	K00927	3-phosphoglycerate kinase	Carbon	Carbohydrate transport and metabolism	METABOLISM
		Phatr3_J32747	3	NA	other localisation	NA	Ancestral	NA	0.574429	0.798122	NA	K00134	Glyceraldehyde 3-phosphate dehydrogenase	Carbon	Carbohydrate transport and metabolism	METABOLISM
		Phatr3_J41856	3	Chloroplast	signal peptide	NA	Ancestral	NA	NA	0.568906	NA	K00615	Transketolase	Carbon	Carbohydrate transport and metabolism	METABOLISM
		Phatr3_J53935	3	Chloroplast	chloroplast	NA	NA	NA	0.72361	0.74597	NA	0	D-ribulose-5-phosphate 3-epimerase	Carbon	Carbohydrate transport and metabolism	METABOLISM
	Carbon/ CCM	Phatr3_EG02261	3	Chloroplast	other localisation	NA	Ancestral	PEXR; _	NA	NA	NA	K01595	Phosphoenolpyruvate carboxylase	Carbon/ CCM	Carbohydrate transport and metabolism	METABOLISM
		Phatr3_J21988	3	Chloroplast	chloroplast	NA	Ancestral	NA	NA	-0.597998	NA	K01006	Pyruvate phosphate dikinase, PEP/pyruvate-binding	Carbon/ CCM	Carbohydrate transport and metabolism	METABOLISM
		Phatr3_J27976	4	NA	mitochondrion	NA	Ancestral	PEXR; _	-0.563174	0.52445	NA	0	Phosphoenolpyruvate carboxylase	Carbon/ CCM	Carbohydrate transport and metabolism	METABOLISM
	Carotenoid	Phatr3_J19000	3	Chloroplast	chloroplast	NA	Ancestral	NA	NA	0.720972	NA	K13789	Geranylgeranyl pyrophosphate synthase/Polyprenyl synthetase	Carotenoid	Carbohydrate transport and metabolism	METABOLISM
		Phatr3_J31683	3	Chloroplast	chloroplast	NA	Ancestral	NA	NA	0.581396	NA	K10960	Geranylgeranyl phosphate reductase	Carotenoid	Coenzyme transport and metabolism	METABOLISM
		Phatr3_J35509	3	NA	other localisation	NA	Ancestral	NA	0.693692	0.619685	NA	K02293	Phytoene desaturase 1	Carotenoid	Secondary metabolite biosynthesis, transport and catabolism	METABOLISM
		Phatr3_J45243	4	Chloroplast	chloroplast	NA	Ancestral	NA	0.639783	0.60576	NA	0	Phytoene desaturase	Carotenoid	Coenzyme transport and metabolism	METABOLISM
		Phatr3_J9040	3	Chloroplast	chloroplast	paleturquoise	NA	NA	0.695301	NA	NA	0	Zeta-carotene desaturase	Carotenoid	Energy production and conversion	METABOLISM
		Phatr3_J9258	3	Chloroplast	chloroplast	NA	Ancestral	NA	NA	0.580335	NA	K00099	1-deoxy-D-xylulose 5-phosphate reductoisomerase	Carotenoid	Carbohydrate transport and metabolism	METABOLISM
	Chaperone	Phatr3_J10593	5	Chloroplast	chloroplast	paleturquoise	Ancestral	NA	0.562236	0.757414	NA	K01358	ATP-dependent clp protease A subunit	Chaperone	Posttranslational modification, protein turnover, chaperones	CELLULAR PROCESSES AND SIGNALLING
		Phatr3_J13424	4	Chloroplast	chloroplast	paleturquoise	Ancestral	NA	0.657039	NA	NA	K03686	Chaperone protein DnaJ	Chaperone	Posttranslational modification, protein turnover, chaperones	CELLULAR PROCESSES AND SIGNALLING
		Phatr3_J15301	3	NA	other localisation	NA	Ancestral	PEXR; _	NA	-0.582363	NA	K09527	Molecular chaperone (DnaJ superfamily)	Chaperone	Posttranslational modification, protein turnover, chaperones	CELLULAR PROCESSES AND SIGNALLING
		Phatr3_J15747	3	NA	other localisation	NA	Ancestral	PEXR; _	NA	-0.703055	NA	0	Molecular chaperone (DnaJ superfamily)	Chaperone	Posttranslational modification, protein turnover, chaperones	CELLULAR PROCESSES AND SIGNALLING
		Phatr3_J16537	3	Chloroplast	signal peptide	NA	Ancestral	NA	NA	0.555319	NA	K04078	Mitochondrial chaperonin	Chaperone	Posttranslational modification, protein turnover, chaperones	CELLULAR PROCESSES AND SIGNALLING
		Phatr3_J40933	5	Chloroplast	signal peptide	paleturquoise	Ancestral	NA	0.621335	0.705143	NA	0	ATP-dependent Clp protease, proteolytic subunit	Chaperone	Posttranslational modification, protein turnover, chaperones	CELLULAR PROCESSES AND SIGNALLING
		Phatr3_J41721	3	Chloroplast	chloroplast	NA	Ancestral	NA	NA	0.717384	NA	K04077	Mitochondrial chaperonin, Cpn60/Hsp60p	Chaperone	Posttranslational modification, protein turnover, chaperones	CELLULAR PROCESSES AND SIGNALLING
		Phatr3_J44382	3	Chloroplast	chloroplast	NA	Ancestral	NA	NA	0.511653	NA	0	ATP-dependent Clp protease, proteolytic subunit	Chaperone	Posttranslational modification, protein turnover, chaperones	CELLULAR PROCESSES AND SIGNALLING
		Phatr3_J44959	4	Chloroplast	signal peptide	NA	Ancestral	PEXR; _	NA	0.776282	NA	K09523	Molecular chaperone (DnaJ superfamily)	Chaperone	Posttranslational modification, protein turnover, chaperones	CELLULAR PROCESSES AND SIGNALLING
		Phatr3_J55215	4	Chloroplast	chloroplast	NA	Ancestral	NA	0.523148	0.722548	NA	0	Molecular chaperone (HSP90 family)	Chaperone	Posttranslational modification, protein turnover, chaperones	CELLULAR PROCESSES AND SIGNALLING
		Phatr3_J7934	3	NA	other localisation	NA	Ancestral	PEXR; _	NA	-0.624479	NA	K09512	Molecular chaperone (DnaJ superfamily)	Chaperone	Posttranslational modification, protein turnover, chaperones	CELLULAR PROCESSES AND SIGNALLING
		Phatr3_J8230	3	Chloroplast	chloroplast	NA	Ancestral	NA	NA	0.593609	NA	K04078	Mitochondrial chaperonin	Chaperone	Posttranslational modification, protein turnover, chaperones	CELLULAR PROCESSES AND SIGNALLING
		Phatr3_J8239	3	NA	Incomplete	NA	Ancestral	PEXR; _	NA	-0.623965	NA	0	Molecular chaperone (DnaJ superfamily)	Chaperone	Posttranslational modification, protein turnover, chaperones	CELLULAR PROCESSES AND SIGNALLING
	Chlorophyll	Phatr3_J12807	4	Chloroplast	signal peptide	NA	Ancestral	NA	0.562893	0.72315	NA	K04040	Bacteriochlorophyll/chlorophyll synthetase	Chlorophyll	Coenzyme transport and metabolism	METABOLISM
		Phatr3_J15068	3	Chloroplast	chloroplast	NA	Ancestral	NA	NA	0.62156	NA	K00228	Coproporphyrinogen III oxidase	Chlorophyll	Coenzyme transport and metabolism	METABOLISM
		Phatr3_J15980	3	Chloroplast	chloroplast	NA	Ancestral	NA	NA	0.688779	NA	0	Putative Gun4 protein	Chlorophyll	Coenzyme transport and metabolism	METABOLISM
		Phatr3_J30690	3	Chloroplast	signal peptide	NA	Ancestral	NA	NA	0.581246	NA	K19073	3,8-divinyl protochlorophyllide a 8-vinyl reductase	Chlorophyll	Coenzyme transport and metabolism	METABOLISM
		Phatr3_J31109	3	Chloroplast	chloroplast	NA	Ancestral	NA	NA	0.615413	NA	K00231	Protoporphyrinogen oxidase	Chlorophyll	Coenzyme transport and metabolism	METABOLISM
		Phatr3_J36347	3	Chloroplast	chloroplast	NA	Ancestral	NA	NA	0.688869	NA	K01845	Glutamate-1-semialdehyde 2,1-aminomutase (GSA)	Chlorophyll	Amino acid transport and metabolism	METABOLISM
		Phatr3_J41746	3	Chloroplast	chloroplast	NA	Ancestral	NA	NA	0.713142	NA	K01698	Delta-aminolevulinic acid dehydratase	Chlorophyll	Coenzyme transport and metabolism	METABOLISM
		Phatr3_J51811	3	Chloroplast	chloroplast	NA	Ancestral	NA	NA	0.602238	NA	K01749	Porphobilinogen deaminase	Chlorophyll	Coenzyme transport and metabolism	METABOLISM
	Cysteine	Phatr3_EG02399	3	Chloroplast	chloroplast	paleturquoise	NA	NA	0.565845	NA	NA	K00390	Phosphoadenosine phosphosulfate reductase	Cysteine	Nucleotide transport and metabolism	METABOLISM
		Phatr3_J42282	3	Chloroplast	chloroplast	NA	NA	NA	0.663169	0.816861	NA	K00958	ATP sulfurylase (sulfate adenylyltransferase)	Cysteine	Inorganic ion transport and metabolism	METABOLISM
		Phatr3_J54915	3	Chloroplast	signal peptide	NA	Ancestral	PEXR; _	NA	NA	NA	K01738	Cysteine synthase	Cysteine	Amino acid transport and metabolism	METABOLISM
	Fatty Acid- head group	Phatr3_J11916	4	Chloroplast	chloroplast	NA	Ancestral	NA	0.621229	0.572266	NA	K00655	1-acyl-sn-glycerol-3-phosphate acyltransferase	Fatty Acid- head group	Lipid transport and metabolism	METABOLISM
		Phatr3_J32665	3	Chloroplast	signal anchor	NA	Ancestral	NA	NA	-0.732134	NA	0	DAG kinase-related protein	Fatty Acid- head group	Lipid transport and metabolism	METABOLISM
		Phatr3_J43469	3	Chloroplast	signal peptide	NA	Ancestral	NA	NA	-0.679899	NA	0	Acyl-CoA:diacylglycerol acyltransferase (DGAT)	Fatty Acid- head group	Lipid transport and metabolism	METABOLISM
	Fatty Acid- synthesis	Phatr3_EG01955	3	Chloroplast	signal peptide	paleturquoise	Ancestral	NA	NA	NA	NA	0	Acetyl-CoA carboxylase	Fatty Acid- synthesis	Lipid transport and metabolism	METABOLISM
		Phatr3_J10068	4	Chloroplast	chloroplast	NA	Ancestral	NA	0.671426	0.697914	NA	K00208	Enoyl ACP reductase	Fatty Acid- synthesis	Carbohydrate transport and metabolism	METABOLISM
		Phatr3_J20143	3	Chloroplast	signal anchor	NA	Ancestral	PEXR; _	NA	NA	NA	K01897	Long-chain acyl-CoA synthetases (AMP-forming)	Fatty Acid- synthesis	Lipid transport and metabolism	METABOLISM
		Phatr3_J37367	3	Chloroplast	signal peptide	NA	Ancestral	NA	0.676968	NA	NA	K09458	Beta-ketoacyl synthase	Fatty Acid- synthesis	Lipid transport and metabolism	METABOLISM
		Phatr3_J37652	4	Chloroplast	chloroplast	NA	Ancestral	NA	0.586606	0.63566	NA	K00645	Malonyl-CoA:ACP transacylase	Fatty Acid- synthesis	Lipid transport and metabolism	METABOLISM
		Phatr3_J45510	3	NA	Incomplete	paleturquoise	Ancestral	PEXR; _	NA	NA	NA	K15013	Long-chain acyl-CoA synthetases (AMP-forming)	Fatty Acid- synthesis	Lipid transport and metabolism	METABOLISM
		Phatr3_J55157	3	Chloroplast	signal peptide	NA	NA	NA	0.653016	0.576351	NA	K02372	3-hydroxyacyl-[acyl-carrier-protein] dehydratase FabZ	Fatty Acid- synthesis	Coenzyme transport and metabolism	METABOLISM
	Fatty Acid/ elongation	Phatr3_EG02619	4	Chloroplast	chloroplast	NA	Ancestral	NA	0.610336	0.650615	NA	0	Delta 6-fatty acid desaturase/delta-8 sphingolipid desaturase	Fatty Acid/ elongation	Lipid transport and metabolism	METABOLISM
		Phatr3_J16376	4	Chloroplast	signal peptide	NA	Ancestral	PEXR; _	NA	0.643023	NA	K10203	Long chain fatty acid elongase	Fatty Acid/ elongation	Lipid transport and metabolism	METABOLISM
		Phatr3_J34485	3	NA	other localisation	NA	Ancestral	PEXR; _	NA	0.736929	NA	0	Long chain fatty acid elongase	Fatty Acid/ elongation	Lipid transport and metabolism	METABOLISM
		Phatr3_J41570	4	Chloroplast	other localisation	NA	Ancestral	PEXR; _	NA	0.554662	NA	K10257	Delta(12) fatty acid desaturase	Fatty Acid/ elongation	Lipid transport and metabolism	METABOLISM
		Phatr3_J42590	4	Chloroplast	signal peptide	NA	Ancestral	PEXR; _	NA	0.581121	NA	0	Enoyl-CoA hydratase	Fatty Acid/ elongation	Lipid transport and metabolism	METABOLISM
		Phatr3_J45293	3	Chloroplast	signal anchor	NA	Ancestral	PEXR; _	NA	NA	NA	0	Enoyl-CoA hydratase	Fatty Acid/ elongation	Lipid transport and metabolism	METABOLISM
		Phatr3_J49977	3	Chloroplast	signal peptide	NA	Ancestral	PEXR; _	NA	NA	NA	0	Enoyl-CoA hydratase	Fatty Acid/ elongation	Lipid transport and metabolism	METABOLISM
		Phatr3_J5271	4	Chloroplast	signal peptide	paleturquoise	Ancestral	NA	0.726345	NA	NA	K20417	Fatty acid desaturase 4	Fatty Acid/ elongation	Lipid transport and metabolism	METABOLISM
	Glutathione	Phatr3_J38124	4	Chloroplast	signal peptide	NA	Ancestral	NA	0.561407	0.798237	NA	0	Glutaredoxin	Glutathione	Posttranslational modification, protein turnover, chaperones	CELLULAR PROCESSES AND SIGNALLING
		Phatr3_J39133	5	Chloroplast	chloroplast	paleturquoise	Ancestral	NA	0.608078	0.538009	NA	0	Glutaredoxin and related proteins	Glutathione	Posttranslational modification, protein turnover, chaperones	CELLULAR PROCESSES AND SIGNALLING
		Phatr3_J45400	4	Chloroplast	signal peptide	paleturquoise	Ancestral	NA	0.67807	NA	NA	0	Glutathione S-transferase	Glutathione	Posttranslational modification, protein turnover, chaperones	CELLULAR PROCESSES AND SIGNALLING
	Light	Phatr3_EG02221	3	Chloroplast	chloroplast	NA	Ancestral	NA	0.588581	NA	NA	0	fucoxanthin chlorophyll a/c protein	Light	Energy production and conversion	METABOLISM
		Phatr3_J14242	3	Chloroplast	chloroplast	paleturquoise	Ancestral	NA	NA	NA	NA	0	fucoxanthin chlorophyll a/c protein	Light	Energy production and conversion	METABOLISM
		Phatr3_J14386	3	Chloroplast	chloroplast	NA	Ancestral	NA	NA	0.558961	NA	0	fucoxanthin chlorophyll a/c protein	Light	Energy production and conversion	METABOLISM
		Phatr3_J16302	3	Chloroplast	chloroplast	NA	Ancestral	NA	NA	0.516349	NA	0	fucoxanthin chlorophyll a/c protein	Light	Energy production and conversion	METABOLISM
		Phatr3_J22680	3	Chloroplast	chloroplast	NA	Ancestral	NA	NA	0.665145	NA	0	fucoxanthin chlorophyll a/c protein	Light	Energy production and conversion	METABOLISM
		Phatr3_J23257	3	Chloroplast	chloroplast	NA	Ancestral	NA	NA	0.578885	NA	K08907	Light-harvesting protein	Light	Energy production and conversion	METABOLISM
		Phatr3_J24119	3	Chloroplast	chloroplast	NA	Ancestral	NA	NA	0.694673	NA	0	fucoxanthin chlorophyll a/c protein	Light	Energy production and conversion	METABOLISM
		Phatr3_J25172	3	Chloroplast	chloroplast	NA	Ancestral	NA	NA	0.620814	NA	0	fucoxanthin chlorophyll a/c protein	Light	Energy production and conversion	METABOLISM
[truncated: 1,730 more rows]

## Sheet: Venn diagram gene list
Photosynthesis related (pathways related to photosynthesis/ light/ chlorophyll/ carotenoid / Mitochondrial respiration)	Biogenesis related: ribosome/ protein import/ division/ DNA/ Chaperone/ Nucleotide activation/ KOGG：Posttranslational modification, protein turnover, chaperones/ KOGG：Translation, ribosomal structure and biogenesis	Carbon related: Carbon; Carbohydrate transport and metabolism (KOGG)	Fatty acid/ Lipid	Amino acid: tRNA activation/ lysine/ chorismate/ branched-chain/ cysteine/ Fe-S/ Arginine；Amino acid transport and metabolism (KOGG)
Phatr3_EG00808	Phatr3_EG00042	Phatr3_J10896	Phatr3_EG02328	Phatr3_EG00808
Phatr3_EG02328	Phatr3_EG00808	Phatr3_J12788	Phatr3_EG02492	Phatr3_EG02328
Phatr3_J10896	Phatr3_EG02328	Phatr3_J13076	Phatr3_EG02514	Phatr3_EG02492
Phatr3_J12788	Phatr3_EG02492	Phatr3_J14403	Phatr3_J10409	Phatr3_EG02593
Phatr3_J13076	Phatr3_EG02593	Phatr3_J16142	Phatr3_J10896	Phatr3_J10896
Phatr3_J14403	Phatr3_J10896	Phatr3_J16222	Phatr3_J11414	Phatr3_J11866
Phatr3_J16142	Phatr3_J11414	Phatr3_J1764	Phatr3_J11866	Phatr3_J12788
Phatr3_J16222	Phatr3_J12788	Phatr3_J18945	Phatr3_J12788	Phatr3_J13076
Phatr3_J16421	Phatr3_J13076	Phatr3_J22325	Phatr3_J13076	Phatr3_J14403
Phatr3_J1764	Phatr3_J14403	Phatr3_J22332	Phatr3_J14403	Phatr3_J14544
Phatr3_J18945	Phatr3_J14544	Phatr3_J24610	Phatr3_J14544	Phatr3_J16142
Phatr3_J22803	Phatr3_J16142	Phatr3_J3046	Phatr3_J16142	Phatr3_J16222
Phatr3_J24610	Phatr3_J16222	Phatr3_J35587	Phatr3_J16222	Phatr3_J16421
Phatr3_J3046	Phatr3_J16421	Phatr3_J35625	Phatr3_J1764	Phatr3_J18945
Phatr3_J32535	Phatr3_J1764	Phatr3_J39274	Phatr3_J18945	Phatr3_J22325
Phatr3_J35587	Phatr3_J18945	Phatr3_J39402	Phatr3_J23830	Phatr3_J22332
Phatr3_J35625	Phatr3_J22325	Phatr3_J42868	Phatr3_J24610	Phatr3_J22803
Phatr3_J36253	Phatr3_J22332	Phatr3_J43171	Phatr3_J3046	Phatr3_J23830
Phatr3_J38786	Phatr3_J22803	Phatr3_J43194	Phatr3_J32902	Phatr3_J24610
Phatr3_J38821	Phatr3_J24610	Phatr3_J43320	Phatr3_J35587	Phatr3_J3046
Phatr3_J39402	Phatr3_J3046	Phatr3_J44888	Phatr3_J35625	Phatr3_J32902
Phatr3_J41857	Phatr3_J32491	Phatr3_J45335	Phatr3_J38821	Phatr3_J34949
Phatr3_J42868	Phatr3_J32902	Phatr3_J45852	Phatr3_J39402	Phatr3_J35587
Phatr3_J43105	Phatr3_J35587	Phatr3_J45969	Phatr3_J43194	Phatr3_J35625
Phatr3_J43171	Phatr3_J35625	Phatr3_J47805	Phatr3_J43320	Phatr3_J38786
Phatr3_J43194	Phatr3_J38821	Phatr3_J47958	Phatr3_J44888	Phatr3_J38821
Phatr3_J43320	Phatr3_J39274	Phatr3_J48145	Phatr3_J45119	Phatr3_J39402
Phatr3_J44665	Phatr3_J39402	Phatr3_J49053	Phatr3_J45335	Phatr3_J41857
Phatr3_J44888	Phatr3_J41857	Phatr3_J49936	Phatr3_J45969	Phatr3_J42868
Phatr3_J45335	Phatr3_J4286	Phatr3_J49985	Phatr3_J47958	Phatr3_J43105
Phatr3_J45656	Phatr3_J42868	Phatr3_J50540	Phatr3_J48145	Phatr3_J43194
Phatr3_J45852	Phatr3_J43105	Phatr3_J52200	Phatr3_J49936	Phatr3_J43320
Phatr3_J45969	Phatr3_J43171	Phatr3_J54017	Phatr3_J49985	Phatr3_J43342
Phatr3_J47958	Phatr3_J43320		Phatr3_J50540	Phatr3_J44888
Phatr3_J48145	Phatr3_J43342		Phatr3_J54017	Phatr3_J45335
Phatr3_J48718	Phatr3_J43785			Phatr3_J45579
Phatr3_J49533	Phatr3_J44888			Phatr3_J45656
Phatr3_J49936	Phatr3_J45119			Phatr3_J45852
Phatr3_J49985	Phatr3_J45335			Phatr3_J45969
Phatr3_J50071	Phatr3_J45579			Phatr3_J46742
Phatr3_J50540	Phatr3_J45852			Phatr3_J47805
Phatr3_J50613	Phatr3_J45969			Phatr3_J47958
Phatr3_J52200	Phatr3_J46051			Phatr3_J48145
Phatr3_J54017	Phatr3_J47805			Phatr3_J48718
Phatr3_EG02492	Phatr3_J47958			Phatr3_J49053
Phatr3_J10409	Phatr3_J48145			Phatr3_J49533
Phatr3_J22332	Phatr3_J48718			Phatr3_J49936
Phatr3_J36726	Phatr3_J49533			Phatr3_J49985
Phatr3_J4286	Phatr3_J49936			Phatr3_J50071
Phatr3_J45119	Phatr3_J49985			Phatr3_J50540
Phatr3_J37674	Phatr3_J50071			Phatr3_J50613
	Phatr3_J50540			Phatr3_J52200
	Phatr3_J50613			Phatr3_J54017
	Phatr3_J52200
	Phatr3_J54017

## Sheet: Mitochondrial correlations
	atp6	atp9	atp8	cox3	cox2	cob	nad1	nad11-a	nad11-b	nad2	nad3	nad4	nad4L	nad5	nad6	nad7	nad9-rps14	rpl10	rpl14	rpl16	rpl2	rpl5	rpl6	rps10	rps11	rps12	rps13	rps19	rps2	rps3	rps4	rps7	rps8	tatC	Average	Respiratory complexes average	Biogenesis average
	ATP synthase			Complex IV		Complex III		Complex I										Ribosome																Translocase
Phatr3_J42868	0.777458	0.438773	0.354809	0.775572	0.937166	0.729776	0.563634	0.54264	0.729774	0.70549	0.855826	0.77641	0.822805	0.805489	0.610604	0.88172	0.778793	0.570478	0.626704	0.82099	0.487297	0.706974	0.605574	0.834263	0.760963	0.774586	0.69568	0.451989	0.726941	0.739995	0.78099	0.847491	0.609134	0.471649	0.694072	0.710985	0.677159
Phatr3_J18945	0.741149	0.394568	0.322031	0.733823	0.891731	0.662953	0.575977	0.529791	0.72802	0.646244	0.803938	0.717297	0.794368	0.76135	0.522444	0.849388	0.724054	0.543371	0.626714	0.787133	0.465624	0.707852	0.57621	0.797106	0.721677	0.740625	0.669041	0.438378	0.696133	0.711499	0.748848	0.844733	0.59042	0.441381	0.661937	0.670537	0.653338		Scale
Phatr3_J50540	0.734196	0.406661	0.283303	0.711581	0.863119	0.65819	0.523397	0.51194	0.700982	0.641754	0.755892	0.691111	0.758731	0.724449	0.48945	0.802452	0.697666	0.530342	0.591419	0.802847	0.489433	0.665447	0.573534	0.764515	0.687224	0.737231	0.635949	0.437739	0.695763	0.727503	0.730621	0.816709	0.553506	0.418412	0.641561	0.644404	0.638717		1
Phatr3_J49936	0.668371	0.463987	0.244564	0.730997	0.734692	0.714524	0.493072	0.681475	0.686419	0.670815	0.640228	0.646449	0.696692	0.659648	0.627469	0.711828	0.641605	0.518654	0.505446	0.764787	0.515244	0.525084	0.539239	0.639047	0.580275	0.691976	0.527061	0.439281	0.658636	0.71746	0.693425	0.701937	0.485355	0.445027	0.60767	0.630167	0.585173		0.8
Phatr3_J45969	0.714952	0.369183	0.227594	0.725787	0.815093	0.593546	0.445607	0.444016	0.653407	0.617678	0.746667	0.659127	0.736531	0.696081	0.430975	0.797581	0.66031	0.441068	0.551593	0.765455	0.328343	0.642397	0.486998	0.7537	0.6211	0.677511	0.602186	0.323131	0.676242	0.669169	0.689329	0.790216	0.495238	0.353164	0.594146	0.60789	0.580402		0.6
Phatr3_J24610	0.522622	0.623723	0.341402	0.610315	0.625411	0.489839	0.177578	0.309092	0.588448	0.57736	0.698181	0.623042	0.720738	0.564955	0.402792	0.640638	0.659141	0.442025	0.460915	0.600536	0.288951	0.588945	0.398078	0.682424	0.67163	0.539229	0.576714	0.32325	0.516194	0.559251	0.60999	0.627106	0.416853	0.529146	0.529603	0.539722	0.519485		0.4
Phatr3_J49533	0.676525	0.394748	0.181283	0.62666	0.690024	0.580882	0.311876	0.43606	0.594579	0.610693	0.578202	0.570277	0.664631	0.594364	0.41301	0.675308	0.568528	0.397916	0.440421	0.741449	0.326654	0.503298	0.435671	0.656875	0.507163	0.612407	0.490949	0.294828	0.626462	0.665042	0.619818	0.659808	0.40013	0.299252	0.524876	0.539274	0.510479		0.2
Phatr3_J52200	0.54253	0.352422	0.324744	0.558054	0.685915	0.470068	0.479428	0.368429	0.558457	0.424728	0.653828	0.514419	0.58548	0.580092	0.306495	0.621773	0.562655	0.46257	0.499657	0.583294	0.437214	0.577753	0.496464	0.614958	0.609926	0.589576	0.534902	0.409256	0.52355	0.542156	0.571056	0.652978	0.491301	0.415482	0.517694	0.505266	0.530123		0
Phatr3_J22803	0.627494	0.412265	0.425524	0.437834	0.514339	0.518561	0.204493	0.385574	0.618859	0.516912	0.393756	0.365949	0.616805	0.479019	0.362219	0.589173	0.52713	0.526884	0.596714	0.662074	0.460259	0.493705	0.572132	0.582755	0.523025	0.611479	0.562402	0.538143	0.586153	0.644444	0.627761	0.584453	0.585962	0.39942	0.516285	0.470347	0.562222		-0.2
Phatr3_J4286	0.527104	0.367798	0.243045	0.54019	0.676247	0.489554	0.461127	0.417037	0.53646	0.53292	0.574263	0.568938	0.573276	0.588766	0.479012	0.634913	0.546984	0.42914	0.442038	0.564911	0.45441	0.514043	0.466222	0.575097	0.557312	0.561129	0.491189	0.392148	0.513154	0.55476	0.557486	0.619629	0.440455	0.328749	0.506456	0.515155	0.497757		-0.4
Phatr3_J47805	0.573291	0.232592	0.131084	0.6511	0.76514	0.475489	0.526474	0.418414	0.552948	0.499667	0.716671	0.622256	0.635192	0.623728	0.387081	0.723781	0.563741	0.328615	0.464109	0.61328	0.242367	0.590641	0.352048	0.6473	0.544677	0.548647	0.509824	0.212733	0.534449	0.522456	0.566407	0.731693	0.389074	0.264839	0.504759	0.535215	0.474304		-0.6
Phatr3_J46742	0.38496	0.36541	0.51475	0.362058	0.49988	0.472337	0.41963	0.402371	0.479494	0.404566	0.478523	0.43816	0.478894	0.521695	0.549414	0.49485	0.529598	0.564852	0.528953	0.402042	0.633111	0.512246	0.539914	0.461695	0.59689	0.536835	0.517258	0.590613	0.407416	0.475814	0.514117	0.482839	0.559176	0.544992	0.490157	0.458623	0.521692		-0.8
Phatr3_J35625	0.480879	0.256002	0.0723592	0.621453	0.720269	0.515713	0.656985	0.601792	0.580579	0.484403	0.636101	0.616921	0.594221	0.607	0.478671	0.658508	0.486476	0.33407	0.405888	0.566178	0.327206	0.558758	0.338659	0.546149	0.491787	0.530094	0.432478	0.222443	0.496774	0.498041	0.529897	0.680995	0.341363	0.266317	0.489277	0.533431	0.445123		-1
Phatr3_J43320	0.582533	0.276766	0.10313	0.66145	0.670262	0.51168	0.35898	0.464879	0.588941	0.504945	0.630699	0.568313	0.638182	0.563844	0.340551	0.673746	0.534721	0.327053	0.441133	0.651879	0.179503	0.524692	0.323401	0.621334	0.485126	0.534186	0.455732	0.174582	0.557726	0.545621	0.571647	0.667616	0.342453	0.294053	0.481511	0.510213	0.452808
Phatr3_J49985	0.600644	0.348881	0.0603846	0.669149	0.663923	0.526591	0.361964	0.463491	0.56353	0.5458	0.601628	0.56025	0.624269	0.564608	0.367503	0.661503	0.497351	0.294397	0.383641	0.677904	0.189358	0.491713	0.340226	0.604661	0.429397	0.54826	0.430769	0.164955	0.587358	0.577604	0.565846	0.655964	0.317352	0.222535	0.475394	0.510675	0.440114
Phatr3_J41857	0.407848	0.383441	0.311254	0.38353	0.483631	0.485956	0.351361	0.500155	0.523239	0.480973	0.36569	0.445239	0.478442	0.474912	0.514929	0.490367	0.454567	0.507459	0.43136	0.505965	0.602576	0.437947	0.497207	0.432077	0.495079	0.543467	0.427536	0.51136	0.450601	0.562459	0.523864	0.484146	0.45332	0.415854	0.46523	0.443267	0.487193
Phatr3_J49053	0.473006	0.30469	0.267978	0.512866	0.560013	0.475912	0.23128	0.272364	0.411093	0.537404	0.540918	0.498663	0.518647	0.47949	0.445662	0.501175	0.542787	0.374408	0.37487	0.561849	0.336621	0.33544	0.38196	0.483698	0.498645	0.509871	0.45783	0.341398	0.430751	0.511897	0.500202	0.539016	0.38272	0.46096	0.442826	0.445526	0.440126
Phatr3_EG002593	0.378838	0.451443	0.332419	0.394632	0.39963	0.434603	0.115895	0.333377	0.457519	0.485629	0.387245	0.417585	0.469181	0.441706	0.470876	0.464039	0.402253	0.400928	0.362951	0.456617	0.312365	0.428787	0.393882	0.439177	0.454426	0.463711	0.430055	0.324837	0.43661	0.503138	0.480177	0.38115	0.391667	0.418547	0.409291	0.402169	0.416413
Phatr3_J50071	0.514707	0.385384	0.290467	0.400116	0.440921	0.404656	-0.000724469	0.251347	0.524708	0.459723	0.381201	0.353819	0.546612	0.431331	0.252922	0.525485	0.415424	0.373251	0.413483	0.558517	0.187654	0.437682	0.388646	0.539538	0.440284	0.481699	0.43223	0.277843	0.486547	0.525189	0.522193	0.447611	0.401478	0.317132	0.406149	0.386947	0.425352
Phatr3_J22325	0.425982	0.394207	0.378453	0.255071	0.271497	0.393666	0.039266	0.276502	0.448716	0.368402	0.173747	0.194367	0.406592	0.310926	0.283009	0.389577	0.315355	0.394746	0.450537	0.471395	0.38067	0.406905	0.463464	0.375302	0.35639	0.459413	0.40006	0.427647	0.462045	0.492375	0.463117	0.354769	0.440032	0.326991	0.366212	0.313255	0.419168
Phatr3_J13076	0.454879	0.225456	0.012324	0.464456	0.539603	0.406738	0.247015	0.348054	0.469543	0.437788	0.429279	0.413554	0.507111	0.443152	0.295434	0.550627	0.34695	0.207594	0.332458	0.533001	0.0914574	0.40952	0.266235	0.467079	0.33693	0.417802	0.344848	0.112773	0.444474	0.412363	0.455962	0.490812	0.275326	0.0820461	0.36096	0.387763	0.334158
Phatr3_J37674	0.410088	0.113724	-0.00122613	0.483806	0.650992	0.4027	0.525435	0.309595	0.333995	0.430868	0.552445	0.512243	0.42401	0.495122	0.389778	0.509149	0.398483	0.16092	0.2318	0.446358	0.176145	0.314789	0.225059	0.422132	0.362467	0.371826	0.310476	0.101118	0.339976	0.306556	0.364398	0.493129	0.217949	0.0809999	0.349038	0.408306	0.28977
Phatr3_J32491	0.349721	0.19383	0.049232	0.366814	0.547539	0.381285	0.419123	0.321778	0.352447	0.399512	0.40476	0.432932	0.407636	0.419139	0.392642	0.445763	0.349861	0.230321	0.259879	0.417111	0.303834	0.324672	0.266884	0.365573	0.363637	0.376739	0.288161	0.214365	0.32823	0.367662	0.370589	0.433701	0.24826	0.116475	0.338533	0.366707	0.310358
Phatr3_J39402	0.401705	0.226994	0.303641	0.293841	0.48103	0.283294	0.252909	0.0408808	0.306322	0.298991	0.464118	0.391312	0.374298	0.406596	0.198243	0.423945	0.395842	0.287646	0.305098	0.323209	0.267752	0.402277	0.317543	0.45548	0.433547	0.348527	0.381359	0.236293	0.345774	0.337282	0.351766	0.402651	0.327258	0.199006	0.331366	0.326115	0.336616
Phatr3_J22332	0.325739	0.32261	0.263939	0.22633	0.184099	0.325067	0.0761763	0.287282	0.337162	0.319617	0.107149	0.160365	0.292891	0.244253	0.300159	0.282113	0.220136	0.292926	0.300555	0.365447	0.304428	0.281675	0.35166	0.249355	0.222386	0.352773	0.268224	0.323356	0.365677	0.391319	0.346336	0.268873	0.314712	0.249042	0.280113	0.251476	0.30875
Phatr3_J45119	0.262179	0.056472	0.266666	0.212356	0.393088	0.238474	0.441145	0.184953	0.275762	0.213737	0.329238	0.302172	0.27179	0.319641	0.239979	0.344855	0.295553	0.247971	0.313808	0.208167	0.314091	0.305192	0.270576	0.291655	0.3544	0.261555	0.321723	0.27142	0.235671	0.220053	0.271404	0.349382	0.315054	0.175608	0.275759	0.273415	0.278102
Phatr3_J32902	0.25518	0.172545	0.0756063	0.285529	0.396214	0.307534	0.462848	0.274838	0.163832	0.348024	0.273967	0.353667	0.191012	0.342597	0.4339	0.241287	0.282423	0.176861	0.114547	0.259629	0.393823	0.0760808	0.232486	0.191612	0.252399	0.2637	0.173061	0.24917	0.196944	0.231487	0.20467	0.260972	0.179284	0.151653	0.2491	0.285941	0.212258
Phatr3_J43171	0.225258	0.139721	0.0256492	0.287602	0.356471	0.217786	0.348623	0.212989	0.218876	0.198447	0.303564	0.242332	0.240703	0.224804	0.124849	0.255244	0.262854	0.172044	0.218792	0.310356	0.294848	0.213819	0.214585	0.229956	0.263113	0.290945	0.236101	0.221315	0.212868	0.257667	0.243328	0.376207	0.194257	0.181934	0.235821	0.228575	0.243067
Phatr3_J44888	0.380496	0.129923	-0.205174	0.431153	0.492852	0.235491	0.322024	0.175111	0.2293	0.338931	0.385397	0.368836	0.318195	0.33136	0.130747	0.368586	0.247567	-0.012943	0.0717978	0.421473	0.0149293	0.189588	0.0684252	0.333858	0.160502	0.257095	0.146911	-0.0698976	0.296998	0.291143	0.240917	0.408276	0.0253891	-0.0800944	0.218975	0.275341	0.16261
Phatr3_J43785	0.149786	0.0399052	0.0779711	0.304194	0.345062	0.257349	0.425802	0.28015	0.210969	0.198117	0.360882	0.313177	0.210507	0.272986	0.273549	0.242897	0.244986	0.134971	0.181308	0.184641	0.193666	0.179645	0.123348	0.161082	0.228878	0.185939	0.202227	0.118484	0.160064	0.134512	0.196175	0.266469	0.1343	0.165932	0.210586	0.247546	0.173626
Phatr3_J47958	0.0774704	0.238822	0.510398	-0.0820297	-0.0227857	0.12098	-0.190056	-0.140689	0.0446424	0.0522197	0.0541996	-0.051873	0.0692437	0.0701707	0.157571	0.00271511	0.228096	0.376279	0.282048	0.0203106	0.407736	0.0937721	0.341506	0.10533	0.283331	0.189423	0.270621	0.482212	0.0544545	0.144516	0.156032	-0.0268035	0.361836	0.433769	0.150455	0.0670057	0.233904
Phatr3_J54017	0.0815437	0.0538964	-0.0557617	0.282557	0.199881	0.131364	0.193629	0.250801	0.233432	0.07564	0.274699	0.190403	0.209938	0.18742	0.0253654	0.218221	0.107666	0.0270783	0.137128	0.169327	-0.0783693	0.247415	-0.0110734	0.167613	0.123522	0.120389	0.119436	-0.0822373	0.150481	0.107048	0.154997	0.247705	0.0168291	0.0995549	0.128751	0.156511	0.100991
Phatr3_J16421	0.23889	-0.0190016	-0.0461712	0.227955	0.324108	0.0787365	0.320087	0.00167962	0.0542253	0.136356	0.276811	0.203358	0.125767	0.206655	0.0605144	0.212321	0.16516	-0.0159932	0.0314804	0.159871	0.052396	0.0721575	0.0693794	0.193798	0.0912727	0.120716	0.0915385	-0.00400661	0.133439	0.0984242	0.0912485	0.232712	0.0529278	-0.100887	0.115821	0.151027	0.0806162
Phatr3_J35587	0.0767826	0.0291561	-0.206513	0.284654	0.183155	0.110404	0.203841	0.273979	0.1514	0.104459	0.198979	0.208699	0.154287	0.145346	0.0760851	0.173806	0.0649503	-0.0605499	0.00678088	0.14213	-0.110931	0.116108	-0.105636	0.114541	0.0318583	0.0639658	0.0183554	-0.173101	0.101486	0.0758735	0.0847226	0.199866	-0.0899514	0.00816357	0.0781515	0.131381	0.0249225
Phatr3_J3046	0.180513	-0.00631675	-0.379187	0.288758	0.229942	0.0799945	0.0912356	0.0824802	0.0608406	0.145952	0.173551	0.160155	0.143967	0.109246	-0.0411958	0.176534	0.0230173	-0.19747	-0.110002	0.227482	-0.264404	-0.00585114	-0.133789	0.128045	-0.0927174	0.0458164	-0.0724892	-0.293321	0.130479	0.0846414	0.0580045	0.192065	-0.169291	-0.274513	0.022711	0.0893815	-0.0439596
Phatr3_J10896	0.131934	0.0668093	-0.231755	0.239047	0.0834516	0.0980957	-0.037266	0.149462	0.120583	0.105069	0.0854573	0.10652	0.132393	0.0735696	-0.0472495	0.113448	0.00788966	-0.122541	-0.0708536	0.177778	-0.24264	0.0209087	-0.129052	0.102724	-0.0670627	0.0227518	-0.0588059	-0.251143	0.132799	0.0938893	0.0629339	0.0939959	-0.154536	-0.0909657	0.0211071	0.0704388	-0.0282246
Phatr3_J14544	0.0484513	-0.0215865	-0.152457	0.16577	0.171413	-0.0905721	0.236557	0.00899606	0.0427902	-0.00555385	0.199363	0.112066	0.0838185	0.0722968	-0.0960917	0.139523	0.023557	-0.134968	0.0148101	0.0317232	-0.131208	0.131242	-0.121512	0.0944927	0.00624879	-0.0050181	0.0398865	-0.158401	0.00449529	-0.0289582	-0.00813011	0.20539	-0.0821813	-0.120636	0.0198711	0.0551966	-0.0154544
Phatr3_J48145	0.0905742	-0.0186028	-0.252158	0.243287	0.0702746	0.0106669	0.0199645	0.0864035	0.0649104	0.0416247	0.114453	0.0905333	0.0815155	0.0557615	-0.117455	0.0983052	-0.0259976	-0.189989	-0.0996525	0.113521	-0.315926	0.0354469	-0.181617	0.0706719	-0.105296	-0.0259636	-0.0769246	-0.322641	0.0873807	0.0280525	0.00690503	0.10022	-0.197543	-0.140087	-0.0164524	0.0384742	-0.0713789
[truncated: 27 more rows]
