# Supplementary material for: A metabolic, phylogenomic and environmental atlas of diatom plastid transporters from the model species Phaeodactylum
Source: Front Plant Sci. 2022 Sep 22;13:950467. doi: 10.3389/fpls.2022.950467 (PMC9546453; doi:10.3389/fpls.2022.950467)
Supplement: Supplementary Table 4 — List probable evolutionary conservations of transporters inferred from phylogeny and RbH analyses. [file Table_4.xlsx]

## Sheet: Overview
Table S4. Evolutionary histories of diatom chloroplast transporters inferred by RbH and phylogenetic analysis.
This table presents the predicted evolutionary histories of 77 Phaeodactylum chloropalst transporters based on (1) reciprocal BLAST best-hit ("RbH") against 287 stramenopile (including diatom), crpyotmonad and haptophyte reference libraries; and (2) annotations of previously published single-gene trees compiled with a taxonomically exhaustive reference library (Dorrell et al., 2021).
Sheet 1 ("Library Composition") presents the name, species, type and phylogenetic affinity of the 289 reference libraries used for RbH analysis.
Sheets 2-4 ("XXX RbH") presents results of reciprocal BLAST best hit searches of each query transporter gene against each library, considering all genes, and genes with consensus chloroplast (ASAFind, HECTAR) or mitochondria (HECTAR, MitoFates) targeting predicitons only.
Sheets 5-7 ("XXX Species Matrix") tabulate the number of occurrences of reciprocal BLAST best hits in each library, with threshold % identity 30 and threshold evalue 10^-05.
Sheet 8 ("Lineage Matrix") presents a heatmap of the number of species in each constituent taxonomic gruop studied that possess at least one orthologue, one assumed chloroplast- and one assumed mitochondria-targeted orthologue of each transporter, per theRbH analysis above.
Sheet 9 ("Phylogenetic annotations") presents a synthesis of inferred horizontal transfers of each transporter gene into and out of the Phaeodactylum genome, extending to the ochrophyte common ancestor.

## Sheet: Library Composition
Library name	Taxonomic group	Species name	Library type
MJMQ.pep.clean	Euk-CCTH-Cryptomonads	Hemiselmis_virescens	1kp transcriptome (Carpenter et al., 2021)
ROZZ.pep.clean	Euk-CCTH-Cryptomonads	Chroomonas_sp.	1kp transcriptome (Carpenter et al., 2021)
MMETSP0043.pep.fa	Euk-CCTH-Cryptomonads	Hemiselmis andersenii, Strain CCMP644	MMETSP transcriptome (Keeling et al., 2014)
MMETSP0047.pep.fa	Euk-CCTH-Cryptomonads	Chroomonas mesostigmatica_cf, Strain CCMP1168	MMETSP transcriptome (Keeling et al., 2014)
MMETSP1041.pep.fa	Euk-CCTH-Cryptomonads	Hemiselmis andersenii, Strain CCMP439	MMETSP transcriptome (Keeling et al., 2014)
MMETSP1042.pep.fa	Euk-CCTH-Cryptomonads	Hemiselmis andersenii, Strain CCMP1180	MMETSP transcriptome (Keeling et al., 2014)
MMETSP1043.pep.fa	Euk-CCTH-Cryptomonads	Hemiselmis andersenii, Strain CCMP441	MMETSP transcriptome (Keeling et al., 2014)
MMETSP1355.pep.fa	Euk-CCTH-Cryptomonads	Hemiselmis tepida, Strain CCMP443	MMETSP transcriptome (Keeling et al., 2014)
MMETSP1356.pep.fa.full	Euk-CCTH-Cryptomonads	Hemiselmis virescens, Strain PCC157	MMETSP transcriptome (Keeling et al., 2014)
MMETSP1357.pep.fa	Euk-CCTH-Cryptomonads	Hemiselmis rufescens, Strain PCC563	MMETSP transcriptome (Keeling et al., 2014)
MMETSP0038.pep.fa	Euk-CCTH-Cryptomonads	Cryptomonas paramecium	MMETSP transcriptome (Keeling et al., 2014)
MMETSP1050.pep.fa	Euk-CCTH-Cryptomonads	Cryptomonas curvata, Strain CCAP979/52	MMETSP transcriptome (Keeling et al., 2014)
IRZA.pep.clean	Euk-CCTH-Cryptomonads	Proteomonas_sulcata	1kp transcriptome (Carpenter et al., 2021)
MMETSP0046.pep.fa	Euk-CCTH-Cryptomonads	Guillardia theta CCMP2712	MMETSP transcriptome (Keeling et al., 2014)
MMETSP0799.pep.fa	Euk-CCTH-Cryptomonads	Geminigera cryophila, Strain CCMP2564	MMETSP transcriptome (Keeling et al., 2014)
MMETSP1048.pep.fa	Euk-CCTH-Cryptomonads	Hanusia phi, Strain CCMP325	MMETSP transcriptome (Keeling et al., 2014)
Undescribed-sp-CCMP2293.pep.fa	Euk-CCTH-Cryptomonads	Undescribed-sp-CCMP2293	MMETSP transcriptome (Keeling et al., 2014)
Goniomonas-pacifica-CCMP1869.pep.fa	Euk-CCTH-Cryptomonads	Goniomonas-pacifica-CCMP1869	MMETSP transcriptome (Keeling et al., 2014)
MMETSP0114.pep.fa	Euk-CCTH-Cryptomonads	Goniomonas sp, Strain m	MMETSP transcriptome (Keeling et al., 2014)
IAYV.pep.clean	Euk-CCTH-Cryptomonads	Rhodomonas_sp.	1kp transcriptome (Carpenter et al., 2021)
MMETSP0484.pep.fa	Euk-CCTH-Cryptomonads	Rhodomonas lens, Strain RHODO	MMETSP transcriptome (Keeling et al., 2014)
MMETSP1047.pep.fa	Euk-CCTH-Cryptomonads	Rhodomonas salina, Strain CCMP1319	MMETSP transcriptome (Keeling et al., 2014)
MMETSP1049.pep.fa	Euk-CCTH-Cryptomonads	Proteomonas sulcata, Strain CCMP704	MMETSP transcriptome (Keeling et al., 2014)
MMETSP1101.pep.fa	Euk-CCTH-Cryptomonads	Rhodomonas abbreviata, Strain Caron Lab Isolate	MMETSP transcriptome (Keeling et al., 2014)
Rhodomonas-sp-CCMP768.pep.fa	Euk-CCTH-Cryptomonads	Rhodomonas-sp-CCMP768	MMETSP transcriptome (Keeling et al., 2014)
Chrysochromulina	Euk-CCTH-Haptophytes	Chrysochromulina_genomic	Genome (Grigoriev et al., 2021)
Chrysochromulina-polylepis-CCMP1757.pep.fa	Euk-CCTH-Haptophytes	Chrysochromulina-polylepis-CCMP1757	MMETSP transcriptome (Keeling et al., 2014)
MMETSP0286.pep.fa	Euk-CCTH-Haptophytes	Chrysochromulina polylepis, Strain UIO037	MMETSP transcriptome (Keeling et al., 2014)
MMETSP0287.pep.fa	Euk-CCTH-Haptophytes	Chrysochromulina rotalis, Strain UIO044	MMETSP transcriptome (Keeling et al., 2014)
MMETSP1094.pep.fa	Euk-CCTH-Haptophytes	Chrysochromulina brevifilum, Strain UTEX LB 985	MMETSP transcriptome (Keeling et al., 2014)
MMETSP1096.pep.fa.full	Euk-CCTH-Haptophytes	Chrysochromulina ericina, Strain CCMP281	MMETSP transcriptome (Keeling et al., 2014)
MMETSP1474.pep.fa	Euk-CCTH-Haptophytes	Imantonia sp., Strain RCC918	MMETSP transcriptome (Keeling et al., 2014)
MMETSP0164.pep.fa	Euk-CCTH-Haptophytes	Coccolithus pelagicus ssp braarudi, Strain PLY182g	MMETSP transcriptome (Keeling et al., 2014)
MMETSP1333.pep.fa	Euk-CCTH-Haptophytes	Scyphosphaera apsteinii, Strain RCC1455	MMETSP transcriptome (Keeling et al., 2014)
MMETSP1334.pep.fa	Euk-CCTH-Haptophytes	Calcidiscus leptoporus, Strain RCC1130	MMETSP transcriptome (Keeling et al., 2014)
Pleurochrysis-carterae-CCMP645.pep.fa	Euk-CCTH-Haptophytes	Pleurochrysis-carterae-CCMP645	MMETSP transcriptome (Keeling et al., 2014)
Emiliania	Euk-CCTH-Haptophytes	Emiliania_genomic	Genome (Grigoriev et al., 2021)
Emiliania-huxleyi-374.pep.fa	Euk-CCTH-Haptophytes	Emiliania-huxleyi-374	MMETSP transcriptome (Keeling et al., 2014)
Emiliania-huxleyi-379.pep.fa	Euk-CCTH-Haptophytes	Emiliania-huxleyi-379	MMETSP transcriptome (Keeling et al., 2014)
Emiliania-huxleyi-CCMP370.pep.fa	Euk-CCTH-Haptophytes	Emiliania-huxleyi-CCMP370	MMETSP transcriptome (Keeling et al., 2014)
Emiliania-huxleyi-PLYM219.pep.fa	Euk-CCTH-Haptophytes	Emiliania-huxleyi-PLYM219	MMETSP transcriptome (Keeling et al., 2014)
Gephyrocapsa-oceanica-RCC1303.pep.fa	Euk-CCTH-Haptophytes	Gephyrocapsa-oceanica-RCC1303	MMETSP transcriptome (Keeling et al., 2014)
Isochrysis-galbana-CCMP1323.pep.fa	Euk-CCTH-Haptophytes	Isochrysis-galbana-CCMP1323	MMETSP transcriptome (Keeling et al., 2014)
Isochrysis-sp-CCMP1244.pep.fa	Euk-CCTH-Haptophytes	Isochrysis-sp-CCMP1244	MMETSP transcriptome (Keeling et al., 2014)
Isochrysis-sp-CCMP1324.pep.fa	Euk-CCTH-Haptophytes	Isochrysis-sp-CCMP1324	MMETSP transcriptome (Keeling et al., 2014)
MMETSP1335.pep.fa	Euk-CCTH-Haptophytes	Chrysoculter rhomboideus, Strain RCC1486	MMETSP transcriptome (Keeling et al., 2014)
LLEN.pep.clean	Euk-CCTH-Haptophytes	SAG_926_1	1kp transcriptome (Carpenter et al., 2021)
MMETSP1463.pep.fa	Euk-CCTH-Haptophytes	Pavlova lutheri, Strain RCC1537	MMETSP transcriptome (Keeling et al., 2014)
MMETSP1464.pep.fa	Euk-CCTH-Haptophytes	Exanthemachrysis gayraliae, Strain RCC1523	MMETSP transcriptome (Keeling et al., 2014)
MMETSP1466.pep.fa	Euk-CCTH-Haptophytes	Pavlova gyrans, Strain CCMP608	MMETSP transcriptome (Keeling et al., 2014)
NMAK.pep.clean	Euk-CCTH-Haptophytes	Pavlova_lutheri-UTEX_LB_1293	1kp transcriptome (Carpenter et al., 2021)
Pavlova-sp-CCMP459.pep.fa	Euk-CCTH-Haptophytes	Pavlova-sp-CCMP459	MMETSP transcriptome (Keeling et al., 2014)
Undescribed-sp-CCMP2436.pep.fa	Euk-CCTH-Haptophytes	Undescribed-sp-CCMP2436	MMETSP transcriptome (Keeling et al., 2014)
RFAD.pep.clean	Euk-CCTH-Haptophytes	Pavlova_lutheri-CCAC_0028	1kp transcriptome (Carpenter et al., 2021)
MMETSP1100.pep.fa	Euk-CCTH-Haptophytes	Phaeocystis antarctica, Strain Caron Lab Isolate	MMETSP transcriptome (Keeling et al., 2014)
MMETSP1162.pep.fa	Euk-CCTH-Haptophytes	Phaeocystis Sp, Strain CCMP2710	MMETSP transcriptome (Keeling et al., 2014)
MMETSP1178.pep.fa	Euk-CCTH-Haptophytes	unid sp, Strain CCMP2000	MMETSP transcriptome (Keeling et al., 2014)
MMETSP1444.pep.fa	Euk-CCTH-Haptophytes	Phaeocystis antarctica, Strain CCMP1374	MMETSP transcriptome (Keeling et al., 2014)
MMETSP1465.pep.fa.full	Euk-CCTH-Haptophytes	Phaeocystis cordata, Strain RCC1383	MMETSP transcriptome (Keeling et al., 2014)
LXRN.pep.clean	Euk-CCTH-Haptophytes	Prymnesium_parvum	1kp transcriptome (Carpenter et al., 2021)
Prymnesium-parvum-Texoma1.pep.fa	Euk-CCTH-Haptophytes	Prymnesium-parvum-Texoma1	MMETSP transcriptome (Keeling et al., 2014)
Hemimastix_transcriptome-assembly_July2016	Euk-CCTH-Hemimastigophora	gnl_Hemi2_0_TR1_c0_g1_i1_ORGANISM=_Hemimastigophora_kukwesjijk	NCBI transcriptome (Lax et al., 2018)
MMETSP0780.pep.fa	Euk-CCTH-Other-MMETSP0780.pep.fa.fasta	Palpitomonas bilix	MMETSP transcriptome (Keeling et al., 2014)
MMETSP0115.pep.fa	Euk-Stramenopiles-Aplastidic	Bicosoecid sp, Strain ms1	MMETSP transcriptome (Keeling et al., 2014)
MMETSP0942.pep.fa.full	Euk-Stramenopiles-Aplastidic	Cafeteria roenbergensis, Strain E4-10	MMETSP transcriptome (Keeling et al., 2014)
MMETSP1104.pep.fa	Euk-Stramenopiles-Aplastidic	Cafeteria sp., Strain Caron Lab Isolate	MMETSP transcriptome (Keeling et al., 2014)
Blastocystis	Euk-Stramenopiles-Aplastidic	Blastocystis_genomic	Genome (Grigoriev et al., 2021)
Aplanochytrium-sp-PBS07.pep.fa	Euk-Stramenopiles-Aplastidic	Aplanochytrium sp, Strain PBS07	MMETSP transcriptome (Keeling et al., 2014)
Aplanochytrium-stocchinoi-GSBS06.pep.fa	Euk-Stramenopiles-Aplastidic	Aplanochytrium stocchinoi, Strain GSBS06	MMETSP transcriptome (Keeling et al., 2014)
Aurantiochytrium-limacinum-ATCCMYA1381.pep.fa	Euk-Stramenopiles-Aplastidic	Aurantiochytrium-limacinum-ATCCMYA1381	MMETSP transcriptome (Keeling et al., 2014)
MMETSP1433.pep.fa	Euk-Stramenopiles-Aplastidic	Undescribed Undescribed, Strain NY07348D	MMETSP transcriptome (Keeling et al., 2014)
Schizochytrium-aggregatum-ATCC28209.pep.fa	Euk-Stramenopiles-Aplastidic	Schizochytrium-aggregatum-ATCC28209	MMETSP transcriptome (Keeling et al., 2014)
Thraustochytrium-sp-LLF1b.pep.fa	Euk-Stramenopiles-Aplastidic	Thraustochytrium-sp-LLF1b	MMETSP transcriptome (Keeling et al., 2014)
Undescribed-sp-isolateNY0313808BC1.pep.fa	Euk-Stramenopiles-Aplastidic	Undescribed-sp-isolateNY0313808BC1	MMETSP transcriptome (Keeling et al., 2014)
Phyci	Euk-Stramenopiles-Aplastidic	Phytophthora-cinnamonii_genomic	Genome (Grigoriev et al., 2021)
Phyra	Euk-Stramenopiles-Aplastidic	Phytophthora-ramorum_genomic	Genome (Grigoriev et al., 2021)
Physo	Euk-Stramenopiles-Aplastidic	Phytophthora-sojae_genomic	Genome (Grigoriev et al., 2021)
Pyth1	Euk-Stramenopiles-Aplastidic	Pythium_aphanidermatum_genomic	Genome (Grigoriev et al., 2021)
Pyth2	Euk-Stramenopiles-Aplastidic	Pythium_arrhenomanes_genomic	Genome (Grigoriev et al., 2021)
Pyth3	Euk-Stramenopiles-Aplastidic	Pythium_iwiyamae_genomic	Genome (Grigoriev et al., 2021)
Pyth4	Euk-Stramenopiles-Aplastidic	Pythium_irregulare_genomic	Genome (Grigoriev et al., 2021)
Pyth5	Euk-Stramenopiles-Aplastidic	Pythium_vexans_genomic	Genome (Grigoriev et al., 2021)
Pyth6	Euk-Stramenopiles-Aplastidic	Pythium_ultimum_genomic	Genome (Grigoriev et al., 2021)
Asterionellopsis-glacialis-CCMP134.pep.fa	Euk-Stramenopiles-Diatoms-Araphid-pen-Attheya	Asterionellopsis glacialis, Strain CCMP134	MMETSP transcriptome (Keeling et al., 2014)
BAXOSW.orf	Euk-Stramenopiles-Diatoms-Araphid-pen-Attheya	Synedra_RCC2510_BAXOSW_1_1	Other diatom transcriptome (Dorrell et al., 2021)
Fracy	Euk-Stramenopiles-Diatoms-Araphid-pen-Attheya	Fragilariopsis_genomic	Genome (Grigoriev et al., 2021)
MMETSP0009.pep.fa	Euk-Stramenopiles-Diatoms-Araphid-pen-Attheya	Grammatophora oceanica, Strain CCMP 410	MMETSP transcriptome (Keeling et al., 2014)
MMETSP0397.pep.fa	Euk-Stramenopiles-Diatoms-Araphid-pen-Attheya	Cyclophora tenuis, Strain ECT3854	MMETSP transcriptome (Keeling et al., 2014)
MMETSP0418.pep.fa	Euk-Stramenopiles-Diatoms-Araphid-pen-Attheya	Astrosyne radiata, Strain 13vi08-1A	MMETSP transcriptome (Keeling et al., 2014)
MMETSP0693.pep.fa	Euk-Stramenopiles-Diatoms-Araphid-pen-Attheya	Thalassionema nitzschioides, Strain Unknown	MMETSP transcriptome (Keeling et al., 2014)
MMETSP0713.pep.fa	Euk-Stramenopiles-Diatoms-Araphid-pen-Attheya	Asterionellopsis glacialis	MMETSP transcriptome (Keeling et al., 2014)
MMETSP0786.pep.fa	Euk-Stramenopiles-Diatoms-Araphid-pen-Attheya	Thalassionema frauenfeldii, Strain CCMP 1798	MMETSP transcriptome (Keeling et al., 2014)
MMETSP0800.pep.fa.full	Euk-Stramenopiles-Diatoms-Araphid-pen-Attheya	Striatella unipunctata, Strain CCMP2910	MMETSP transcriptome (Keeling et al., 2014)
MMETSP1176.pep.fa	Euk-Stramenopiles-Diatoms-Araphid-pen-Attheya	Synedropsis recta cf, Strain CCMP1620	MMETSP transcriptome (Keeling et al., 2014)
MMETSP1360.pep.fa	Euk-Stramenopiles-Diatoms-Araphid-pen-Attheya	Licmophora paradoxa, Strain CCMP2313	MMETSP transcriptome (Keeling et al., 2014)
MMETSP1361.pep.fa	Euk-Stramenopiles-Diatoms-Araphid-pen-Attheya	Staurosira complex sp., Strain CCMP2646	MMETSP transcriptome (Keeling et al., 2014)
MMETSP1394.pep.fa	Euk-Stramenopiles-Diatoms-Araphid-pen-Attheya	Asterionellopsis glacialis, Strain CCMP1581	MMETSP transcriptome (Keeling et al., 2014)
Thalassionema-nitzschioides-L26_B.pep.fa	Euk-Stramenopiles-Diatoms-Araphid-pen-Attheya	Thalassionema nitzschioides, Strain L26-B	MMETSP transcriptome (Keeling et al., 2014)
Thalassiothrix-antarctica-L6_D1.pep.fa	Euk-Stramenopiles-Diatoms-Araphid-pen-Attheya	Thalassiothrix antarctica, Strain L6-D1	MMETSP transcriptome (Keeling et al., 2014)
MMETSP1449.pep.fa	Euk-Stramenopiles-Diatoms-Araphid-pen-Attheya	Attheya septentrionalis, Strain CCMP2084	MMETSP transcriptome (Keeling et al., 2014)
MMETSP0794.pep.fa	Euk-Stramenopiles-Diatoms-Radial-Centrics-Bolidophytes	Stephanopyxis turris, Strain CCMP 815	MMETSP transcriptome (Keeling et al., 2014)
MMETSP0816.pep.fa	Euk-Stramenopiles-Diatoms-Radial-Centrics-Bolidophytes	Proboscia inermis, Strain CCAP1064/1	MMETSP transcriptome (Keeling et al., 2014)
MMETSP1064.pep.fa	Euk-Stramenopiles-Diatoms-Radial-Centrics-Bolidophytes	Aulacoseira subarctica , Strain CCAP 1002/5	MMETSP transcriptome (Keeling et al., 2014)
Proboscia-alata-PI_D3.pep.fa	Euk-Stramenopiles-Diatoms-Radial-Centrics-Bolidophytes	Proboscia alata, Strain PI-D3	MMETSP transcriptome (Keeling et al., 2014)
Chaetoceros-affinis-CCMP159.pep.fa	Euk-Stramenopiles-Diatoms-Chaetocerotales-Biddulphids-Cymatosirales	Chaetoceros-affinis-CCMP159	MMETSP transcriptome (Keeling et al., 2014)
Chaetoceros-curvisetus.pep.fa	Euk-Stramenopiles-Diatoms-Chaetocerotales-Biddulphids-Cymatosirales	Chaetoceros-curvisetus	MMETSP transcriptome (Keeling et al., 2014)
Chaetoceros-debilis-MM31A_1.pep.fa	Euk-Stramenopiles-Diatoms-Chaetocerotales-Biddulphids-Cymatosirales	Chaetoceros debilis, Strain MM31A-1	MMETSP transcriptome (Keeling et al., 2014)
Chaetoceros-neogracile-CCMP1317.pep.fa	Euk-Stramenopiles-Diatoms-Chaetocerotales-Biddulphids-Cymatosirales	Chaetoceros neogracile, Strain CCMP1317	MMETSP transcriptome (Keeling et al., 2014)
MMETSP0015.pep.fa	Euk-Stramenopiles-Diatoms-Chaetocerotales-Biddulphids-Cymatosirales	Odontella	MMETSP transcriptome (Keeling et al., 2014)
MMETSP0160.pep.fa	Euk-Stramenopiles-Diatoms-Chaetocerotales-Biddulphids-Cymatosirales	Odontella Sinensis, Strain Grunow 1884	MMETSP transcriptome (Keeling et al., 2014)
MMETSP0200.pep.fa	Euk-Stramenopiles-Diatoms-Chaetocerotales-Biddulphids-Cymatosirales	Chaetoceros sp., Strain GSL56	MMETSP transcriptome (Keeling et al., 2014)
MMETSP0580.pep.fa	Euk-Stramenopiles-Diatoms-Chaetocerotales-Biddulphids-Cymatosirales	Dactyliosolen fragilissimus	MMETSP transcriptome (Keeling et al., 2014)
MMETSP1070.pep.fa	Euk-Stramenopiles-Diatoms-Chaetocerotales-Biddulphids-Cymatosirales	Minutocellus polymorphus, Strain NH13	MMETSP transcriptome (Keeling et al., 2014)
MMETSP1175.pep.fa	Euk-Stramenopiles-Diatoms-Chaetocerotales-Biddulphids-Cymatosirales	Triceratium dubium, Strain CCMP147	MMETSP transcriptome (Keeling et al., 2014)
MMETSP1322.pep.fa	Euk-Stramenopiles-Diatoms-Chaetocerotales-Biddulphids-Cymatosirales	Minutocellus polymorphus, Strain RCC2270	MMETSP transcriptome (Keeling et al., 2014)
MMETSP1336.pep.fa	Euk-Stramenopiles-Diatoms-Chaetocerotales-Biddulphids-Cymatosirales	Chaetoceros cf. neogracile, Strain RCC1993	MMETSP transcriptome (Keeling et al., 2014)
MMETSP1429.pep.fa	Euk-Stramenopiles-Diatoms-Chaetocerotales-Biddulphids-Cymatosirales	Chaetoceros sp., Strain UNC1202	MMETSP transcriptome (Keeling et al., 2014)
MMETSP1434.pep.fa	Euk-Stramenopiles-Diatoms-Chaetocerotales-Biddulphids-Cymatosirales	Minutocellus polymorphus, Strain CCMP3303	MMETSP transcriptome (Keeling et al., 2014)
MMETSP1435.pep.fa	Euk-Stramenopiles-Diatoms-Chaetocerotales-Biddulphids-Cymatosirales	Chaetoceros brevis, Strain CCMP164	MMETSP transcriptome (Keeling et al., 2014)
MMETSP1437.pep.fa.full	Euk-Stramenopiles-Diatoms-Chaetocerotales-Biddulphids-Cymatosirales	Eucampia antarctica, Strain CCMP1452	MMETSP transcriptome (Keeling et al., 2014)
MMETSP1447.pep.fa	Euk-Stramenopiles-Diatoms-Chaetocerotales-Biddulphids-Cymatosirales	Chaetoceros dichaeta, Strain CCMP1751	MMETSP transcriptome (Keeling et al., 2014)
Corethron-pennatum-L29A3.pep.fa	Euk-Stramenopiles-Diatoms-Radial-Centrics-Bolidophytes	Corethron pennatum, Strain L29A3	MMETSP transcriptome (Keeling et al., 2014)
MMETSP0010.pep.fa	Euk-Stramenopiles-Diatoms-Radial-Centrics-Bolidophytes	Corethron hystrix, Strain 308	MMETSP transcriptome (Keeling et al., 2014)
CABOSW.orf	Euk-Stramenopiles-Diatoms-Radial-Centrics-Bolidophytes	Guinardia_deliculata_CABOSW_3_1	Other diatom transcriptome (Dorrell et al., 2021)
MMETSP0789.pep.fa	Euk-Stramenopiles-Diatoms-Radial-Centrics-Bolidophytes	Rhizosolenia setigera, Strain CCMP 1694	MMETSP transcriptome (Keeling et al., 2014)
MMETSP1066.pep.fa	Euk-Stramenopiles-Diatoms-Radial-Centrics-Bolidophytes	Coscinodiscus wailesii, Strain CCMP2513	MMETSP transcriptome (Keeling et al., 2014)
MMETSP0321.pep.fa	Euk-Stramenopiles-Diatoms-Radial-Centrics-Bolidophytes	Leptocylindrus danicus var. danicus, Strain B650	MMETSP transcriptome (Keeling et al., 2014)
MMETSP0322.pep.fa	Euk-Stramenopiles-Diatoms-Radial-Centrics-Bolidophytes	Leptocylindrus danicus var. apora, Strain B651	MMETSP transcriptome (Keeling et al., 2014)
MMETSP1362.pep.fa	Euk-Stramenopiles-Diatoms-Radial-Centrics-Bolidophytes	Leptocylindrus danicus, Strain CCMP1856	MMETSP transcriptome (Keeling et al., 2014)
Amphiprora-sp.pep.fa	Euk-Stramenopiles-Diatoms-Raphid-pen	Amphiprora-sp	MMETSP transcriptome (Keeling et al., 2014)
Amphora-coffeaeformis-CCMP127.pep.fa	Euk-Stramenopiles-Diatoms-Raphid-pen	Amphora-coffeaeformis-CCMP127	MMETSP transcriptome (Keeling et al., 2014)
CACOSW.orf	Euk-Stramenopiles-Diatoms-Raphid-pen	Pleurosigma_RCC3090_CACOSW_2_1	Other diatom transcriptome (Dorrell et al., 2021)
CADOSW.orf	Euk-Stramenopiles-Diatoms-Raphid-pen	Navicula_RCC3092_CADOSW_1_1	Other diatom transcriptome (Dorrell et al., 2021)
CAFOSW.orf	Euk-Stramenopiles-Diatoms-Raphid-pen	Haslea_RCC2677_CAFOSW_4_1	Other diatom transcriptome (Dorrell et al., 2021)
Fistulifera	Euk-Stramenopiles-Diatoms-Raphid-pen	Fistulifera_genomic	Genome (Grigoriev et al., 2021)
Fragilariopsis-kerguelensis-L26_C5.pep.fa	Euk-Stramenopiles-Diatoms-Raphid-pen	Fragilariopsis-kerguelensis-L26_C5	MMETSP transcriptome (Keeling et al., 2014)
Fragilariopsis-kerguelensis-L2_C3.pep.fa	Euk-Stramenopiles-Diatoms-Raphid-pen	Fragilariopsis kerguelensis, Strain L2-C3	MMETSP transcriptome (Keeling et al., 2014)
MMETSP0014.pep.fa	Euk-Stramenopiles-Diatoms-Raphid-pen	Nitzschia sp.	MMETSP transcriptome (Keeling et al., 2014)
MMETSP0017.pep.fa	Euk-Stramenopiles-Diatoms-Raphid-pen	Cylindrotheca closterium	MMETSP transcriptome (Keeling et al., 2014)
MMETSP0327.pep.fa	Euk-Stramenopiles-Diatoms-Raphid-pen	Pseudo-nitzschia delicatissima, Strain B596	MMETSP transcriptome (Keeling et al., 2014)
MMETSP0329.pep.fa	Euk-Stramenopiles-Diatoms-Raphid-pen	Pseudo-nitzschia arenysensis, Strain B593	MMETSP transcriptome (Keeling et al., 2014)
MMETSP1060.pep.fa	Euk-Stramenopiles-Diatoms-Raphid-pen	Pseudo-nitzschia pungens, Strain cf. cingulata	MMETSP transcriptome (Keeling et al., 2014)
MMETSP1061.pep.fa	Euk-Stramenopiles-Diatoms-Raphid-pen	Pseudo-nitzschia pungens, Strain cf. pungens	MMETSP transcriptome (Keeling et al., 2014)
MMETSP1065.pep.fa	Euk-Stramenopiles-Diatoms-Raphid-pen	Amphiprora paludosa, Strain CCMP125	MMETSP transcriptome (Keeling et al., 2014)
MMETSP1352.pep.fa	Euk-Stramenopiles-Diatoms-Raphid-pen	Stauroneis constricta, Strain CCMP1120	MMETSP transcriptome (Keeling et al., 2014)
MMETSP1423.pep.fa	Euk-Stramenopiles-Diatoms-Raphid-pen	Pseudo-nitzschia heimii, Strain UNC1101	MMETSP transcriptome (Keeling et al., 2014)
MMETSP1432.pep.fa	Euk-Stramenopiles-Diatoms-Raphid-pen	Pseudo-nitzschia delicatissima, Strain UNC1205	MMETSP transcriptome (Keeling et al., 2014)
MMETSP1442.pep.fa	Euk-Stramenopiles-Diatoms-Raphid-pen	Craspedostauros australis, Strain CCMP3328	MMETSP transcriptome (Keeling et al., 2014)
MMETSP1443.pep.fa	Euk-Stramenopiles-Diatoms-Raphid-pen	Entomoneis sp., Strain CCMP2396	MMETSP transcriptome (Keeling et al., 2014)
Nitzschia-punctata-CCMP561.pep.fa	Euk-Stramenopiles-Diatoms-Raphid-pen	Nitzschia punctata, Strain CCMP561	MMETSP transcriptome (Keeling et al., 2014)
Phat3_all	Euk-Stramenopiles-Diatoms-Raphid-pen	Phaeodactylum_genomic	Genome (Grigoriev et al., 2021)
Psemu	Euk-Stramenopiles-Diatoms-Raphid-pen	Pseudonitzschia_genomic	Genome (Grigoriev et al., 2021)
Pseudo_nitzschia-australis-10249_10_AB.pep.fa	Euk-Stramenopiles-Diatoms-Raphid-pen	Pseudo-nitzschia australis, Strain 10249 10 AB	MMETSP transcriptome (Keeling et al., 2014)
Synedra	Euk-Stramenopiles-Diatoms-Raphid-pen	Synedra_genomic	Genome (Grigoriev et al., 2021)
CAAOSW.orf	Euk-Stramenopiles-Diatoms-Thalassiosirales-Lithodesmids	Shionodiscus_bioculatus_CAAOSW_1_1	Other diatom transcriptome (Dorrell et al., 2021)
CAGOSW.orf	Euk-Stramenopiles-Diatoms-Thalassiosirales-Lithodesmids	Minidiscus_RCC1721_CAGOSW_1_1	Other diatom transcriptome (Dorrell et al., 2021)
Ditylum-brightwellii-GSO103.pep.fa	Euk-Stramenopiles-Diatoms-Thalassiosirales-Lithodesmids	Ditylum-brightwellii-GSO103	MMETSP transcriptome (Keeling et al., 2014)
Ditylum-brightwellii-GSO104.pep.fa	Euk-Stramenopiles-Diatoms-Thalassiosirales-Lithodesmids	Ditylum-brightwellii-GSO104	MMETSP transcriptome (Keeling et al., 2014)
Ditylum-brightwellii-GSO105.pep.fa	Euk-Stramenopiles-Diatoms-Thalassiosirales-Lithodesmids	Ditylum-brightwellii-GSO105	MMETSP transcriptome (Keeling et al., 2014)
Extubocellulus-spinifer-CCMP396.pep.fa	Euk-Stramenopiles-Diatoms-Thalassiosirales-Lithodesmids	Extubocellulus spinifer, Strain CCMP396	MMETSP transcriptome (Keeling et al., 2014)
MMETSP0013.pep.fa	Euk-Stramenopiles-Diatoms-Thalassiosirales-Lithodesmids	Skeletonema costatum, Strain 1716	MMETSP transcriptome (Keeling et al., 2014)
MMETSP0319.pep.fa	Euk-Stramenopiles-Diatoms-Thalassiosirales-Lithodesmids	Skeletonema marinoi, Strain SM1012Hels-07	MMETSP transcriptome (Keeling et al., 2014)
MMETSP0320.pep.fa	Euk-Stramenopiles-Diatoms-Thalassiosirales-Lithodesmids	Skeletonema marinoi, Strain SM1012Den-03	MMETSP transcriptome (Keeling et al., 2014)
MMETSP0578.pep.fa	Euk-Stramenopiles-Diatoms-Thalassiosirales-Lithodesmids	Skeletonema grethea, Strain CCMP 1804	MMETSP transcriptome (Keeling et al., 2014)
MMETSP0593.pep.fa	Euk-Stramenopiles-Diatoms-Thalassiosirales-Lithodesmids	Skeletonema japonicum, Strain CCMP2506	MMETSP transcriptome (Keeling et al., 2014)
MMETSP1039.pep.fa	Euk-Stramenopiles-Diatoms-Thalassiosirales-Lithodesmids	Skeletonema marinoi, Strain FE7	MMETSP transcriptome (Keeling et al., 2014)
MMETSP1040.pep.fa	Euk-Stramenopiles-Diatoms-Thalassiosirales-Lithodesmids	Skeletonema marinoi, Strain FE60	MMETSP transcriptome (Keeling et al., 2014)
MMETSP1057.pep.fa	Euk-Stramenopiles-Diatoms-Thalassiosirales-Lithodesmids	Cyclotella meneghiniana, Strain CCMP 338	MMETSP transcriptome (Keeling et al., 2014)
MMETSP1058.pep.fa	Euk-Stramenopiles-Diatoms-Thalassiosirales-Lithodesmids	Detonula confervacea, Strain CCMP 353	MMETSP transcriptome (Keeling et al., 2014)
MMETSP1059.pep.fa.full	Euk-Stramenopiles-Diatoms-Thalassiosirales-Lithodesmids	Thalassiosira sp., Strain FW	MMETSP transcriptome (Keeling et al., 2014)
MMETSP1062.pep.fa	Euk-Stramenopiles-Diatoms-Thalassiosirales-Lithodesmids	Ditylum brightwellii, Strain Pop1 (SS4)	MMETSP transcriptome (Keeling et al., 2014)
MMETSP1063.pep.fa	Euk-Stramenopiles-Diatoms-Thalassiosirales-Lithodesmids	Ditylum brightwellii, Strain Pop2 (SS10)	MMETSP transcriptome (Keeling et al., 2014)
MMETSP1067.pep.fa.full	Euk-Stramenopiles-Diatoms-Thalassiosirales-Lithodesmids	Thalassiosira punctigera, Strain Tpunct2005C2	MMETSP transcriptome (Keeling et al., 2014)
MMETSP1071.pep.fa	Euk-Stramenopiles-Diatoms-Thalassiosirales-Lithodesmids	Thalassiosira sp., Strain NH16	MMETSP transcriptome (Keeling et al., 2014)
MMETSP1171.pep.fa	Euk-Stramenopiles-Diatoms-Thalassiosirales-Lithodesmids	Helicotheca tamensis, Strain CCMP826	MMETSP transcriptome (Keeling et al., 2014)
MMETSP1428.pep.fa	Euk-Stramenopiles-Diatoms-Thalassiosirales-Lithodesmids	Skeletonema marinoi, Strain UNC1201	MMETSP transcriptome (Keeling et al., 2014)
Skeletonema-dohrnii-SkelB.pep.fa	Euk-Stramenopiles-Diatoms-Thalassiosirales-Lithodesmids	Skeletonema-dohrnii-SkelB	MMETSP transcriptome (Keeling et al., 2014)
Skeletonema-marinoi-SkelA.pep.fa	Euk-Stramenopiles-Diatoms-Thalassiosirales-Lithodesmids	Skeletonema-marinoi-SkelA	MMETSP transcriptome (Keeling et al., 2014)
Skeletonema-menzelii-CCMP793.pep.fa	Euk-Stramenopiles-Diatoms-Thalassiosirales-Lithodesmids	Skeletonema-menzelii-CCMP793	MMETSP transcriptome (Keeling et al., 2014)
Thalassiosira-antarctica-CCMP982.pep.fa	Euk-Stramenopiles-Diatoms-Thalassiosirales-Lithodesmids	Thalassiosira antarctica, Strain CCMP982	MMETSP transcriptome (Keeling et al., 2014)
Thalassiosira	Euk-Stramenopiles-Diatoms-Thalassiosirales-Lithodesmids	Thalassiosira_pseudonana_genomic	Genome (Grigoriev et al., 2021)
Thalassiosira-gravida-GMp14c1.pep.fa	Euk-Stramenopiles-Diatoms-Thalassiosirales-Lithodesmids	Thalassiosira gravida, Strain GMp14c1	MMETSP transcriptome (Keeling et al., 2014)
Thalassiosira-miniscula-CCMP1093.pep.fa	Euk-Stramenopiles-Diatoms-Thalassiosirales-Lithodesmids	Thalassiosira miniscula, Strain CCMP1093	MMETSP transcriptome (Keeling et al., 2014)
Thalassiosira-oceanica-CCMP1005.pep.fa	Euk-Stramenopiles-Diatoms-Thalassiosirales-Lithodesmids	Thalassiosira-oceanica-CCMP1005	MMETSP transcriptome (Keeling et al., 2014)
Thalassiosira-rotula-CCMP3096.pep.fa	Euk-Stramenopiles-Diatoms-Thalassiosirales-Lithodesmids	Thalassiosira-rotula-CCMP3096	MMETSP transcriptome (Keeling et al., 2014)
Thalassiosira-rotula-GSO102.pep.fa	Euk-Stramenopiles-Diatoms-Thalassiosirales-Lithodesmids	Thalassiosira-rotula-GSO102	MMETSP transcriptome (Keeling et al., 2014)
Thalassiosira-weissflogii-CCMP1010.pep.fa	Euk-Stramenopiles-Diatoms-Thalassiosirales-Lithodesmids	Thalassiosira-weissflogii-CCMP1010	MMETSP transcriptome (Keeling et al., 2014)
Thalassiosira-weissflogii-CCMP1336.pep.fa	Euk-Stramenopiles-Diatoms-Thalassiosirales-Lithodesmids	Thalassiosira-weissflogii-CCMP1336	MMETSP transcriptome (Keeling et al., 2014)
Thaoc	Euk-Stramenopiles-Diatoms-Thalassiosirales-Lithodesmids	Thalassiosira_oceanica_genomic	Genome (Grigoriev et al., 2021)
Bolidomonas_66	Euk-Stramenopiles-Diatoms-Radial-Centrics-Bolidophytes	Bolidomonas_66_genomic	NCBI transcriptome (Kessenich et al., 2014)
MMETSP0785.pep.fa	Euk-Stramenopiles-Diatoms-Radial-Centrics-Bolidophytes	Bolidomonas pacifica, Strain CCMP 1866	MMETSP transcriptome (Keeling et al., 2014)
MMETSP1319.pep.fa	Euk-Stramenopiles-Diatoms-Radial-Centrics-Bolidophytes	Bolidomonas pacifica, Strain RCC208	MMETSP transcriptome (Keeling et al., 2014)
MMETSP1320.pep.fa	Euk-Stramenopiles-Diatoms-Radial-Centrics-Bolidophytes	Bolidomonas sp., Strain RCC2347	MMETSP transcriptome (Keeling et al., 2014)
MMETSP1321.pep.fa	Euk-Stramenopiles-Diatoms-Radial-Centrics-Bolidophytes	Bolidomonas sp., Strain RCC1657	MMETSP transcriptome (Keeling et al., 2014)
MMETSP1173.pep.fa	Euk-Stramenopiles-Ochrophytes-Pelagophytes-Dictyochophytes	Rhizochromulina marina cf, Strain CCMP1243	MMETSP transcriptome (Keeling et al., 2014)
MMETSP1174.pep.fa	Euk-Stramenopiles-Ochrophytes-Pelagophytes-Dictyochophytes	Dictyocha speculum, Strain CCMP1381	MMETSP transcriptome (Keeling et al., 2014)
MMETSP1323.pep.fa	Euk-Stramenopiles-Ochrophytes-Pelagophytes-Dictyochophytes	Florenciella parvula, Strain RCC1693	MMETSP transcriptome (Keeling et al., 2014)
MMETSP1324.pep.fa	Euk-Stramenopiles-Ochrophytes-Pelagophytes-Dictyochophytes	Florenciella sp., Strain RCC1587	MMETSP transcriptome (Keeling et al., 2014)
MMETSP1325.pep.fa	Euk-Stramenopiles-Ochrophytes-Pelagophytes-Dictyochophytes	Florenciella sp., Strain RCC1007	MMETSP transcriptome (Keeling et al., 2014)
MMETSP1344.pep.fa	Euk-Stramenopiles-Ochrophytes-Pelagophytes-Dictyochophytes	Florenciella parvula, Strain CCMP2471	MMETSP transcriptome (Keeling et al., 2014)
Pseudopedinella-elastica-CCMP716.pep.fa	Euk-Stramenopiles-Ochrophytes-Pelagophytes-Dictyochophytes	Pseudopedinella-elastica-CCMP716	MMETSP transcriptome (Keeling et al., 2014)
Pteridomonas-danica-PT.pep.fa	Euk-Stramenopiles-Ochrophytes-Pelagophytes-Dictyochophytes	Pteridomonas-danica-PT	MMETSP transcriptome (Keeling et al., 2014)
Undescribed-sp-CCMP2098.pep.fa	Euk-Stramenopiles-Ochrophytes-Pelagophytes-Dictyochophytes	Undescribed-sp-CCMP2098	MMETSP transcriptome (Keeling et al., 2014)
JQFK.pep.clean	Euk-Stramenopiles-Ochrophytes-PX-Raphidophytes-Eustigmatophytes	Nannochloropsis_oculata	1kp transcriptome (Carpenter et al., 2021)
Ngaditana	Euk-Stramenopiles-Ochrophytes-PX-Raphidophytes-Eustigmatophytes	Nannochloropsis-gaditana_genomic	Genome (Grigoriev et al., 2021)
Noceanica	Euk-Stramenopiles-Ochrophytes-PX-Raphidophytes-Eustigmatophytes	Nannochloropsis-oceanica_genomic	Genome (Grigoriev et al., 2021)
Aureococcus-anophagefferens-CCMP1850.pep.fa	Euk-Stramenopiles-Ochrophytes-Pelagophytes-Dictyochophytes	Aureococcus-anophagefferens-CCMP1850	MMETSP transcriptome (Keeling et al., 2014)
Aureococcus	Euk-Stramenopiles-Ochrophytes-Pelagophytes-Dictyochophytes	Aureococcus_genomic	Genome (Grigoriev et al., 2021)
Aureoumbra-lagunensis-CCMP1510.pep.fa	Euk-Stramenopiles-Ochrophytes-Pelagophytes-Dictyochophytes	Aureoumbra-lagunensis-CCMP1510	MMETSP transcriptome (Keeling et al., 2014)
MMETSP1164.pep.fa	Euk-Stramenopiles-Ochrophytes-Pelagophytes-Dictyochophytes	Chrysoreinhardia sp, Strain CCMP2950	MMETSP transcriptome (Keeling et al., 2014)
MMETSP1165.pep.fa	Euk-Stramenopiles-Ochrophytes-Pelagophytes-Dictyochophytes	Chrysocystis fragilis, Strain CCMP3189	MMETSP transcriptome (Keeling et al., 2014)
MMETSP1166.pep.fa	Euk-Stramenopiles-Ochrophytes-Pelagophytes-Dictyochophytes	Chrysoreinhardia sp, Strain CCMP3193	MMETSP transcriptome (Keeling et al., 2014)
MMETSP1170.pep.fa	Euk-Stramenopiles-Ochrophytes-Pelagophytes-Dictyochophytes	Sarcinochrysis sp, Strain CCMP770	MMETSP transcriptome (Keeling et al., 2014)
MMETSP1328.pep.fa	Euk-Stramenopiles-Ochrophytes-Pelagophytes-Dictyochophytes	Pelagomonas calceolata, Strain RCC969	MMETSP transcriptome (Keeling et al., 2014)
MMETSP1329.pep.fa	Euk-Stramenopiles-Ochrophytes-Pelagophytes-Dictyochophytes	Genus nov. species nov., Strain RCC1024	MMETSP transcriptome (Keeling et al., 2014)
MMETSP1467.pep.fa	Euk-Stramenopiles-Ochrophytes-Pelagophytes-Dictyochophytes	unid. sp., Strain CCMP2135	MMETSP transcriptome (Keeling et al., 2014)
Pelagococcus-subviridis-CCMP1429.pep.fa	Euk-Stramenopiles-Ochrophytes-Pelagophytes-Dictyochophytes	Pelagococcus-subviridis-CCMP1429	MMETSP transcriptome (Keeling et al., 2014)
Pelagomonas-calceolata-CCMP1756.pep.fa	Euk-Stramenopiles-Ochrophytes-Pelagophytes-Dictyochophytes	Pelagomonas calceolata , Strain CCMP1756	MMETSP transcriptome (Keeling et al., 2014)
Undescribed-sp-CCMP2097.pep.fa	Euk-Stramenopiles-Ochrophytes-Pelagophytes-Dictyochophytes	Undescribed-sp-CCMP2097	MMETSP transcriptome (Keeling et al., 2014)
MMETSP1160.pep.fa	Euk-Stramenopiles-Ochrophytes-Pinguiophytes-SC	Pinguiococcus pyrenoidosus, Strain CCMP2078	MMETSP transcriptome (Keeling et al., 2014)
MMETSP1163.pep.fa	Euk-Stramenopiles-Ochrophytes-Pinguiophytes-SC	Phaeomonas parva, Strain CCMP2877	MMETSP transcriptome (Keeling et al., 2014)
APTP.pep.clean	Euk-Stramenopiles-Ochrophytes-PX-Raphidophytes-Eustigmatophytes	Ishige_okamurai	1kp transcriptome (Carpenter et al., 2021)
ASZK.pep.clean	Euk-Stramenopiles-Ochrophytes-PX-Raphidophytes-Eustigmatophytes	Punctaria_latifolia	1kp transcriptome (Carpenter et al., 2021)
Cladosiphon_okamuransis	Euk-Stramenopiles-Ochrophytes-PX-Raphidophytes-Eustigmatophytes	Cladosiphon_okamuransis_genomic	Genome (Grigoriev et al., 2021)
Ectocarpus	Euk-Stramenopiles-Ochrophytes-PX-Raphidophytes-Eustigmatophytes	Ectocarpus_genomic	Genome (Grigoriev et al., 2021)
FIDQ.pep.clean	Euk-Stramenopiles-Ochrophytes-PX-Raphidophytes-Eustigmatophytes	Undaria_pinnatifida	1kp transcriptome (Carpenter et al., 2021)
FIKG.pep.clean	Euk-Stramenopiles-Ochrophytes-PX-Raphidophytes-Eustigmatophytes	Sargassum_henslowianum	1kp transcriptome (Carpenter et al., 2021)
FOMH.pep.clean	Euk-Stramenopiles-Ochrophytes-PX-Raphidophytes-Eustigmatophytes	Sargassum_integerrimum	1kp transcriptome (Carpenter et al., 2021)
FSQE.pep.clean	Euk-Stramenopiles-Ochrophytes-PX-Raphidophytes-Eustigmatophytes	Desmarestia_viridis	1kp transcriptome (Carpenter et al., 2021)
HFIK.pep.clean	Euk-Stramenopiles-Ochrophytes-PX-Raphidophytes-Eustigmatophytes	Sargassum_vachellianum	1kp transcriptome (Carpenter et al., 2021)
JCXF.pep.clean	Euk-Stramenopiles-Ochrophytes-PX-Raphidophytes-Eustigmatophytes	Scytosihon_lomentaria	1kp transcriptome (Carpenter et al., 2021)
JGGD.pep.clean	Euk-Stramenopiles-Ochrophytes-PX-Raphidophytes-Eustigmatophytes	Sargassum_muticum	1kp transcriptome (Carpenter et al., 2021)
LDRY.pep.clean	Euk-Stramenopiles-Ochrophytes-PX-Raphidophytes-Eustigmatophytes	Hizikia_fusifrome	1kp transcriptome (Carpenter et al., 2021)
OGZM.pep.clean	Euk-Stramenopiles-Ochrophytes-PX-Raphidophytes-Eustigmatophytes	Laminaria_japonica	1kp transcriptome (Carpenter et al., 2021)
QDTV.pep.clean	Euk-Stramenopiles-Ochrophytes-PX-Raphidophytes-Eustigmatophytes	Laminaria_japonica	1kp transcriptome (Carpenter et al., 2021)
QLMZ.pep.clean	Euk-Stramenopiles-Ochrophytes-PX-Raphidophytes-Eustigmatophytes	Colpomenia_sinuosa	1kp transcriptome (Carpenter et al., 2021)
RAPY.pep.clean	Euk-Stramenopiles-Ochrophytes-PX-Raphidophytes-Eustigmatophytes	Kjellmaniella_crassifolia	1kp transcriptome (Carpenter et al., 2021)
RWXW.pep.clean	Euk-Stramenopiles-Ochrophytes-PX-Raphidophytes-Eustigmatophytes	Sargassum_horneri	1kp transcriptome (Carpenter et al., 2021)
ULXR.pep.clean	Euk-Stramenopiles-Ochrophytes-PX-Raphidophytes-Eustigmatophytes	Scytosiphon_dotyo	1kp transcriptome (Carpenter et al., 2021)
Vaucheria-litorea-CCMP2940.pep.fa	Euk-Stramenopiles-Ochrophytes-PX-Raphidophytes-Eustigmatophytes	Vaucheria litorea, Strain CCMP2940	MMETSP transcriptome (Keeling et al., 2014)
VRGZ.pep.clean	Euk-Stramenopiles-Ochrophytes-PX-Raphidophytes-Eustigmatophytes	Petalonia_fascia	1kp transcriptome (Carpenter et al., 2021)
VYER.pep.clean	Euk-Stramenopiles-Ochrophytes-PX-Raphidophytes-Eustigmatophytes	Sargassum_hemiphyllum	1kp transcriptome (Carpenter et al., 2021)
YRMA.pep.clean	Euk-Stramenopiles-Ochrophytes-PX-Raphidophytes-Eustigmatophytes	Sargassum_thunbergii	1kp transcriptome (Carpenter et al., 2021)
Chattonella-subsalsa-CCMP2191.pep.fa	Euk-Stramenopiles-Ochrophytes-PX-Raphidophytes-Eustigmatophytes	Chattonella-subsalsa-CCMP2191	MMETSP transcriptome (Keeling et al., 2014)
Heterosigma-akashiwo-CCMP2393.pep.fa	Euk-Stramenopiles-Ochrophytes-PX-Raphidophytes-Eustigmatophytes	Heterosigma-akashiwo-CCMP2393	MMETSP transcriptome (Keeling et al., 2014)
Heterosigma-akashiwo-CCMP3107.pep.fa	Euk-Stramenopiles-Ochrophytes-PX-Raphidophytes-Eustigmatophytes	Heterosigma-akashiwo-CCMP3107	MMETSP transcriptome (Keeling et al., 2014)
Heterosigma-akashiwo-CCMP452.pep.fa	Euk-Stramenopiles-Ochrophytes-PX-Raphidophytes-Eustigmatophytes	Heterosigma-akashiwo-CCMP452	MMETSP transcriptome (Keeling et al., 2014)
Heterosigma-akashiwo-NB.pep.fa	Euk-Stramenopiles-Ochrophytes-PX-Raphidophytes-Eustigmatophytes	Heterosigma akashiwo, Strain NB	MMETSP transcriptome (Keeling et al., 2014)
MMETSP1339.pep.fa	Euk-Stramenopiles-Ochrophytes-PX-Raphidophytes-Eustigmatophytes	Fibrocapsa japonica	MMETSP transcriptome (Keeling et al., 2014)
BOGT.pep.clean	Euk-Stramenopiles-Ochrophytes-Pinguiophytes-SC	Mallomonas_sp.	1kp transcriptome (Carpenter et al., 2021)
DBYD.pep.clean	Euk-Stramenopiles-Ochrophytes-Pinguiophytes-SC	Synura_petersenii	1kp transcriptome (Carpenter et al., 2021)
Dinobryon-sp-UTEXLB2267.pep.fa	Euk-Stramenopiles-Ochrophytes-Pinguiophytes-SC	Dinobryon-sp-UTEXLB2267	MMETSP transcriptome (Keeling et al., 2014)
EBWI.pep.clean	Euk-Stramenopiles-Ochrophytes-Pinguiophytes-SC	Ochromonas_sp.	1kp transcriptome (Carpenter et al., 2021)
HAFO.cleaned	Euk-Stramenopiles-Ochrophytes-Pinguiophytes-SC	Uroglena sp. WA34KE	Chrysophyte transcriptome (Beisser et al., 2017)
HAFP.cleaned	Euk-Stramenopiles-Ochrophytes-Pinguiophytes-SC	Spumella vulgaris	Chrysophyte transcriptome (Beisser et al., 2017)
HAFQ.cleaned	Euk-Stramenopiles-Ochrophytes-Pinguiophytes-SC	Spumella sp. AR4D6	Chrysophyte transcriptome (Beisser et al., 2017)
HAFR.cleaned	Euk-Stramenopiles-Ochrophytes-Pinguiophytes-SC	Spumella-like flagellate JBNZ39	Chrysophyte transcriptome (Beisser et al., 2017)
HAFS.cleaned	Euk-Stramenopiles-Ochrophytes-Pinguiophytes-SC	Pedospumella encystans	Chrysophyte transcriptome (Beisser et al., 2017)
HAFT.cleaned	Euk-Stramenopiles-Ochrophytes-Pinguiophytes-SC	Spumella-like flagellate JBM08	Chrysophyte transcriptome (Beisser et al., 2017)
HAFU.cleaned	Euk-Stramenopiles-Ochrophytes-Pinguiophytes-SC	Spumella-like flagellate JBL14	Chrysophyte transcriptome (Beisser et al., 2017)
HAFV.cleaned	Euk-Stramenopiles-Ochrophytes-Pinguiophytes-SC	Spumella-like flagellate JBC/S23	Chrysophyte transcriptome (Beisser et al., 2017)
HAFW.cleaned	Euk-Stramenopiles-Ochrophytes-Pinguiophytes-SC	Spumella-like flagellate JBAF33	Chrysophyte transcriptome (Beisser et al., 2017)
HAFX.cleaned	Euk-Stramenopiles-Ochrophytes-Pinguiophytes-SC	Ochromonas sp. LO244K-D	Chrysophyte transcriptome (Beisser et al., 2017)
HAFY.cleaned	Euk-Stramenopiles-Ochrophytes-Pinguiophytes-SC	Dinobryon sp. FU22KAK	Chrysophyte transcriptome (Beisser et al., 2017)
HAFZ.cleaned	Euk-Stramenopiles-Ochrophytes-Pinguiophytes-SC	Spumella-like flagellate JBC07	Chrysophyte transcriptome (Beisser et al., 2017)
HAGA.cleaned	Euk-Stramenopiles-Ochrophytes-Pinguiophytes-SC	Poteriospumella lacustris	Chrysophyte transcriptome (Beisser et al., 2017)
HAGB.cleaned	Euk-Stramenopiles-Ochrophytes-Pinguiophytes-SC	Spumella-like flagellate JBNZ41	Chrysophyte transcriptome (Beisser et al., 2017)
HAGC.cleaned	Euk-Stramenopiles-Ochrophytes-Pinguiophytes-SC	Dinobryon sp. LO226KS	Chrysophyte transcriptome (Beisser et al., 2017)
HAGD.cleaned	Euk-Stramenopiles-Ochrophytes-Pinguiophytes-SC	Synura sp. LO234KE	Chrysophyte transcriptome (Beisser et al., 2017)
HAGE.cleaned	Euk-Stramenopiles-Ochrophytes-Pinguiophytes-SC	Poterioochromonas sp. DS	Chrysophyte transcriptome (Beisser et al., 2017)
HAGF.cleaned	Euk-Stramenopiles-Ochrophytes-Pinguiophytes-SC	Epipyxis_PR26KG	Chrysophyte transcriptome (Beisser et al., 2017)
MMETSP1095.pep.fa.full	Euk-Stramenopiles-Ochrophytes-Pinguiophytes-SC	Chromulina nebulosa, Strain UTEXLB2642	MMETSP transcriptome (Keeling et al., 2014)
MMETSP1098.pep.fa	Euk-Stramenopiles-Ochrophytes-Pinguiophytes-SC	Spumella elongata, Strain CCAP 955/1	MMETSP transcriptome (Keeling et al., 2014)
MMETSP1103.pep.fa	Euk-Stramenopiles-Ochrophytes-Pinguiophytes-SC	Paraphysomonas bandaiensis, Strain Caron Lab Isolate	MMETSP transcriptome (Keeling et al., 2014)
MMETSP1105.pep.fa	Euk-Stramenopiles-Ochrophytes-Pinguiophytes-SC	Ochromonas sp., Strain BG-1	MMETSP transcriptome (Keeling et al., 2014)
MMETSP1107.pep.fa	Euk-Stramenopiles-Ochrophytes-Pinguiophytes-SC	Paraphysomonas vestita, Strain GFlagA	MMETSP transcriptome (Keeling et al., 2014)
MMETSP1167.pep.fa	Euk-Stramenopiles-Ochrophytes-Pinguiophytes-SC	Mallomonas Sp, Strain CCMP3275	MMETSP transcriptome (Keeling et al., 2014)
MMETSP1177.pep.fa	Euk-Stramenopiles-Ochrophytes-Pinguiophytes-SC	Ochromonas sp, Strain CCMP1899	MMETSP transcriptome (Keeling et al., 2014)
MMETSP1452.pep.fa	Euk-Stramenopiles-Ochrophytes-Pinguiophytes-SC	Synchroma pusillum, Strain CCMP3072	MMETSP transcriptome (Keeling et al., 2014)
Ochromonas-sp-CCMP1393.pep.fa	Euk-Stramenopiles-Ochrophytes-Pinguiophytes-SC	Ochromonas-sp-CCMP1393	MMETSP transcriptome (Keeling et al., 2014)
Paraphysomonas-imperforata-PA2.pep.fa	Euk-Stramenopiles-Ochrophytes-Pinguiophytes-SC	Paraphysomonas-imperforata-PA2	MMETSP transcriptome (Keeling et al., 2014)
Undescribed-undescribed-CCMP2298.pep.fa	Euk-Stramenopiles-Ochrophytes-Pinguiophytes-SC	Undescribed-undescribed-CCMP2298	MMETSP transcriptome (Keeling et al., 2014)
VKVG.pep.clean	Euk-Stramenopiles-Ochrophytes-Pinguiophytes-SC	Synura_sp.	1kp transcriptome (Carpenter et al., 2021)
Guillardia	Euk-CCTH-Cryptomonads	Guillardia_genomic	Genome (Grigoriev et al., 2021)

## Sheet: All RbH
File name	Gene ID	Phaeodactylum gene name	% ident	evalue
Amphiprora-sp.pep.fa	CAMPEP_0186504764	Phatr3_J22803	64.81	0
Amphiprora-sp.pep.fa	CAMPEP_0186508072	Phatr3_J83	61.51	0
Amphiprora-sp.pep.fa	CAMPEP_0186497796	Phatr3_EG02323	83.77	0
Amphiprora-sp.pep.fa	CAMPEP_0186483710	Phatr3_EG02289	40.34	0
Amphiprora-sp.pep.fa	CAMPEP_0186506166	Phatr3_J9180	59.88	0
Amphiprora-sp.pep.fa	CAMPEP_0186507866	Phatr3_J1473	67.52	0
Amphiprora-sp.pep.fa	CAMPEP_0186500236	Phatr3_J35949	83.39	0
Amphiprora-sp.pep.fa	CAMPEP_0186485918	Phatr3_J18473	50.97	0
Amphiprora-sp.pep.fa	CAMPEP_0186499292	Phatr3_J83	59.58	0
Amphiprora-sp.pep.fa	CAMPEP_0186503602	Phatr3_J43552	51.14	0
Amphiprora-sp.pep.fa	CAMPEP_0186504022	Phatr3_J46639	42.81	0
Amphiprora-sp.pep.fa	CAMPEP_0186504182	Phatr3_J11843	65.42	0
Amphiprora-sp.pep.fa	CAMPEP_0186496236	Phatr3_J46086	45.27	0
Amphiprora-sp.pep.fa	CAMPEP_0186498148	Phatr3_J31433	51.68	0
Amphiprora-sp.pep.fa	CAMPEP_0186483586	Phatr3_J23709	67.02	0
Amphiprora-sp.pep.fa	CAMPEP_0186499948	Phatr3_J49985	66.28	0
Amphiprora-sp.pep.fa	CAMPEP_0186485232	Phatr3_EG02360	54.39	0
Amphiprora-sp.pep.fa	CAMPEP_0186511354	Phatr3_J9180	56.54	0
Amphiprora-sp.pep.fa	CAMPEP_0186499968	Phatr3_J36976	61.76	0
Amphiprora-sp.pep.fa	CAMPEP_0186511910	Phatr3_J83	59.33	0
Amphiprora-sp.pep.fa	CAMPEP_0186496606	Phatr3_J41351	63.22	0
Amphiprora-sp.pep.fa	CAMPEP_0186504234	Phatr3_J41857	78.27	0
Amphiprora-sp.pep.fa	CAMPEP_0186504238	Phatr3_J19030	81.19	0
Amphiprora-sp.pep.fa	CAMPEP_0186505376	Phatr3_J10367	68.27	0
Amphiprora-sp.pep.fa	CAMPEP_0186485316	Phatr3_J18693	56.79	0
Amphiprora-sp.pep.fa	CAMPEP_0186488762	Phatr3_J12095	71.25	0
Amphiprora-sp.pep.fa	CAMPEP_0186488764	Phatr3_J228	68.63	0
Amphiprora-sp.pep.fa	CAMPEP_0186501678	Phatr3_J44888	72.12	0
Amphiprora-sp.pep.fa	CAMPEP_0186481974	Phatr3_J11615	76.36	0
Amphiprora-sp.pep.fa	CAMPEP_0186509868	Phatr3_J31433	74.31	0
Amphiprora-sp.pep.fa	CAMPEP_0186487250	Phatr3_J43174	75.5	0
Amphiprora-sp.pep.fa	CAMPEP_0186508304	Phatr3_draftJ1613	55.08	0
Amphiprora-sp.pep.fa	CAMPEP_0186499706	Phatr3_J49073	57.38	0
Amphiprora-sp.pep.fa	CAMPEP_0186506998	Phatr3_J54805	62.78	0
Amphiprora-sp.pep.fa	CAMPEP_0186488894	Phatr3_J54285	66.79	0
Amphiprora-sp.pep.fa	CAMPEP_0186497322	Phatr3_J22873	86.96	0
Amphiprora-sp.pep.fa	CAMPEP_0186483668	Phatr3_EG00272	87.68	0
Amphiprora-sp.pep.fa	CAMPEP_0186488922	Phatr3_J10409	46.04	0
Amphiprora-sp.pep.fa	CAMPEP_0186488948	Phatr3_J50540	65.61	0
Amphiprora-sp.pep.fa	CAMPEP_0186496028	Phatr3_J9180	56.75	0
Amphiprora-sp.pep.fa	CAMPEP_0186509202	Phatr3_J21664	53.71	0
Amphiprora-sp.pep.fa	CAMPEP_0186510888	Phatr3_EG01908	76.21	0
Amphiprora-sp.pep.fa	CAMPEP_0186497690	Phatr3_J31433	73.67	0
Amphiprora-sp.pep.fa	CAMPEP_0186502116	Phatr3_J10151	57.09	0
Amphiprora-sp.pep.fa	CAMPEP_0186505228	Phatr3_J83	59.73	0
Amphiprora-sp.pep.fa	CAMPEP_0186508660	Phatr3_J31433	66.26	0
Amphiprora-sp.pep.fa	CAMPEP_0186510294	Phatr3_J10151	57.34	0
Amphiprora-sp.pep.fa	CAMPEP_0186483460	Phatr3_J49856	49.09	0
Amphiprora-sp.pep.fa	CAMPEP_0186484206	Phatr3_draftJ497	62.03	0
Amphiprora-sp.pep.fa	CAMPEP_0186508982	Phatr3_EG01286	60.13	0
Amphiprora-sp.pep.fa	CAMPEP_0186482078	Phatr3_J50189	61.11	0
Amphiprora-sp.pep.fa	CAMPEP_0186502668	Phatr3_EG02360	57.76	0
Amphiprora-sp.pep.fa	CAMPEP_0186497402	Phatr3_EG02289	40.91	0
Amphiprora-sp.pep.fa	CAMPEP_0186510122	Phatr3_J18197	60.03	0
Amphiprora-sp.pep.fa	CAMPEP_0186510126	Phatr3_EG02289	40.08	0
Amphiprora-sp.pep.fa	CAMPEP_0186510540	Phatr3_EG02289	45.79	0
Amphiprora-sp.pep.fa	CAMPEP_0186503078	Phatr3_EG02207	70.09	0
Amphiprora-sp.pep.fa	CAMPEP_0186496770	Phatr3_J41659	76.42	0
Amphiprora-sp.pep.fa	CAMPEP_0186498368	Phatr3_J18197	57.38	0
Amphiprora-sp.pep.fa	CAMPEP_0186498948	Phatr3_EG01286	58.32	0
Amphiprora-sp.pep.fa	CAMPEP_0186483688	Phatr3_EG01961	36.69	0
Amphiprora-sp.pep.fa	CAMPEP_0186510434	Phatr3_J18473	49.2	0
Amphiprora-sp.pep.fa	CAMPEP_0186509898	Phatr3_J31433	70.65	0
Amphiprora-sp.pep.fa	CAMPEP_0186487288	Phatr3_J83	57.99	0
Amphiprora-sp.pep.fa	CAMPEP_0186499254	Phatr3_J44474	72.37	0
Amphiprora-sp.pep.fa	CAMPEP_0186486126	Phatr3_EG02227	59.4	0
Amphiprora-sp.pep.fa	CAMPEP_0186511926	Phatr3_J41857	79.24	0
Amphiprora-sp.pep.fa	CAMPEP_0186492460	Phatr3_J37916	54.86	0
Amphiprora-sp.pep.fa	CAMPEP_0186493110	Phatr3_J49533	76.21	0
Amphiprora-sp.pep.fa	CAMPEP_0186493114	Phatr3_J16421	66.6	0
Amphiprora-sp.pep.fa	CAMPEP_0186512822	Phatr3_J50146	66.29	0
Amphiprora-sp.pep.fa	CAMPEP_0186492172	Phatr3_J10677	54.2	0
Amphiprora-sp.pep.fa	CAMPEP_0186493158	Phatr3_EG02585	53.97	0
Amphiprora-sp.pep.fa	CAMPEP_0186494466	Phatr3_J1534	64.1	0
Amphiprora-sp.pep.fa	CAMPEP_0186494820	Phatr3_J30365	74.12	0
Amphiprora-sp.pep.fa	CAMPEP_0186492518	Phatr3_J23497	61.03	0
Amphiprora-sp.pep.fa	CAMPEP_0186494508	Phatr3_J23497	57.74	0
Amphiprora-sp.pep.fa	CAMPEP_0186489338	Phatr3_draftJ1613	52.93	0
Amphiprora-sp.pep.fa	CAMPEP_0186512876	Phatr3_J43105	72.98	0
Amphiprora-sp.pep.fa	CAMPEP_0186491120	Phatr3_J53964	65.5	0
Amphiprora-sp.pep.fa	CAMPEP_0186491314	Phatr3_J50516	63.75	0
Amphiprora-sp.pep.fa	CAMPEP_0186491716	Phatr3_EG01908	76.3	0
Amphiprora-sp.pep.fa	CAMPEP_0186516244	Phatr3_J54805	55.77	0
Amphiprora-sp.pep.fa	CAMPEP_0186492536	Phatr3_J49726	60.9	0
Amphiprora-sp.pep.fa	CAMPEP_0186512122	Phatr3_J83	61.08	0
Amphiprora-sp.pep.fa	CAMPEP_0186513876	Phatr3_J10151	48.37	0
Amphiprora-sp.pep.fa	CAMPEP_0186489378	Phatr3_J45260	57.12	0
Amphiprora-sp.pep.fa	CAMPEP_0186482592	Phatr3_J1764	49	0
Amphiprora-sp.pep.fa	CAMPEP_0186495380	Phatr3_J23497	61.03	0
Amphiprora-sp.pep.fa	CAMPEP_0186490978	Phatr3_EG02289	41.64	0
Amphiprora-sp.pep.fa	CAMPEP_0186517178	Phatr3_J32559	72.29	0
Amphiprora-sp.pep.fa	CAMPEP_0186514082	Phatr3_EG02611	60.3	0
Amphiprora-sp.pep.fa	CAMPEP_0186515496	Phatr3_J20026	65.95	0
Amphiprora-sp.pep.fa	CAMPEP_0186516342	Phatr3_J22873	86.96	0
Amphiprora-sp.pep.fa	CAMPEP_0186513924	Phatr3_J39708	49.33	0
Amphiprora-sp.pep.fa	CAMPEP_0186514092	Phatr3_J31433	70.65	0
Amphiprora-sp.pep.fa	CAMPEP_0186512226	Phatr3_J83	60.79	0
Amphiprora-sp.pep.fa	CAMPEP_0186490850	Phatr3_J18826	68.91	0
Amphiprora-sp.pep.fa	CAMPEP_0186491212	Phatr3_J10409	41.19	0
Amphiprora-sp.pep.fa	CAMPEP_0186491658	Phatr3_J49936	65.21	0
Amphiprora-sp.pep.fa	CAMPEP_0186482826	Phatr3_EG02246	63.92	0
Amphiprora-sp.pep.fa	CAMPEP_0186494010	Phatr3_J11674	59.92	0
Amphiprora-sp.pep.fa	CAMPEP_0186513646	Phatr3_J10151	49.21	0
Amphiprora-sp.pep.fa	CAMPEP_0186494016	Phatr3_J43772	59.27	0
Amphiprora-sp.pep.fa	CAMPEP_0186494024	Phatr3_J43052	59.16	0
Amphiprora-sp.pep.fa	CAMPEP_0186489234	Phatr3_J31433	73.67	0
Amphiprora-sp.pep.fa	CAMPEP_0186513660	Phatr3_EG02611	65.15	0
Amphiprora-sp.pep.fa	CAMPEP_0186513022	Phatr3_J9372	73.62	0
Amphiprora-sp.pep.fa	CAMPEP_0186490596	Phatr3_J42677	65.81	0
Amphiprora-sp.pep.fa	CAMPEP_0186490888	Phatr3_draftJ18	60.59	0
Amphiprora-sp.pep.fa	CAMPEP_0186492718	Phatr3_J54017	72.54	0
Amphiprora-sp.pep.fa	CAMPEP_0186493078	Phatr3_J23908	84.98	0
Amphiprora-sp.pep.fa	CAMPEP_0186512798	Phatr3_J49726	71.43	0
Amphora-coffeaeformis-CCMP127.pep.fa	CAMPEP_0186527882	Phatr3_J31433	52.74	0
Amphora-coffeaeformis-CCMP127.pep.fa	CAMPEP_0186534678	Phatr3_J50516	63.65	0
Amphora-coffeaeformis-CCMP127.pep.fa	CAMPEP_0186519340	Phatr3_J21548	67.81	0
Amphora-coffeaeformis-CCMP127.pep.fa	CAMPEP_0186537002	Phatr3_J48886	42.55	0
Amphora-coffeaeformis-CCMP127.pep.fa	CAMPEP_0186538296	Phatr3_J35949	79.33	0
Amphora-coffeaeformis-CCMP127.pep.fa	CAMPEP_0186538354	Phatr3_J10367	73.04	0
Amphora-coffeaeformis-CCMP127.pep.fa	CAMPEP_0186538594	Phatr3_J41857	79.49	0
Amphora-coffeaeformis-CCMP127.pep.fa	CAMPEP_0186519538	Phatr3_EG02611	55.85	0
Amphora-coffeaeformis-CCMP127.pep.fa	CAMPEP_0186522836	Phatr3_J1534	67.72	0
Amphora-coffeaeformis-CCMP127.pep.fa	CAMPEP_0186524730	Phatr3_EG02512	71.31	0
Amphora-coffeaeformis-CCMP127.pep.fa	CAMPEP_0186526342	Phatr3_J16222	52.16	0
Amphora-coffeaeformis-CCMP127.pep.fa	CAMPEP_0186539190	Phatr3_J22353	70.8	0
Amphora-coffeaeformis-CCMP127.pep.fa	CAMPEP_0186540996	Phatr3_J18945	71.5	0
Amphora-coffeaeformis-CCMP127.pep.fa	CAMPEP_0186526980	Phatr3_EG02360	64.46	0
Amphora-coffeaeformis-CCMP127.pep.fa	CAMPEP_0186523140	Phatr3_EG02289	47.03	0
Amphora-coffeaeformis-CCMP127.pep.fa	CAMPEP_0186534750	Phatr3_J18197	62.31	0
Amphora-coffeaeformis-CCMP127.pep.fa	CAMPEP_0186538034	Phatr3_EG02585	64.98	0
Amphora-coffeaeformis-CCMP127.pep.fa	CAMPEP_0186529472	Phatr3_J54017	72.86	0
Amphora-coffeaeformis-CCMP127.pep.fa	CAMPEP_0186518820	Phatr3_J43299	55.79	0
Amphora-coffeaeformis-CCMP127.pep.fa	CAMPEP_0186524150	Phatr3_EG02281	80.19	0
Amphora-coffeaeformis-CCMP127.pep.fa	CAMPEP_0186539424	Phatr3_EG02227	54.84	0
Amphora-coffeaeformis-CCMP127.pep.fa	CAMPEP_0186525102	Phatr3_EG02360	62.18	0
Amphora-coffeaeformis-CCMP127.pep.fa	CAMPEP_0186529714	Phatr3_J23497	59.49	0
Amphora-coffeaeformis-CCMP127.pep.fa	CAMPEP_0186518962	Phatr3_J20026	66.97	0
Amphora-coffeaeformis-CCMP127.pep.fa	CAMPEP_0186532498	Phatr3_J53964	72.17	0
Amphora-coffeaeformis-CCMP127.pep.fa	CAMPEP_0186527752	Phatr3_J11615	82.82	0
Amphora-coffeaeformis-CCMP127.pep.fa	CAMPEP_0186529664	Phatr3_J49073	57.42	0
Amphora-coffeaeformis-CCMP127.pep.fa	CAMPEP_0186527502	Phatr3_J23709	71.17	0
Amphora-coffeaeformis-CCMP127.pep.fa	CAMPEP_0186529668	Phatr3_J83	63.59	0
Amphora-coffeaeformis-CCMP127.pep.fa	CAMPEP_0186539950	Phatr3_J11843	73.42	0
Amphora-coffeaeformis-CCMP127.pep.fa	CAMPEP_0186540804	Phatr3_J16222	52.08	0
Amphora-coffeaeformis-CCMP127.pep.fa	CAMPEP_0186538162	Phatr3_J12095	75.25	0
Amphora-coffeaeformis-CCMP127.pep.fa	CAMPEP_0186529072	Phatr3_EG02360	58.8	0
Amphora-coffeaeformis-CCMP127.pep.fa	CAMPEP_0186522760	Phatr3_J37916	58.87	0
Amphora-coffeaeformis-CCMP127.pep.fa	CAMPEP_0186526272	Phatr3_EG01908	67.39	0
Amphora-coffeaeformis-CCMP127.pep.fa	CAMPEP_0186528586	Phatr3_J3046	80.56	0
Amphora-coffeaeformis-CCMP127.pep.fa	CAMPEP_0186528680	Phatr3_J24610	79.74	0
Amphora-coffeaeformis-CCMP127.pep.fa	CAMPEP_0186524670	Phatr3_J44756	63.56	0
Amphora-coffeaeformis-CCMP127.pep.fa	CAMPEP_0186540630	Phatr3_J45656	56.65	0
Amphora-coffeaeformis-CCMP127.pep.fa	CAMPEP_0186527386	Phatr3_EG01907	76.14	0
Amphora-coffeaeformis-CCMP127.pep.fa	CAMPEP_0186525004	Phatr3_J44112	61.04	0
Amphora-coffeaeformis-CCMP127.pep.fa	CAMPEP_0186526932	Phatr3_J43552	54.64	0
Amphora-coffeaeformis-CCMP127.pep.fa	CAMPEP_0186527058	Phatr3_J31433	68.55	0
Amphora-coffeaeformis-CCMP127.pep.fa	CAMPEP_0186519616	Phatr3_EG00272	85.74	0
Amphora-coffeaeformis-CCMP127.pep.fa	CAMPEP_0186543728	Phatr3_J11674	58.52	0
Amphora-coffeaeformis-CCMP127.pep.fa	CAMPEP_0186541862	Phatr3_J49985	72.9	0
Amphora-coffeaeformis-CCMP127.pep.fa	CAMPEP_0186542844	Phatr3_EG01908	78.2	0
Amphora-coffeaeformis-CCMP127.pep.fa	CAMPEP_0186542848	Phatr3_J48999	62.56	0
Amphora-coffeaeformis-CCMP127.pep.fa	CAMPEP_0186542852	Phatr3_J54405	60.82	0
Amphora-coffeaeformis-CCMP127.pep.fa	CAMPEP_0186543338	Phatr3_J11866	64.26	0
Amphora-coffeaeformis-CCMP127.pep.fa	CAMPEP_0186521154	Phatr3_J49533	84.74	0
Amphora-coffeaeformis-CCMP127.pep.fa	CAMPEP_0186521240	Phatr3_J39402	55.44	0
Amphora-coffeaeformis-CCMP127.pep.fa	CAMPEP_0186530518	Phatr3_J83	61.91	0
Amphora-coffeaeformis-CCMP127.pep.fa	CAMPEP_0186522530	Phatr3_J16421	62.89	0
Amphora-coffeaeformis-CCMP127.pep.fa	CAMPEP_0186541738	Phatr3_EG01907	74.6	0
Amphora-coffeaeformis-CCMP127.pep.fa	CAMPEP_0186530674	Phatr3_J45656	68.58	0
Amphora-coffeaeformis-CCMP127.pep.fa	CAMPEP_0186543390	Phatr3_J50189	61.74	0
Amphora-coffeaeformis-CCMP127.pep.fa	CAMPEP_0186520274	Phatr3_EG00808	63.61	0
Amphora-coffeaeformis-CCMP127.pep.fa	CAMPEP_0186530698	Phatr3_J18473	62.54	0
Amphora-coffeaeformis-CCMP127.pep.fa	CAMPEP_0186531468	Phatr3_J50075	47.51	0
Amphora-coffeaeformis-CCMP127.pep.fa	CAMPEP_0186520456	Phatr3_J48886	47.18	0
Amphora-coffeaeformis-CCMP127.pep.fa	CAMPEP_0186522324	Phatr3_draftJ1613	56.72	0
Amphora-coffeaeformis-CCMP127.pep.fa	CAMPEP_0186522388	Phatr3_EG01908	69.83	0
Amphora-coffeaeformis-CCMP127.pep.fa	CAMPEP_0186530712	Phatr3_J12452	69.69	0
Amphora-coffeaeformis-CCMP127.pep.fa	CAMPEP_0186522102	Phatr3_J42677	77.43	0
Amphora-coffeaeformis-CCMP127.pep.fa	CAMPEP_0186544306	Phatr3_J48117	66.17	0
Amphora-coffeaeformis-CCMP127.pep.fa	CAMPEP_0186544748	Phatr3_J21664	53.59	0
Amphora-coffeaeformis-CCMP127.pep.fa	CAMPEP_0186543832	Phatr3_J49726	65.71	0
Amphora-coffeaeformis-CCMP127.pep.fa	CAMPEP_0186543990	Phatr3_J37719	63.45	0
Amphora-coffeaeformis-CCMP127.pep.fa	CAMPEP_0186545078	Phatr3_J11866	40.3	0
Amphora-coffeaeformis-CCMP127.pep.fa	CAMPEP_0186531134	Phatr3_J46639	49.59	0
Amphora-coffeaeformis-CCMP127.pep.fa	CAMPEP_0186518306	Phatr3_J20872	63.12	0
Amphora-coffeaeformis-CCMP127.pep.fa	CAMPEP_0186519886	Phatr3_J43052	55.84	0
Amphora-coffeaeformis-CCMP127.pep.fa	CAMPEP_0186544336	Phatr3_EG02289	44.01	0
Amphora-coffeaeformis-CCMP127.pep.fa	CAMPEP_0186531206	Phatr3_J22873	87.1	0
Amphora-coffeaeformis-CCMP127.pep.fa	CAMPEP_0186544812	Phatr3_EG02246	83.3	0
Amphora-coffeaeformis-CCMP127.pep.fa	CAMPEP_0186520724	Phatr3_J18826	70.86	0
Amphora-coffeaeformis-CCMP127.pep.fa	CAMPEP_0186520988	Phatr3_J10151	58.53	0
Amphora-coffeaeformis-CCMP127.pep.fa	CAMPEP_0186518614	Phatr3_EG01286	67.35	0
Aplanochytrium-sp-PBS07.pep.fa	CAMPEP_0200291414	Phatr3_J20872	46.7	0
Aplanochytrium-sp-PBS07.pep.fa	CAMPEP_0200293468	Phatr3_J228	42.69	0
Aplanochytrium-sp-PBS07.pep.fa	CAMPEP_0200286762	Phatr3_J18826	34.47	0
Aplanochytrium-sp-PBS07.pep.fa	CAMPEP_0200287868	Phatr3_J10409	43.41	0
Aplanochytrium-sp-PBS07.pep.fa	CAMPEP_0200290744	Phatr3_J12095	51.04	0
Aplanochytrium-sp-PBS07.pep.fa	CAMPEP_0200291724	Phatr3_EG00272	66.93	0
Aplanochytrium-sp-PBS07.pep.fa	CAMPEP_0200295808	Phatr3_EG02246	54.32	0
Aplanochytrium-sp-PBS07.pep.fa	CAMPEP_0200290092	Phatr3_J228	38.24	0
Aplanochytrium-sp-PBS07.pep.fa	CAMPEP_0200301188	Phatr3_J12095	47.77	0
Aplanochytrium-sp-PBS07.pep.fa	CAMPEP_0200294582	Phatr3_J18197	39.41	0
Aplanochytrium-sp-PBS07.pep.fa	CAMPEP_0200300090	Phatr3_J20872	32.89	0
Aplanochytrium-sp-PBS07.pep.fa	CAMPEP_0200290174	Phatr3_J30365	51.06	0
Aplanochytrium-sp-PBS07.pep.fa	CAMPEP_0200285718	Phatr3_J20872	31.41	0
Aplanochytrium-stocchinoi-GSBS06.pep.fa	CAMPEP_0200739916	Phatr3_J18197	39.02	0
Aplanochytrium-stocchinoi-GSBS06.pep.fa	CAMPEP_0200734142	Phatr3_J12095	47.41	0
Aplanochytrium-stocchinoi-GSBS06.pep.fa	CAMPEP_0200736702	Phatr3_J20872	39.75	0
Aplanochytrium-stocchinoi-GSBS06.pep.fa	CAMPEP_0200742420	Phatr3_J20872	43.57	0
Aplanochytrium-stocchinoi-GSBS06.pep.fa	CAMPEP_0200741446	Phatr3_EG00272	66.88	0
Aplanochytrium-stocchinoi-GSBS06.pep.fa	CAMPEP_0200734390	Phatr3_J228	41.73	0
Aplanochytrium-stocchinoi-GSBS06.pep.fa	CAMPEP_0200751692	Phatr3_J12095	50	0
Aplanochytrium-stocchinoi-GSBS06.pep.fa	CAMPEP_0200751356	Phatr3_EG02246	54.05	0
APTP.pep.clean	APTP2003246_Ishige_okamurai	Phatr3_J228	54.7	0
APTP.pep.clean	APTP2003538_Ishige_okamurai	Phatr3_J11843	60.73	0
APTP.pep.clean	APTP2004980_Ishige_okamurai	Phatr3_J54285	41.29	0
APTP.pep.clean	APTP2006160_Ishige_okamurai	Phatr3_J20026	52.53	0
APTP.pep.clean	APTP2006162_Ishige_okamurai	Phatr3_J20026	52.53	0
APTP.pep.clean	APTP2006638_Ishige_okamurai	Phatr3_EG02207	60.64	0
APTP.pep.clean	APTP2008059_Ishige_okamurai	Phatr3_J41857	54.34	0
APTP.pep.clean	APTP2014205_Ishige_okamurai	Phatr3_EG02323	67.45	0
APTP.pep.clean	APTP2014295_Ishige_okamurai	Phatr3_J20872	36.1	0
APTP.pep.clean	APTP2015142_Ishige_okamurai	Phatr3_J44474	48.22	0
APTP.pep.clean	APTP2015204_Ishige_okamurai	Phatr3_EG02246	63.43	0
APTP.pep.clean	APTP2015569_Ishige_okamurai	Phatr3_J23497	36.84	0
APTP.pep.clean	APTP2015628_Ishige_okamurai	Phatr3_J20872	35.35	0
APTP.pep.clean	APTP2015708_Ishige_okamurai	Phatr3_J22803	50.88	0
APTP.pep.clean	APTP2015798_Ishige_okamurai	Phatr3_J38642	58.17	0
APTP.pep.clean	APTP2078014_Ishige_okamurai	Phatr3_J49533	65.86	0
APTP.pep.clean	APTP2078320_Ishige_okamurai	Phatr3_J44474	56.21	0
APTP.pep.clean	APTP2078433_Ishige_okamurai	Phatr3_EG00272	73.06	0
Asterionellopsis-glacialis-CCMP134.pep.fa	CAMPEP_0199895396	Phatr3_J23497	68.15	0
Asterionellopsis-glacialis-CCMP134.pep.fa	CAMPEP_0199895412	Phatr3_J23497	63.98	0
Asterionellopsis-glacialis-CCMP134.pep.fa	CAMPEP_0199900744	Phatr3_J23908	78.46	0
Asterionellopsis-glacialis-CCMP134.pep.fa	CAMPEP_0199905488	Phatr3_J49936	55.34	0
Asterionellopsis-glacialis-CCMP134.pep.fa	CAMPEP_0199904696	Phatr3_J21664	51.24	0
Asterionellopsis-glacialis-CCMP134.pep.fa	CAMPEP_0199906348	Phatr3_J50072	61.18	0
Asterionellopsis-glacialis-CCMP134.pep.fa	CAMPEP_0199903394	Phatr3_J22353	62.55	0
Asterionellopsis-glacialis-CCMP134.pep.fa	CAMPEP_0199902874	Phatr3_J49533	74.24	0
Asterionellopsis-glacialis-CCMP134.pep.fa	CAMPEP_0199905104	Phatr3_J54805	54.16	0
Asterionellopsis-glacialis-CCMP134.pep.fa	CAMPEP_0199904288	Phatr3_J20872	66.51	0
Asterionellopsis-glacialis-CCMP134.pep.fa	CAMPEP_0199903808	Phatr3_J38642	71.93	0
Asterionellopsis-glacialis-CCMP134.pep.fa	CAMPEP_0199900294	Phatr3_J21548	57.26	0
Asterionellopsis-glacialis-CCMP134.pep.fa	CAMPEP_0199905724	Phatr3_J9180	59.16	0
Asterionellopsis-glacialis-CCMP134.pep.fa	CAMPEP_0199905738	Phatr3_J18197	57.8	0
Asterionellopsis-glacialis-CCMP134.pep.fa	CAMPEP_0199903836	Phatr3_J45119	59.92	0
Asterionellopsis-glacialis-CCMP134.pep.fa	CAMPEP_0199904634	Phatr3_J10151	50.66	0
Asterionellopsis-glacialis-CCMP134.pep.fa	CAMPEP_0199903832	Phatr3_J41351	60.67	0
Asterionellopsis-glacialis-CCMP134.pep.fa	CAMPEP_0199900638	Phatr3_J19030	81.33	0
Asterionellopsis-glacialis-CCMP134.pep.fa	CAMPEP_0199903518	Phatr3_draftJ645	54.23	0
Asterionellopsis-glacialis-CCMP134.pep.fa	CAMPEP_0199904446	Phatr3_J9180	58.67	0
Asterionellopsis-glacialis-CCMP134.pep.fa	CAMPEP_0199904706	Phatr3_J46639	44.57	0
Asterionellopsis-glacialis-CCMP134.pep.fa	CAMPEP_0199905328	Phatr3_J11674	54.91	0
Asterionellopsis-glacialis-CCMP134.pep.fa	CAMPEP_0199905330	Phatr3_J18826	67.74	0
Asterionellopsis-glacialis-CCMP134.pep.fa	CAMPEP_0199899576	Phatr3_EG02289	41.98	0
Asterionellopsis-glacialis-CCMP134.pep.fa	CAMPEP_0199905940	Phatr3_J20026	60.12	0
Asterionellopsis-glacialis-CCMP134.pep.fa	CAMPEP_0199907044	Phatr3_EG02342	58.54	0
Asterionellopsis-glacialis-CCMP134.pep.fa	CAMPEP_0199906460	Phatr3_J47620	61.45	0
Asterionellopsis-glacialis-CCMP134.pep.fa	CAMPEP_0199882272	Phatr3_J22873	88.96	0
Asterionellopsis-glacialis-CCMP134.pep.fa	CAMPEP_0199886218	Phatr3_J42677	60.12	0
Asterionellopsis-glacialis-CCMP134.pep.fa	CAMPEP_0199881600	Phatr3_J22873	88.96	0
Asterionellopsis-glacialis-CCMP134.pep.fa	CAMPEP_0199886820	Phatr3_J50516	56.62	0
Asterionellopsis-glacialis-CCMP134.pep.fa	CAMPEP_0199886008	Phatr3_J14391	60.36	0
Asterionellopsis-glacialis-CCMP134.pep.fa	CAMPEP_0199886462	Phatr3_J16421	59.48	0
Asterionellopsis-glacialis-CCMP134.pep.fa	CAMPEP_0199891176	Phatr3_J44756	50.58	0
Asterionellopsis-glacialis-CCMP134.pep.fa	CAMPEP_0199880332	Phatr3_J22325	65.42	0
Asterionellopsis-glacialis-CCMP134.pep.fa	CAMPEP_0199881094	Phatr3_J228	68.26	0
Asterionellopsis-glacialis-CCMP134.pep.fa	CAMPEP_0199881482	Phatr3_J23253	61.09	0
Asterionellopsis-glacialis-CCMP134.pep.fa	CAMPEP_0199883388	Phatr3_J3046	81.16	0
Asterionellopsis-glacialis-CCMP134.pep.fa	CAMPEP_0199884712	Phatr3_EG02246	78.75	0
Asterionellopsis-glacialis-CCMP134.pep.fa	CAMPEP_0199885146	Phatr3_J43105	75.37	0
Asterionellopsis-glacialis-CCMP134.pep.fa	CAMPEP_0199885536	Phatr3_J23497	53.03	0
Asterionellopsis-glacialis-CCMP134.pep.fa	CAMPEP_0199876824	Phatr3_J83	52.39	0
Asterionellopsis-glacialis-CCMP134.pep.fa	CAMPEP_0199881592	Phatr3_draftJ18	67.94	0
Asterionellopsis-glacialis-CCMP134.pep.fa	CAMPEP_0199877314	Phatr3_EG01908	63.71	0
Asterionellopsis-glacialis-CCMP134.pep.fa	CAMPEP_0199879724	Phatr3_EG02328	82.49	0
Asterionellopsis-glacialis-CCMP134.pep.fa	CAMPEP_0199880758	Phatr3_J50189	67.49	0
Asterionellopsis-glacialis-CCMP134.pep.fa	CAMPEP_0199886028	Phatr3_J54110	61.94	0
Asterionellopsis-glacialis-CCMP134.pep.fa	CAMPEP_0199886496	Phatr3_J45656	76.13	0
Asterionellopsis-glacialis-CCMP134.pep.fa	CAMPEP_0199888108	Phatr3_J30365	77.5	0
Asterionellopsis-glacialis-CCMP134.pep.fa	CAMPEP_0199881928	Phatr3_J31433	57.12	0
Asterionellopsis-glacialis-CCMP134.pep.fa	CAMPEP_0199884074	Phatr3_J11843	74.21	0
Asterionellopsis-glacialis-CCMP134.pep.fa	CAMPEP_0199895206	Phatr3_J54017	78.01	0
Asterionellopsis-glacialis-CCMP134.pep.fa	CAMPEP_0199876504	Phatr3_draftJ497	63.86	0
Asterionellopsis-glacialis-CCMP134.pep.fa	CAMPEP_0199873910	Phatr3_J23497	69.02	0
Asterionellopsis-glacialis-CCMP134.pep.fa	CAMPEP_0199874822	Phatr3_J41659	76.16	0
Asterionellopsis-glacialis-CCMP134.pep.fa	CAMPEP_0199886708	Phatr3_J41857	79.64	0
Asterionellopsis-glacialis-CCMP134.pep.fa	CAMPEP_0199876980	Phatr3_J18473	60.89	0
Asterionellopsis-glacialis-CCMP134.pep.fa	CAMPEP_0199879986	Phatr3_EG02227	46.51	0
Asterionellopsis-glacialis-CCMP134.pep.fa	CAMPEP_0199882526	Phatr3_J22803	59.59	0
Asterionellopsis-glacialis-CCMP134.pep.fa	CAMPEP_0199882896	Phatr3_J11866	53.98	0
Asterionellopsis-glacialis-CCMP134.pep.fa	CAMPEP_0199883710	Phatr3_J10151	59.55	0
Asterionellopsis-glacialis-CCMP134.pep.fa	CAMPEP_0199883998	Phatr3_J43552	47.5	0
Asterionellopsis-glacialis-CCMP134.pep.fa	CAMPEP_0199885858	Phatr3_J23497	55.86	0
Asterionellopsis-glacialis-CCMP134.pep.fa	CAMPEP_0199887568	Phatr3_J18945	70.57	0
Asterionellopsis-glacialis-CCMP134.pep.fa	CAMPEP_0199890966	Phatr3_J35587	71.13	0
Asterionellopsis-glacialis-CCMP134.pep.fa	CAMPEP_0199873986	Phatr3_EG02323	78.97	0
Asterionellopsis-glacialis-CCMP134.pep.fa	CAMPEP_0199879132	Phatr3_J12095	70.29	0
Asterionellopsis-glacialis-CCMP134.pep.fa	CAMPEP_0199881142	Phatr3_J54285	63.25	0
Asterionellopsis-glacialis-CCMP134.pep.fa	CAMPEP_0199887588	Phatr3_J9372	69.07	0
Asterionellopsis-glacialis-CCMP134.pep.fa	CAMPEP_0199875652	Phatr3_J21548	51.96	0
Asterionellopsis-glacialis-CCMP134.pep.fa	CAMPEP_0199877900	Phatr3_J10409	42.55	0
Asterionellopsis-glacialis-CCMP134.pep.fa	CAMPEP_0199877426	Phatr3_EG02207	75.63	0
Asterionellopsis-glacialis-CCMP134.pep.fa	CAMPEP_0199878370	Phatr3_J49726	61.11	0
Asterionellopsis-glacialis-CCMP134.pep.fa	CAMPEP_0199884254	Phatr3_J21548	54.42	0
Asterionellopsis-glacialis-CCMP134.pep.fa	CAMPEP_0199876886	Phatr3_EG01286	50.5	0
Asterionellopsis-glacialis-CCMP134.pep.fa	CAMPEP_0199878636	Phatr3_J53964	69.09	0
Asterionellopsis-glacialis-CCMP134.pep.fa	CAMPEP_0199887030	Phatr3_J46086	47.91	0
Asterionellopsis-glacialis-CCMP134.pep.fa	CAMPEP_0199895874	Phatr3_J31433	67.55	0
Asterionellopsis-glacialis-CCMP134.pep.fa	CAMPEP_0199896196	Phatr3_J50540	59.64	0
Asterionellopsis-glacialis-CCMP134.pep.fa	CAMPEP_0199878270	Phatr3_J11615	76.47	0
Asterionellopsis-glacialis-CCMP134.pep.fa	CAMPEP_0199871064	Phatr3_J44888	72.75	0
Asterionellopsis-glacialis-CCMP134.pep.fa	CAMPEP_0199872160	Phatr3_J1473	65.91	0
Asterionellopsis-glacialis-CCMP134.pep.fa	CAMPEP_0199871454	Phatr3_EG00808	73.01	0
Asterionellopsis-glacialis-CCMP134.pep.fa	CAMPEP_0199870960	Phatr3_EG00272	87.69	0
Asterionellopsis-glacialis-CCMP134.pep.fa	CAMPEP_0199872462	Phatr3_J24610	74.53	0
ASZK.pep.clean	ASZK2004886_Punctaria_latifolia	Phatr3_J44474	50.06	0
ASZK.pep.clean	ASZK2005427_Punctaria_latifolia	Phatr3_J20872	35.46	0
ASZK.pep.clean	ASZK2011682_Punctaria_latifolia	Phatr3_J49533	66.67	0
ASZK.pep.clean	ASZK2012256_Punctaria_latifolia	Phatr3_J228	55.67	0
ASZK.pep.clean	ASZK2014142_Punctaria_latifolia	Phatr3_EG02207	62.47	0
ASZK.pep.clean	ASZK2015394_Punctaria_latifolia	Phatr3_J53964	46.83	0
ASZK.pep.clean	ASZK2015395_Punctaria_latifolia	Phatr3_J53964	46.83	0
ASZK.pep.clean	ASZK2016604_Punctaria_latifolia	Phatr3_J30365	52.5	0
ASZK.pep.clean	ASZK2017470_Punctaria_latifolia	Phatr3_J54285	49.76	0
ASZK.pep.clean	ASZK2018479_Punctaria_latifolia	Phatr3_J49533	59.96	0
ASZK.pep.clean	ASZK2020556_Punctaria_latifolia	Phatr3_J44474	55.41	0
ASZK.pep.clean	ASZK2020931_Punctaria_latifolia	Phatr3_EG02323	66.59	0
ASZK.pep.clean	ASZK2022064_Punctaria_latifolia	Phatr3_EG00272	72.56	0
ASZK.pep.clean	ASZK2022474_Punctaria_latifolia	Phatr3_J38642	57.52	0
ASZK.pep.clean	ASZK2022748_Punctaria_latifolia	Phatr3_EG02246	66.25	0
Aurantiochytrium-limacinum-ATCCMYA1381.pep.fa	CAMPEP_0186625400	Phatr3_EG02323	42.69	0
Aurantiochytrium-limacinum-ATCCMYA1381.pep.fa	CAMPEP_0186623492	Phatr3_J20872	30.79	0
Aurantiochytrium-limacinum-ATCCMYA1381.pep.fa	CAMPEP_0186639768	Phatr3_J30365	48.02	0
Aurantiochytrium-limacinum-ATCCMYA1381.pep.fa	CAMPEP_0186641476	Phatr3_J12095	48.98	0
Aurantiochytrium-limacinum-ATCCMYA1381.pep.fa	CAMPEP_0186628306	Phatr3_EG02246	48.82	0
Aurantiochytrium-limacinum-ATCCMYA1381.pep.fa	CAMPEP_0186635114	Phatr3_J54285	33.55	0
Aurantiochytrium-limacinum-ATCCMYA1381.pep.fa	CAMPEP_0186642954	Phatr3_EG00272	63.82	0
Aurantiochytrium-limacinum-ATCCMYA1381.pep.fa	CAMPEP_0186632102	Phatr3_J38642	51.05	0
Aurantiochytrium-limacinum-ATCCMYA1381.pep.fa	CAMPEP_0186633596	Phatr3_J228	41.61	0
Aurantiochytrium-limacinum-ATCCMYA1381.pep.fa	CAMPEP_0186632396	Phatr3_J10151	34.27	0
Aurantiochytrium-limacinum-ATCCMYA1381.pep.fa	CAMPEP_0186634522	Phatr3_J18826	33.53	0
Aurantiochytrium-limacinum-ATCCMYA1381.pep.fa	CAMPEP_0186624056	Phatr3_J83	32.85	0
Aurantiochytrium-limacinum-ATCCMYA1381.pep.fa	CAMPEP_0186645552	Phatr3_J228	38.92	0
Aurantiochytrium-limacinum-ATCCMYA1381.pep.fa	CAMPEP_0186646436	Phatr3_J83	32.29	0
Aurantiochytrium-limacinum-ATCCMYA1381.pep.fa	CAMPEP_0186646022	Phatr3_J54805	37.17	0
Aurantiochytrium-limacinum-ATCCMYA1381.pep.fa	CAMPEP_0186642602	Phatr3_J11674	45.7	0
Aurantiochytrium-limacinum-ATCCMYA1381.pep.fa	CAMPEP_0186630404	Phatr3_EG01907	60.39	0
Aurantiochytrium-limacinum-ATCCMYA1381.pep.fa	CAMPEP_0186646772	Phatr3_J18826	32.03	0
Aurantiochytrium-limacinum-ATCCMYA1381.pep.fa	CAMPEP_0186644416	Phatr3_EG02512	39.08	0
Aureococcus-anophagefferens-CCMP1850.pep.fa	CAMPEP_0186653624	Phatr3_J18826	40.62	0
Aureococcus-anophagefferens-CCMP1850.pep.fa	CAMPEP_0186693048	Phatr3_EG02512	39.51	0
Aureococcus-anophagefferens-CCMP1850.pep.fa	CAMPEP_0186689480	Phatr3_EG02246	55.91	0
Aureococcus-anophagefferens-CCMP1850.pep.fa	CAMPEP_0186661802	Phatr3_J54285	36.92	0
Aureococcus-anophagefferens-CCMP1850.pep.fa	CAMPEP_0186656548	Phatr3_EG02207	53.41	0
Aureococcus-anophagefferens-CCMP1850.pep.fa	CAMPEP_0186658480	Phatr3_J228	41.25	0
Aureococcus-anophagefferens-CCMP1850.pep.fa	CAMPEP_0186655386	Phatr3_J12095	55.13	0
Aureococcus-anophagefferens-CCMP1850.pep.fa	CAMPEP_0186658096	Phatr3_J12452	41.96	0
Aureococcus-anophagefferens-CCMP1850.pep.fa	CAMPEP_0186660488	Phatr3_J18197	37.31	0
Aureococcus-anophagefferens-CCMP1850.pep.fa	CAMPEP_0186668128	Phatr3_J41857	55.89	0
Aureococcus-anophagefferens-CCMP1850.pep.fa	CAMPEP_0186668144	Phatr3_J30365	45.51	0
Aureococcus-anophagefferens-CCMP1850.pep.fa	CAMPEP_0186678984	Phatr3_J49533	57.33	0
Aureococcus-anophagefferens-CCMP1850.pep.fa	CAMPEP_0186706160	Phatr3_J41659	59.74	0
Aureococcus-anophagefferens-CCMP1850.pep.fa	CAMPEP_0186671796	Phatr3_J12452	51.43	0
Aureococcus-anophagefferens-CCMP1850.pep.fa	CAMPEP_0186674036	Phatr3_J38642	47.01	0
Aureococcus-anophagefferens-CCMP1850.pep.fa	CAMPEP_0186707738	Phatr3_J228	46.24	0
Aureococcus-anophagefferens-CCMP1850.pep.fa	CAMPEP_0186677660	Phatr3_EG02323	53.79	0
Aureococcus-anophagefferens-CCMP1850.pep.fa	CAMPEP_0186677516	Phatr3_J11674	47.03	0
Aureococcus-anophagefferens-CCMP1850.pep.fa	CAMPEP_0186673746	Phatr3_EG00808	57.55	0
Aureoumbra-lagunensis-CCMP1510.pep.fa	CAMPEP_0186711498	Phatr3_J53964	41.26	0
Aureoumbra-lagunensis-CCMP1510.pep.fa	CAMPEP_0186717602	Phatr3_J41659	56.13	0
Aureoumbra-lagunensis-CCMP1510.pep.fa	CAMPEP_0186711316	Phatr3_J228	40.78	0
Aureoumbra-lagunensis-CCMP1510.pep.fa	CAMPEP_0186725264	Phatr3_J12095	50.43	0
Aureoumbra-lagunensis-CCMP1510.pep.fa	CAMPEP_0186719390	Phatr3_J20872	33.88	0
Aureoumbra-lagunensis-CCMP1510.pep.fa	CAMPEP_0186713820	Phatr3_J9372	44.99	0
Aureoumbra-lagunensis-CCMP1510.pep.fa	CAMPEP_0186719082	Phatr3_J10151	38	0
Aureoumbra-lagunensis-CCMP1510.pep.fa	CAMPEP_0186716222	Phatr3_EG02512	39.24	0
Aureoumbra-lagunensis-CCMP1510.pep.fa	CAMPEP_0186714664	Phatr3_EG02611	38.37	0
Aureoumbra-lagunensis-CCMP1510.pep.fa	CAMPEP_0186713422	Phatr3_EG00272	66.77	0
Aureoumbra-lagunensis-CCMP1510.pep.fa	CAMPEP_0186717798	Phatr3_EG02323	49.79	0
Aureoumbra-lagunensis-CCMP1510.pep.fa	CAMPEP_0186721976	Phatr3_J54805	39.7	0
Aureoumbra-lagunensis-CCMP1510.pep.fa	CAMPEP_0186725648	Phatr3_J12452	41.52	0
Aureoumbra-lagunensis-CCMP1510.pep.fa	CAMPEP_0186710220	Phatr3_J18197	37.76	0
Aureoumbra-lagunensis-CCMP1510.pep.fa	CAMPEP_0186727138	Phatr3_EG02246	60.09	0
Aureoumbra-lagunensis-CCMP1510.pep.fa	CAMPEP_0186727620	Phatr3_J54285	35.68	0
Aureoumbra-lagunensis-CCMP1510.pep.fa	CAMPEP_0186724258	Phatr3_EG02207	53.75	0
BAXOSW.orf	Synedra_RCC2510_BAXOSW_109_1	Phatr3_J8987	51.96	0
BAXOSW.orf	Synedra_RCC2510_BAXOSW_118_1	Phatr3_J18826	69.92	0
BAXOSW.orf	Synedra_RCC2510_BAXOSW_126_1	Phatr3_draftJ1613	52.14	0
BAXOSW.orf	Synedra_RCC2510_BAXOSW_141_1	Phatr3_J30365	74.97	0
BAXOSW.orf	Synedra_RCC2510_BAXOSW_147_1	Phatr3_J22803	61.15	0
BAXOSW.orf	Synedra_RCC2510_BAXOSW_311_1	Phatr3_J21664	48.2	0
BAXOSW.orf	Synedra_RCC2510_BAXOSW_357_1	Phatr3_EG02289	43.34	0
BAXOSW.orf	Synedra_RCC2510_BAXOSW_540_1	Phatr3_J49073	50.82	0
BAXOSW.orf	Synedra_RCC2510_BAXOSW_655_1	Phatr3_J1534	74.14	0
BAXOSW.orf	Synedra_RCC2510_BAXOSW_1093_1	Phatr3_EG01286	64.92	0
BAXOSW.orf	Synedra_RCC2510_BAXOSW_1102_1	Phatr3_J54285	64.02	0
BAXOSW.orf	Synedra_RCC2510_BAXOSW_1193_1	Phatr3_EG00272	86.7	0
BAXOSW.orf	Synedra_RCC2510_BAXOSW_1201_1	Phatr3_J45656	74.29	0
BAXOSW.orf	Synedra_RCC2510_BAXOSW_1434_1	Phatr3_J8821	54.18	0
BAXOSW.orf	Synedra_RCC2510_BAXOSW_1642_1	Phatr3_J11843	71.6	0
BAXOSW.orf	Synedra_RCC2510_BAXOSW_1739_1	Phatr3_J41351	60.42	0
BAXOSW.orf	Synedra_RCC2510_BAXOSW_2022_1	Phatr3_J22353	64.19	0
BAXOSW.orf	Synedra_RCC2510_BAXOSW_2387_1	Phatr3_J53964	66.27	0
BAXOSW.orf	Synedra_RCC2510_BAXOSW_2410_1	Phatr3_J228	70.51	0
BAXOSW.orf	Synedra_RCC2510_BAXOSW_2446_1	Phatr3_J24610	70.28	0
BAXOSW.orf	Synedra_RCC2510_BAXOSW_2695_1	Phatr3_J41659	70.23	0
BAXOSW.orf	Synedra_RCC2510_BAXOSW_2830_1	Phatr3_J18197	60.64	0
BAXOSW.orf	Synedra_RCC2510_BAXOSW_3241_1	Phatr3_J43194	69.96	0
BAXOSW.orf	Synedra_RCC2510_BAXOSW_3390_1	Phatr3_EG02323	77.95	0
BAXOSW.orf	Synedra_RCC2510_BAXOSW_3568_1	Phatr3_J50540	48.28	0
BAXOSW.orf	Synedra_RCC2510_BAXOSW_4327_1	Phatr3_J22803	47.08	0
BAXOSW.orf	Synedra_RCC2510_BAXOSW_5879_1	Phatr3_EG02360	68.48	0
BAXOSW.orf	Synedra_RCC2510_BAXOSW_5935_1	Phatr3_J20872	58.33	0
BAXOSW.orf	Synedra_RCC2510_BAXOSW_7382_1	Phatr3_J18473	62.48	0
BAXOSW.orf	Synedra_RCC2510_BAXOSW_8241_1	Phatr3_J11674	58.21	0
BAXOSW.orf	Synedra_RCC2510_BAXOSW_9548_1	Phatr3_J14391	61.41	0
BAXOSW.orf	Synedra_RCC2510_BAXOSW_12443_1	Phatr3_EG01961	40	0
BAXOSW.orf	Synedra_RCC2510_BAXOSW_13332_1	Phatr3_J9180	62.39	0
BAXOSW.orf	Synedra_RCC2510_BAXOSW_14400_1	Phatr3_J43105	75.51	0
BAXOSW.orf	Synedra_RCC2510_BAXOSW_15346_1	Phatr3_J22629	55.58	0
BAXOSW.orf	Synedra_RCC2510_BAXOSW_15761_1	Phatr3_J49533	75.19	0
BAXOSW.orf	Synedra_RCC2510_BAXOSW_16436_1	Phatr3_J54017	75.39	0
BAXOSW.orf	Synedra_RCC2510_BAXOSW_16683_1	Phatr3_J42677	67.21	0
BAXOSW.orf	Synedra_RCC2510_BAXOSW_17758_1	Phatr3_J39708	47.84	0
BAXOSW.orf	Synedra_RCC2510_BAXOSW_19554_1	Phatr3_EG02207	66.07	0
BAXOSW.orf	Synedra_RCC2510_BAXOSW_19935_1	Phatr3_EG02512	69.62	0
BAXOSW.orf	Synedra_RCC2510_BAXOSW_19970_1	Phatr3_J12095	70.12	0
BAXOSW.orf	Synedra_RCC2510_BAXOSW_20028_1	Phatr3_EG02227	48.08	0
BAXOSW.orf	Synedra_RCC2510_BAXOSW_20086_1	Phatr3_J1473	65.22	0
BAXOSW.orf	Synedra_RCC2510_BAXOSW_20091_1	Phatr3_draftJ497	64.61	0
BAXOSW.orf	Synedra_RCC2510_BAXOSW_20129_1	Phatr3_J50146	76.22	0
BAXOSW.orf	Synedra_RCC2510_BAXOSW_20161_1	Phatr3_J9180	49.82	0
BAXOSW.orf	Synedra_RCC2510_BAXOSW_20411_1	Phatr3_J18945	61.66	0
BAXOSW.orf	Synedra_RCC2510_BAXOSW_20439_1	Phatr3_J11866	47.07	0
BAXOSW.orf	Synedra_RCC2510_BAXOSW_20543_1	Phatr3_J16210	41.72	0
BAXOSW.orf	Synedra_RCC2510_BAXOSW_20621_1	Phatr3_J43052	52.74	0
BAXOSW.orf	Synedra_RCC2510_BAXOSW_20632_1	Phatr3_J21548	39.57	0
BAXOSW.orf	Synedra_RCC2510_BAXOSW_20964_1	Phatr3_J31433	47.4	0
BAXOSW.orf	Synedra_RCC2510_BAXOSW_23103_1	Phatr3_J54805	51.54	0
BAXOSW.orf	Synedra_RCC2510_BAXOSW_23328_1	Phatr3_J44627	66.89	0
BAXOSW.orf	Synedra_RCC2510_BAXOSW_23372_1	Phatr3_J50189	64.49	0
BAXOSW.orf	Synedra_RCC2510_BAXOSW_23705_1	Phatr3_EG02328	75.66	0
BAXOSW.orf	Synedra_RCC2510_BAXOSW_24933_1	Phatr3_J44627	66.89	0
BAXOSW.orf	Synedra_RCC2510_BAXOSW_28276_1	Phatr3_EG02227	47.54	0
BAXOSW.orf	Synedra_RCC2510_BAXOSW_31538_1	Phatr3_J47805	46.22	0
BAXOSW.orf	Synedra_RCC2510_BAXOSW_33132_1	Phatr3_J31433	58.04	0
BAXOSW.orf	Synedra_RCC2510_BAXOSW_35337_1	Phatr3_J228	70.6	0
BAXOSW.orf	Synedra_RCC2510_BAXOSW_35371_1	Phatr3_J20026	51.88	0
BAXOSW.orf	Synedra_RCC2510_BAXOSW_36356_1	Phatr3_J11615	71.23	0
BAXOSW.orf	Synedra_RCC2510_BAXOSW_37418_1	Phatr3_J14998	69.58	0
BAXOSW.orf	Synedra_RCC2510_BAXOSW_38824_1	Phatr3_J41659	70.23	0
BAXOSW.orf	Synedra_RCC2510_BAXOSW_40142_1	Phatr3_J18945	56.77	0
BAXOSW.orf	Synedra_RCC2510_BAXOSW_41450_1	Phatr3_EG02246	61.71	0
BAXOSW.orf	Synedra_RCC2510_BAXOSW_41547_1	Phatr3_J16142	81.97	0
BAXOSW.orf	Synedra_RCC2510_BAXOSW_41809_1	Phatr3_J43772	49.43	0
BAXOSW.orf	Synedra_RCC2510_BAXOSW_41810_1	Phatr3_J16210	41.72	0
BAXOSW.orf	Synedra_RCC2510_BAXOSW_42179_1	Phatr3_J22325	62.33	0
BAXOSW.orf	Synedra_RCC2510_BAXOSW_42805_1	Phatr3_J45260	58.59	0
BAXOSW.orf	Synedra_RCC2510_BAXOSW_42876_1	Phatr3_J10409	44.99	0
BAXOSW.orf	Synedra_RCC2510_BAXOSW_42933_1	Phatr3_J35587	68.82	0
BAXOSW.orf	Synedra_RCC2510_BAXOSW_43002_1	Phatr3_J3046	70.23	0
BAXOSW.orf	Synedra_RCC2510_BAXOSW_43093_1	Phatr3_J23253	63.62	0
BAXOSW.orf	Synedra_RCC2510_BAXOSW_44066_1	Phatr3_J50072	73.32	0
BAXOSW.orf	Synedra_RCC2510_BAXOSW_44674_1	Phatr3_J43174	70.36	0
BAXOSW.orf	Synedra_RCC2510_BAXOSW_44679_1	Phatr3_J41857	74.24	0
BAXOSW.orf	Synedra_RCC2510_BAXOSW_45053_1	Phatr3_J45119	71.2	0
BAXOSW.orf	Synedra_RCC2510_BAXOSW_45192_1	Phatr3_EG01286	53.22	0
BAXOSW.orf	Synedra_RCC2510_BAXOSW_45374_1	Phatr3_J44474	67.63	0
BAXOSW.orf	Synedra_RCC2510_BAXOSW_45837_1	Phatr3_J49936	59.38	0
BAXOSW.orf	Synedra_RCC2510_BAXOSW_46046_1	Phatr3_J39402	55.61	0
BAXOSW.orf	Synedra_RCC2510_BAXOSW_46188_1	Phatr3_J11866	58.58	0
BAXOSW.orf	Synedra_RCC2510_BAXOSW_46260_1	Phatr3_draftJ497	64.61	0
BAXOSW.orf	Synedra_RCC2510_BAXOSW_46328_1	Phatr3_EG01286	50.23	0
BAXOSW.orf	Synedra_RCC2510_BAXOSW_46385_1	Phatr3_J20026	51.93	0
BAXOSW.orf	Synedra_RCC2510_BAXOSW_46490_1	Phatr3_J11843	71.73	0
BAXOSW.orf	Synedra_RCC2510_BAXOSW_46566_1	Phatr3_J10151	55.35	0
BAXOSW.orf	Synedra_RCC2510_BAXOSW_49070_1	Phatr3_J18693	60.05	0
BAXOSW.orf	Synedra_RCC2510_BAXOSW_49539_1	Phatr3_J43552	54.05	0
BAXOSW.orf	Synedra_RCC2510_BAXOSW_49549_1	Phatr3_J50540	48.28	0
BAXOSW.orf	Synedra_RCC2510_BAXOSW_49583_1	Phatr3_J44888	65.57	0
BAXOSW.orf	Synedra_RCC2510_BAXOSW_53196_1	Phatr3_J11866	59.22	0
BAXOSW.orf	Synedra_RCC2510_BAXOSW_53311_1	Phatr3_J20026	51.53	0
BAXOSW.orf	Synedra_RCC2510_BAXOSW_54604_1	Phatr3_J16421	64.12	0
BAXOSW.orf	Synedra_RCC2510_BAXOSW_55008_1	Phatr3_J20026	62.58	0
BAXOSW.orf	Synedra_RCC2510_BAXOSW_55224_1	Phatr3_J21548	52.82	0
BAXOSW.orf	Synedra_RCC2510_BAXOSW_56030_1	Phatr3_J18197	55.17	0
BAXOSW.orf	Synedra_RCC2510_BAXOSW_56153_1	Phatr3_J14403	58.28	0
BAXOSW.orf	Synedra_RCC2510_BAXOSW_56242_1	Phatr3_J41351	57.68	0
BAXOSW.orf	Synedra_RCC2510_BAXOSW_56363_1	Phatr3_EG02289	36.71	0
BAXOSW.orf	Synedra_RCC2510_BAXOSW_56520_1	Phatr3_EG02360	64.84	0
BAXOSW.orf	Synedra_RCC2510_BAXOSW_56579_1	Phatr3_EG01907	59.59	0
BAXOSW.orf	Synedra_RCC2510_BAXOSW_56589_1	Phatr3_J21548	60.42	0
BAXOSW.orf	Synedra_RCC2510_BAXOSW_56602_1	Phatr3_J39274	54.05	0
BAXOSW.orf	Synedra_RCC2510_BAXOSW_56614_1	Phatr3_J39402	46.86	0
BAXOSW.orf	Synedra_RCC2510_BAXOSW_56684_1	Phatr3_J31433	74.71	0
BAXOSW.orf	Synedra_RCC2510_BAXOSW_56730_1	Phatr3_J23497	53.43	0
BAXOSW.orf	Synedra_RCC2510_BAXOSW_56770_1	Phatr3_J9372	68.33	0
BOGT.pep.clean	BOGT2001213_Mallomonas_sp	Phatr3_J12452	66.67	0
BOGT.pep.clean	BOGT2001214_Mallomonas_sp	Phatr3_J12452	66.67	0
BOGT.pep.clean	BOGT2002104_Mallomonas_sp	Phatr3_J44474	49.83	0
BOGT.pep.clean	BOGT2006673_Mallomonas_sp	Phatr3_J38642	52.93	0
BOGT.pep.clean	BOGT2007888_Mallomonas_sp	Phatr3_J228	52.35	0
BOGT.pep.clean	BOGT2007996_Mallomonas_sp	Phatr3_J18826	50.08	0
BOGT.pep.clean	BOGT2011517_Mallomonas_sp	Phatr3_J12095	64.97	0
BOGT.pep.clean	BOGT2011968_Mallomonas_sp	Phatr3_J53964	44.39	0
BOGT.pep.clean	BOGT2012400_Mallomonas_sp	Phatr3_EG00272	67.38	0
BOGT.pep.clean	BOGT2013540_Mallomonas_sp	Phatr3_J52412	56.09	0
BOGT.pep.clean	BOGT2013620_Mallomonas_sp	Phatr3_J30365	52.96	0
BOGT.pep.clean	BOGT2013755_Mallomonas_sp	Phatr3_EG02323	60.43	0
BOGT.pep.clean	BOGT2014467_Mallomonas_sp	Phatr3_J44474	51.72	0
BOGT.pep.clean	BOGT2014507_Mallomonas_sp	Phatr3_J44474	53.64	0
BOGT.pep.clean	BOGT2050945_Mallomonas_sp	Phatr3_J41857	62.3	0
CAAOSW.orf	Shionodiscus_bioculatus_CAAOSW_254_1	Phatr3_EG02207	75.88	0
CAAOSW.orf	Shionodiscus_bioculatus_CAAOSW_515_1	Phatr3_J12095	67.51	0
CAAOSW.orf	Shionodiscus_bioculatus_CAAOSW_1966_1	Phatr3_J30365	65.84	0
CAAOSW.orf	Shionodiscus_bioculatus_CAAOSW_2263_1	Phatr3_J50540	46.75	0
CAAOSW.orf	Shionodiscus_bioculatus_CAAOSW_2524_1	Phatr3_J54405	58.46	0
CAAOSW.orf	Shionodiscus_bioculatus_CAAOSW_2553_1	Phatr3_J10367	63.59	0
CAAOSW.orf	Shionodiscus_bioculatus_CAAOSW_3198_1	Phatr3_J9372	64.81	0
CAAOSW.orf	Shionodiscus_bioculatus_CAAOSW_3492_1	Phatr3_J18197	43.63	0
CAAOSW.orf	Shionodiscus_bioculatus_CAAOSW_4056_1	Phatr3_J11843	69.22	0
CAAOSW.orf	Shionodiscus_bioculatus_CAAOSW_4062_1	Phatr3_J18693	65.54	0
CAAOSW.orf	Shionodiscus_bioculatus_CAAOSW_4210_1	Phatr3_draftJ497	56.78	0
CAAOSW.orf	Shionodiscus_bioculatus_CAAOSW_6224_1	Phatr3_EG02246	62.97	0
CAAOSW.orf	Shionodiscus_bioculatus_CAAOSW_6439_1	Phatr3_J42677	62.22	0
CAAOSW.orf	Shionodiscus_bioculatus_CAAOSW_6625_1	Phatr3_J18197	51.59	0
CAAOSW.orf	Shionodiscus_bioculatus_CAAOSW_6961_1	Phatr3_J38642	62.9	0
CAAOSW.orf	Shionodiscus_bioculatus_CAAOSW_7068_1	Phatr3_J41857	71.63	0
CAAOSW.orf	Shionodiscus_bioculatus_CAAOSW_7844_1	Phatr3_J23497	52.9	0
CAAOSW.orf	Shionodiscus_bioculatus_CAAOSW_8328_1	Phatr3_J20872	63.18	0
CAAOSW.orf	Shionodiscus_bioculatus_CAAOSW_14010_1	Phatr3_EG02512	65.32	0
CAAOSW.orf	Shionodiscus_bioculatus_CAAOSW_16053_1	Phatr3_J18473	62.52	0
CAAOSW.orf	Shionodiscus_bioculatus_CAAOSW_17678_1	Phatr3_EG01907	58.29	0
CAAOSW.orf	Shionodiscus_bioculatus_CAAOSW_20148_1	Phatr3_J10409	42.84	0
CAAOSW.orf	Shionodiscus_bioculatus_CAAOSW_25675_1	Phatr3_EG02585	54.29	0
CAAOSW.orf	Shionodiscus_bioculatus_CAAOSW_31997_1	Phatr3_J10151	54.04	0
CAAOSW.orf	Shionodiscus_bioculatus_CAAOSW_33006_1	Phatr3_J8821	51.81	0
CAAOSW.orf	Shionodiscus_bioculatus_CAAOSW_40720_1	Phatr3_J18826	62.07	0
CAAOSW.orf	Shionodiscus_bioculatus_CAAOSW_49058_1	Phatr3_J22803	55.89	0
CAAOSW.orf	Shionodiscus_bioculatus_CAAOSW_57435_1	Phatr3_J50189	67.16	0
CAAOSW.orf	Shionodiscus_bioculatus_CAAOSW_60794_1	Phatr3_J11674	70.06	0
CAAOSW.orf	Shionodiscus_bioculatus_CAAOSW_61764_1	Phatr3_J45260	51.04	0
CAAOSW.orf	Shionodiscus_bioculatus_CAAOSW_61974_1	Phatr3_J16142	64.85	0
CAAOSW.orf	Shionodiscus_bioculatus_CAAOSW_62401_1	Phatr3_J41659	76.81	0
CAAOSW.orf	Shionodiscus_bioculatus_CAAOSW_62420_1	Phatr3_J1473	62.42	0
CAAOSW.orf	Shionodiscus_bioculatus_CAAOSW_62624_1	Phatr3_J53964	67.75	0
CAAOSW.orf	Shionodiscus_bioculatus_CAAOSW_62641_1	Phatr3_J54017	69.13	0
CAAOSW.orf	Shionodiscus_bioculatus_CAAOSW_62780_1	Phatr3_J9180	47.15	0
CAAOSW.orf	Shionodiscus_bioculatus_CAAOSW_62868_1	Phatr3_EG02328	70.55	0
CAAOSW.orf	Shionodiscus_bioculatus_CAAOSW_63977_1	Phatr3_J43194	57.52	0
CAAOSW.orf	Shionodiscus_bioculatus_CAAOSW_74614_1	Phatr3_J49533	70.54	0
CAAOSW.orf	Shionodiscus_bioculatus_CAAOSW_74714_1	Phatr3_J45656	70.45	0
CAAOSW.orf	Shionodiscus_bioculatus_CAAOSW_74754_1	Phatr3_J228	43.67	0
CAAOSW.orf	Shionodiscus_bioculatus_CAAOSW_74820_1	Phatr3_J21548	55.78	0
CAAOSW.orf	Shionodiscus_bioculatus_CAAOSW_84113_1	Phatr3_J11866	40.18	0
CAAOSW.orf	Shionodiscus_bioculatus_CAAOSW_89788_1	Phatr3_J21548	55.78	0
CAAOSW.orf	Shionodiscus_bioculatus_CAAOSW_97032_1	Phatr3_J14998	79.96	0
CAAOSW.orf	Shionodiscus_bioculatus_CAAOSW_116970_1	Phatr3_J54285	57.92	0
CAAOSW.orf	Shionodiscus_bioculatus_CAAOSW_117034_1	Phatr3_J228	63.86	0
CAAOSW.orf	Shionodiscus_bioculatus_CAAOSW_117059_1	Phatr3_J37916	43.98	0
CAAOSW.orf	Shionodiscus_bioculatus_CAAOSW_126266_1	Phatr3_J9180	45.78	0
CAAOSW.orf	Shionodiscus_bioculatus_CAAOSW_126309_1	Phatr3_J22803	48.91	0
CAAOSW.orf	Shionodiscus_bioculatus_CAAOSW_126328_1	Phatr3_J41351	59.96	0
CAAOSW.orf	Shionodiscus_bioculatus_CAAOSW_135006_1	Phatr3_J39274	54.17	0
CAAOSW.orf	Shionodiscus_bioculatus_CAAOSW_191524_1	Phatr3_J23497	53.96	0
CABOSW.orf	Guinardia_deliculata_CABOSW_517_1	Phatr3_J11866	53.06	0
CABOSW.orf	Guinardia_deliculata_CABOSW_782_1	Phatr3_J10151	49.83	0
CABOSW.orf	Guinardia_deliculata_CABOSW_793_1	Phatr3_J52412	66.88	0
CABOSW.orf	Guinardia_deliculata_CABOSW_1030_1	Phatr3_J43772	44.08	0
CABOSW.orf	Guinardia_deliculata_CABOSW_1677_1	Phatr3_EG02246	69.95	0
CABOSW.orf	Guinardia_deliculata_CABOSW_2045_1	Phatr3_J28245	58.9	0
CABOSW.orf	Guinardia_deliculata_CABOSW_2197_1	Phatr3_J41351	53.57	0
CABOSW.orf	Guinardia_deliculata_CABOSW_2707_1	Phatr3_J14998	54.4	0
CABOSW.orf	Guinardia_deliculata_CABOSW_3061_1	Phatr3_J18826	64.11	0
CABOSW.orf	Guinardia_deliculata_CABOSW_3082_1	Phatr3_J54805	41.09	0
CABOSW.orf	Guinardia_deliculata_CABOSW_3284_1	Phatr3_J30365	70.85	0
CABOSW.orf	Guinardia_deliculata_CABOSW_3736_1	Phatr3_J9180	45.6	0
CABOSW.orf	Guinardia_deliculata_CABOSW_5101_1	Phatr3_J9180	51.46	0
CABOSW.orf	Guinardia_deliculata_CABOSW_5727_1	Phatr3_J52468	48.84	0
CABOSW.orf	Guinardia_deliculata_CABOSW_5797_1	Phatr3_J18826	54.91	0
CABOSW.orf	Guinardia_deliculata_CABOSW_6119_1	Phatr3_J11843	73.3	0
CABOSW.orf	Guinardia_deliculata_CABOSW_9065_1	Phatr3_J18693	50.45	0
CABOSW.orf	Guinardia_deliculata_CABOSW_9326_1	Phatr3_J16210	43.26	0
CABOSW.orf	Guinardia_deliculata_CABOSW_9427_1	Phatr3_J54405	57.49	0
CABOSW.orf	Guinardia_deliculata_CABOSW_9760_1	Phatr3_J49726	55.97	0
CABOSW.orf	Guinardia_deliculata_CABOSW_20169_1	Phatr3_J11674	60.1	0
CABOSW.orf	Guinardia_deliculata_CABOSW_20284_1	Phatr3_J21548	43.45	0
CABOSW.orf	Guinardia_deliculata_CABOSW_20303_1	Phatr3_J53964	54.09	0
CABOSW.orf	Guinardia_deliculata_CABOSW_20507_1	Phatr3_J41857	71.47	0
CABOSW.orf	Guinardia_deliculata_CABOSW_20516_1	Phatr3_J20026	53.76	0
CABOSW.orf	Guinardia_deliculata_CABOSW_20527_1	Phatr3_J18826	55.54	0
CABOSW.orf	Guinardia_deliculata_CABOSW_20571_1	Phatr3_J42677	65.65	0
CABOSW.orf	Guinardia_deliculata_CABOSW_20678_1	Phatr3_J54285	59.5	0
CABOSW.orf	Guinardia_deliculata_CABOSW_20758_1	Phatr3_J22803	54.43	0
CABOSW.orf	Guinardia_deliculata_CABOSW_20941_1	Phatr3_J11674	60.32	0
CABOSW.orf	Guinardia_deliculata_CABOSW_21062_1	Phatr3_J18197	54.18	0
CABOSW.orf	Guinardia_deliculata_CABOSW_24689_1	Phatr3_J37916	43.04	0
CABOSW.orf	Guinardia_deliculata_CABOSW_27629_1	Phatr3_EG02328	72.21	0
CABOSW.orf	Guinardia_deliculata_CABOSW_27639_1	Phatr3_J50189	58.02	0
CABOSW.orf	Guinardia_deliculata_CABOSW_27855_1	Phatr3_J18945	66.43	0
CABOSW.orf	Guinardia_deliculata_CABOSW_27903_1	Phatr3_J10367	54.2	0
CABOSW.orf	Guinardia_deliculata_CABOSW_27938_1	Phatr3_J24610	68.19	0
CABOSW.orf	Guinardia_deliculata_CABOSW_28426_1	Phatr3_J43194	67.47	0
CABOSW.orf	Guinardia_deliculata_CABOSW_28559_1	Phatr3_J22332	59.23	0
CABOSW.orf	Guinardia_deliculata_CABOSW_30867_1	Phatr3_J23497	48.5	0
CABOSW.orf	Guinardia_deliculata_CABOSW_37162_1	Phatr3_J39708	36.31	0
CABOSW.orf	Guinardia_deliculata_CABOSW_48477_1	Phatr3_J44888	62.69	0
CABOSW.orf	Guinardia_deliculata_CABOSW_48578_1	Phatr3_EG02512	58.69	0
CABOSW.orf	Guinardia_deliculata_CABOSW_50865_1	Phatr3_J18826	53.92	0
CABOSW.orf	Guinardia_deliculata_CABOSW_57745_1	Phatr3_J14778	50.9	0
CABOSW.orf	Guinardia_deliculata_CABOSW_67743_1	Phatr3_J228	62.75	0
CABOSW.orf	Guinardia_deliculata_CABOSW_68630_1	Phatr3_J49533	73.44	0
CABOSW.orf	Guinardia_deliculata_CABOSW_68677_1	Phatr3_J46086	45.34	0
CABOSW.orf	Guinardia_deliculata_CABOSW_68846_1	Phatr3_J45260	49.83	0
CABOSW.orf	Guinardia_deliculata_CABOSW_70289_1	Phatr3_J43105	68.75	0
CABOSW.orf	Guinardia_deliculata_CABOSW_70336_1	Phatr3_J20872	56.49	0
CABOSW.orf	Guinardia_deliculata_CABOSW_70750_1	Phatr3_J11615	62.28	0
CABOSW.orf	Guinardia_deliculata_CABOSW_70769_1	Phatr3_J44474	65.26	0
CABOSW.orf	Guinardia_deliculata_CABOSW_70805_1	Phatr3_J43552	57.2	0
CABOSW.orf	Guinardia_deliculata_CABOSW_70932_1	Phatr3_J16222	46.12	0
CABOSW.orf	Guinardia_deliculata_CABOSW_71026_1	Phatr3_J31433	56.37	0
CABOSW.orf	Guinardia_deliculata_CABOSW_71154_1	Phatr3_J9180	49.26	0
CABOSW.orf	Guinardia_deliculata_CABOSW_73577_1	Phatr3_J18693	65.31	0
CABOSW.orf	Guinardia_deliculata_CABOSW_75646_1	Phatr3_EG01907	57.3	0
CABOSW.orf	Guinardia_deliculata_CABOSW_75731_1	Phatr3_J12095	68.83	0
CABOSW.orf	Guinardia_deliculata_CABOSW_75746_1	Phatr3_J21548	47.57	0
CABOSW.orf	Guinardia_deliculata_CABOSW_75748_1	Phatr3_J50540	38.11	0
CABOSW.orf	Guinardia_deliculata_CABOSW_75804_1	Phatr3_EG02207	59.09	0
CABOSW.orf	Guinardia_deliculata_CABOSW_75856_1	Phatr3_EG00272	84.18	0
CABOSW.orf	Guinardia_deliculata_CABOSW_76240_1	Phatr3_J22873	86	0
CABOSW.orf	Guinardia_deliculata_CABOSW_76309_1	Phatr3_J3046	79.71	0
CABOSW.orf	Guinardia_deliculata_CABOSW_76314_1	Phatr3_EG02323	70.71	0
CABOSW.orf	Guinardia_deliculata_CABOSW_76604_1	Phatr3_J54017	74.31	0
CABOSW.orf	Guinardia_deliculata_CABOSW_76653_1	Phatr3_J9372	64.71	0
CABOSW.orf	Guinardia_deliculata_CABOSW_76684_1	Phatr3_J19030	81.96	0
CABOSW.orf	Guinardia_deliculata_CABOSW_76711_1	Phatr3_J9180	51.65	0
CABOSW.orf	Guinardia_deliculata_CABOSW_76738_1	Phatr3_J1473	56.42	0
CACOSW.orf	Pleurosigma_RCC3090_CACOSW_1342_1	Phatr3_J45656	78.5	0
CACOSW.orf	Pleurosigma_RCC3090_CACOSW_1587_1	Phatr3_J14391	62.3	0
CACOSW.orf	Pleurosigma_RCC3090_CACOSW_1657_1	Phatr3_J83	53.9	0
CACOSW.orf	Pleurosigma_RCC3090_CACOSW_1831_1	Phatr3_J44474	67.03	0
CACOSW.orf	Pleurosigma_RCC3090_CACOSW_2114_1	Phatr3_J31433	66.41	0
CACOSW.orf	Pleurosigma_RCC3090_CACOSW_2148_1	Phatr3_J18693	62.37	0
CACOSW.orf	Pleurosigma_RCC3090_CACOSW_2676_1	Phatr3_J3046	70.46	0
CACOSW.orf	Pleurosigma_RCC3090_CACOSW_2710_1	Phatr3_J30365	71.07	0
CACOSW.orf	Pleurosigma_RCC3090_CACOSW_2896_1	Phatr3_J20026	50.35	0
CACOSW.orf	Pleurosigma_RCC3090_CACOSW_2920_1	Phatr3_J39708	42.78	0
CACOSW.orf	Pleurosigma_RCC3090_CACOSW_3332_1	Phatr3_J43052	45.69	0
CACOSW.orf	Pleurosigma_RCC3090_CACOSW_3378_1	Phatr3_J45260	53.2	0
CACOSW.orf	Pleurosigma_RCC3090_CACOSW_3459_1	Phatr3_J54285	57.88	0
CACOSW.orf	Pleurosigma_RCC3090_CACOSW_3484_1	Phatr3_J18197	57.73	0
CACOSW.orf	Pleurosigma_RCC3090_CACOSW_3489_1	Phatr3_J22325	65.93	0
CACOSW.orf	Pleurosigma_RCC3090_CACOSW_4676_1	Phatr3_J43194	66.67	0
CACOSW.orf	Pleurosigma_RCC3090_CACOSW_5371_1	Phatr3_J10151	45.22	0
CACOSW.orf	Pleurosigma_RCC3090_CACOSW_5636_1	Phatr3_EG02207	66.48	0
CACOSW.orf	Pleurosigma_RCC3090_CACOSW_5766_1	Phatr3_J16222	41.45	0
CACOSW.orf	Pleurosigma_RCC3090_CACOSW_6040_1	Phatr3_J41659	70.59	0
CACOSW.orf	Pleurosigma_RCC3090_CACOSW_6118_1	Phatr3_J18693	60.57	0
CACOSW.orf	Pleurosigma_RCC3090_CACOSW_6996_1	Phatr3_J228	69.71	0
CACOSW.orf	Pleurosigma_RCC3090_CACOSW_7279_1	Phatr3_J10367	68.09	0
CACOSW.orf	Pleurosigma_RCC3090_CACOSW_7608_1	Phatr3_J21548	53.66	0
CACOSW.orf	Pleurosigma_RCC3090_CACOSW_7615_1	Phatr3_J31433	50.89	0
CACOSW.orf	Pleurosigma_RCC3090_CACOSW_7630_1	Phatr3_J18197	56.77	0
CACOSW.orf	Pleurosigma_RCC3090_CACOSW_7914_1	Phatr3_J19030	80.38	0
CACOSW.orf	Pleurosigma_RCC3090_CACOSW_8150_1	Phatr3_J21548	46.7	0
CACOSW.orf	Pleurosigma_RCC3090_CACOSW_8344_1	Phatr3_J9180	62.72	0
CACOSW.orf	Pleurosigma_RCC3090_CACOSW_8992_1	Phatr3_J22803	57.1	0
CACOSW.orf	Pleurosigma_RCC3090_CACOSW_9018_1	Phatr3_J44888	67.68	0
CACOSW.orf	Pleurosigma_RCC3090_CACOSW_9401_1	Phatr3_J10151	56.84	0
CACOSW.orf	Pleurosigma_RCC3090_CACOSW_9439_1	Phatr3_J31433	60.86	0
CACOSW.orf	Pleurosigma_RCC3090_CACOSW_9869_1	Phatr3_J45260	54.55	0
CACOSW.orf	Pleurosigma_RCC3090_CACOSW_9925_1	Phatr3_EG01908	71.69	0
CACOSW.orf	Pleurosigma_RCC3090_CACOSW_10002_1	Phatr3_J49936	54.27	0
CACOSW.orf	Pleurosigma_RCC3090_CACOSW_11015_1	Phatr3_J54805	49.37	0
CACOSW.orf	Pleurosigma_RCC3090_CACOSW_11144_1	Phatr3_EG02512	52.84	0
CACOSW.orf	Pleurosigma_RCC3090_CACOSW_11219_1	Phatr3_EG02246	67.07	0
CACOSW.orf	Pleurosigma_RCC3090_CACOSW_13140_1	Phatr3_J18473	66.74	0
CACOSW.orf	Pleurosigma_RCC3090_CACOSW_13245_1	Phatr3_J18197	57.73	0
CACOSW.orf	Pleurosigma_RCC3090_CACOSW_13845_1	Phatr3_J18197	67.08	0
CACOSW.orf	Pleurosigma_RCC3090_CACOSW_13878_1	Phatr3_J50189	58.66	0
CACOSW.orf	Pleurosigma_RCC3090_CACOSW_16206_1	Phatr3_J12095	78.34	0
CACOSW.orf	Pleurosigma_RCC3090_CACOSW_17359_1	Phatr3_J18473	53.61	0
CACOSW.orf	Pleurosigma_RCC3090_CACOSW_18070_1	Phatr3_J11866	53.4	0
CACOSW.orf	Pleurosigma_RCC3090_CACOSW_18646_1	Phatr3_J14403	52.34	0
CACOSW.orf	Pleurosigma_RCC3090_CACOSW_23286_1	Phatr3_J22873	87	0
CACOSW.orf	Pleurosigma_RCC3090_CACOSW_25776_1	Phatr3_EG01907	72.07	0
CACOSW.orf	Pleurosigma_RCC3090_CACOSW_27256_1	Phatr3_J49856	46.69	0
CACOSW.orf	Pleurosigma_RCC3090_CACOSW_28561_1	Phatr3_J50516	61.16	0
CACOSW.orf	Pleurosigma_RCC3090_CACOSW_28680_1	Phatr3_J39708	42.24	0
CACOSW.orf	Pleurosigma_RCC3090_CACOSW_28726_1	Phatr3_J12452	62.55	0
CACOSW.orf	Pleurosigma_RCC3090_CACOSW_28753_1	Phatr3_J14998	54.11	0
CACOSW.orf	Pleurosigma_RCC3090_CACOSW_29709_1	Phatr3_EG00272	88.72	0
CACOSW.orf	Pleurosigma_RCC3090_CACOSW_32098_1	Phatr3_J22353	68.1	0
CACOSW.orf	Pleurosigma_RCC3090_CACOSW_33751_1	Phatr3_J20872	64.94	0
CACOSW.orf	Pleurosigma_RCC3090_CACOSW_46118_1	Phatr3_J39274	60.89	0
CACOSW.orf	Pleurosigma_RCC3090_CACOSW_46996_1	Phatr3_J1473	79.06	0
CACOSW.orf	Pleurosigma_RCC3090_CACOSW_53787_1	Phatr3_J24610	72.44	0
CACOSW.orf	Pleurosigma_RCC3090_CACOSW_56742_1	Phatr3_J42677	68.28	0
CACOSW.orf	Pleurosigma_RCC3090_CACOSW_57012_1	Phatr3_J1534	69.55	0
CACOSW.orf	Pleurosigma_RCC3090_CACOSW_57016_1	Phatr3_J35587	58.93	0
CACOSW.orf	Pleurosigma_RCC3090_CACOSW_57216_1	Phatr3_J41857	79.39	0
CACOSW.orf	Pleurosigma_RCC3090_CACOSW_57226_1	Phatr3_EG02585	56.74	0
CACOSW.orf	Pleurosigma_RCC3090_CACOSW_57699_1	Phatr3_J20872	30.68	0
CACOSW.orf	Pleurosigma_RCC3090_CACOSW_57776_1	Phatr3_draftJ1750	55.74	0
CACOSW.orf	Pleurosigma_RCC3090_CACOSW_57846_1	Phatr3_J228	66.61	0
CACOSW.orf	Pleurosigma_RCC3090_CACOSW_58032_1	Phatr3_J43552	54.36	0
CACOSW.orf	Pleurosigma_RCC3090_CACOSW_61627_1	Phatr3_J1473	62.5	0
CACOSW.orf	Pleurosigma_RCC3090_CACOSW_63761_1	Phatr3_J49726	63.53	0
CACOSW.orf	Pleurosigma_RCC3090_CACOSW_70272_1	Phatr3_J21664	50.59	0
CACOSW.orf	Pleurosigma_RCC3090_CACOSW_81350_1	Phatr3_J41351	55.44	0
CACOSW.orf	Pleurosigma_RCC3090_CACOSW_91141_1	Phatr3_J14778	52.84	0
CACOSW.orf	Pleurosigma_RCC3090_CACOSW_95007_1	Phatr3_J44222	60.94	0
CACOSW.orf	Pleurosigma_RCC3090_CACOSW_95835_1	Phatr3_J18826	65.03	0
CACOSW.orf	Pleurosigma_RCC3090_CACOSW_97206_1	Phatr3_EG02328	76.29	0
CACOSW.orf	Pleurosigma_RCC3090_CACOSW_97488_1	Phatr3_J37916	52.33	0
CACOSW.orf	Pleurosigma_RCC3090_CACOSW_97657_1	Phatr3_J49726	56.82	0
CACOSW.orf	Pleurosigma_RCC3090_CACOSW_98066_1	Phatr3_J49533	69.37	0
CACOSW.orf	Pleurosigma_RCC3090_CACOSW_98069_1	Phatr3_J50540	64.98	0
CACOSW.orf	Pleurosigma_RCC3090_CACOSW_98591_1	Phatr3_EG01908	67.08	0
CACOSW.orf	Pleurosigma_RCC3090_CACOSW_104327_1	Phatr3_J53964	59.29	0
CACOSW.orf	Pleurosigma_RCC3090_CACOSW_105594_1	Phatr3_J23497	56.73	0
CACOSW.orf	Pleurosigma_RCC3090_CACOSW_105786_1	Phatr3_J11674	49.26	0
CACOSW.orf	Pleurosigma_RCC3090_CACOSW_111864_1	Phatr3_J18945	66.14	0
CACOSW.orf	Pleurosigma_RCC3090_CACOSW_111905_1	Phatr3_J54598	62.37	0
CACOSW.orf	Pleurosigma_RCC3090_CACOSW_111906_1	Phatr3_J23497	56.84	0
CACOSW.orf	Pleurosigma_RCC3090_CACOSW_123785_1	Phatr3_J43772	63.33	0
CACOSW.orf	Pleurosigma_RCC3090_CACOSW_123791_1	Phatr3_J31433	58.43	0
CACOSW.orf	Pleurosigma_RCC3090_CACOSW_123797_1	Phatr3_J31433	57.94	0
CACOSW.orf	Pleurosigma_RCC3090_CACOSW_131466_1	Phatr3_J31433	55.47	0
CACOSW.orf	Pleurosigma_RCC3090_CACOSW_131560_1	Phatr3_J21548	48.41	0
CACOSW.orf	Pleurosigma_RCC3090_CACOSW_152100_1	Phatr3_J16142	77.31	0
CACOSW.orf	Pleurosigma_RCC3090_CACOSW_167810_1	Phatr3_EG02289	38.41	0
CACOSW.orf	Pleurosigma_RCC3090_CACOSW_194694_1	Phatr3_J43772	63.33	0
CACOSW.orf	Pleurosigma_RCC3090_CACOSW_194745_1	Phatr3_EG01286	49.17	0
CACOSW.orf	Pleurosigma_RCC3090_CACOSW_194939_1	Phatr3_J44222	64.1	0
CACOSW.orf	Pleurosigma_RCC3090_CACOSW_205227_1	Phatr3_J11843	70.85	0
CACOSW.orf	Pleurosigma_RCC3090_CACOSW_205829_1	Phatr3_J9180	58.7	0
CACOSW.orf	Pleurosigma_RCC3090_CACOSW_205879_1	Phatr3_J1971	55.92	0
CACOSW.orf	Pleurosigma_RCC3090_CACOSW_205933_1	Phatr3_EG02289	36.16	0
CACOSW.orf	Pleurosigma_RCC3090_CACOSW_206567_1	Phatr3_EG01907	74.25	0
CACOSW.orf	Pleurosigma_RCC3090_CACOSW_206589_1	Phatr3_J9372	68.51	0
CACOSW.orf	Pleurosigma_RCC3090_CACOSW_206690_1	Phatr3_EG02323	78.98	0
CACOSW.orf	Pleurosigma_RCC3090_CACOSW_207090_1	Phatr3_J54405	57.34	0
CACOSW.orf	Pleurosigma_RCC3090_CACOSW_207123_1	Phatr3_J18197	64.55	0
CACOSW.orf	Pleurosigma_RCC3090_CACOSW_207791_1	Phatr3_J54405	62.04	0
CADOSW.orf	Navicula_RCC3092_CADOSW_387_1	Phatr3_J46086	49.6	0
CADOSW.orf	Navicula_RCC3092_CADOSW_397_1	Phatr3_J10151	52.75	0
CADOSW.orf	Navicula_RCC3092_CADOSW_623_1	Phatr3_J54805	55.48	0
CADOSW.orf	Navicula_RCC3092_CADOSW_733_1	Phatr3_J45260	54.62	0
CADOSW.orf	Navicula_RCC3092_CADOSW_918_1	Phatr3_J30365	70.44	0
CADOSW.orf	Navicula_RCC3092_CADOSW_1007_1	Phatr3_J19030	83.28	0
CADOSW.orf	Navicula_RCC3092_CADOSW_1423_1	Phatr3_J23497	55.51	0
CADOSW.orf	Navicula_RCC3092_CADOSW_1518_1	Phatr3_J43299	50.71	0
CADOSW.orf	Navicula_RCC3092_CADOSW_1599_1	Phatr3_J21548	61.72	0
CADOSW.orf	Navicula_RCC3092_CADOSW_2071_1	Phatr3_EG02360	51.61	0
CADOSW.orf	Navicula_RCC3092_CADOSW_2223_1	Phatr3_J50516	64.03	0
CADOSW.orf	Navicula_RCC3092_CADOSW_2330_1	Phatr3_J41659	70.71	0
CADOSW.orf	Navicula_RCC3092_CADOSW_2430_1	Phatr3_J23908	76.45	0
CADOSW.orf	Navicula_RCC3092_CADOSW_2497_1	Phatr3_J9180	46.75	0
CADOSW.orf	Navicula_RCC3092_CADOSW_2859_1	Phatr3_J44222	65.83	0
CADOSW.orf	Navicula_RCC3092_CADOSW_3347_1	Phatr3_J49726	55.46	0
CADOSW.orf	Navicula_RCC3092_CADOSW_3691_1	Phatr3_J83	59.71	0
CADOSW.orf	Navicula_RCC3092_CADOSW_3709_1	Phatr3_J10409	40.79	0
CADOSW.orf	Navicula_RCC3092_CADOSW_3718_1	Phatr3_J20026	61.5	0
CADOSW.orf	Navicula_RCC3092_CADOSW_3777_1	Phatr3_J12095	76.86	0
CADOSW.orf	Navicula_RCC3092_CADOSW_4019_1	Phatr3_J44756	56.61	0
CADOSW.orf	Navicula_RCC3092_CADOSW_4051_1	Phatr3_EG02585	59.55	0
CADOSW.orf	Navicula_RCC3092_CADOSW_4064_1	Phatr3_J18945	68.25	0
CADOSW.orf	Navicula_RCC3092_CADOSW_4223_1	Phatr3_J31433	50.83	0
CADOSW.orf	Navicula_RCC3092_CADOSW_4248_1	Phatr3_J50189	64.11	0
CADOSW.orf	Navicula_RCC3092_CADOSW_4303_1	Phatr3_EG02246	65.46	0
CADOSW.orf	Navicula_RCC3092_CADOSW_4366_1	Phatr3_J37916	56.7	0
CADOSW.orf	Navicula_RCC3092_CADOSW_4551_1	Phatr3_J36310	39.37	0
CADOSW.orf	Navicula_RCC3092_CADOSW_4576_1	Phatr3_J44474	67.63	0
CADOSW.orf	Navicula_RCC3092_CADOSW_4603_1	Phatr3_J83	60.89	0
CADOSW.orf	Navicula_RCC3092_CADOSW_4663_1	Phatr3_J10409	56.57	0
CADOSW.orf	Navicula_RCC3092_CADOSW_4713_1	Phatr3_J41857	79.1	0
CADOSW.orf	Navicula_RCC3092_CADOSW_4791_1	Phatr3_J12095	72.6	0
CADOSW.orf	Navicula_RCC3092_CADOSW_4970_1	Phatr3_J14998	65.53	0
CADOSW.orf	Navicula_RCC3092_CADOSW_5429_1	Phatr3_J31433	70.56	0
CADOSW.orf	Navicula_RCC3092_CADOSW_5471_1	Phatr3_J53964	65.47	0
CADOSW.orf	Navicula_RCC3092_CADOSW_6167_1	Phatr3_J21548	50.51	0
CADOSW.orf	Navicula_RCC3092_CADOSW_6220_1	Phatr3_J31433	43.92	0
CADOSW.orf	Navicula_RCC3092_CADOSW_6603_1	Phatr3_J1473	57.56	0
CADOSW.orf	Navicula_RCC3092_CADOSW_6988_1	Phatr3_draftJ497	62.27	0
CADOSW.orf	Navicula_RCC3092_CADOSW_7307_1	Phatr3_J20026	46.23	0
CADOSW.orf	Navicula_RCC3092_CADOSW_7514_1	Phatr3_J20872	67.94	0
CADOSW.orf	Navicula_RCC3092_CADOSW_8027_1	Phatr3_J10367	66.13	0
CADOSW.orf	Navicula_RCC3092_CADOSW_8094_1	Phatr3_J23497	56.34	0
CADOSW.orf	Navicula_RCC3092_CADOSW_8103_1	Phatr3_J1534	69.89	0
CADOSW.orf	Navicula_RCC3092_CADOSW_8390_1	Phatr3_J47805	47.54	0
CADOSW.orf	Navicula_RCC3092_CADOSW_8499_1	Phatr3_J10409	42.24	0
CADOSW.orf	Navicula_RCC3092_CADOSW_8645_1	Phatr3_EG02512	37.81	0
CADOSW.orf	Navicula_RCC3092_CADOSW_9405_1	Phatr3_J54285	63.17	0
CADOSW.orf	Navicula_RCC3092_CADOSW_9702_1	Phatr3_J12452	69.1	0
CADOSW.orf	Navicula_RCC3092_CADOSW_9717_1	Phatr3_J16421	59.8	0
CADOSW.orf	Navicula_RCC3092_CADOSW_10509_1	Phatr3_EG02360	67.93	0
CADOSW.orf	Navicula_RCC3092_CADOSW_10675_1	Phatr3_J18473	58.33	0
CADOSW.orf	Navicula_RCC3092_CADOSW_11941_1	Phatr3_EG01908	63.12	0
CADOSW.orf	Navicula_RCC3092_CADOSW_12320_1	Phatr3_J22629	55.89	0
CADOSW.orf	Navicula_RCC3092_CADOSW_12949_1	Phatr3_EG02289	40.18	0
CADOSW.orf	Navicula_RCC3092_CADOSW_13732_1	Phatr3_J22873	89.44	0
CADOSW.orf	Navicula_RCC3092_CADOSW_14678_1	Phatr3_J16210	53.89	0
CADOSW.orf	Navicula_RCC3092_CADOSW_15960_1	Phatr3_EG02328	73.86	0
CADOSW.orf	Navicula_RCC3092_CADOSW_17288_1	Phatr3_J228	71.83	0
CADOSW.orf	Navicula_RCC3092_CADOSW_20710_1	Phatr3_J16222	48.78	0
CADOSW.orf	Navicula_RCC3092_CADOSW_23184_1	Phatr3_J24610	72.42	0
CADOSW.orf	Navicula_RCC3092_CADOSW_23306_1	Phatr3_J39402	58.08	0
CADOSW.orf	Navicula_RCC3092_CADOSW_23418_1	Phatr3_J1764	48.02	0
CADOSW.orf	Navicula_RCC3092_CADOSW_23436_1	Phatr3_J36976	65.18	0
CADOSW.orf	Navicula_RCC3092_CADOSW_27267_1	Phatr3_J21548	48.29	0
CADOSW.orf	Navicula_RCC3092_CADOSW_27490_1	Phatr3_EG01286	58.18	0
CADOSW.orf	Navicula_RCC3092_CADOSW_28919_1	Phatr3_J11674	56.39	0
CADOSW.orf	Navicula_RCC3092_CADOSW_29026_1	Phatr3_J46639	37.82	0
CADOSW.orf	Navicula_RCC3092_CADOSW_29051_1	Phatr3_draftJ18	61.39	0
CADOSW.orf	Navicula_RCC3092_CADOSW_29440_1	Phatr3_EG02360	66.5	0
CADOSW.orf	Navicula_RCC3092_CADOSW_29486_1	Phatr3_J18693	61.21	0
CADOSW.orf	Navicula_RCC3092_CADOSW_29611_1	Phatr3_J22325	65.26	0
CADOSW.orf	Navicula_RCC3092_CADOSW_29614_1	Phatr3_J49533	76	0
CADOSW.orf	Navicula_RCC3092_CADOSW_29625_1	Phatr3_J16222	40.13	0
CADOSW.orf	Navicula_RCC3092_CADOSW_29694_1	Phatr3_J10409	40.37	0
CADOSW.orf	Navicula_RCC3092_CADOSW_30042_1	Phatr3_J54017	76.1	0
CADOSW.orf	Navicula_RCC3092_CADOSW_30120_1	Phatr3_J18197	59.2	0
CADOSW.orf	Navicula_RCC3092_CADOSW_30123_1	Phatr3_J22803	62.3	0
CADOSW.orf	Navicula_RCC3092_CADOSW_30145_1	Phatr3_J44888	71.4	0
CADOSW.orf	Navicula_RCC3092_CADOSW_30152_1	Phatr3_J14391	63.19	0
CADOSW.orf	Navicula_RCC3092_CADOSW_30192_1	Phatr3_J3046	67.81	0
CADOSW.orf	Navicula_RCC3092_CADOSW_32580_1	Phatr3_J18473	54.41	0
CADOSW.orf	Navicula_RCC3092_CADOSW_34807_1	Phatr3_J49936	63.12	0
CADOSW.orf	Navicula_RCC3092_CADOSW_36460_1	Phatr3_J43105	72.49	0
CADOSW.orf	Navicula_RCC3092_CADOSW_38054_1	Phatr3_J54405	59.28	0
CADOSW.orf	Navicula_RCC3092_CADOSW_39164_1	Phatr3_J35587	59.58	0
CADOSW.orf	Navicula_RCC3092_CADOSW_39231_1	Phatr3_J11843	80.47	0
CADOSW.orf	Navicula_RCC3092_CADOSW_39409_1	Phatr3_J54805	47.71	0
CADOSW.orf	Navicula_RCC3092_CADOSW_40144_1	Phatr3_J21548	40.16	0
CADOSW.orf	Navicula_RCC3092_CADOSW_40497_1	Phatr3_J41351	63.04	0
CADOSW.orf	Navicula_RCC3092_CADOSW_40619_1	Phatr3_J45656	70.17	0
CADOSW.orf	Navicula_RCC3092_CADOSW_40762_1	Phatr3_J43552	49.26	0
CADOSW.orf	Navicula_RCC3092_CADOSW_40911_1	Phatr3_J8821	48.75	0
CADOSW.orf	Navicula_RCC3092_CADOSW_41013_1	Phatr3_J18197	65.53	0
CADOSW.orf	Navicula_RCC3092_CADOSW_41081_1	Phatr3_EG01286	61.8	0
CADOSW.orf	Navicula_RCC3092_CADOSW_41127_1	Phatr3_J9180	64.88	0
CADOSW.orf	Navicula_RCC3092_CADOSW_41142_1	Phatr3_EG02611	66.86	0
CADOSW.orf	Navicula_RCC3092_CADOSW_41426_1	Phatr3_EG01907	62.5	0
CADOSW.orf	Navicula_RCC3092_CADOSW_41454_1	Phatr3_J11866	55.53	0
CADOSW.orf	Navicula_RCC3092_CADOSW_47038_1	Phatr3_J38642	68.58	0
CADOSW.orf	Navicula_RCC3092_CADOSW_49461_1	Phatr3_J16142	77.61	0
CADOSW.orf	Navicula_RCC3092_CADOSW_54169_1	Phatr3_J49073	56.05	0
CADOSW.orf	Navicula_RCC3092_CADOSW_63690_1	Phatr3_J11615	77.82	0
CADOSW.orf	Navicula_RCC3092_CADOSW_63869_1	Phatr3_J12452	67.93	0
CADOSW.orf	Navicula_RCC3092_CADOSW_68188_1	Phatr3_J55090	60.89	0
CADOSW.orf	Navicula_RCC3092_CADOSW_81754_1	Phatr3_J9372	71.73	0
CADOSW.orf	Navicula_RCC3092_CADOSW_88072_1	Phatr3_J50540	63.56	0
CADOSW.orf	Navicula_RCC3092_CADOSW_88563_1	Phatr3_J18826	59.55	0
CADOSW.orf	Navicula_RCC3092_CADOSW_88596_1	Phatr3_EG01908	69.2	0
CADOSW.orf	Navicula_RCC3092_CADOSW_88607_1	Phatr3_EG00272	87.23	0
CADOSW.orf	Navicula_RCC3092_CADOSW_88829_1	Phatr3_EG02207	68.37	0
CADOSW.orf	Navicula_RCC3092_CADOSW_88833_1	Phatr3_EG02289	38.67	0
CADOSW.orf	Navicula_RCC3092_CADOSW_89207_1	Phatr3_J43772	54.31	0
CADOSW.orf	Navicula_RCC3092_CADOSW_89487_1	Phatr3_EG02512	68.75	0
CADOSW.orf	Navicula_RCC3092_CADOSW_89553_1	Phatr3_EG02323	79.09	0
CADOSW.orf	Navicula_RCC3092_CADOSW_89651_1	Phatr3_J39708	45.36	0
CADOSW.orf	Navicula_RCC3092_CADOSW_89968_1	Phatr3_J22353	66.28	0
CAFOSW.orf	Haslea_RCC2677_CAFOSW_116_1	Phatr3_J49726	52.5	0
CAFOSW.orf	Haslea_RCC2677_CAFOSW_329_1	Phatr3_J38642	58.26	0
CAFOSW.orf	Haslea_RCC2677_CAFOSW_623_1	Phatr3_EG02227	56.65	0
CAFOSW.orf	Haslea_RCC2677_CAFOSW_645_1	Phatr3_J23472	54.42	0
CAFOSW.orf	Haslea_RCC2677_CAFOSW_943_1	Phatr3_J54805	55.17	0
CAFOSW.orf	Haslea_RCC2677_CAFOSW_1051_1	Phatr3_J1473	63.7	0
CAFOSW.orf	Haslea_RCC2677_CAFOSW_1422_1	Phatr3_J10409	52.21	0
CAFOSW.orf	Haslea_RCC2677_CAFOSW_1456_1	Phatr3_J44888	67.74	0
CAFOSW.orf	Haslea_RCC2677_CAFOSW_1613_1	Phatr3_J18197	56.89	0
CAFOSW.orf	Haslea_RCC2677_CAFOSW_1876_1	Phatr3_draftJ1806	58.26	0
CAFOSW.orf	Haslea_RCC2677_CAFOSW_1886_1	Phatr3_J31433	62.95	0
CAFOSW.orf	Haslea_RCC2677_CAFOSW_2049_1	Phatr3_EG02207	73.37	0
CAFOSW.orf	Haslea_RCC2677_CAFOSW_2057_1	Phatr3_J11615	80.22	0
CAFOSW.orf	Haslea_RCC2677_CAFOSW_2112_1	Phatr3_J10151	52.21	0
CAFOSW.orf	Haslea_RCC2677_CAFOSW_2360_1	Phatr3_J22803	43.42	0
CAFOSW.orf	Haslea_RCC2677_CAFOSW_2500_1	Phatr3_J53964	64.13	0
CAFOSW.orf	Haslea_RCC2677_CAFOSW_2566_1	Phatr3_J50146	64.62	0
CAFOSW.orf	Haslea_RCC2677_CAFOSW_2622_1	Phatr3_J43052	55.2	0
CAFOSW.orf	Haslea_RCC2677_CAFOSW_2824_1	Phatr3_J11866	54.18	0
CAFOSW.orf	Haslea_RCC2677_CAFOSW_2868_1	Phatr3_J9180	39.19	0
CAFOSW.orf	Haslea_RCC2677_CAFOSW_3299_1	Phatr3_J22353	51.33	0
CAFOSW.orf	Haslea_RCC2677_CAFOSW_3305_1	Phatr3_J11674	56.9	0
CAFOSW.orf	Haslea_RCC2677_CAFOSW_3394_1	Phatr3_J41351	58.33	0
CAFOSW.orf	Haslea_RCC2677_CAFOSW_3609_1	Phatr3_J22353	51.24	0
CAFOSW.orf	Haslea_RCC2677_CAFOSW_3679_1	Phatr3_J43105	66.98	0
CAFOSW.orf	Haslea_RCC2677_CAFOSW_3906_1	Phatr3_J18826	65.41	0
CAFOSW.orf	Haslea_RCC2677_CAFOSW_4025_1	Phatr3_J23908	80.71	0
CAFOSW.orf	Haslea_RCC2677_CAFOSW_4059_1	Phatr3_J11843	77.43	0
CAFOSW.orf	Haslea_RCC2677_CAFOSW_4297_1	Phatr3_EG02611	65.18	0
CAFOSW.orf	Haslea_RCC2677_CAFOSW_4461_1	Phatr3_J18945	62.01	0
CAFOSW.orf	Haslea_RCC2677_CAFOSW_5184_1	Phatr3_J43552	51.32	0
CAFOSW.orf	Haslea_RCC2677_CAFOSW_5244_1	Phatr3_draftJ18	54.86	0
CAFOSW.orf	Haslea_RCC2677_CAFOSW_5434_1	Phatr3_J20872	64.05	0
CAFOSW.orf	Haslea_RCC2677_CAFOSW_5966_1	Phatr3_J11615	80.73	0
CAFOSW.orf	Haslea_RCC2677_CAFOSW_6242_1	Phatr3_J22803	57.08	0
CAFOSW.orf	Haslea_RCC2677_CAFOSW_6717_1	Phatr3_J49985	70.57	0
CAFOSW.orf	Haslea_RCC2677_CAFOSW_7317_1	Phatr3_J50540	60.12	0
CAFOSW.orf	Haslea_RCC2677_CAFOSW_7591_1	Phatr3_EG02246	65.7	0
CAFOSW.orf	Haslea_RCC2677_CAFOSW_8400_1	Phatr3_J31433	53.7	0
CAFOSW.orf	Haslea_RCC2677_CAFOSW_8401_1	Phatr3_J31433	52.43	0
CAFOSW.orf	Haslea_RCC2677_CAFOSW_8434_1	Phatr3_J21664	50.9	0
CAFOSW.orf	Haslea_RCC2677_CAFOSW_8566_1	Phatr3_J18826	65.41	0
CAFOSW.orf	Haslea_RCC2677_CAFOSW_8590_1	Phatr3_EG02585	53.93	0
CAFOSW.orf	Haslea_RCC2677_CAFOSW_8593_1	Phatr3_J43052	49.65	0
CAFOSW.orf	Haslea_RCC2677_CAFOSW_10234_1	Phatr3_J14403	49.85	0
CAFOSW.orf	Haslea_RCC2677_CAFOSW_10279_1	Phatr3_J14391	51.28	0
CAFOSW.orf	Haslea_RCC2677_CAFOSW_10370_1	Phatr3_J39274	51.07	0
CAFOSW.orf	Haslea_RCC2677_CAFOSW_10618_1	Phatr3_J37916	48.66	0
CAFOSW.orf	Haslea_RCC2677_CAFOSW_10661_1	Phatr3_J42677	67.05	0
CAFOSW.orf	Haslea_RCC2677_CAFOSW_10753_1	Phatr3_EG02289	42.46	0
CAFOSW.orf	Haslea_RCC2677_CAFOSW_11362_1	Phatr3_J18945	66.11	0
CAFOSW.orf	Haslea_RCC2677_CAFOSW_12373_1	Phatr3_J18693	54.34	0
CAFOSW.orf	Haslea_RCC2677_CAFOSW_12665_1	Phatr3_J12095	69.56	0
CAFOSW.orf	Haslea_RCC2677_CAFOSW_12956_1	Phatr3_J30365	74.86	0
CAFOSW.orf	Haslea_RCC2677_CAFOSW_14078_1	Phatr3_EG02289	42.09	0
CAFOSW.orf	Haslea_RCC2677_CAFOSW_14154_1	Phatr3_J10367	69.66	0
CAFOSW.orf	Haslea_RCC2677_CAFOSW_14260_1	Phatr3_EG01907	64.27	0
CAFOSW.orf	Haslea_RCC2677_CAFOSW_14332_1	Phatr3_J49533	75.45	0
CAFOSW.orf	Haslea_RCC2677_CAFOSW_14412_1	Phatr3_J43194	71.83	0
CAFOSW.orf	Haslea_RCC2677_CAFOSW_22842_1	Phatr3_J44474	69.03	0
CAFOSW.orf	Haslea_RCC2677_CAFOSW_26939_1	Phatr3_J50072	69.93	0
CAFOSW.orf	Haslea_RCC2677_CAFOSW_30848_1	Phatr3_EG02323	79.82	0
CAFOSW.orf	Haslea_RCC2677_CAFOSW_31042_1	Phatr3_J9180	54.98	0
CAFOSW.orf	Haslea_RCC2677_CAFOSW_41236_1	Phatr3_J43105	69.53	0
CAFOSW.orf	Haslea_RCC2677_CAFOSW_43696_1	Phatr3_EG02207	74.21	0
CAFOSW.orf	Haslea_RCC2677_CAFOSW_54045_1	Phatr3_J53964	67.93	0
CAFOSW.orf	Haslea_RCC2677_CAFOSW_59043_1	Phatr3_EG01907	64.27	0
CAFOSW.orf	Haslea_RCC2677_CAFOSW_60913_1	Phatr3_J50072	67.65	0
CAFOSW.orf	Haslea_RCC2677_CAFOSW_64355_1	Phatr3_J54285	65.68	0
CAFOSW.orf	Haslea_RCC2677_CAFOSW_64695_1	Phatr3_J44222	64.76	0
CAFOSW.orf	Haslea_RCC2677_CAFOSW_65925_1	Phatr3_EG02585	54.3	0
CAFOSW.orf	Haslea_RCC2677_CAFOSW_66468_1	Phatr3_J43772	51.34	0
CAFOSW.orf	Haslea_RCC2677_CAFOSW_66824_1	Phatr3_J50189	61.98	0
CAFOSW.orf	Haslea_RCC2677_CAFOSW_67371_1	Phatr3_J18197	53.31	0
CAFOSW.orf	Haslea_RCC2677_CAFOSW_69168_1	Phatr3_J9180	39.11	0
CAFOSW.orf	Haslea_RCC2677_CAFOSW_74965_1	Phatr3_J43194	63.51	0
CAFOSW.orf	Haslea_RCC2677_CAFOSW_75002_1	Phatr3_J49533	75.94	0
CAFOSW.orf	Haslea_RCC2677_CAFOSW_75071_1	Phatr3_J41659	70.93	0
CAFOSW.orf	Haslea_RCC2677_CAFOSW_75142_1	Phatr3_J18473	52.94	0
CAFOSW.orf	Haslea_RCC2677_CAFOSW_75153_1	Phatr3_J31433	59.31	0
CAFOSW.orf	Haslea_RCC2677_CAFOSW_75164_1	Phatr3_J22873	77.51	0
CAFOSW.orf	Haslea_RCC2677_CAFOSW_75189_1	Phatr3_J21548	46.89	0
CAFOSW.orf	Haslea_RCC2677_CAFOSW_75209_1	Phatr3_EG02360	72.42	0
CAFOSW.orf	Haslea_RCC2677_CAFOSW_75233_1	Phatr3_EG02360	70.02	0
CAFOSW.orf	Haslea_RCC2677_CAFOSW_75317_1	Phatr3_J44222	64.77	0
CAFOSW.orf	Haslea_RCC2677_CAFOSW_75340_1	Phatr3_EG02328	75.41	0
CAFOSW.orf	Haslea_RCC2677_CAFOSW_75363_1	Phatr3_J54017	74.29	0
CAFOSW.orf	Haslea_RCC2677_CAFOSW_75375_1	Phatr3_EG01907	72.54	0
CAFOSW.orf	Haslea_RCC2677_CAFOSW_75401_1	Phatr3_J49936	59.84	0
CAFOSW.orf	Haslea_RCC2677_CAFOSW_75788_1	Phatr3_J36976	59.67	0
CAFOSW.orf	Haslea_RCC2677_CAFOSW_76163_1	Phatr3_J41857	74.59	0
CAFOSW.orf	Haslea_RCC2677_CAFOSW_76339_1	Phatr3_J1534	67.15	0
CAFOSW.orf	Haslea_RCC2677_CAFOSW_76359_1	Phatr3_J23497	55.15	0
CAFOSW.orf	Haslea_RCC2677_CAFOSW_76413_1	Phatr3_J21664	45.93	0
CAFOSW.orf	Haslea_RCC2677_CAFOSW_76428_1	Phatr3_J21548	57.92	0
CAFOSW.orf	Haslea_RCC2677_CAFOSW_76501_1	Phatr3_J83	56.38	0
CAFOSW.orf	Haslea_RCC2677_CAFOSW_76548_1	Phatr3_draftJ497	57.06	0
CAFOSW.orf	Haslea_RCC2677_CAFOSW_76624_1	Phatr3_J20026	57.61	0
CAFOSW.orf	Haslea_RCC2677_CAFOSW_76714_1	Phatr3_J22325	57.9	0
CAFOSW.orf	Haslea_RCC2677_CAFOSW_76836_1	Phatr3_draftJ1613	51.86	0
CAGOSW.orf	Minidiscus_RCC1721_CAGOSW_707_1	Phatr3_J53964	56.06	0
CAGOSW.orf	Minidiscus_RCC1721_CAGOSW_756_1	Phatr3_J54017	72.35	0
CAGOSW.orf	Minidiscus_RCC1721_CAGOSW_827_1	Phatr3_J22803	56.63	0
CAGOSW.orf	Minidiscus_RCC1721_CAGOSW_1032_1	Phatr3_EG00272	83.23	0
CAGOSW.orf	Minidiscus_RCC1721_CAGOSW_1477_1	Phatr3_J1534	52.09	0
CAGOSW.orf	Minidiscus_RCC1721_CAGOSW_1555_1	Phatr3_J50075	51.44	0
CAGOSW.orf	Minidiscus_RCC1721_CAGOSW_1583_1	Phatr3_EG01961	34.86	0
CAGOSW.orf	Minidiscus_RCC1721_CAGOSW_1663_1	Phatr3_J49533	72.62	0
CAGOSW.orf	Minidiscus_RCC1721_CAGOSW_1798_1	Phatr3_J50516	50.13	0
CAGOSW.orf	Minidiscus_RCC1721_CAGOSW_1830_1	Phatr3_J10409	38.06	0
CAGOSW.orf	Minidiscus_RCC1721_CAGOSW_1915_1	Phatr3_EG02246	63.17	0
CAGOSW.orf	Minidiscus_RCC1721_CAGOSW_1943_1	Phatr3_J54285	57.02	0
CAGOSW.orf	Minidiscus_RCC1721_CAGOSW_2020_1	Phatr3_J37916	45.2	0
CAGOSW.orf	Minidiscus_RCC1721_CAGOSW_2040_1	Phatr3_J20872	51.1	0
CAGOSW.orf	Minidiscus_RCC1721_CAGOSW_2256_1	Phatr3_J18945	50.57	0
CAGOSW.orf	Minidiscus_RCC1721_CAGOSW_2593_1	Phatr3_EG02328	73.05	0
CAGOSW.orf	Minidiscus_RCC1721_CAGOSW_2851_1	Phatr3_J21548	55.86	0
CAGOSW.orf	Minidiscus_RCC1721_CAGOSW_3097_1	Phatr3_J18693	54.39	0
CAGOSW.orf	Minidiscus_RCC1721_CAGOSW_3279_1	Phatr3_J228	43.12	0
CAGOSW.orf	Minidiscus_RCC1721_CAGOSW_3336_1	Phatr3_J23497	48.7	0
CAGOSW.orf	Minidiscus_RCC1721_CAGOSW_3382_1	Phatr3_J49936	53.18	0
CAGOSW.orf	Minidiscus_RCC1721_CAGOSW_3567_1	Phatr3_J11674	52.59	0
CAGOSW.orf	Minidiscus_RCC1721_CAGOSW_3585_1	Phatr3_EG02585	51.59	0
CAGOSW.orf	Minidiscus_RCC1721_CAGOSW_3655_1	Phatr3_J228	54.9	0
CAGOSW.orf	Minidiscus_RCC1721_CAGOSW_3832_1	Phatr3_EG02611	66.45	0
CAGOSW.orf	Minidiscus_RCC1721_CAGOSW_4003_1	Phatr3_J30365	65.03	0
CAGOSW.orf	Minidiscus_RCC1721_CAGOSW_4136_1	Phatr3_J16421	56.65	0
CAGOSW.orf	Minidiscus_RCC1721_CAGOSW_4373_1	Phatr3_EG02323	76.26	0
CAGOSW.orf	Minidiscus_RCC1721_CAGOSW_4399_1	Phatr3_EG02207	61.08	0
CAGOSW.orf	Minidiscus_RCC1721_CAGOSW_4420_1	Phatr3_J18826	58.33	0
CAGOSW.orf	Minidiscus_RCC1721_CAGOSW_4440_1	Phatr3_J12095	63.61	0
CAGOSW.orf	Minidiscus_RCC1721_CAGOSW_4614_1	Phatr3_J50540	44.53	0
CAGOSW.orf	Minidiscus_RCC1721_CAGOSW_5064_1	Phatr3_J43772	42.89	0
CAGOSW.orf	Minidiscus_RCC1721_CAGOSW_5311_1	Phatr3_J21664	42.45	0
CAGOSW.orf	Minidiscus_RCC1721_CAGOSW_5438_1	Phatr3_J11843	65.39	0
CAGOSW.orf	Minidiscus_RCC1721_CAGOSW_5484_1	Phatr3_J1473	58.04	0
CAGOSW.orf	Minidiscus_RCC1721_CAGOSW_5586_1	Phatr3_J54405	57.74	0
CAGOSW.orf	Minidiscus_RCC1721_CAGOSW_5715_1	Phatr3_J24610	66.5	0
CAGOSW.orf	Minidiscus_RCC1721_CAGOSW_5972_1	Phatr3_EG02512	62.92	0
CAGOSW.orf	Minidiscus_RCC1721_CAGOSW_5993_1	Phatr3_J54805	43.01	0
CAGOSW.orf	Minidiscus_RCC1721_CAGOSW_6396_1	Phatr3_J49726	49.93	0
CAGOSW.orf	Minidiscus_RCC1721_CAGOSW_6917_1	Phatr3_J16142	63.79	0
CAGOSW.orf	Minidiscus_RCC1721_CAGOSW_7016_1	Phatr3_J41659	77.25	0
CAGOSW.orf	Minidiscus_RCC1721_CAGOSW_7296_1	Phatr3_J12095	63.69	0
CAGOSW.orf	Minidiscus_RCC1721_CAGOSW_8694_1	Phatr3_J228	53.08	0
CAGOSW.orf	Minidiscus_RCC1721_CAGOSW_9087_1	Phatr3_J14998	63.38	0
CAGOSW.orf	Minidiscus_RCC1721_CAGOSW_9111_1	Phatr3_J22803	48.1	0
CAGOSW.orf	Minidiscus_RCC1721_CAGOSW_9168_1	Phatr3_J8821	50.78	0
CAGOSW.orf	Minidiscus_RCC1721_CAGOSW_9174_1	Phatr3_J31433	58.77	0
CAGOSW.orf	Minidiscus_RCC1721_CAGOSW_9222_1	Phatr3_J8987	51.62	0
CAGOSW.orf	Minidiscus_RCC1721_CAGOSW_9401_1	Phatr3_J22629	47.18	0
CAGOSW.orf	Minidiscus_RCC1721_CAGOSW_10046_1	Phatr3_J9372	65.35	0
CAGOSW.orf	Minidiscus_RCC1721_CAGOSW_10062_1	Phatr3_J45656	67.7	0
CAGOSW.orf	Minidiscus_RCC1721_CAGOSW_10077_1	Phatr3_J18197	53.65	0
CAGOSW.orf	Minidiscus_RCC1721_CAGOSW_10079_1	Phatr3_J16142	71.02	0
CAGOSW.orf	Minidiscus_RCC1721_CAGOSW_10963_1	Phatr3_J10367	54.28	0
CAGOSW.orf	Minidiscus_RCC1721_CAGOSW_10968_1	Phatr3_J18473	56.61	0
CAGOSW.orf	Minidiscus_RCC1721_CAGOSW_13306_1	Phatr3_J22873	84.82	0
CAGOSW.orf	Minidiscus_RCC1721_CAGOSW_15068_1	Phatr3_J41351	55.95	0
CAGOSW.orf	Minidiscus_RCC1721_CAGOSW_29867_1	Phatr3_J46086	43.27	0
CAGOSW.orf	Minidiscus_RCC1721_CAGOSW_29933_1	Phatr3_J10151	45.29	0
CAGOSW.orf	Minidiscus_RCC1721_CAGOSW_33376_1	Phatr3_J50189	55.52	0
CAGOSW.orf	Minidiscus_RCC1721_CAGOSW_57699_1	Phatr3_J1534	56.93	0
CAGOSW.orf	Minidiscus_RCC1721_CAGOSW_86803_1	Phatr3_J12095	63.97	0
CAGOSW.orf	Minidiscus_RCC1721_CAGOSW_86895_1	Phatr3_J54285	57.02	0
CAGOSW.orf	Minidiscus_RCC1721_CAGOSW_87373_1	Phatr3_J38642	55.74	0
CAGOSW.orf	Minidiscus_RCC1721_CAGOSW_87471_1	Phatr3_EG01907	59.03	0
CAGOSW.orf	Minidiscus_RCC1721_CAGOSW_87574_1	Phatr3_J43552	58.35	0
CAGOSW.orf	Minidiscus_RCC1721_CAGOSW_87598_1	Phatr3_J44888	63.1	0
CAGOSW.orf	Minidiscus_RCC1721_CAGOSW_87733_1	Phatr3_J41857	73.24	0
CAGOSW.orf	Minidiscus_RCC1721_CAGOSW_87749_1	Phatr3_J38642	51.31	0
CAGOSW.orf	Minidiscus_RCC1721_CAGOSW_88052_1	Phatr3_J45260	49.92	0
CAGOSW.orf	Minidiscus_RCC1721_CAGOSW_88144_1	Phatr3_J10409	41.04	0
CAGOSW.orf	Minidiscus_RCC1721_CAGOSW_88454_1	Phatr3_J9180	53.8	0
CCMP2097_all	CCMP2097_460295	Phatr3_EG02246	60	0
CCMP2097_all	CCMP2097_463759	Phatr3_J9180	32.54	0
CCMP2097_all	CCMP2097_463980	Phatr3_J54285	35.44	0
CCMP2097_all	CCMP2097_483380	Phatr3_J41857	50.97	0
CCMP2097_all	CCMP2097_484553	Phatr3_J11674	47.42	0
CCMP2097_all	CCMP2097_465452	Phatr3_J38642	46.99	0
CCMP2097_all	CCMP2097_622919	Phatr3_J18826	38.14	0
CCMP2097_all	CCMP2097_470840	Phatr3_J228	46.26	0
CCMP2097_all	CCMP2097_474109	Phatr3_J54805	37.02	0
CCMP2097_all	CCMP2097_521778	Phatr3_J41659	62.63	0
CCMP2097_all	CCMP2097_522476	Phatr3_EG02611	45.47	0
CCMP2097_all	CCMP2097_531693	Phatr3_EG02611	41.85	0
CCMP2097_all	CCMP2097_532747	Phatr3_J20872	32.21	0
CCMP2097_all	CCMP2097_554798	Phatr3_J18197	37.83	0
CCMP2097_all	CCMP2097_555545	Phatr3_J228	41.04	0
CCMP2097_all	CCMP2097_587692	Phatr3_J30365	47.2	0
CCMP2097_all	CCMP2097_589925	Phatr3_J49533	58.02	0
CCMP2097_all	CCMP2097_582752	Phatr3_J10151	35.4	0
CCMP2097_all	CCMP2097_430805	Phatr3_EG02207	50.69	0
CCMP2097_all	CCMP2097_432363	Phatr3_J9372	46.28	0
CCMP2097_all	CCMP2097_432575	Phatr3_J12095	50.79	0
CCMP2097_all	CCMP2097_436352	Phatr3_J12452	50.18	0
CCMP2097_all	CCMP2097_438732	Phatr3_J53964	42.97	0
CCMP2097_all	CCMP2097_84971	Phatr3_EG02611	47.15	0
CCMP2293_all	1651082	Phatr3_J44474	38.23	0
CCMP2293_all	1877140	Phatr3_J228	37.8	0
CCMP2298_all	CCMP2298_450624	Phatr3_J228	51.26	0
CCMP2298_all	CCMP2298_443280	Phatr3_EG02246	61.96	0
CCMP2298_all	CCMP2298_413731	Phatr3_J38642	49.84	0
CCMP2298_all	CCMP2298_3792	Phatr3_J53964	44.61	0
CCMP2298_all	CCMP2298_332421	Phatr3_J12452	62.17	0
CCMP2298_all	CCMP2298_332378	Phatr3_J49533	62.29	0
CCMP2436_all	CCMP2436_1062554	Phatr3_J30365	48.15	0
CCMP2436_all	CCMP2436_595685	Phatr3_EG02328	53.82	0
CCMP2436_all	CCMP2436_598103	Phatr3_J18197	33.66	0
Chaetoceros-affinis-CCMP159.pep.fa	CAMPEP_0187020312	Phatr3_J45656	69.98	0
Chaetoceros-affinis-CCMP159.pep.fa	CAMPEP_0187023008	Phatr3_draftJ18	58.2	0
Chaetoceros-affinis-CCMP159.pep.fa	CAMPEP_0187022478	Phatr3_J50189	59.57	0
Chaetoceros-affinis-CCMP159.pep.fa	CAMPEP_0187020548	Phatr3_J22873	87.84	0
Chaetoceros-affinis-CCMP159.pep.fa	CAMPEP_0187021230	Phatr3_J21548	47.16	0
Chaetoceros-affinis-CCMP159.pep.fa	CAMPEP_0187038514	Phatr3_J43194	63.88	0
Chaetoceros-affinis-CCMP159.pep.fa	CAMPEP_0187024926	Phatr3_J54805	43.71	0
Chaetoceros-affinis-CCMP159.pep.fa	CAMPEP_0187014494	Phatr3_J22353	52.95	0
Chaetoceros-affinis-CCMP159.pep.fa	CAMPEP_0187014702	Phatr3_J39708	41.84	0
Chaetoceros-affinis-CCMP159.pep.fa	CAMPEP_0187014994	Phatr3_J3046	79.59	0
Chaetoceros-affinis-CCMP159.pep.fa	CAMPEP_0187025338	Phatr3_EG02207	65.69	0
Chaetoceros-affinis-CCMP159.pep.fa	CAMPEP_0187013064	Phatr3_EG02323	76.94	0
Chaetoceros-affinis-CCMP159.pep.fa	CAMPEP_0187014442	Phatr3_J52412	67.27	0
Chaetoceros-affinis-CCMP159.pep.fa	CAMPEP_0187034344	Phatr3_J49726	59.19	0
Chaetoceros-affinis-CCMP159.pep.fa	CAMPEP_0187024262	Phatr3_J22325	58.97	0
Chaetoceros-affinis-CCMP159.pep.fa	CAMPEP_0187037330	Phatr3_J41659	71.41	0
Chaetoceros-affinis-CCMP159.pep.fa	CAMPEP_0187013068	Phatr3_draftJ18	56.57	0
Chaetoceros-affinis-CCMP159.pep.fa	CAMPEP_0187014446	Phatr3_EG02538	62.48	0
Chaetoceros-affinis-CCMP159.pep.fa	CAMPEP_0187014450	Phatr3_J45260	53.26	0
Chaetoceros-affinis-CCMP159.pep.fa	CAMPEP_0187037072	Phatr3_EG02512	63.05	0
Chaetoceros-affinis-CCMP159.pep.fa	CAMPEP_0187038254	Phatr3_J38642	62.37	0
Chaetoceros-affinis-CCMP159.pep.fa	CAMPEP_0187035486	Phatr3_EG00272	84.88	0
Chaetoceros-affinis-CCMP159.pep.fa	CAMPEP_0187025794	Phatr3_J43552	51.05	0
Chaetoceros-affinis-CCMP159.pep.fa	CAMPEP_0187034986	Phatr3_J49398	41.17	0
Chaetoceros-affinis-CCMP159.pep.fa	CAMPEP_0187035232	Phatr3_J1473	60.67	0
Chaetoceros-affinis-CCMP159.pep.fa	CAMPEP_0187037102	Phatr3_J18826	62.82	0
Chaetoceros-affinis-CCMP159.pep.fa	CAMPEP_0187012522	Phatr3_J42677	66.19	0
Chaetoceros-affinis-CCMP159.pep.fa	CAMPEP_0187013156	Phatr3_J49533	71.76	0
Chaetoceros-affinis-CCMP159.pep.fa	CAMPEP_0187019918	Phatr3_J46612	82.75	0
Chaetoceros-affinis-CCMP159.pep.fa	CAMPEP_0187012546	Phatr3_J49936	60.97	0
Chaetoceros-affinis-CCMP159.pep.fa	CAMPEP_0187016548	Phatr3_EG01907	59.72	0
Chaetoceros-affinis-CCMP159.pep.fa	CAMPEP_0187035536	Phatr3_J10151	47.3	0
Chaetoceros-affinis-CCMP159.pep.fa	CAMPEP_0187036870	Phatr3_J8821	41.52	0
Chaetoceros-affinis-CCMP159.pep.fa	CAMPEP_0187026240	Phatr3_J11866	46.96	0
Chaetoceros-affinis-CCMP159.pep.fa	CAMPEP_0187012260	Phatr3_J44474	64.38	0
Chaetoceros-affinis-CCMP159.pep.fa	CAMPEP_0187012568	Phatr3_J41351	56.54	0
Chaetoceros-affinis-CCMP159.pep.fa	CAMPEP_0187012868	Phatr3_J14998	60.43	0
Chaetoceros-affinis-CCMP159.pep.fa	CAMPEP_0187013194	Phatr3_J18473	54.91	0
Chaetoceros-affinis-CCMP159.pep.fa	CAMPEP_0187016618	Phatr3_J39274	56.7	0
Chaetoceros-affinis-CCMP159.pep.fa	CAMPEP_0187030906	Phatr3_J9372	65.66	0
Chaetoceros-affinis-CCMP159.pep.fa	CAMPEP_0187038660	Phatr3_J20872	59.08	0
Chaetoceros-affinis-CCMP159.pep.fa	CAMPEP_0187029116	Phatr3_J22803	60.22	0
Chaetoceros-affinis-CCMP159.pep.fa	CAMPEP_0187027024	Phatr3_J12095	68.6	0
Chaetoceros-affinis-CCMP159.pep.fa	CAMPEP_0187015538	Phatr3_J228	64.34	0
Chaetoceros-affinis-CCMP159.pep.fa	CAMPEP_0187019038	Phatr3_J18826	65.89	0
Chaetoceros-affinis-CCMP159.pep.fa	CAMPEP_0187023458	Phatr3_EG02328	73.63	0
Chaetoceros-affinis-CCMP159.pep.fa	CAMPEP_0187015960	Phatr3_J9180	43.1	0
Chaetoceros-affinis-CCMP159.pep.fa	CAMPEP_0187017340	Phatr3_J19030	80.5	0
Chaetoceros-affinis-CCMP159.pep.fa	CAMPEP_0187034506	Phatr3_draftJ497	52.96	0
Chaetoceros-affinis-CCMP159.pep.fa	CAMPEP_0187035328	Phatr3_J53964	56.89	0
Chaetoceros-affinis-CCMP159.pep.fa	CAMPEP_0187035606	Phatr3_J11674	64.9	0
Chaetoceros-affinis-CCMP159.pep.fa	CAMPEP_0187025992	Phatr3_J54017	75.38	0
Chaetoceros-affinis-CCMP159.pep.fa	CAMPEP_0187017064	Phatr3_J20026	49.43	0
Chaetoceros-affinis-CCMP159.pep.fa	CAMPEP_0187037818	Phatr3_J11615	71.58	0
Chaetoceros-affinis-CCMP159.pep.fa	CAMPEP_0187018118	Phatr3_J44888	68.99	0
Chaetoceros-affinis-CCMP159.pep.fa	CAMPEP_0187035920	Phatr3_J50540	49.17	0
Chaetoceros-affinis-CCMP159.pep.fa	CAMPEP_0187036172	Phatr3_J18197	51.29	0
Chaetoceros-affinis-CCMP159.pep.fa	CAMPEP_0187024414	Phatr3_J54285	57.85	0
Chaetoceros-affinis-CCMP159.pep.fa	CAMPEP_0187034868	Phatr3_J23497	49.1	0
Chaetoceros-curvisetus.pep.fa	CAMPEP_0187043068	Phatr3_J52412	81.02	0
Chaetoceros-curvisetus.pep.fa	CAMPEP_0187044396	Phatr3_J11843	72.07	0
Chaetoceros-curvisetus.pep.fa	CAMPEP_0187044412	Phatr3_J18693	65.28	0
Chaetoceros-curvisetus.pep.fa	CAMPEP_0187056790	Phatr3_J54017	81.44	0
Chaetoceros-curvisetus.pep.fa	CAMPEP_0187067360	Phatr3_J49726	57.85	0
Chaetoceros-curvisetus.pep.fa	CAMPEP_0187040496	Phatr3_J41659	78.49	0
Chaetoceros-curvisetus.pep.fa	CAMPEP_0187068968	Phatr3_J22873	86.62	0
Chaetoceros-curvisetus.pep.fa	CAMPEP_0187073682	Phatr3_J54805	47.09	0
Chaetoceros-curvisetus.pep.fa	CAMPEP_0187074092	Phatr3_EG00272	83.97	0
Chaetoceros-curvisetus.pep.fa	CAMPEP_0187040924	Phatr3_EG02207	78.99	0
Chaetoceros-curvisetus.pep.fa	CAMPEP_0187073716	Phatr3_EG02323	81.13	0
Chaetoceros-curvisetus.pep.fa	CAMPEP_0187043862	Phatr3_EG01907	59.98	0
Chaetoceros-curvisetus.pep.fa	CAMPEP_0187039072	Phatr3_J22325	61.79	0
Chaetoceros-curvisetus.pep.fa	CAMPEP_0187073358	Phatr3_EG02246	72.37	0
Chaetoceros-curvisetus.pep.fa	CAMPEP_0187047616	Phatr3_J43105	69.23	0
Chaetoceros-curvisetus.pep.fa	CAMPEP_0187074142	Phatr3_J11866	44.83	0
Chaetoceros-curvisetus.pep.fa	CAMPEP_0187073426	Phatr3_J10151	43.34	0
Chaetoceros-curvisetus.pep.fa	CAMPEP_0187055898	Phatr3_J38642	69.13	0
Chaetoceros-curvisetus.pep.fa	CAMPEP_0187041492	Phatr3_J30365	72.11	0
Chaetoceros-curvisetus.pep.fa	CAMPEP_0187047164	Phatr3_J45656	75.06	0
Chaetoceros-curvisetus.pep.fa	CAMPEP_0187040304	Phatr3_J21548	48.56	0
Chaetoceros-curvisetus.pep.fa	CAMPEP_0187041112	Phatr3_J3046	79.83	0
Chaetoceros-curvisetus.pep.fa	CAMPEP_0187054972	Phatr3_draftJ497	60.08	0
Chaetoceros-curvisetus.pep.fa	CAMPEP_0187051040	Phatr3_J20872	63.35	0
Chaetoceros-curvisetus.pep.fa	CAMPEP_0187051222	Phatr3_J28245	58.39	0
Chaetoceros-curvisetus.pep.fa	CAMPEP_0187049160	Phatr3_J9372	74.64	0
Chaetoceros-curvisetus.pep.fa	CAMPEP_0187061388	Phatr3_J228	65.7	0
Chaetoceros-curvisetus.pep.fa	CAMPEP_0187058624	Phatr3_J45260	54.21	0
Chaetoceros-curvisetus.pep.fa	CAMPEP_0187063938	Phatr3_J50540	53.65	0
Chaetoceros-curvisetus.pep.fa	CAMPEP_0187051250	Phatr3_J44474	68.58	0
Chaetoceros-curvisetus.pep.fa	CAMPEP_0187062592	Phatr3_J14998	75.34	0
Chaetoceros-curvisetus.pep.fa	CAMPEP_0187049382	Phatr3_J10151	47.45	0
Chaetoceros-curvisetus.pep.fa	CAMPEP_0187066132	Phatr3_J11615	74.22	0
Chaetoceros-curvisetus.pep.fa	CAMPEP_0187061932	Phatr3_J12095	70.88	0
Chaetoceros-curvisetus.pep.fa	CAMPEP_0187059208	Phatr3_J18945	67.62	0
Chaetoceros-curvisetus.pep.fa	CAMPEP_0187049480	Phatr3_J18826	73.98	0
Chaetoceros-debilis-MM31A_1.pep.fa	CAMPEP_0200879618	Phatr3_J18473	55.69	0
Chaetoceros-debilis-MM31A_1.pep.fa	CAMPEP_0200870840	Phatr3_J41351	54.9	0
Chaetoceros-debilis-MM31A_1.pep.fa	CAMPEP_0200880926	Phatr3_J9180	54.01	0
Chaetoceros-debilis-MM31A_1.pep.fa	CAMPEP_0200883032	Phatr3_J44888	69.98	0
Chaetoceros-debilis-MM31A_1.pep.fa	CAMPEP_0200885826	Phatr3_J23497	48.01	0
Chaetoceros-debilis-MM31A_1.pep.fa	CAMPEP_0200887620	Phatr3_J11615	70.48	0
Chaetoceros-debilis-MM31A_1.pep.fa	CAMPEP_0200875322	Phatr3_J20026	52.15	0
Chaetoceros-debilis-MM31A_1.pep.fa	CAMPEP_0200879128	Phatr3_J50075	53.24	0
Chaetoceros-debilis-MM31A_1.pep.fa	CAMPEP_0200881388	Phatr3_J49726	57.7	0
Chaetoceros-debilis-MM31A_1.pep.fa	CAMPEP_0200882638	Phatr3_J18693	62.88	0
Chaetoceros-debilis-MM31A_1.pep.fa	CAMPEP_0200882746	Phatr3_J9180	42.97	0
Chaetoceros-debilis-MM31A_1.pep.fa	CAMPEP_0200872098	Phatr3_J19030	81.85	0
Chaetoceros-debilis-MM31A_1.pep.fa	CAMPEP_0200881408	Phatr3_J22353	54.33	0
Chaetoceros-debilis-MM31A_1.pep.fa	CAMPEP_0200870554	Phatr3_J22803	58.96	0
Chaetoceros-debilis-MM31A_1.pep.fa	CAMPEP_0200872206	Phatr3_J3046	78.86	0
Chaetoceros-debilis-MM31A_1.pep.fa	CAMPEP_0200876960	Phatr3_J9372	65.91	0
Chaetoceros-debilis-MM31A_1.pep.fa	CAMPEP_0200878390	Phatr3_J43552	43.87	0
Chaetoceros-debilis-MM31A_1.pep.fa	CAMPEP_0200881422	Phatr3_EG02289	37.02	0
Chaetoceros-debilis-MM31A_1.pep.fa	CAMPEP_0200871918	Phatr3_EG02538	62.66	0
Chaetoceros-debilis-MM31A_1.pep.fa	CAMPEP_0200875844	Phatr3_J54405	58.31	0
Chaetoceros-debilis-MM31A_1.pep.fa	CAMPEP_0200881432	Phatr3_EG01961	35.04	0
Chaetoceros-debilis-MM31A_1.pep.fa	CAMPEP_0200889178	Phatr3_J22325	56.42	0
Chaetoceros-debilis-MM31A_1.pep.fa	CAMPEP_0200875940	Phatr3_J30365	71.73	0
Chaetoceros-debilis-MM31A_1.pep.fa	CAMPEP_0200883898	Phatr3_J52412	67.99	0
Chaetoceros-debilis-MM31A_1.pep.fa	CAMPEP_0200886260	Phatr3_J50189	59.61	0
Chaetoceros-debilis-MM31A_1.pep.fa	CAMPEP_0200892240	Phatr3_J14998	61.2	0
Chaetoceros-debilis-MM31A_1.pep.fa	CAMPEP_0200888950	Phatr3_J49936	58.68	0
Chaetoceros-debilis-MM31A_1.pep.fa	CAMPEP_0200887668	Phatr3_J42677	66.04	0
Chaetoceros-debilis-MM31A_1.pep.fa	CAMPEP_0200887846	Phatr3_EG02207	65.39	0
Chaetoceros-debilis-MM31A_1.pep.fa	CAMPEP_0200871018	Phatr3_J54285	58.03	0
Chaetoceros-debilis-MM31A_1.pep.fa	CAMPEP_0200872232	Phatr3_J1473	56.74	0
Chaetoceros-debilis-MM31A_1.pep.fa	CAMPEP_0200879212	Phatr3_J10151	43.16	0
Chaetoceros-debilis-MM31A_1.pep.fa	CAMPEP_0200890052	Phatr3_J16142	74.84	0
Chaetoceros-debilis-MM31A_1.pep.fa	CAMPEP_0200890422	Phatr3_J24610	70.29	0
Chaetoceros-debilis-MM31A_1.pep.fa	CAMPEP_0200872528	Phatr3_J23908	81.06	0
Chaetoceros-debilis-MM31A_1.pep.fa	CAMPEP_0200872686	Phatr3_J44474	62.06	0
Chaetoceros-debilis-MM31A_1.pep.fa	CAMPEP_0200876540	Phatr3_J41659	71.45	0
Chaetoceros-debilis-MM31A_1.pep.fa	CAMPEP_0200878756	Phatr3_J37916	46.01	0
Chaetoceros-debilis-MM31A_1.pep.fa	CAMPEP_0200880784	Phatr3_draftJ497	59.38	0
Chaetoceros-debilis-MM31A_1.pep.fa	CAMPEP_0200892114	Phatr3_J49856	45.45	0
Chaetoceros-debilis-MM31A_1.pep.fa	CAMPEP_0200885898	Phatr3_J45656	73.57	0
Chaetoceros-debilis-MM31A_1.pep.fa	CAMPEP_0200871616	Phatr3_J45260	52.96	0
Chaetoceros-debilis-MM31A_1.pep.fa	CAMPEP_0200885992	Phatr3_J22873	85.81	0
Chaetoceros-debilis-MM31A_1.pep.fa	CAMPEP_0200870698	Phatr3_J54017	70.84	0
Chaetoceros-debilis-MM31A_1.pep.fa	CAMPEP_0200877872	Phatr3_J46639	39.4	0
Chaetoceros-debilis-MM31A_1.pep.fa	CAMPEP_0200881888	Phatr3_J11866	49.9	0
Chaetoceros-debilis-MM31A_1.pep.fa	CAMPEP_0200886336	Phatr3_J41857	77.89	0
Chaetoceros-debilis-MM31A_1.pep.fa	CAMPEP_0200889024	Phatr3_J28245	56.84	0
Chaetoceros-debilis-MM31A_1.pep.fa	CAMPEP_0200875706	Phatr3_J16142	61.72	0
Chaetoceros-debilis-MM31A_1.pep.fa	CAMPEP_0200876170	Phatr3_EG01908	56.15	0
Chaetoceros-debilis-MM31A_1.pep.fa	CAMPEP_0200874608	Phatr3_J43105	69.9	0
Chaetoceros-debilis-MM31A_1.pep.fa	CAMPEP_0200876588	Phatr3_J43194	66.47	0
Chaetoceros-debilis-MM31A_1.pep.fa	CAMPEP_0200878730	Phatr3_J10367	54.37	0
Chaetoceros-debilis-MM31A_1.pep.fa	CAMPEP_0200882376	Phatr3_J38642	61.09	0
Chaetoceros-debilis-MM31A_1.pep.fa	CAMPEP_0200886394	Phatr3_J31433	57.33	0
Chaetoceros-debilis-MM31A_1.pep.fa	CAMPEP_0200888498	Phatr3_J50540	47.64	0
Chaetoceros-debilis-MM31A_1.pep.fa	CAMPEP_0200871720	Phatr3_J20872	59.61	0
Chaetoceros-debilis-MM31A_1.pep.fa	CAMPEP_0200876078	Phatr3_J18473	55.66	0
Chaetoceros-debilis-MM31A_1.pep.fa	CAMPEP_0200879492	Phatr3_J54805	45.3	0
Chaetoceros-debilis-MM31A_1.pep.fa	CAMPEP_0200889862	Phatr3_J49533	73.68	0
Chaetoceros-debilis-MM31A_1.pep.fa	CAMPEP_0200889848	Phatr3_EG00272	82.53	0
Chaetoceros-debilis-MM31A_1.pep.fa	CAMPEP_0200898486	Phatr3_EG01492	58.92	0
Chaetoceros-debilis-MM31A_1.pep.fa	CAMPEP_0200894752	Phatr3_J53964	58.55	0
Chaetoceros-debilis-MM31A_1.pep.fa	CAMPEP_0200896502	Phatr3_J21548	46.88	0
Chaetoceros-debilis-MM31A_1.pep.fa	CAMPEP_0200894858	Phatr3_J12095	63.76	0
Chaetoceros-debilis-MM31A_1.pep.fa	CAMPEP_0200895670	Phatr3_J18826	63.78	0
Chaetoceros-debilis-MM31A_1.pep.fa	CAMPEP_0200896766	Phatr3_J11674	57.2	0
Chaetoceros-debilis-MM31A_1.pep.fa	CAMPEP_0200893924	Phatr3_EG02328	70.48	0
Chaetoceros-debilis-MM31A_1.pep.fa	CAMPEP_0200897844	Phatr3_EG02246	73.7	0
Chaetoceros-debilis-MM31A_1.pep.fa	CAMPEP_0200892914	Phatr3_EG02227	46.81	0
Chaetoceros-debilis-MM31A_1.pep.fa	CAMPEP_0200893036	Phatr3_EG00808	61.95	0
Chaetoceros-debilis-MM31A_1.pep.fa	CAMPEP_0200895040	Phatr3_J46086	44.61	0
Chaetoceros-debilis-MM31A_1.pep.fa	CAMPEP_0200897864	Phatr3_J41351	57.42	0
Chaetoceros-debilis-MM31A_1.pep.fa	CAMPEP_0200892952	Phatr3_J18945	56.41	0
Chaetoceros-debilis-MM31A_1.pep.fa	CAMPEP_0200893070	Phatr3_J11843	72.44	0
Chaetoceros-debilis-MM31A_1.pep.fa	CAMPEP_0200900230	Phatr3_J18197	60.82	0
Chaetoceros-debilis-MM31A_1.pep.fa	CAMPEP_0200894246	Phatr3_J228	59.55	0
Chaetoceros-neogracile-CCMP1317.pep.fa	CAMPEP_0200984086	Phatr3_J11843	74.21	0
Chaetoceros-neogracile-CCMP1317.pep.fa	CAMPEP_0200986944	Phatr3_J54285	58.87	0
Chaetoceros-neogracile-CCMP1317.pep.fa	CAMPEP_0200982318	Phatr3_J49398	41.76	0
Chaetoceros-neogracile-CCMP1317.pep.fa	CAMPEP_0200983940	Phatr3_J18826	62.69	0
Chaetoceros-neogracile-CCMP1317.pep.fa	CAMPEP_0200994972	Phatr3_J16142	74.18	0
Chaetoceros-neogracile-CCMP1317.pep.fa	CAMPEP_0200988162	Phatr3_J42677	68.81	0
Chaetoceros-neogracile-CCMP1317.pep.fa	CAMPEP_0200995594	Phatr3_J24610	67.44	0
Chaetoceros-neogracile-CCMP1317.pep.fa	CAMPEP_0200982664	Phatr3_J53964	54.03	0
Chaetoceros-neogracile-CCMP1317.pep.fa	CAMPEP_0200986358	Phatr3_J18473	56.31	0
Chaetoceros-neogracile-CCMP1317.pep.fa	CAMPEP_0200989288	Phatr3_J50540	51.18	0
Chaetoceros-neogracile-CCMP1317.pep.fa	CAMPEP_0200991452	Phatr3_J22332	63.08	0
Chaetoceros-neogracile-CCMP1317.pep.fa	CAMPEP_0200981894	Phatr3_J22353	53.29	0
Chaetoceros-neogracile-CCMP1317.pep.fa	CAMPEP_0200987882	Phatr3_EG02512	59.72	0
Chaetoceros-neogracile-CCMP1317.pep.fa	CAMPEP_0200997736	Phatr3_J11615	66.6	0
Chaetoceros-neogracile-CCMP1317.pep.fa	CAMPEP_0200997012	Phatr3_J9180	54.19	0
Chaetoceros-neogracile-CCMP1317.pep.fa	CAMPEP_0200982400	Phatr3_J18693	56.25	0
Chaetoceros-neogracile-CCMP1317.pep.fa	CAMPEP_0200990486	Phatr3_EG02323	76.44	0
Chaetoceros-neogracile-CCMP1317.pep.fa	CAMPEP_0200995912	Phatr3_EG02289	35.8	0
Chaetoceros-neogracile-CCMP1317.pep.fa	CAMPEP_0200988240	Phatr3_J49936	62.63	0
Chaetoceros-neogracile-CCMP1317.pep.fa	CAMPEP_0200995620	Phatr3_J39708	41.38	0
Chaetoceros-neogracile-CCMP1317.pep.fa	CAMPEP_0200987546	Phatr3_J23497	47.77	0
Chaetoceros-neogracile-CCMP1317.pep.fa	CAMPEP_0200988080	Phatr3_J37916	46.83	0
Chaetoceros-neogracile-CCMP1317.pep.fa	CAMPEP_0200991242	Phatr3_J52468	47.66	0
Chaetoceros-neogracile-CCMP1317.pep.fa	CAMPEP_0200997448	Phatr3_J31433	60.17	0
Chaetoceros-neogracile-CCMP1317.pep.fa	CAMPEP_0200981276	Phatr3_J1473	54.39	0
Chaetoceros-neogracile-CCMP1317.pep.fa	CAMPEP_0200982556	Phatr3_J41857	76.65	0
Chaetoceros-neogracile-CCMP1317.pep.fa	CAMPEP_0200983948	Phatr3_J11866	51.93	0
Chaetoceros-neogracile-CCMP1317.pep.fa	CAMPEP_0200993130	Phatr3_J54405	58.9	0
Chaetoceros-neogracile-CCMP1317.pep.fa	CAMPEP_0200995730	Phatr3_J16142	62.99	0
Chaetoceros-neogracile-CCMP1317.pep.fa	CAMPEP_0200995436	Phatr3_J10151	46.32	0
Chaetoceros-neogracile-CCMP1317.pep.fa	CAMPEP_0200995464	Phatr3_J45656	74.36	0
Chaetoceros-neogracile-CCMP1317.pep.fa	CAMPEP_0200994548	Phatr3_J3046	80.45	0
Chaetoceros-neogracile-CCMP1317.pep.fa	CAMPEP_0200994562	Phatr3_J8987	51.78	0
Chaetoceros-neogracile-CCMP1317.pep.fa	CAMPEP_0200992918	Phatr3_J11674	59.76	0
Chaetoceros-neogracile-CCMP1317.pep.fa	CAMPEP_0200992670	Phatr3_J18826	72.67	0
Chaetoceros-neogracile-CCMP1317.pep.fa	CAMPEP_0200992948	Phatr3_J49856	44.41	0
Chaetoceros-neogracile-CCMP1317.pep.fa	CAMPEP_0200994598	Phatr3_J9372	66.05	0
Chaetoceros-neogracile-CCMP1317.pep.fa	CAMPEP_0200996092	Phatr3_EG01907	59.78	0
Chaetoceros-neogracile-CCMP1317.pep.fa	CAMPEP_0200996154	Phatr3_J20026	59.68	0
Chaetoceros-neogracile-CCMP1317.pep.fa	CAMPEP_0200996196	Phatr3_J38642	62.77	0
Chaetoceros-neogracile-CCMP1317.pep.fa	CAMPEP_0200983160	Phatr3_J18693	57.5	0
Chaetoceros-neogracile-CCMP1317.pep.fa	CAMPEP_0200983930	Phatr3_J8821	43.2	0
Chaetoceros-neogracile-CCMP1317.pep.fa	CAMPEP_0200984492	Phatr3_J50189	59.76	0
Chaetoceros-neogracile-CCMP1317.pep.fa	CAMPEP_0200993726	Phatr3_J19030	79.25	0
Chaetoceros-neogracile-CCMP1317.pep.fa	CAMPEP_0201009050	Phatr3_J31433	56.59	0
Chaetoceros-neogracile-CCMP1317.pep.fa	CAMPEP_0201012144	Phatr3_EG01286	45.96	0
Chaetoceros-neogracile-CCMP1317.pep.fa	CAMPEP_0201015902	Phatr3_J49726	57.34	0
Chaetoceros-neogracile-CCMP1317.pep.fa	CAMPEP_0201016516	Phatr3_J41659	72.42	0
Chaetoceros-neogracile-CCMP1317.pep.fa	CAMPEP_0201016910	Phatr3_J30365	72.3	0
Chaetoceros-neogracile-CCMP1317.pep.fa	CAMPEP_0201011526	Phatr3_J43552	45.39	0
Chaetoceros-neogracile-CCMP1317.pep.fa	CAMPEP_0201012920	Phatr3_J10367	53.75	0
Chaetoceros-neogracile-CCMP1317.pep.fa	CAMPEP_0201014502	Phatr3_J9180	40.96	0
Chaetoceros-neogracile-CCMP1317.pep.fa	CAMPEP_0201016456	Phatr3_J44474	62.15	0
Chaetoceros-neogracile-CCMP1317.pep.fa	CAMPEP_0201011464	Phatr3_J18693	55.63	0
Chaetoceros-neogracile-CCMP1317.pep.fa	CAMPEP_0201016846	Phatr3_J54805	45.9	0
Chaetoceros-neogracile-CCMP1317.pep.fa	CAMPEP_0201013436	Phatr3_J22803	59.6	0
Chaetoceros-neogracile-CCMP1317.pep.fa	CAMPEP_0201014660	Phatr3_J14998	61.23	0
Chaetoceros-neogracile-CCMP1317.pep.fa	CAMPEP_0201014950	Phatr3_J49533	68.17	0
Chaetoceros-neogracile-CCMP1317.pep.fa	CAMPEP_0201017386	Phatr3_J22803	59.2	0
Chaetoceros-neogracile-CCMP1317.pep.fa	CAMPEP_0201012212	Phatr3_EG00808	62.29	0
Chaetoceros-neogracile-CCMP1317.pep.fa	CAMPEP_0201015830	Phatr3_J228	63.71	0
Chaetoceros-neogracile-CCMP1317.pep.fa	CAMPEP_0201007518	Phatr3_J49726	60.78	0
Chaetoceros-neogracile-CCMP1317.pep.fa	CAMPEP_0201009304	Phatr3_J49936	62.77	0
Chaetoceros-neogracile-CCMP1317.pep.fa	CAMPEP_0201011134	Phatr3_J22803	58.94	0
Chaetoceros-neogracile-CCMP1317.pep.fa	CAMPEP_0201013280	Phatr3_J41351	55.28	0
Chaetoceros-neogracile-CCMP1317.pep.fa	CAMPEP_0201016186	Phatr3_J18197	60.07	0
Chaetoceros-neogracile-CCMP1317.pep.fa	CAMPEP_0201015372	Phatr3_EG02246	72.29	0
Chaetoceros-neogracile-CCMP1317.pep.fa	CAMPEP_0201013400	Phatr3_J44474	66.07	0
Chaetoceros-neogracile-CCMP1317.pep.fa	CAMPEP_0201015688	Phatr3_EG00272	83.77	0
Chaetoceros-neogracile-CCMP1317.pep.fa	CAMPEP_0201008800	Phatr3_J22873	86.15	0
Chaetoceros-neogracile-CCMP1317.pep.fa	CAMPEP_0201011900	Phatr3_J19030	78.93	0
Chaetoceros-neogracile-CCMP1317.pep.fa	CAMPEP_0201013080	Phatr3_EG02207	63.18	0
Chaetoceros-neogracile-CCMP1317.pep.fa	CAMPEP_0201012340	Phatr3_EG00808	63.84	0
Chaetoceros-neogracile-CCMP1317.pep.fa	CAMPEP_0201001020	Phatr3_J22803	58.67	0
Chaetoceros-neogracile-CCMP1317.pep.fa	CAMPEP_0201002650	Phatr3_J21548	47.48	0
Chaetoceros-neogracile-CCMP1317.pep.fa	CAMPEP_0201000530	Phatr3_J12095	65.97	0
Chaetoceros-neogracile-CCMP1317.pep.fa	CAMPEP_0201003170	Phatr3_J44888	64.68	0
Chaetoceros-neogracile-CCMP1317.pep.fa	CAMPEP_0201004122	Phatr3_EG02328	71.99	0
Chaetoceros-neogracile-CCMP1317.pep.fa	CAMPEP_0200999464	Phatr3_J45260	53.38	0
Chaetoceros-neogracile-CCMP1317.pep.fa	CAMPEP_0201002914	Phatr3_J54017	74.35	0
Chaetoceros-neogracile-CCMP1317.pep.fa	CAMPEP_0201002918	Phatr3_J228	47.59	0
Chaetoceros-neogracile-CCMP1317.pep.fa	CAMPEP_0201003836	Phatr3_J22803	58.67	0
Chaetoceros-neogracile-CCMP1317.pep.fa	CAMPEP_0201003318	Phatr3_J18945	60.2	0
Chattonella-subsalsa-CCMP2191.pep.fa	CAMPEP_0187167238	Phatr3_J52412	59.62	0
Chattonella-subsalsa-CCMP2191.pep.fa	CAMPEP_0187147250	Phatr3_J23497	34.46	0
Chattonella-subsalsa-CCMP2191.pep.fa	CAMPEP_0187148262	Phatr3_J20872	36.3	0
Chattonella-subsalsa-CCMP2191.pep.fa	CAMPEP_0187149238	Phatr3_J18197	32	0
Chattonella-subsalsa-CCMP2191.pep.fa	CAMPEP_0187161940	Phatr3_J49533	58.75	0
Chattonella-subsalsa-CCMP2191.pep.fa	CAMPEP_0187176020	Phatr3_J18197	40.51	0
Chattonella-subsalsa-CCMP2191.pep.fa	CAMPEP_0187174734	Phatr3_J9372	49.58	0
Chattonella-subsalsa-CCMP2191.pep.fa	CAMPEP_0187152318	Phatr3_J54285	48.93	0
Chattonella-subsalsa-CCMP2191.pep.fa	CAMPEP_0187166462	Phatr3_J18693	35.99	0
Chattonella-subsalsa-CCMP2191.pep.fa	CAMPEP_0187153166	Phatr3_J18826	33.75	0
Chattonella-subsalsa-CCMP2191.pep.fa	CAMPEP_0187162880	Phatr3_J18826	37.64	0
Chattonella-subsalsa-CCMP2191.pep.fa	CAMPEP_0187145422	Phatr3_J30365	53.49	0
Chattonella-subsalsa-CCMP2191.pep.fa	CAMPEP_0187174868	Phatr3_EG00272	72.09	0
Chattonella-subsalsa-CCMP2191.pep.fa	CAMPEP_0187152428	Phatr3_J23497	34.11	0
Chattonella-subsalsa-CCMP2191.pep.fa	CAMPEP_0187150110	Phatr3_J10367	41.54	0
Chattonella-subsalsa-CCMP2191.pep.fa	CAMPEP_0187147978	Phatr3_J12452	51.31	0
Chattonella-subsalsa-CCMP2191.pep.fa	CAMPEP_0187163940	Phatr3_EG02246	65.22	0
Chattonella-subsalsa-CCMP2191.pep.fa	CAMPEP_0187168986	Phatr3_J20026	51.67	0
Chattonella-subsalsa-CCMP2191.pep.fa	CAMPEP_0187151204	Phatr3_J41857	53.77	0
Chattonella-subsalsa-CCMP2191.pep.fa	CAMPEP_0187146358	Phatr3_J49533	60.72	0
Chattonella-subsalsa-CCMP2191.pep.fa	CAMPEP_0187150992	Phatr3_J18197	34.37	0
Chattonella-subsalsa-CCMP2191.pep.fa	CAMPEP_0187152264	Phatr3_J12095	58.35	0
Chattonella-subsalsa-CCMP2191.pep.fa	CAMPEP_0187175186	Phatr3_J18826	32.71	0
Chattonella-subsalsa-CCMP2191.pep.fa	CAMPEP_0187170720	Phatr3_J23497	33.33	0
Chattonella-subsalsa-CCMP2191.pep.fa	CAMPEP_0187155632	Phatr3_J53964	49.39	0
Chattonella-subsalsa-CCMP2191.pep.fa	CAMPEP_0187156130	Phatr3_J22803	53.7	0
Chattonella-subsalsa-CCMP2191.pep.fa	CAMPEP_0187171634	Phatr3_J228	54.43	0
Chattonella-subsalsa-CCMP2191.pep.fa	CAMPEP_0187154036	Phatr3_J20872	35.16	0
Chattonella-subsalsa-CCMP2191.pep.fa	CAMPEP_0187156168	Phatr3_J12452	53.64	0
Chattonella-subsalsa-CCMP2191.pep.fa	CAMPEP_0187156376	Phatr3_J54805	36.68	0
Chattonella-subsalsa-CCMP2191.pep.fa	CAMPEP_0187153818	Phatr3_J20872	36.3	0
Chattonella-subsalsa-CCMP2191.pep.fa	CAMPEP_0187156208	Phatr3_J11674	49.18	0
Chattonella-subsalsa-CCMP2191.pep.fa	CAMPEP_0187154080	Phatr3_J44474	39.66	0
Chattonella-subsalsa-CCMP2191.pep.fa	CAMPEP_0187156656	Phatr3_EG02207	57.93	0
Chattonella-subsalsa-CCMP2191.pep.fa	CAMPEP_0187173418	Phatr3_J44474	47.89	0
Chattonella-subsalsa-CCMP2191.pep.fa	CAMPEP_0187171738	Phatr3_J9180	37.37	0
Chattonella-subsalsa-CCMP2191.pep.fa	CAMPEP_0187144916	Phatr3_J11843	57.05	0
Chattonella-subsalsa-CCMP2191.pep.fa	CAMPEP_0187171800	Phatr3_J23497	34.59	0
Chattonella-subsalsa-CCMP2191.pep.fa	CAMPEP_0187160490	Phatr3_J12452	54.17	0
Chattonella-subsalsa-CCMP2191.pep.fa	CAMPEP_0187153702	Phatr3_J44474	47.96	0
Chattonella-subsalsa-CCMP2191.pep.fa	CAMPEP_0187160686	Phatr3_J9372	49.58	0
Chrysochromulina	Chrysochromulina_genomicKOO23673.1_Cytoplasmic_other	Phatr3_J228	45.48	0
Chrysochromulina	Chrysochromulina_genomicKOO24903.1_ER_signal	Phatr3_J49533	55.62	0
Chrysochromulina	Chrysochromulina_genomicKOO25973.1_Cytoplasmic_other	Phatr3_EG02323	39.08	0
Chrysochromulina	Chrysochromulina_genomicKOO30309.1_Cytoplasmic_other	Phatr3_J12452	47.51	0
Chrysochromulina	Chrysochromulina_genomicKOO31051.1_Cytoplasmic_other	Phatr3_EG02207	49.76	0
Chrysochromulina	Chrysochromulina_genomicKOO33534.1_Cytoplasmic_other	Phatr3_J18826	33.1	0
Chrysochromulina	Chrysochromulina_genomicKOO33828.1_ER_signal	Phatr3_J228	49.9	0
Chrysochromulina	Chrysochromulina_genomicKOO34192.1_Cytoplasmic_other	Phatr3_J12452	47.03	0
Chrysochromulina	Chrysochromulina_genomicKOO35371.1_Cytoplasmic_other	Phatr3_EG02512	48.42	0
Chrysochromulina	Chrysochromulina_genomicKOO53521.1_Cytoplasmic_other	Phatr3_EG02323	46.43	0
Chrysochromulina-polylepis-CCMP1757.pep.fa	CAMPEP_0193741410	Phatr3_EG00272	63.31	0
Chrysochromulina-polylepis-CCMP1757.pep.fa	CAMPEP_0193740400	Phatr3_EG02207	48.25	0
Chrysochromulina-polylepis-CCMP1757.pep.fa	CAMPEP_0193783258	Phatr3_J228	47.85	0
Chrysochromulina-polylepis-CCMP1757.pep.fa	CAMPEP_0193792684	Phatr3_J39708	30.92	0
Chrysochromulina-polylepis-CCMP1757.pep.fa	CAMPEP_0193789152	Phatr3_EG00272	50.07	0
Chrysochromulina-polylepis-CCMP1757.pep.fa	CAMPEP_0193799156	Phatr3_J228	48.08	0
Chrysochromulina-polylepis-CCMP1757.pep.fa	CAMPEP_0193728044	Phatr3_J54285	36.47	0
Chrysochromulina-polylepis-CCMP1757.pep.fa	CAMPEP_0193733626	Phatr3_J30365	52.36	0
Chrysochromulina-polylepis-CCMP1757.pep.fa	CAMPEP_0193710326	Phatr3_EG02323	45.66	0
Corethron-pennatum-L29A3.pep.fa	CAMPEP_0200303764	Phatr3_J38112	47.24	0
Corethron-pennatum-L29A3.pep.fa	CAMPEP_0200303474	Phatr3_J35587	62.91	0
Corethron-pennatum-L29A3.pep.fa	CAMPEP_0200303146	Phatr3_J39274	50.83	0
Corethron-pennatum-L29A3.pep.fa	CAMPEP_0200301500	Phatr3_J50516	52.17	0
Corethron-pennatum-L29A3.pep.fa	CAMPEP_0200303890	Phatr3_J41857	70.59	0
Corethron-pennatum-L29A3.pep.fa	CAMPEP_0200303522	Phatr3_EG02207	59.79	0
Corethron-pennatum-L29A3.pep.fa	CAMPEP_0200309584	Phatr3_J11843	64.78	0
Corethron-pennatum-L29A3.pep.fa	CAMPEP_0200308892	Phatr3_J20026	50.87	0
Corethron-pennatum-L29A3.pep.fa	CAMPEP_0200319482	Phatr3_J18197	47.39	0
Corethron-pennatum-L29A3.pep.fa	CAMPEP_0200309762	Phatr3_J22332	51.78	0
Corethron-pennatum-L29A3.pep.fa	CAMPEP_0200315592	Phatr3_J45656	61.03	0
Corethron-pennatum-L29A3.pep.fa	CAMPEP_0200310288	Phatr3_J49533	74.18	0
Corethron-pennatum-L29A3.pep.fa	CAMPEP_0200319310	Phatr3_J10367	49.57	0
Corethron-pennatum-L29A3.pep.fa	CAMPEP_0200305904	Phatr3_J16142	70.07	0
Corethron-pennatum-L29A3.pep.fa	CAMPEP_0200315002	Phatr3_J228	43.28	0
Corethron-pennatum-L29A3.pep.fa	CAMPEP_0200306386	Phatr3_J12095	65.47	0
Corethron-pennatum-L29A3.pep.fa	CAMPEP_0200309100	Phatr3_J30365	65.44	0
Corethron-pennatum-L29A3.pep.fa	CAMPEP_0200326252	Phatr3_J54405	63.49	0
Corethron-pennatum-L29A3.pep.fa	CAMPEP_0200309678	Phatr3_EG02512	54.98	0
Corethron-pennatum-L29A3.pep.fa	CAMPEP_0200325178	Phatr3_J18473	55.85	0
Corethron-pennatum-L29A3.pep.fa	CAMPEP_0200308986	Phatr3_J47784	55.14	0
Corethron-pennatum-L29A3.pep.fa	CAMPEP_0200311198	Phatr3_EG00808	59.68	0
Corethron-pennatum-L29A3.pep.fa	CAMPEP_0200312796	Phatr3_J1473	54.69	0
Corethron-pennatum-L29A3.pep.fa	CAMPEP_0200326428	Phatr3_J42677	63.99	0
Corethron-pennatum-L29A3.pep.fa	CAMPEP_0200325742	Phatr3_J18826	56.59	0
Corethron-pennatum-L29A3.pep.fa	CAMPEP_0200330854	Phatr3_EG01907	60.06	0
Corethron-pennatum-L29A3.pep.fa	CAMPEP_0200331450	Phatr3_J45656	60.12	0
Corethron-pennatum-L29A3.pep.fa	CAMPEP_0200306428	Phatr3_J22803	44.81	0
Corethron-pennatum-L29A3.pep.fa	CAMPEP_0200310910	Phatr3_EG01907	58.3	0
Corethron-pennatum-L29A3.pep.fa	CAMPEP_0200328206	Phatr3_J45656	67.86	0
Corethron-pennatum-L29A3.pep.fa	CAMPEP_0200329148	Phatr3_J9372	62.53	0
Corethron-pennatum-L29A3.pep.fa	CAMPEP_0200311518	Phatr3_J50189	55.63	0
Corethron-pennatum-L29A3.pep.fa	CAMPEP_0200313626	Phatr3_J54285	51.43	0
Corethron-pennatum-L29A3.pep.fa	CAMPEP_0200314768	Phatr3_J41351	54.22	0
Corethron-pennatum-L29A3.pep.fa	CAMPEP_0200304990	Phatr3_J9180	48.85	0
Corethron-pennatum-L29A3.pep.fa	CAMPEP_0200335310	Phatr3_J11615	64.53	0
Corethron-pennatum-L29A3.pep.fa	CAMPEP_0200330410	Phatr3_J12095	65.89	0
Corethron-pennatum-L29A3.pep.fa	CAMPEP_0200330484	Phatr3_EG02328	67.97	0
Corethron-pennatum-L29A3.pep.fa	CAMPEP_0200329804	Phatr3_J54017	69.43	0
Corethron-pennatum-L29A3.pep.fa	CAMPEP_0200344304	Phatr3_J228	56.14	0
Corethron-pennatum-L29A3.pep.fa	CAMPEP_0200351518	Phatr3_J54017	68.91	0
Corethron-pennatum-L29A3.pep.fa	CAMPEP_0200352966	Phatr3_EG02512	57.88	0
Corethron-pennatum-L29A3.pep.fa	CAMPEP_0200356184	Phatr3_J31433	55.34	0
Corethron-pennatum-L29A3.pep.fa	CAMPEP_0200356526	Phatr3_J30365	65.45	0
Corethron-pennatum-L29A3.pep.fa	CAMPEP_0200365022	Phatr3_J228	55.82	0
Corethron-pennatum-L29A3.pep.fa	CAMPEP_0200338394	Phatr3_J22803	44.51	0
Corethron-pennatum-L29A3.pep.fa	CAMPEP_0200364986	Phatr3_J38112	48.45	0
Corethron-pennatum-L29A3.pep.fa	CAMPEP_0200346292	Phatr3_J41659	72.5	0
Corethron-pennatum-L29A3.pep.fa	CAMPEP_0200343918	Phatr3_J43772	39.26	0
Corethron-pennatum-L29A3.pep.fa	CAMPEP_0200342854	Phatr3_draftJ18	57.1	0
Corethron-pennatum-L29A3.pep.fa	CAMPEP_0200338462	Phatr3_J1473	55.78	0
Corethron-pennatum-L29A3.pep.fa	CAMPEP_0200363584	Phatr3_J11615	65.2	0
Corethron-pennatum-L29A3.pep.fa	CAMPEP_0200369210	Phatr3_draftJ18	57.58	0
Corethron-pennatum-L29A3.pep.fa	CAMPEP_0200374618	Phatr3_J18826	36.79	0
Corethron-pennatum-L29A3.pep.fa	CAMPEP_0200375234	Phatr3_J18826	55.08	0
Corethron-pennatum-L29A3.pep.fa	CAMPEP_0200377204	Phatr3_J38642	58.95	0
Corethron-pennatum-L29A3.pep.fa	CAMPEP_0200377686	Phatr3_J18826	32.76	0
Corethron-pennatum-L29A3.pep.fa	CAMPEP_0200368410	Phatr3_J54405	59.8	0
Corethron-pennatum-L29A3.pep.fa	CAMPEP_0200370562	Phatr3_J10151	50.62	0
Corethron-pennatum-L29A3.pep.fa	CAMPEP_0200372150	Phatr3_EG02246	72.51	0
Corethron-pennatum-L29A3.pep.fa	CAMPEP_0200368014	Phatr3_J41659	72.32	0
Corethron-pennatum-L29A3.pep.fa	CAMPEP_0200373686	Phatr3_J22803	53.52	0
Corethron-pennatum-L29A3.pep.fa	CAMPEP_0200377116	Phatr3_J53964	57.2	0
Corethron-pennatum-L29A3.pep.fa	CAMPEP_0200371120	Phatr3_EG02323	75.1	0
Corethron-pennatum-L29A3.pep.fa	CAMPEP_0200372682	Phatr3_J24610	69.67	0
Corethron-pennatum-L29A3.pep.fa	CAMPEP_0200373078	Phatr3_J18945	63.62	0
Corethron-pennatum-L29A3.pep.fa	CAMPEP_0200372916	Phatr3_J54405	60.48	0
Corethron-pennatum-L29A3.pep.fa	CAMPEP_0200369854	Phatr3_J47784	54.74	0
Corethron-pennatum-L29A3.pep.fa	CAMPEP_0200369920	Phatr3_EG01908	59.13	0
Corethron-pennatum-L29A3.pep.fa	CAMPEP_0200371416	Phatr3_J22353	56.19	0
Corethron-pennatum-L29A3.pep.fa	CAMPEP_0200371426	Phatr3_J49726	52	0
Corethron-pennatum-L29A3.pep.fa	CAMPEP_0200372234	Phatr3_J47784	55.19	0
Corethron-pennatum-L29A3.pep.fa	CAMPEP_0200375666	Phatr3_J43194	65.44	0
Corethron-pennatum-L29A3.pep.fa	CAMPEP_0200363104	Phatr3_J11843	66.44	0
Corethron-pennatum-L29A3.pep.fa	CAMPEP_0200363430	Phatr3_J43772	39.12	0
Corethron-pennatum-L29A3.pep.fa	CAMPEP_0200371342	Phatr3_J3046	78.45	0
DBYD.pep.clean	DBYD2001886_Synura_petersenii	Phatr3_J41857	61.78	0
DBYD.pep.clean	DBYD2006239_Synura_petersenii	Phatr3_J30365	50.23	0
DBYD.pep.clean	DBYD2007599_Synura_petersenii	Phatr3_J44474	54.71	0
DBYD.pep.clean	DBYD2008057_Synura_petersenii	Phatr3_EG00272	67.31	0
DBYD.pep.clean	DBYD2011714_Synura_petersenii	Phatr3_J12452	65.23	0
Dinobryon-sp-UTEXLB2267.pep.fa	CAMPEP_0187275852	Phatr3_J53964	43.41	0
Dinobryon-sp-UTEXLB2267.pep.fa	CAMPEP_0187295364	Phatr3_J12452	58.06	0
Dinobryon-sp-UTEXLB2267.pep.fa	CAMPEP_0187297498	Phatr3_EG02246	61.83	0
Dinobryon-sp-UTEXLB2267.pep.fa	CAMPEP_0187295150	Phatr3_EG02611	48.38	0
Dinobryon-sp-UTEXLB2267.pep.fa	CAMPEP_0187274152	Phatr3_EG02328	49.44	0
Dinobryon-sp-UTEXLB2267.pep.fa	CAMPEP_0187298790	Phatr3_J18197	45.01	0
Dinobryon-sp-UTEXLB2267.pep.fa	CAMPEP_0187298010	Phatr3_J23497	33.87	0
Dinobryon-sp-UTEXLB2267.pep.fa	CAMPEP_0187293872	Phatr3_J49533	59.01	0
Dinobryon-sp-UTEXLB2267.pep.fa	CAMPEP_0187294648	Phatr3_J12452	65.06	0
Dinobryon-sp-UTEXLB2267.pep.fa	CAMPEP_0187274446	Phatr3_J23497	35.64	0
Dinobryon-sp-UTEXLB2267.pep.fa	CAMPEP_0187276704	Phatr3_J23497	33.7	0
Dinobryon-sp-UTEXLB2267.pep.fa	CAMPEP_0187296312	Phatr3_J10367	42.47	0
Dinobryon-sp-UTEXLB2267.pep.fa	CAMPEP_0187297150	Phatr3_J23497	33.26	0
Dinobryon-sp-UTEXLB2267.pep.fa	CAMPEP_0187278446	Phatr3_J12452	59.57	0
Dinobryon-sp-UTEXLB2267.pep.fa	CAMPEP_0187297220	Phatr3_J23497	35.92	0
Dinobryon-sp-UTEXLB2267.pep.fa	CAMPEP_0187298428	Phatr3_J38642	48.14	0
Dinobryon-sp-UTEXLB2267.pep.fa	CAMPEP_0187264592	Phatr3_J41857	61.53	0
Dinobryon-sp-UTEXLB2267.pep.fa	CAMPEP_0187279242	Phatr3_J44474	50.74	0
Dinobryon-sp-UTEXLB2267.pep.fa	CAMPEP_0187280318	Phatr3_J12095	56.49	0
Dinobryon-sp-UTEXLB2267.pep.fa	CAMPEP_0187283084	Phatr3_J18826	41.66	0
Dinobryon-sp-UTEXLB2267.pep.fa	CAMPEP_0187284076	Phatr3_EG00272	70.95	0
Dinobryon-sp-UTEXLB2267.pep.fa	CAMPEP_0187282798	Phatr3_EG02207	50.86	0
Dinobryon-sp-UTEXLB2267.pep.fa	CAMPEP_0187284614	Phatr3_J20773	65.95	0
Dinobryon-sp-UTEXLB2267.pep.fa	CAMPEP_0187267270	Phatr3_EG02611	46.68	0
Dinobryon-sp-UTEXLB2267.pep.fa	CAMPEP_0187268682	Phatr3_J18826	44	0
Dinobryon-sp-UTEXLB2267.pep.fa	CAMPEP_0187270832	Phatr3_J18826	40.25	0
Dinobryon-sp-UTEXLB2267.pep.fa	CAMPEP_0187269398	Phatr3_J54983	42.35	0
Ditylum-brightwellii-GSO103.pep.fa	CAMPEP_0187331688	Phatr3_draftJ18	59.49	0
Ditylum-brightwellii-GSO103.pep.fa	CAMPEP_0187332688	Phatr3_EG00272	86.03	0
Ditylum-brightwellii-GSO103.pep.fa	CAMPEP_0187308832	Phatr3_J21548	50.15	0
Ditylum-brightwellii-GSO103.pep.fa	CAMPEP_0187330814	Phatr3_J49533	70.49	0
Ditylum-brightwellii-GSO103.pep.fa	CAMPEP_0187310170	Phatr3_J18197	56.48	0
Ditylum-brightwellii-GSO103.pep.fa	CAMPEP_0187307248	Phatr3_J44474	66.82	0
Ditylum-brightwellii-GSO103.pep.fa	CAMPEP_0187307336	Phatr3_J20026	61.97	0
Ditylum-brightwellii-GSO103.pep.fa	CAMPEP_0187330006	Phatr3_J41659	75.77	0
Ditylum-brightwellii-GSO103.pep.fa	CAMPEP_0187330566	Phatr3_J22629	47.12	0
Ditylum-brightwellii-GSO103.pep.fa	CAMPEP_0187332612	Phatr3_J39708	49.17	0
Ditylum-brightwellii-GSO103.pep.fa	CAMPEP_0187309386	Phatr3_J11674	71.8	0
Ditylum-brightwellii-GSO103.pep.fa	CAMPEP_0187309934	Phatr3_J12095	74.09	0
Ditylum-brightwellii-GSO103.pep.fa	CAMPEP_0187310256	Phatr3_EG01492	58.6	0
Ditylum-brightwellii-GSO103.pep.fa	CAMPEP_0187309444	Phatr3_J45656	75.43	0
Ditylum-brightwellii-GSO103.pep.fa	CAMPEP_0187310664	Phatr3_J21548	53.14	0
Ditylum-brightwellii-GSO103.pep.fa	CAMPEP_0187331594	Phatr3_EG02246	68.7	0
Ditylum-brightwellii-GSO103.pep.fa	CAMPEP_0187306520	Phatr3_J22353	61.08	0
Ditylum-brightwellii-GSO103.pep.fa	CAMPEP_0187312706	Phatr3_J19030	82.49	0
Ditylum-brightwellii-GSO103.pep.fa	CAMPEP_0187319722	Phatr3_J24610	71.39	0
Ditylum-brightwellii-GSO103.pep.fa	CAMPEP_0187303398	Phatr3_J54017	74.59	0
Ditylum-brightwellii-GSO103.pep.fa	CAMPEP_0187301666	Phatr3_J54805	46.48	0
Ditylum-brightwellii-GSO103.pep.fa	CAMPEP_0187302004	Phatr3_J16142	77.66	0
Ditylum-brightwellii-GSO103.pep.fa	CAMPEP_0187313514	Phatr3_J18473	55.76	0
Ditylum-brightwellii-GSO103.pep.fa	CAMPEP_0187299224	Phatr3_J50075	48.61	0
Ditylum-brightwellii-GSO103.pep.fa	CAMPEP_0187305500	Phatr3_J18197	62.39	0
Ditylum-brightwellii-GSO103.pep.fa	CAMPEP_0187311674	Phatr3_J18945	61.95	0
Ditylum-brightwellii-GSO103.pep.fa	CAMPEP_0187314982	Phatr3_EG01907	66	0
Ditylum-brightwellii-GSO103.pep.fa	CAMPEP_0187301834	Phatr3_J22873	86.87	0
Ditylum-brightwellii-GSO103.pep.fa	CAMPEP_0187299632	Phatr3_J49726	60.86	0
Ditylum-brightwellii-GSO103.pep.fa	CAMPEP_0187320814	Phatr3_J42677	72.89	0
Ditylum-brightwellii-GSO103.pep.fa	CAMPEP_0187299148	Phatr3_J38642	67.99	0
Ditylum-brightwellii-GSO103.pep.fa	CAMPEP_0187300306	Phatr3_J53964	68.97	0
Ditylum-brightwellii-GSO103.pep.fa	CAMPEP_0187314040	Phatr3_J31433	42.93	0
Ditylum-brightwellii-GSO103.pep.fa	CAMPEP_0187302284	Phatr3_EG02328	78.92	0
Ditylum-brightwellii-GSO103.pep.fa	CAMPEP_0187302998	Phatr3_J50540	52.15	0
Ditylum-brightwellii-GSO103.pep.fa	CAMPEP_0187299510	Phatr3_J20872	68.36	0
Ditylum-brightwellii-GSO104.pep.fa	CAMPEP_0193979616	Phatr3_J41857	78.57	0
Ditylum-brightwellii-GSO104.pep.fa	CAMPEP_0193978334	Phatr3_J10151	47.41	0
Ditylum-brightwellii-GSO104.pep.fa	CAMPEP_0193965416	Phatr3_J45656	74.81	0
Ditylum-brightwellii-GSO104.pep.fa	CAMPEP_0193981786	Phatr3_J49073	47.58	0
Ditylum-brightwellii-GSO104.pep.fa	CAMPEP_0193980582	Phatr3_J54285	64.61	0
Ditylum-brightwellii-GSO104.pep.fa	CAMPEP_0193969396	Phatr3_EG02512	40.85	0
Ditylum-brightwellii-GSO104.pep.fa	CAMPEP_0193976744	Phatr3_J54805	46.48	0
Ditylum-brightwellii-GSO104.pep.fa	CAMPEP_0193977674	Phatr3_J3046	79.5	0
Ditylum-brightwellii-GSO104.pep.fa	CAMPEP_0193979130	Phatr3_J39708	51.07	0
Ditylum-brightwellii-GSO104.pep.fa	CAMPEP_0193977574	Phatr3_J50072	63.08	0
Ditylum-brightwellii-GSO104.pep.fa	CAMPEP_0193965266	Phatr3_J21548	47.7	0
Ditylum-brightwellii-GSO104.pep.fa	CAMPEP_0193971310	Phatr3_J10367	56.31	0
Ditylum-brightwellii-GSO104.pep.fa	CAMPEP_0193965880	Phatr3_J11843	74.01	0
Ditylum-brightwellii-GSO104.pep.fa	CAMPEP_0193977848	Phatr3_J10151	46.66	0
Ditylum-brightwellii-GSO104.pep.fa	CAMPEP_0193977474	Phatr3_J54017	72.92	0
Ditylum-brightwellii-GSO104.pep.fa	CAMPEP_0193981090	Phatr3_J8821	45.29	0
Ditylum-brightwellii-GSO104.pep.fa	CAMPEP_0193981092	Phatr3_J43552	46.48	0
Ditylum-brightwellii-GSO104.pep.fa	CAMPEP_0193978712	Phatr3_J22803	57.17	0
Ditylum-brightwellii-GSO104.pep.fa	CAMPEP_0193976638	Phatr3_J8987	54.53	0
Ditylum-brightwellii-GSO104.pep.fa	CAMPEP_0193977264	Phatr3_J20026	51.78	0
Ditylum-brightwellii-GSO104.pep.fa	CAMPEP_0193962742	Phatr3_J42677	67.95	0
Ditylum-brightwellii-GSO104.pep.fa	CAMPEP_0193962782	Phatr3_J24610	65.1	0
Ditylum-brightwellii-GSO104.pep.fa	CAMPEP_0193963126	Phatr3_J83	53.6	0
Ditylum-brightwellii-GSO104.pep.fa	CAMPEP_0193976964	Phatr3_EG02227	49.47	0
Ditylum-brightwellii-GSO104.pep.fa	CAMPEP_0193948552	Phatr3_J21548	50.15	0
Ditylum-brightwellii-GSO104.pep.fa	CAMPEP_0193956424	Phatr3_EG02289	36.67	0
Ditylum-brightwellii-GSO104.pep.fa	CAMPEP_0193954502	Phatr3_J50075	50.4	0
Ditylum-brightwellii-GSO104.pep.fa	CAMPEP_0193955142	Phatr3_EG02328	74.44	0
Ditylum-brightwellii-GSO104.pep.fa	CAMPEP_0193941046	Phatr3_J10409	41.57	0
Ditylum-brightwellii-GSO104.pep.fa	CAMPEP_0193942290	Phatr3_J18693	57.67	0
Ditylum-brightwellii-GSO104.pep.fa	CAMPEP_0193950216	Phatr3_J31433	60.56	0
Ditylum-brightwellii-GSO104.pep.fa	CAMPEP_0193949412	Phatr3_J43105	63.99	0
Ditylum-brightwellii-GSO104.pep.fa	CAMPEP_0193955354	Phatr3_J9372	68.48	0
Ditylum-brightwellii-GSO104.pep.fa	CAMPEP_0193955720	Phatr3_EG02207	75.98	0
Ditylum-brightwellii-GSO104.pep.fa	CAMPEP_0193939670	Phatr3_J50540	52.29	0
Ditylum-brightwellii-GSO104.pep.fa	CAMPEP_0193939226	Phatr3_J9180	51.47	0
Ditylum-brightwellii-GSO104.pep.fa	CAMPEP_0193940252	Phatr3_J49936	64.68	0
Ditylum-brightwellii-GSO104.pep.fa	CAMPEP_0193953768	Phatr3_J228	62.72	0
Ditylum-brightwellii-GSO104.pep.fa	CAMPEP_0193953024	Phatr3_J52412	73.9	0
Ditylum-brightwellii-GSO104.pep.fa	CAMPEP_0193953626	Phatr3_J18197	61.19	0
Ditylum-brightwellii-GSO104.pep.fa	CAMPEP_0193953720	Phatr3_J12095	66.87	0
Ditylum-brightwellii-GSO104.pep.fa	CAMPEP_0193955736	Phatr3_J22873	86.53	0
Ditylum-brightwellii-GSO104.pep.fa	CAMPEP_0193944750	Phatr3_J18473	54.52	0
Ditylum-brightwellii-GSO104.pep.fa	CAMPEP_0193945764	Phatr3_draftJ497	60.37	0
Ditylum-brightwellii-GSO104.pep.fa	CAMPEP_0193950130	Phatr3_J18945	61.95	0
Ditylum-brightwellii-GSO104.pep.fa	CAMPEP_0193952968	Phatr3_J22325	59.23	0
Ditylum-brightwellii-GSO104.pep.fa	CAMPEP_0193953052	Phatr3_draftJ18	56.12	0
Ditylum-brightwellii-GSO104.pep.fa	CAMPEP_0193960324	Phatr3_J30365	69.46	0
Ditylum-brightwellii-GSO104.pep.fa	CAMPEP_0193944486	Phatr3_J1473	58.5	0
Ditylum-brightwellii-GSO104.pep.fa	CAMPEP_0193945850	Phatr3_J18197	60.27	0
Ditylum-brightwellii-GSO104.pep.fa	CAMPEP_0193950232	Phatr3_EG00272	85.25	0
Ditylum-brightwellii-GSO104.pep.fa	CAMPEP_0193952990	Phatr3_J22629	47.27	0
Ditylum-brightwellii-GSO104.pep.fa	CAMPEP_0193956472	Phatr3_J9180	60.69	0
Ditylum-brightwellii-GSO104.pep.fa	CAMPEP_0193959882	Phatr3_J41659	75.81	0
Ditylum-brightwellii-GSO104.pep.fa	CAMPEP_0193942078	Phatr3_J16142	76.13	0
Ditylum-brightwellii-GSO104.pep.fa	CAMPEP_0193950032	Phatr3_J18826	63.03	0
Ditylum-brightwellii-GSO104.pep.fa	CAMPEP_0193953462	Phatr3_J21548	49.36	0
Ditylum-brightwellii-GSO104.pep.fa	CAMPEP_0193955202	Phatr3_EG01907	66.1	0
Ditylum-brightwellii-GSO104.pep.fa	CAMPEP_0193949590	Phatr3_J22353	61.08	0
Ditylum-brightwellii-GSO104.pep.fa	CAMPEP_0193960198	Phatr3_J44474	66.82	0
Ditylum-brightwellii-GSO104.pep.fa	CAMPEP_0193954300	Phatr3_EG02246	68.74	0
Ditylum-brightwellii-GSO104.pep.fa	CAMPEP_0193956766	Phatr3_J50189	61.34	0
Ditylum-brightwellii-GSO104.pep.fa	CAMPEP_0193961380	Phatr3_J14998	65.69	0
Ditylum-brightwellii-GSO104.pep.fa	CAMPEP_0193957942	Phatr3_J20872	70.8	0
Ditylum-brightwellii-GSO104.pep.fa	CAMPEP_0193942722	Phatr3_J31433	43.09	0
Ditylum-brightwellii-GSO104.pep.fa	CAMPEP_0193946436	Phatr3_J14391	53.42	0
Ditylum-brightwellii-GSO104.pep.fa	CAMPEP_0193952382	Phatr3_J11674	55.66	0
Ditylum-brightwellii-GSO104.pep.fa	CAMPEP_0193958072	Phatr3_J53964	67.49	0
Ditylum-brightwellii-GSO104.pep.fa	CAMPEP_0193940700	Phatr3_J38642	63.24	0
Ditylum-brightwellii-GSO104.pep.fa	CAMPEP_0193947788	Phatr3_J9180	53.51	0
Ditylum-brightwellii-GSO104.pep.fa	CAMPEP_0193948884	Phatr3_J18197	48.9	0
Ditylum-brightwellii-GSO104.pep.fa	CAMPEP_0193948250	Phatr3_J16210	46.83	0
Ditylum-brightwellii-GSO104.pep.fa	CAMPEP_0193951512	Phatr3_EG02585	52.55	0
Ditylum-brightwellii-GSO104.pep.fa	CAMPEP_0193949202	Phatr3_J49726	59.04	0
Ditylum-brightwellii-GSO104.pep.fa	CAMPEP_0193949208	Phatr3_J10151	50.94	0
Ditylum-brightwellii-GSO104.pep.fa	CAMPEP_0193961974	Phatr3_J18197	52.19	0
Ditylum-brightwellii-GSO104.pep.fa	CAMPEP_0193961988	Phatr3_J49533	71.8	0
Ditylum-brightwellii-GSO104.pep.fa	CAMPEP_0193946080	Phatr3_J50075	52.39	0
Ditylum-brightwellii-GSO105.pep.fa	CAMPEP_0187346062	Phatr3_J12095	72.18	0
Ditylum-brightwellii-GSO105.pep.fa	CAMPEP_0187362132	Phatr3_J10151	54.67	0
Ditylum-brightwellii-GSO105.pep.fa	CAMPEP_0187347694	Phatr3_EG02585	53.37	0
Ditylum-brightwellii-GSO105.pep.fa	CAMPEP_0187365638	Phatr3_J9180	51.46	0
Ditylum-brightwellii-GSO105.pep.fa	CAMPEP_0187365920	Phatr3_J54017	72.92	0
Ditylum-brightwellii-GSO105.pep.fa	CAMPEP_0187335028	Phatr3_J8821	45.44	0
Ditylum-brightwellii-GSO105.pep.fa	CAMPEP_0187367014	Phatr3_J43772	47.08	0
Ditylum-brightwellii-GSO105.pep.fa	CAMPEP_0187367022	Phatr3_J52412	73.9	0
Ditylum-brightwellii-GSO105.pep.fa	CAMPEP_0187348250	Phatr3_J54805	46.29	0
Ditylum-brightwellii-GSO105.pep.fa	CAMPEP_0187366228	Phatr3_EG02227	49.47	0
Ditylum-brightwellii-GSO105.pep.fa	CAMPEP_0187348254	Phatr3_J228	62.72	0
Ditylum-brightwellii-GSO105.pep.fa	CAMPEP_0187348334	Phatr3_draftJ18	56.12	0
Ditylum-brightwellii-GSO105.pep.fa	CAMPEP_0187348526	Phatr3_J31433	60.31	0
Ditylum-brightwellii-GSO105.pep.fa	CAMPEP_0187348528	Phatr3_J22629	48.63	0
Ditylum-brightwellii-GSO105.pep.fa	CAMPEP_0187347860	Phatr3_J21548	50.15	0
Ditylum-brightwellii-GSO105.pep.fa	CAMPEP_0187347012	Phatr3_EG00272	86.39	0
Ditylum-brightwellii-GSO105.pep.fa	CAMPEP_0187348290	Phatr3_J50075	49.71	0
Ditylum-brightwellii-GSO105.pep.fa	CAMPEP_0187366480	Phatr3_draftJ497	60.41	0
Ditylum-brightwellii-GSO105.pep.fa	CAMPEP_0187363480	Phatr3_J8987	52.81	0
Ditylum-brightwellii-GSO105.pep.fa	CAMPEP_0187363570	Phatr3_J18693	54.66	0
Ditylum-brightwellii-GSO105.pep.fa	CAMPEP_0187348834	Phatr3_J21548	49.25	0
Ditylum-brightwellii-GSO105.pep.fa	CAMPEP_0187364386	Phatr3_J18197	51.52	0
Ditylum-brightwellii-GSO105.pep.fa	CAMPEP_0187363918	Phatr3_J10409	41.46	0
Ditylum-brightwellii-GSO105.pep.fa	CAMPEP_0187366722	Phatr3_J18197	60.44	0
Ditylum-brightwellii-GSO105.pep.fa	CAMPEP_0187345428	Phatr3_J54598	62.26	0
Ditylum-brightwellii-GSO105.pep.fa	CAMPEP_0187345622	Phatr3_EG01907	66	0
Ditylum-brightwellii-GSO105.pep.fa	CAMPEP_0187357316	Phatr3_J50540	51.54	0
Ditylum-brightwellii-GSO105.pep.fa	CAMPEP_0187336636	Phatr3_J11674	55.77	0
Ditylum-brightwellii-GSO105.pep.fa	CAMPEP_0187354912	Phatr3_J41857	75.6	0
Ditylum-brightwellii-GSO105.pep.fa	CAMPEP_0187356620	Phatr3_J18826	61.58	0
Ditylum-brightwellii-GSO105.pep.fa	CAMPEP_0187342756	Phatr3_J39274	53.73	0
Ditylum-brightwellii-GSO105.pep.fa	CAMPEP_0187349710	Phatr3_J41659	75.77	0
Ditylum-brightwellii-GSO105.pep.fa	CAMPEP_0187336910	Phatr3_J83	53.2	0
Ditylum-brightwellii-GSO105.pep.fa	CAMPEP_0187356740	Phatr3_J22353	61.08	0
Ditylum-brightwellii-GSO105.pep.fa	CAMPEP_0187339898	Phatr3_J49533	71.8	0
Ditylum-brightwellii-GSO105.pep.fa	CAMPEP_0187340282	Phatr3_EG02246	68.74	0
Ditylum-brightwellii-GSO105.pep.fa	CAMPEP_0187340436	Phatr3_J16142	76.13	0
Ditylum-brightwellii-GSO105.pep.fa	CAMPEP_0187367646	Phatr3_J22629	50.8	0
Ditylum-brightwellii-GSO105.pep.fa	CAMPEP_0187335602	Phatr3_J45656	74.43	0
Ditylum-brightwellii-GSO105.pep.fa	CAMPEP_0187355204	Phatr3_J18197	48.96	0
Ditylum-brightwellii-GSO105.pep.fa	CAMPEP_0187356776	Phatr3_J3046	78.83	0
Ditylum-brightwellii-GSO105.pep.fa	CAMPEP_0187344464	Phatr3_J1473	56.75	0
Ditylum-brightwellii-GSO105.pep.fa	CAMPEP_0187336656	Phatr3_J39708	51.07	0
Ditylum-brightwellii-GSO105.pep.fa	CAMPEP_0187357282	Phatr3_J18945	61.95	0
Ditylum-brightwellii-GSO105.pep.fa	CAMPEP_0187334672	Phatr3_J53964	67.6	0
Ditylum-brightwellii-GSO105.pep.fa	CAMPEP_0187350760	Phatr3_J14391	53.42	0
Ditylum-brightwellii-GSO105.pep.fa	CAMPEP_0187352386	Phatr3_J20872	64.43	0
Ditylum-brightwellii-GSO105.pep.fa	CAMPEP_0187355020	Phatr3_J44474	66.82	0
Ditylum-brightwellii-GSO105.pep.fa	CAMPEP_0187333866	Phatr3_J49726	61.06	0
Ditylum-brightwellii-GSO105.pep.fa	CAMPEP_0187355750	Phatr3_J10151	48.49	0
Ditylum-brightwellii-GSO105.pep.fa	CAMPEP_0187338398	Phatr3_J49936	64.68	0
Ditylum-brightwellii-GSO105.pep.fa	CAMPEP_0187361570	Phatr3_J43105	68.08	0
Ditylum-brightwellii-GSO105.pep.fa	CAMPEP_0187344820	Phatr3_J10367	70.47	0
Ditylum-brightwellii-GSO105.pep.fa	CAMPEP_0187351596	Phatr3_J9180	55.42	0
Ditylum-brightwellii-GSO105.pep.fa	CAMPEP_0187356118	Phatr3_J18197	47.37	0
Ditylum-brightwellii-GSO105.pep.fa	CAMPEP_0187335676	Phatr3_J43552	51.51	0
Ditylum-brightwellii-GSO105.pep.fa	CAMPEP_0187352464	Phatr3_J50072	65.68	0
Ditylum-brightwellii-GSO105.pep.fa	CAMPEP_0187339480	Phatr3_J31433	42.93	0
Ditylum-brightwellii-GSO105.pep.fa	CAMPEP_0187359536	Phatr3_J38642	64.71	0
Ditylum-brightwellii-GSO105.pep.fa	CAMPEP_0187337186	Phatr3_J18473	55.76	0
Ditylum-brightwellii-GSO105.pep.fa	CAMPEP_0187353950	Phatr3_J54285	65.63	0
Ditylum-brightwellii-GSO105.pep.fa	CAMPEP_0187339500	Phatr3_J22873	86.87	0
Ditylum-brightwellii-GSO105.pep.fa	CAMPEP_0187359490	Phatr3_J50189	61.34	0
Ditylum-brightwellii-GSO105.pep.fa	CAMPEP_0187359492	Phatr3_J9372	76.14	0
Ditylum-brightwellii-GSO105.pep.fa	CAMPEP_0187353080	Phatr3_EG02207	79.45	0
Ditylum-brightwellii-GSO105.pep.fa	CAMPEP_0187353958	Phatr3_J22803	57.45	0
Ditylum-brightwellii-GSO105.pep.fa	CAMPEP_0187356148	Phatr3_EG02328	74.44	0
Ditylum-brightwellii-GSO105.pep.fa	CAMPEP_0187343776	Phatr3_J20026	51.78	0
Ditylum-brightwellii-GSO105.pep.fa	CAMPEP_0187344058	Phatr3_EG02289	36.32	0
Ditylum-brightwellii-GSO105.pep.fa	CAMPEP_0187361068	Phatr3_EG02512	40.66	0
Ditylum-brightwellii-GSO105.pep.fa	CAMPEP_0187360118	Phatr3_J30365	69.46	0
Ditylum-brightwellii-GSO105.pep.fa	CAMPEP_0187360314	Phatr3_J21548	47.8	0
Ditylum-brightwellii-GSO105.pep.fa	CAMPEP_0187344240	Phatr3_J42677	67.95	0
Ditylum-brightwellii-GSO105.pep.fa	CAMPEP_0187344598	Phatr3_J9180	53.51	0
Ditylum-brightwellii-GSO105.pep.fa	CAMPEP_0187344696	Phatr3_J10151	46.51	0
Ditylum-brightwellii-GSO105.pep.fa	CAMPEP_0187350178	Phatr3_J21548	47.69	0
Ditylum-brightwellii-GSO105.pep.fa	CAMPEP_0187351180	Phatr3_J41351	57.93	0
EBWI.pep.clean	EBWI2005260_Ochromonas_sp	Phatr3_J41857	64.43	0
EBWI.pep.clean	EBWI2005401_Ochromonas_sp	Phatr3_EG00272	68.7	0
EBWI.pep.clean	EBWI2005419_Ochromonas_sp	Phatr3_J228	46.77	0
EBWI.pep.clean	EBWI2037169_Ochromonas_sp	Phatr3_J49533	66.95	0
EBWI.pep.clean	EBWI2037348_Ochromonas_sp	Phatr3_EG02207	53.2	0
EBWI.pep.clean	EBWI2037575_Ochromonas_sp	Phatr3_EG02323	52.03	0
Ectocarpus	Ectocarpus_genomicEsi0000_0226_ER_signal	Phatr3_J18693	33.46	0
Ectocarpus	Ectocarpus_genomicEsi0003_0273_Cytoplasmic_other	Phatr3_EG02323	63.58	0
Ectocarpus	Ectocarpus_genomicEsi0010_0135_Cytoplasmic_other	Phatr3_EG00272	72.05	0
Ectocarpus	Ectocarpus_genomicEsi0014_0010_Cytoplasmic_other	Phatr3_J54805	32.69	0
Ectocarpus	Ectocarpus_genomicEsi0015_0164_Cytoplasmic_other	Phatr3_J21664	34.27	0
Ectocarpus	Ectocarpus_genomicEsi0019_0132_Cytoplasmic_other	Phatr3_J18197	31.21	0
Ectocarpus	Ectocarpus_genomicEsi0036_0011_Cytoplasmic_other	Phatr3_EG02246	59.3	0
Ectocarpus	Ectocarpus_genomicEsi0040_0029_Cytoplasmic_signal	Phatr3_J20872	32.51	0
Ectocarpus	Ectocarpus_genomicEsi0054_0026_Cytoplasmic_other	Phatr3_J44474	48.01	0
Ectocarpus	Ectocarpus_genomicEsi0058_0120_Cytoplasmic_other	Phatr3_J22803	52.34	0
Ectocarpus	Ectocarpus_genomicEsi0060_0030_ER_signal	Phatr3_J11674	45.86	0
Ectocarpus	Ectocarpus_genomicEsi0067_0033_Chloroplast_signal	Phatr3_J49533	63.31	0
Ectocarpus	Ectocarpus_genomicEsi0067_0101_Chloroplast_chloroplast	Phatr3_J41857	51.67	0
Ectocarpus	Ectocarpus_genomicEsi0070_0026_Chloroplast_chloroplast	Phatr3_J11843	54.8	0
Ectocarpus	Ectocarpus_genomicEsi0084_0061_Cytoplasmic_other	Phatr3_EG02323	38.05	0
Ectocarpus	Ectocarpus_genomicEsi0099_0059_Cytoplasmic_other	Phatr3_J38642	50.15	0
Ectocarpus	Ectocarpus_genomicEsi0123_0011_Cytoplasmic_other	Phatr3_J30365	54.23	0
Ectocarpus	Ectocarpus_genomicEsi0145_0068_Cytoplasmic_mitochondrion	Phatr3_J44474	53.05	0
Ectocarpus	Ectocarpus_genomicEsi0180_0051_Chloroplast_signal	Phatr3_J49533	56.77	0
Ectocarpus	Ectocarpus_genomicEsi0207_0008_Cytoplasmic_other	Phatr3_J54285	44.22	0
Ectocarpus	Ectocarpus_genomicEsi0237_0016_Cytoplasmic_other	Phatr3_J53964	43.34	0
Ectocarpus	Ectocarpus_genomicEsi0359_0018_Cytoplasmic_signal	Phatr3_J23497	34.24	0
Ectocarpus	Ectocarpus_genomicEsi0366_0019_Cytoplasmic_signal	Phatr3_J39708	31.31	0
Ectocarpus	Ectocarpus_genomicEsi0366_0020_Cytoplasmic_other	Phatr3_J39708	30.29	0
Emiliania	Emiliania_genomicEmiliania_61535_Cytoplasmic_other	Phatr3_J18197	32.74	0
Emiliania	Emiliania_genomicEmiliania_462143_Cytoplasmic_signal	Phatr3_J54285	33.31	0
Emiliania	Emiliania_genomicEmiliania_426930_Cytoplasmic_signal	Phatr3_J18197	34.89	0
Emiliania	Emiliania_genomicEmiliania_464368_ER_signal	Phatr3_EG02207	49.09	0
Emiliania	Emiliania_genomicEmiliania_437166_Cytoplasmic_other	Phatr3_EG02323	41.11	0
Emiliania	Emiliania_genomicEmiliania_70025_Cytoplasmic_other	Phatr3_J12452	47.75	0
Emiliania	Emiliania_genomicEmiliania_429294_Cytoplasmic_other	Phatr3_J228	44.97	0
Emiliania	Emiliania_genomicEmiliania_467753_Cytoplasmic_other	Phatr3_J18826	32.2	0
Emiliania	Emiliania_genomicEmiliania_429791_Cytoplasmic_other	Phatr3_J228	44.97	0
Emiliania	Emiliania_genomicEmiliania_418765_Chloroplast_signal	Phatr3_J18826	34.82	0
Emiliania	Emiliania_genomicEmiliania_430601_Cytoplasmic_signal	Phatr3_J18197	34.97	0
Emiliania-huxleyi-374.pep.fa	CAMPEP_0187609928	Phatr3_J228	48.49	0
Emiliania-huxleyi-374.pep.fa	CAMPEP_0187607342	Phatr3_EG02323	40.79	0
Emiliania-huxleyi-374.pep.fa	CAMPEP_0187610594	Phatr3_J54285	33.97	0
Emiliania-huxleyi-374.pep.fa	CAMPEP_0187581358	Phatr3_EG02323	45.55	0
Emiliania-huxleyi-374.pep.fa	CAMPEP_0187585068	Phatr3_J41857	58.32	0
Emiliania-huxleyi-374.pep.fa	CAMPEP_0187588032	Phatr3_J49533	55.17	0
Emiliania-huxleyi-374.pep.fa	CAMPEP_0187589392	Phatr3_J20872	30.59	0
Emiliania-huxleyi-374.pep.fa	CAMPEP_0187589426	Phatr3_EG02512	51.34	0
Emiliania-huxleyi-374.pep.fa	CAMPEP_0187590174	Phatr3_J228	46.32	0
Emiliania-huxleyi-379.pep.fa	CAMPEP_0187616780	Phatr3_EG02323	40.44	0
Emiliania-huxleyi-379.pep.fa	CAMPEP_0187639224	Phatr3_J228	49.86	0
Emiliania-huxleyi-379.pep.fa	CAMPEP_0187616594	Phatr3_J228	38.93	0
Emiliania-huxleyi-379.pep.fa	CAMPEP_0187615564	Phatr3_J20872	30.66	0
Emiliania-huxleyi-379.pep.fa	CAMPEP_0187616386	Phatr3_J49533	55.17	0
Emiliania-huxleyi-379.pep.fa	CAMPEP_0187637200	Phatr3_J41857	54.59	0
Emiliania-huxleyi-379.pep.fa	CAMPEP_0187638286	Phatr3_J18826	38.57	0
Emiliania-huxleyi-379.pep.fa	CAMPEP_0187621422	Phatr3_J20872	33.33	0
Emiliania-huxleyi-379.pep.fa	CAMPEP_0187649464	Phatr3_J228	45.58	0
Emiliania-huxleyi-379.pep.fa	CAMPEP_0187613530	Phatr3_J54285	34.04	0
Emiliania-huxleyi-379.pep.fa	CAMPEP_0187649360	Phatr3_EG02323	45.55	0
Emiliania-huxleyi-379.pep.fa	CAMPEP_0187655264	Phatr3_EG02207	51.42	0
Emiliania-huxleyi-CCMP370.pep.fa	CAMPEP_0187690606	Phatr3_J228	49.67	0
Emiliania-huxleyi-CCMP370.pep.fa	CAMPEP_0187688380	Phatr3_J49533	54.99	0
Emiliania-huxleyi-CCMP370.pep.fa	CAMPEP_0187688754	Phatr3_J228	39.23	0
Emiliania-huxleyi-CCMP370.pep.fa	CAMPEP_0187697030	Phatr3_EG02323	45.55	0
Emiliania-huxleyi-CCMP370.pep.fa	CAMPEP_0187700324	Phatr3_J18826	33.09	0
Emiliania-huxleyi-CCMP370.pep.fa	CAMPEP_0187671406	Phatr3_EG02512	51.23	0
Emiliania-huxleyi-CCMP370.pep.fa	CAMPEP_0187671884	Phatr3_J18826	33.28	0
Emiliania-huxleyi-CCMP370.pep.fa	CAMPEP_0187665222	Phatr3_EG02323	40.21	0
Emiliania-huxleyi-CCMP370.pep.fa	CAMPEP_0187722900	Phatr3_J228	45.58	0
Emiliania-huxleyi-CCMP370.pep.fa	CAMPEP_0187718810	Phatr3_EG02323	40.79	0
Emiliania-huxleyi-CCMP370.pep.fa	CAMPEP_0187678594	Phatr3_J41857	53.39	0
Emiliania-huxleyi-CCMP370.pep.fa	CAMPEP_0187679428	Phatr3_J49533	61.69	0
Emiliania-huxleyi-CCMP370.pep.fa	CAMPEP_0187677678	Phatr3_J20872	33.29	0
Emiliania-huxleyi-PLYM219.pep.fa	CAMPEP_0187787114	Phatr3_J49533	61.69	0
Emiliania-huxleyi-PLYM219.pep.fa	CAMPEP_0187748740	Phatr3_J228	38.93	0
Emiliania-huxleyi-PLYM219.pep.fa	CAMPEP_0187801936	Phatr3_J20872	30.8	0
Emiliania-huxleyi-PLYM219.pep.fa	CAMPEP_0187736536	Phatr3_EG02512	51.34	0
Emiliania-huxleyi-PLYM219.pep.fa	CAMPEP_0187803184	Phatr3_J228	45.37	0
Emiliania-huxleyi-PLYM219.pep.fa	CAMPEP_0187790268	Phatr3_J30365	52.1	0
Emiliania-huxleyi-PLYM219.pep.fa	CAMPEP_0187742428	Phatr3_EG02207	51.42	0
Emiliania-huxleyi-PLYM219.pep.fa	CAMPEP_0187741706	Phatr3_J49533	55.17	0
Emiliania-huxleyi-PLYM219.pep.fa	CAMPEP_0187768716	Phatr3_EG02323	45.45	0
Emiliania-huxleyi-PLYM219.pep.fa	CAMPEP_0187780020	Phatr3_EG02323	40.79	0
Emiliania-huxleyi-PLYM219.pep.fa	CAMPEP_0187783582	Phatr3_J20872	32.28	0
Emiliania-huxleyi-PLYM219.pep.fa	CAMPEP_0187747184	Phatr3_J20872	33.4	0
Emiliania-huxleyi-PLYM219.pep.fa	CAMPEP_0187769574	Phatr3_J41857	54.59	0
Emiliania-huxleyi-PLYM219.pep.fa	CAMPEP_0187761790	Phatr3_J30365	51.83	0
Emiliania-huxleyi-PLYM219.pep.fa	CAMPEP_0187806598	Phatr3_J228	47.44	0
Emiliania-huxleyi-PLYM219.pep.fa	CAMPEP_0187760638	Phatr3_J18826	38.57	0
Emiliania-huxleyi-PLYM219.pep.fa	CAMPEP_0187739152	Phatr3_J54285	34.04	0
Extubocellulus-spinifer-CCMP396.pep.fa	CAMPEP_0200424010	Phatr3_J48886	45.62	0
Extubocellulus-spinifer-CCMP396.pep.fa	CAMPEP_0200424938	Phatr3_J22353	60.38	0
Extubocellulus-spinifer-CCMP396.pep.fa	CAMPEP_0200424096	Phatr3_J10367	54.41	0
Extubocellulus-spinifer-CCMP396.pep.fa	CAMPEP_0200424432	Phatr3_J53964	61.95	0
Extubocellulus-spinifer-CCMP396.pep.fa	CAMPEP_0200427600	Phatr3_J10151	53.52	0
Extubocellulus-spinifer-CCMP396.pep.fa	CAMPEP_0200425610	Phatr3_J49726	62.79	0
Extubocellulus-spinifer-CCMP396.pep.fa	CAMPEP_0200425494	Phatr3_J21548	48.02	0
Extubocellulus-spinifer-CCMP396.pep.fa	CAMPEP_0200424166	Phatr3_EG00808	62.56	0
Extubocellulus-spinifer-CCMP396.pep.fa	CAMPEP_0200424916	Phatr3_J38642	66.51	0
Extubocellulus-spinifer-CCMP396.pep.fa	CAMPEP_0200425054	Phatr3_J18945	57.17	0
Extubocellulus-spinifer-CCMP396.pep.fa	CAMPEP_0200431378	Phatr3_J53964	61.95	0
Extubocellulus-spinifer-CCMP396.pep.fa	CAMPEP_0200431606	Phatr3_J54285	59.85	0
Extubocellulus-spinifer-CCMP396.pep.fa	CAMPEP_0200429760	Phatr3_J21548	57.64	0
Extubocellulus-spinifer-CCMP396.pep.fa	CAMPEP_0200424792	Phatr3_J43194	61.3	0
Extubocellulus-spinifer-CCMP396.pep.fa	CAMPEP_0200428394	Phatr3_J18197	53.75	0
Extubocellulus-spinifer-CCMP396.pep.fa	CAMPEP_0200428298	Phatr3_J43772	45.17	0
Extubocellulus-spinifer-CCMP396.pep.fa	CAMPEP_0200427906	Phatr3_EG02328	73.11	0
Extubocellulus-spinifer-CCMP396.pep.fa	CAMPEP_0200428354	Phatr3_J9180	57.64	0
Extubocellulus-spinifer-CCMP396.pep.fa	CAMPEP_0200427226	Phatr3_J20026	57.54	0
Extubocellulus-spinifer-CCMP396.pep.fa	CAMPEP_0200425292	Phatr3_J35587	55.6	0
Extubocellulus-spinifer-CCMP396.pep.fa	CAMPEP_0200430378	Phatr3_J18473	63.39	0
Extubocellulus-spinifer-CCMP396.pep.fa	CAMPEP_0200427416	Phatr3_J43105	62.93	0
Extubocellulus-spinifer-CCMP396.pep.fa	CAMPEP_0200427144	Phatr3_J22325	58.75	0
Extubocellulus-spinifer-CCMP396.pep.fa	CAMPEP_0200427224	Phatr3_J83	51.74	0
Extubocellulus-spinifer-CCMP396.pep.fa	CAMPEP_0200429190	Phatr3_J22629	55.89	0
Extubocellulus-spinifer-CCMP396.pep.fa	CAMPEP_0200428474	Phatr3_J18826	51.97	0
Extubocellulus-spinifer-CCMP396.pep.fa	CAMPEP_0200426540	Phatr3_J10409	42.56	0
Extubocellulus-spinifer-CCMP396.pep.fa	CAMPEP_0200438074	Phatr3_J45260	53.1	0
Extubocellulus-spinifer-CCMP396.pep.fa	CAMPEP_0200437722	Phatr3_J19030	81.47	0
Extubocellulus-spinifer-CCMP396.pep.fa	CAMPEP_0200438254	Phatr3_J10151	45.54	0
Extubocellulus-spinifer-CCMP396.pep.fa	CAMPEP_0200435028	Phatr3_J54405	59.96	0
Extubocellulus-spinifer-CCMP396.pep.fa	CAMPEP_0200434276	Phatr3_EG00272	48.86	0
Extubocellulus-spinifer-CCMP396.pep.fa	CAMPEP_0200440848	Phatr3_J53964	64.03	0
Extubocellulus-spinifer-CCMP396.pep.fa	CAMPEP_0200437784	Phatr3_EG02512	64.74	0
Extubocellulus-spinifer-CCMP396.pep.fa	CAMPEP_0200438370	Phatr3_J18826	62.78	0
Extubocellulus-spinifer-CCMP396.pep.fa	CAMPEP_0200433916	Phatr3_J3046	82.46	0
Extubocellulus-spinifer-CCMP396.pep.fa	CAMPEP_0200437864	Phatr3_J20872	57.19	0
Extubocellulus-spinifer-CCMP396.pep.fa	CAMPEP_0200439044	Phatr3_J16421	56.43	0
Extubocellulus-spinifer-CCMP396.pep.fa	CAMPEP_0200436720	Phatr3_J31433	57.21	0
Extubocellulus-spinifer-CCMP396.pep.fa	CAMPEP_0200432624	Phatr3_EG02538	57.86	0
Extubocellulus-spinifer-CCMP396.pep.fa	CAMPEP_0200438846	Phatr3_J18197	53.85	0
Extubocellulus-spinifer-CCMP396.pep.fa	CAMPEP_0200438766	Phatr3_J44888	63.76	0
Extubocellulus-spinifer-CCMP396.pep.fa	CAMPEP_0200438842	Phatr3_J28245	78.45	0
Extubocellulus-spinifer-CCMP396.pep.fa	CAMPEP_0200440556	Phatr3_EG02246	75.33	0
Extubocellulus-spinifer-CCMP396.pep.fa	CAMPEP_0200439324	Phatr3_J46086	45.03	0
Extubocellulus-spinifer-CCMP396.pep.fa	CAMPEP_0200437142	Phatr3_J28245	71.66	0
Extubocellulus-spinifer-CCMP396.pep.fa	CAMPEP_0200438920	Phatr3_J9180	54.81	0
Extubocellulus-spinifer-CCMP396.pep.fa	CAMPEP_0200432334	Phatr3_draftJ497	49.56	0
Extubocellulus-spinifer-CCMP396.pep.fa	CAMPEP_0200434306	Phatr3_J20872	58.61	0
Extubocellulus-spinifer-CCMP396.pep.fa	CAMPEP_0200432704	Phatr3_J11674	50.35	0
Extubocellulus-spinifer-CCMP396.pep.fa	CAMPEP_0200446496	Phatr3_J41351	53.43	0
Extubocellulus-spinifer-CCMP396.pep.fa	CAMPEP_0200442298	Phatr3_EG02207	62.08	0
Extubocellulus-spinifer-CCMP396.pep.fa	CAMPEP_0200446624	Phatr3_EG02246	77.6	0
Extubocellulus-spinifer-CCMP396.pep.fa	CAMPEP_0200452294	Phatr3_J21664	46.28	0
Extubocellulus-spinifer-CCMP396.pep.fa	CAMPEP_0200443840	Phatr3_J49533	73.09	0
Extubocellulus-spinifer-CCMP396.pep.fa	CAMPEP_0200444844	Phatr3_J3046	82.46	0
Extubocellulus-spinifer-CCMP396.pep.fa	CAMPEP_0200443558	Phatr3_J10151	48.71	0
Extubocellulus-spinifer-CCMP396.pep.fa	CAMPEP_0200441818	Phatr3_EG02538	58.38	0
Extubocellulus-spinifer-CCMP396.pep.fa	CAMPEP_0200441824	Phatr3_EG02246	76.46	0
Extubocellulus-spinifer-CCMP396.pep.fa	CAMPEP_0200445298	Phatr3_J19030	81.47	0
Extubocellulus-spinifer-CCMP396.pep.fa	CAMPEP_0200448478	Phatr3_J37916	49.08	0
Extubocellulus-spinifer-CCMP396.pep.fa	CAMPEP_0200442072	Phatr3_J1473	61.64	0
Extubocellulus-spinifer-CCMP396.pep.fa	CAMPEP_0200442082	Phatr3_J10367	61.81	0
Extubocellulus-spinifer-CCMP396.pep.fa	CAMPEP_0200443740	Phatr3_J52412	80.46	0
Extubocellulus-spinifer-CCMP396.pep.fa	CAMPEP_0200446282	Phatr3_J41857	73.95	0
Extubocellulus-spinifer-CCMP396.pep.fa	CAMPEP_0200441756	Phatr3_J54017	71.87	0
Extubocellulus-spinifer-CCMP396.pep.fa	CAMPEP_0200444452	Phatr3_J9180	56.19	0
Extubocellulus-spinifer-CCMP396.pep.fa	CAMPEP_0200445726	Phatr3_J3046	82.46	0
Extubocellulus-spinifer-CCMP396.pep.fa	CAMPEP_0200448860	Phatr3_J14998	61.32	0
Extubocellulus-spinifer-CCMP396.pep.fa	CAMPEP_0200444168	Phatr3_J18473	52.23	0
Extubocellulus-spinifer-CCMP396.pep.fa	CAMPEP_0200463906	Phatr3_EG02585	53.04	0
Extubocellulus-spinifer-CCMP396.pep.fa	CAMPEP_0200457444	Phatr3_J11615	69.15	0
Extubocellulus-spinifer-CCMP396.pep.fa	CAMPEP_0200441346	Phatr3_J18693	55.06	0
Extubocellulus-spinifer-CCMP396.pep.fa	CAMPEP_0200450930	Phatr3_J46086	47.59	0
Extubocellulus-spinifer-CCMP396.pep.fa	CAMPEP_0200458532	Phatr3_J49533	72.18	0
Extubocellulus-spinifer-CCMP396.pep.fa	CAMPEP_0200441378	Phatr3_J44112	50.5	0
Extubocellulus-spinifer-CCMP396.pep.fa	CAMPEP_0200465252	Phatr3_J16222	42.32	0
Extubocellulus-spinifer-CCMP396.pep.fa	CAMPEP_0200470718	Phatr3_J41659	78.43	0
Extubocellulus-spinifer-CCMP396.pep.fa	CAMPEP_0200470512	Phatr3_J12095	61.87	0
Extubocellulus-spinifer-CCMP396.pep.fa	CAMPEP_0200465458	Phatr3_EG02512	64.81	0
Extubocellulus-spinifer-CCMP396.pep.fa	CAMPEP_0200465492	Phatr3_J18945	57.63	0
Extubocellulus-spinifer-CCMP396.pep.fa	CAMPEP_0200481820	Phatr3_J54405	58.8	0
Extubocellulus-spinifer-CCMP396.pep.fa	CAMPEP_0200473518	Phatr3_J18473	61.83	0
Extubocellulus-spinifer-CCMP396.pep.fa	CAMPEP_0200478712	Phatr3_draftJ1613	50.84	0
Extubocellulus-spinifer-CCMP396.pep.fa	CAMPEP_0200486818	Phatr3_J12095	61.87	0
Extubocellulus-spinifer-CCMP396.pep.fa	CAMPEP_0200496518	Phatr3_J43105	62.93	0
Extubocellulus-spinifer-CCMP396.pep.fa	CAMPEP_0200497646	Phatr3_EG02207	76.67	0
Extubocellulus-spinifer-CCMP396.pep.fa	CAMPEP_0200495892	Phatr3_J14998	58.8	0
Extubocellulus-spinifer-CCMP396.pep.fa	CAMPEP_0200496846	Phatr3_J49533	74.02	0
Extubocellulus-spinifer-CCMP396.pep.fa	CAMPEP_0200474878	Phatr3_J23497	50.57	0
Extubocellulus-spinifer-CCMP396.pep.fa	CAMPEP_0200495910	Phatr3_EG00272	85.83	0
Extubocellulus-spinifer-CCMP396.pep.fa	CAMPEP_0200482296	Phatr3_J10409	43.54	0
Extubocellulus-spinifer-CCMP396.pep.fa	CAMPEP_0200472008	Phatr3_J43772	45.11	0
Extubocellulus-spinifer-CCMP396.pep.fa	CAMPEP_0200504676	Phatr3_EG02323	79.48	0
Extubocellulus-spinifer-CCMP396.pep.fa	CAMPEP_0200507948	Phatr3_J23497	50.5	0
Extubocellulus-spinifer-CCMP396.pep.fa	CAMPEP_0200508064	Phatr3_J50540	52.26	0
Extubocellulus-spinifer-CCMP396.pep.fa	CAMPEP_0200509704	Phatr3_J24610	65.49	0
Extubocellulus-spinifer-CCMP396.pep.fa	CAMPEP_0200499552	Phatr3_J43194	67.39	0
Extubocellulus-spinifer-CCMP396.pep.fa	CAMPEP_0200503924	Phatr3_J48886	44.74	0
Extubocellulus-spinifer-CCMP396.pep.fa	CAMPEP_0200500946	Phatr3_J46086	46.33	0
Extubocellulus-spinifer-CCMP396.pep.fa	CAMPEP_0200501876	Phatr3_EG02585	49.85	0
Extubocellulus-spinifer-CCMP396.pep.fa	CAMPEP_0200510454	Phatr3_J49726	60	0
Extubocellulus-spinifer-CCMP396.pep.fa	CAMPEP_0200503030	Phatr3_J1534	67.35	0
Extubocellulus-spinifer-CCMP396.pep.fa	CAMPEP_0200504234	Phatr3_J9180	54.8	0
Extubocellulus-spinifer-CCMP396.pep.fa	CAMPEP_0200503386	Phatr3_EG01907	69.29	0
Extubocellulus-spinifer-CCMP396.pep.fa	CAMPEP_0200504078	Phatr3_J43552	56.89	0
Extubocellulus-spinifer-CCMP396.pep.fa	CAMPEP_0200506020	Phatr3_J30365	71.69	0
Extubocellulus-spinifer-CCMP396.pep.fa	CAMPEP_0200506710	Phatr3_J49936	60.12	0
Extubocellulus-spinifer-CCMP396.pep.fa	CAMPEP_0200506304	Phatr3_J11866	52.97	0
Extubocellulus-spinifer-CCMP396.pep.fa	CAMPEP_0200507516	Phatr3_J44474	63.65	0
Extubocellulus-spinifer-CCMP396.pep.fa	CAMPEP_0200502660	Phatr3_J228	65.8	0
Extubocellulus-spinifer-CCMP396.pep.fa	CAMPEP_0200499022	Phatr3_EG00272	85.83	0
Extubocellulus-spinifer-CCMP396.pep.fa	CAMPEP_0200505184	Phatr3_EG01907	63.81	0
Extubocellulus-spinifer-CCMP396.pep.fa	CAMPEP_0200506506	Phatr3_J22803	62.17	0
Extubocellulus-spinifer-CCMP396.pep.fa	CAMPEP_0200509142	Phatr3_J11843	67.7	0
Extubocellulus-spinifer-CCMP396.pep.fa	CAMPEP_0200498812	Phatr3_EG02585	52.24	0
Extubocellulus-spinifer-CCMP396.pep.fa	CAMPEP_0200505786	Phatr3_EG02611	59.43	0
Extubocellulus-spinifer-CCMP396.pep.fa	CAMPEP_0200506162	Phatr3_J8821	50.23	0
Extubocellulus-spinifer-CCMP396.pep.fa	CAMPEP_0200508874	Phatr3_J39274	55.79	0
Extubocellulus-spinifer-CCMP396.pep.fa	CAMPEP_0200504156	Phatr3_J54805	48.7	0
Extubocellulus-spinifer-CCMP396.pep.fa	CAMPEP_0200506186	Phatr3_J3046	82.46	0
FIDQ.pep.clean	FIDQ2008188_Undaria_pinnatifida	Phatr3_J20872	36	0
FIDQ.pep.clean	FIDQ2009973_Undaria_pinnatifida	Phatr3_J44474	51.47	0
FIDQ.pep.clean	FIDQ2012422_Undaria_pinnatifida	Phatr3_J53964	46.89	0
FIDQ.pep.clean	FIDQ2013609_Undaria_pinnatifida	Phatr3_J49533	68.64	0
FIDQ.pep.clean	FIDQ2013698_Undaria_pinnatifida	Phatr3_EG02323	65.07	0
FIDQ.pep.clean	FIDQ2013993_Undaria_pinnatifida	Phatr3_EG02246	63.43	0
FIDQ.pep.clean	FIDQ2014922_Undaria_pinnatifida	Phatr3_J44474	55.3	0
FIDQ.pep.clean	FIDQ2015275_Undaria_pinnatifida	Phatr3_EG02207	59.28	0
FIDQ.pep.clean	FIDQ2071578_Undaria_pinnatifida	Phatr3_EG00272	72.32	0
FIDQ.pep.clean	FIDQ2071711_Undaria_pinnatifida	Phatr3_J11843	60.18	0
FIDQ.pep.clean	FIDQ2071818_Undaria_pinnatifida	Phatr3_J11674	48.32	0
FIKG.pep.clean	FIKG2001257_Sargassum_henslowianum	Phatr3_EG00272	72.22	0
FIKG.pep.clean	FIKG2003300_Sargassum_henslowianum	Phatr3_EG02246	65.66	0
FIKG.pep.clean	FIKG2003389_Sargassum_henslowianum	Phatr3_J54285	45.95	0
FIKG.pep.clean	FIKG2005241_Sargassum_henslowianum	Phatr3_J23497	36.98	0
FIKG.pep.clean	FIKG2005622_Sargassum_henslowianum	Phatr3_J10367	48.84	0
FIKG.pep.clean	FIKG2009285_Sargassum_henslowianum	Phatr3_J44474	54.88	0
FIKG.pep.clean	FIKG2010269_Sargassum_henslowianum	Phatr3_J41857	54.66	0
FIKG.pep.clean	FIKG2011149_Sargassum_henslowianum	Phatr3_EG02323	66.85	0
FIKG.pep.clean	FIKG2011987_Sargassum_henslowianum	Phatr3_J30365	55.59	0
FIKG.pep.clean	FIKG2012483_Sargassum_henslowianum	Phatr3_J44474	50.06	0
FIKG.pep.clean	FIKG2014711_Sargassum_henslowianum	Phatr3_J228	56.49	0
FIKG.pep.clean	FIKG2014768_Sargassum_henslowianum	Phatr3_EG02207	60.19	0
FIKG.pep.clean	FIKG2015705_Sargassum_henslowianum	Phatr3_J83	33.96	0
FIKG.pep.clean	FIKG2015917_Sargassum_henslowianum	Phatr3_J20872	36.67	0
FIKG.pep.clean	FIKG2077272_Sargassum_henslowianum	Phatr3_J49533	64.86	0
Fistulifera	Fistulifera_genomicPen_fso_g13	Phatr3_J50072	68.83	0
Fistulifera	Fistulifera_genomicPen_fso_g31	Phatr3_J50540	63.24	0
Fistulifera	Fistulifera_genomicPen_fso_g33	Phatr3_EG02207	69.12	0
Fistulifera	Fistulifera_genomicPen_fso_g132	Phatr3_J43471	47.1	0
Fistulifera	Fistulifera_genomicPen_fso_g136	Phatr3_J47154	58.51	0
Fistulifera	Fistulifera_genomicPen_fso_g137	Phatr3_J47150	53.25	0
Fistulifera	Fistulifera_genomicPen_fso_g139	Phatr3_EG00272	84.68	0
Fistulifera	Fistulifera_genomicPen_fso_g148	Phatr3_J11956	61.18	0
Fistulifera	Fistulifera_genomicPen_fso_g175	Phatr3_J32559	73.31	0
Fistulifera	Fistulifera_genomicPen_fso_g200	Phatr3_J30365	78.38	0
Fistulifera	Fistulifera_genomicPen_fso_g317	Phatr3_J46438	60.41	0
Fistulifera	Fistulifera_genomicPen_fso_g334	Phatr3_J51916	47.26	0
Fistulifera	Fistulifera_genomicPen_fso_g336	Phatr3_J29758	63.28	0
Fistulifera	Fistulifera_genomicPen_fso_g389	Phatr3_J41857	80.94	0
Fistulifera	Fistulifera_genomicPen_fso_g408	Phatr3_J8821	50.32	0
Fistulifera	Fistulifera_genomicPen_fso_g488	Phatr3_J49936	63.46	0
Fistulifera	Fistulifera_genomicPen_fso_g695	Phatr3_J9372	76	0
Fistulifera	Fistulifera_genomicPen_fso_g696	Phatr3_J43052	55.75	0
Fistulifera	Fistulifera_genomicPen_fso_g717	Phatr3_J43194	74.22	0
Fistulifera	Fistulifera_genomicPen_fso_g723	Phatr3_J18693	60.19	0
Fistulifera	Fistulifera_genomicPen_fso_g808	Phatr3_J37916	54	0
Fistulifera	Fistulifera_genomicPen_fso_g914	Phatr3_J24610	78.55	0
Fistulifera	Fistulifera_genomicPen_fso_g934	Phatr3_J42677	68.05	0
Fistulifera	Fistulifera_genomicPen_fso_g966	Phatr3_J83	57.92	0
Fistulifera	Fistulifera_genomicPen_fso_g1267	Phatr3_J38112	44.33	0
Fistulifera	Fistulifera_genomicPen_fso_g1290	Phatr3_J49985	69.13	0
Fistulifera	Fistulifera_genomicPen_fso_g1304	Phatr3_J30908	61.36	0
Fistulifera	Fistulifera_genomicPen_fso_g1305	Phatr3_EG02331	50.48	0
Fistulifera	Fistulifera_genomicPen_fso_g1308	Phatr3_J46613	58.09	0
Fistulifera	Fistulifera_genomicPen_fso_g1315	Phatr3_J46423	62.18	0
Fistulifera	Fistulifera_genomicPen_fso_g1319	Phatr3_J20787	83.79	0
Fistulifera	Fistulifera_genomicPen_fso_g1336	Phatr3_J14994	47.97	0
Fistulifera	Fistulifera_genomicPen_fso_g1344	Phatr3_J7966	39.51	0
Fistulifera	Fistulifera_genomicPen_fso_g1346	Phatr3_J45556	52.57	0
Fistulifera	Fistulifera_genomicPen_fso_g1350	Phatr3_J12221	54.98	0
Fistulifera	Fistulifera_genomicPen_fso_g1355	Phatr3_J50189	63.16	0
Fistulifera	Fistulifera_genomicPen_fso_g1356	Phatr3_J23826	59.62	0
Fistulifera	Fistulifera_genomicPen_fso_g1364	Phatr3_J22404	83.21	0
Fistulifera	Fistulifera_genomicPen_fso_g1376	Phatr3_J10757	71.97	0
Fistulifera	Fistulifera_genomicPen_fso_g1377	Phatr3_J50825	68.54	0
Fistulifera	Fistulifera_genomicPen_fso_g1379	Phatr3_J43649	48.23	0
Fistulifera	Fistulifera_genomicPen_fso_g1380	Phatr3_J52174	60.71	0
Fistulifera	Fistulifera_genomicPen_fso_g1386	Phatr3_J11021	72.83	0
Fistulifera	Fistulifera_genomicPen_fso_g1390	Phatr3_J31400	38.65	0
Fistulifera	Fistulifera_genomicPen_fso_g1399	Phatr3_J43552	50.22	0
Fistulifera	Fistulifera_genomicPen_fso_g1400	Phatr3_J43555	53.11	0
Fistulifera	Fistulifera_genomicPen_fso_g1408	Phatr3_J37367	81.47	0
Fistulifera	Fistulifera_genomicPen_fso_g1409	Phatr3_EG02328	70.56	0
Fistulifera	Fistulifera_genomicPen_fso_g1410	Phatr3_J44406	40.85	0
Fistulifera	Fistulifera_genomicPen_fso_g1412	Phatr3_EG01947	81.25	0
Fistulifera	Fistulifera_genomicPen_fso_g1414	Phatr3_J43711	55.79	0
Fistulifera	Fistulifera_genomicPen_fso_g1419	Phatr3_J26948	56.48	0
Fistulifera	Fistulifera_genomicPen_fso_g1422	Phatr3_EG02233	48.37	0
Fistulifera	Fistulifera_genomicPen_fso_g1436	Phatr3_EG02204	57.47	0
Fistulifera	Fistulifera_genomicPen_fso_g1439	Phatr3_J12174	60.88	0
Fistulifera	Fistulifera_genomicPen_fso_g1440	Phatr3_J45440	40.71	0
Fistulifera	Fistulifera_genomicPen_fso_g1441	Phatr3_J51848	63.46	0
Fistulifera	Fistulifera_genomicPen_fso_g1444	Phatr3_J5526	55.41	0
Fistulifera	Fistulifera_genomicPen_fso_g1457	Phatr3_draftJ1572	87.73	0
Fistulifera	Fistulifera_genomicPen_fso_g1460	Phatr3_J36970	41.39	0
Fistulifera	Fistulifera_genomicPen_fso_g1467	Phatr3_J54375	90.3	0
Fistulifera	Fistulifera_genomicPen_fso_g1468	Phatr3_J11843	72.92	0
Fistulifera	Fistulifera_genomicPen_fso_g1481	Phatr3_J11703	56.98	0
Fistulifera	Fistulifera_genomicPen_fso_g1484	Phatr3_J45319	68.5	0
Fistulifera	Fistulifera_genomicPen_fso_g1485	Phatr3_J26921	83.92	0
Fistulifera	Fistulifera_genomicPen_fso_g1492	Phatr3_J45325	70.5	0
Fistulifera	Fistulifera_genomicPen_fso_g1493	Phatr3_J26925	77.17	0
Fistulifera	Fistulifera_genomicPen_fso_g1521	Phatr3_EG01417	53.18	0
Fistulifera	Fistulifera_genomicPen_fso_g1522	Phatr3_J54378	63.95	0
Fistulifera	Fistulifera_genomicPen_fso_g1524	Phatr3_J3131	51.86	0
Fistulifera	Fistulifera_genomicPen_fso_g1553	Phatr3_J1534	62.66	0
Fistulifera	Fistulifera_genomicPen_fso_g1610	Phatr3_J43772	62.02	0
Fistulifera	Fistulifera_genomicPen_fso_g1635	Phatr3_J43174	70.29	0
[truncated: 71,733 more rows]
[truncated: 1 more columns]

## Sheet: Chloroplast RbH
File name	Gene ID	Phaeodactylum gene name	% ident	evalue
Amphiprora-sp.pep.fa	CAMPEP_0186488764	Phatr3_J228	68.63	0
Amphiprora-sp.pep.fa	CAMPEP_0186488948	Phatr3_J50540	65.61	0
Amphiprora-sp.pep.fa	CAMPEP_0186490596	Phatr3_J42677	65.81	0
Amphiprora-sp.pep.fa	CAMPEP_0186491658	Phatr3_J49936	65.21	0
Amphiprora-sp.pep.fa	CAMPEP_0186492460	Phatr3_J37916	54.86	0
Amphiprora-sp.pep.fa	CAMPEP_0186492718	Phatr3_J54017	72.54	0
Amphiprora-sp.pep.fa	CAMPEP_0186493110	Phatr3_J49533	76.21	0
Amphiprora-sp.pep.fa	CAMPEP_0186493114	Phatr3_J16421	66.6	0
Amphiprora-sp.pep.fa	CAMPEP_0186496606	Phatr3_J41351	63.22	0
Amphiprora-sp.pep.fa	CAMPEP_0186499706	Phatr3_J49073	57.38	0
Amphiprora-sp.pep.fa	CAMPEP_0186499948	Phatr3_J49985	66.28	0
Amphiprora-sp.pep.fa	CAMPEP_0186499968	Phatr3_J36976	61.76	0
Amphiprora-sp.pep.fa	CAMPEP_0186503078	Phatr3_EG02207	70.09	0
Amphiprora-sp.pep.fa	CAMPEP_0186512822	Phatr3_J50146	66.29	0
Amphora-coffeaeformis-CCMP127.pep.fa	CAMPEP_0186519538	Phatr3_EG02611	55.85	0
Amphora-coffeaeformis-CCMP127.pep.fa	CAMPEP_0186520274	Phatr3_EG00808	63.61	0
Amphora-coffeaeformis-CCMP127.pep.fa	CAMPEP_0186522530	Phatr3_J16421	62.89	0
Amphora-coffeaeformis-CCMP127.pep.fa	CAMPEP_0186525004	Phatr3_J44112	61.04	0
Amphora-coffeaeformis-CCMP127.pep.fa	CAMPEP_0186526342	Phatr3_J16222	52.16	0
Amphora-coffeaeformis-CCMP127.pep.fa	CAMPEP_0186526932	Phatr3_J43552	54.64	0
Amphora-coffeaeformis-CCMP127.pep.fa	CAMPEP_0186528586	Phatr3_J3046	80.56	0
Amphora-coffeaeformis-CCMP127.pep.fa	CAMPEP_0186528680	Phatr3_J24610	79.74	0
Amphora-coffeaeformis-CCMP127.pep.fa	CAMPEP_0186529472	Phatr3_J54017	72.86	0
Amphora-coffeaeformis-CCMP127.pep.fa	CAMPEP_0186530674	Phatr3_J45656	68.58	0
Amphora-coffeaeformis-CCMP127.pep.fa	CAMPEP_0186539950	Phatr3_J11843	73.42	0
Amphora-coffeaeformis-CCMP127.pep.fa	CAMPEP_0186540630	Phatr3_J45656	56.65	0
Amphora-coffeaeformis-CCMP127.pep.fa	CAMPEP_0186541862	Phatr3_J49985	72.9	0
Amphora-coffeaeformis-CCMP127.pep.fa	CAMPEP_0186545078	Phatr3_J11866	40.3	0
APTP.pep.clean	APTP2006160_Ishige_okamurai	Phatr3_J20026	52.53	0
APTP.pep.clean	APTP2006162_Ishige_okamurai	Phatr3_J20026	52.53	0
APTP.pep.clean	APTP2015569_Ishige_okamurai	Phatr3_J23497	36.84	0
APTP.pep.clean	APTP2015708_Ishige_okamurai	Phatr3_J22803	50.88	0
Asterionellopsis-glacialis-CCMP134.pep.fa	CAMPEP_0199871064	Phatr3_J44888	72.75	0
Asterionellopsis-glacialis-CCMP134.pep.fa	CAMPEP_0199872462	Phatr3_J24610	74.53	0
Asterionellopsis-glacialis-CCMP134.pep.fa	CAMPEP_0199876824	Phatr3_J83	52.39	0
Asterionellopsis-glacialis-CCMP134.pep.fa	CAMPEP_0199878636	Phatr3_J53964	69.09	0
Asterionellopsis-glacialis-CCMP134.pep.fa	CAMPEP_0199880332	Phatr3_J22325	65.42	0
Asterionellopsis-glacialis-CCMP134.pep.fa	CAMPEP_0199881094	Phatr3_J228	68.26	0
Asterionellopsis-glacialis-CCMP134.pep.fa	CAMPEP_0199883710	Phatr3_J10151	59.55	0
Asterionellopsis-glacialis-CCMP134.pep.fa	CAMPEP_0199884074	Phatr3_J11843	74.21	0
Asterionellopsis-glacialis-CCMP134.pep.fa	CAMPEP_0199885146	Phatr3_J43105	75.37	0
Asterionellopsis-glacialis-CCMP134.pep.fa	CAMPEP_0199886028	Phatr3_J54110	61.94	0
Asterionellopsis-glacialis-CCMP134.pep.fa	CAMPEP_0199886462	Phatr3_J16421	59.48	0
Asterionellopsis-glacialis-CCMP134.pep.fa	CAMPEP_0199886496	Phatr3_J45656	76.13	0
Asterionellopsis-glacialis-CCMP134.pep.fa	CAMPEP_0199886708	Phatr3_J41857	79.64	0
Asterionellopsis-glacialis-CCMP134.pep.fa	CAMPEP_0199895206	Phatr3_J54017	78.01	0
Asterionellopsis-glacialis-CCMP134.pep.fa	CAMPEP_0199896196	Phatr3_J50540	59.64	0
Asterionellopsis-glacialis-CCMP134.pep.fa	CAMPEP_0199902874	Phatr3_J49533	74.24	0
Asterionellopsis-glacialis-CCMP134.pep.fa	CAMPEP_0199905488	Phatr3_J49936	55.34	0
ASZK.pep.clean	ASZK2004886_Punctaria_latifolia	Phatr3_J44474	50.06	0
Aurantiochytrium-limacinum-ATCCMYA1381.pep.fa	CAMPEP_0186646772	Phatr3_J18826	32.03	0
Aureococcus-anophagefferens-CCMP1850.pep.fa	CAMPEP_0186668128	Phatr3_J41857	55.89	0
Aureococcus-anophagefferens-CCMP1850.pep.fa	CAMPEP_0186673746	Phatr3_EG00808	57.55	0
Aureococcus-anophagefferens-CCMP1850.pep.fa	CAMPEP_0186677516	Phatr3_J11674	47.03	0
Aureococcus-anophagefferens-CCMP1850.pep.fa	CAMPEP_0186678984	Phatr3_J49533	57.33	0
BAXOSW.orf	Synedra_RCC2510_BAXOSW_109_1	Phatr3_J8987	51.96	0
BAXOSW.orf	Synedra_RCC2510_BAXOSW_1201_1	Phatr3_J45656	74.29	0
BAXOSW.orf	Synedra_RCC2510_BAXOSW_14400_1	Phatr3_J43105	75.51	0
BAXOSW.orf	Synedra_RCC2510_BAXOSW_147_1	Phatr3_J22803	61.15	0
BAXOSW.orf	Synedra_RCC2510_BAXOSW_15761_1	Phatr3_J49533	75.19	0
BAXOSW.orf	Synedra_RCC2510_BAXOSW_1642_1	Phatr3_J11843	71.6	0
BAXOSW.orf	Synedra_RCC2510_BAXOSW_16436_1	Phatr3_J54017	75.39	0
BAXOSW.orf	Synedra_RCC2510_BAXOSW_1739_1	Phatr3_J41351	60.42	0
BAXOSW.orf	Synedra_RCC2510_BAXOSW_19554_1	Phatr3_EG02207	66.07	0
BAXOSW.orf	Synedra_RCC2510_BAXOSW_20411_1	Phatr3_J18945	61.66	0
BAXOSW.orf	Synedra_RCC2510_BAXOSW_20439_1	Phatr3_J11866	47.07	0
BAXOSW.orf	Synedra_RCC2510_BAXOSW_23705_1	Phatr3_EG02328	75.66	0
BAXOSW.orf	Synedra_RCC2510_BAXOSW_2446_1	Phatr3_J24610	70.28	0
BAXOSW.orf	Synedra_RCC2510_BAXOSW_3241_1	Phatr3_J43194	69.96	0
BAXOSW.orf	Synedra_RCC2510_BAXOSW_3568_1	Phatr3_J50540	48.28	0
BAXOSW.orf	Synedra_RCC2510_BAXOSW_36356_1	Phatr3_J11615	71.23	0
BAXOSW.orf	Synedra_RCC2510_BAXOSW_40142_1	Phatr3_J18945	56.77	0
BAXOSW.orf	Synedra_RCC2510_BAXOSW_41547_1	Phatr3_J16142	81.97	0
BAXOSW.orf	Synedra_RCC2510_BAXOSW_42179_1	Phatr3_J22325	62.33	0
BAXOSW.orf	Synedra_RCC2510_BAXOSW_43002_1	Phatr3_J3046	70.23	0
BAXOSW.orf	Synedra_RCC2510_BAXOSW_44066_1	Phatr3_J50072	73.32	0
BAXOSW.orf	Synedra_RCC2510_BAXOSW_44679_1	Phatr3_J41857	74.24	0
BAXOSW.orf	Synedra_RCC2510_BAXOSW_45053_1	Phatr3_J45119	71.2	0
BAXOSW.orf	Synedra_RCC2510_BAXOSW_45837_1	Phatr3_J49936	59.38	0
BAXOSW.orf	Synedra_RCC2510_BAXOSW_46490_1	Phatr3_J11843	71.73	0
BAXOSW.orf	Synedra_RCC2510_BAXOSW_49070_1	Phatr3_J18693	60.05	0
BAXOSW.orf	Synedra_RCC2510_BAXOSW_49549_1	Phatr3_J50540	48.28	0
BAXOSW.orf	Synedra_RCC2510_BAXOSW_54604_1	Phatr3_J16421	64.12	0
BAXOSW.orf	Synedra_RCC2510_BAXOSW_56153_1	Phatr3_J14403	58.28	0
BAXOSW.orf	Synedra_RCC2510_BAXOSW_56242_1	Phatr3_J41351	57.68	0
BAXOSW.orf	Synedra_RCC2510_BAXOSW_56602_1	Phatr3_J39274	54.05	0
BAXOSW.orf	Synedra_RCC2510_BAXOSW_9548_1	Phatr3_J14391	61.41	0
CAAOSW.orf	Shionodiscus_bioculatus_CAAOSW_40720_1	Phatr3_J18826	62.07	0
CAAOSW.orf	Shionodiscus_bioculatus_CAAOSW_49058_1	Phatr3_J22803	55.89	0
CAAOSW.orf	Shionodiscus_bioculatus_CAAOSW_57435_1	Phatr3_J50189	67.16	0
CAAOSW.orf	Shionodiscus_bioculatus_CAAOSW_61974_1	Phatr3_J16142	64.85	0
CAAOSW.orf	Shionodiscus_bioculatus_CAAOSW_62641_1	Phatr3_J54017	69.13	0
CAAOSW.orf	Shionodiscus_bioculatus_CAAOSW_62868_1	Phatr3_EG02328	70.55	0
CAAOSW.orf	Shionodiscus_bioculatus_CAAOSW_63977_1	Phatr3_J43194	57.52	0
CAAOSW.orf	Shionodiscus_bioculatus_CAAOSW_7068_1	Phatr3_J41857	71.63	0
CAAOSW.orf	Shionodiscus_bioculatus_CAAOSW_7844_1	Phatr3_J23497	52.9	0
CABOSW.orf	Guinardia_deliculata_CABOSW_20169_1	Phatr3_J11674	60.1	0
CABOSW.orf	Guinardia_deliculata_CABOSW_20507_1	Phatr3_J41857	71.47	0
CABOSW.orf	Guinardia_deliculata_CABOSW_20571_1	Phatr3_J42677	65.65	0
CABOSW.orf	Guinardia_deliculata_CABOSW_27629_1	Phatr3_EG02328	72.21	0
CABOSW.orf	Guinardia_deliculata_CABOSW_27938_1	Phatr3_J24610	68.19	0
CABOSW.orf	Guinardia_deliculata_CABOSW_28426_1	Phatr3_J43194	67.47	0
CABOSW.orf	Guinardia_deliculata_CABOSW_3061_1	Phatr3_J18826	64.11	0
CABOSW.orf	Guinardia_deliculata_CABOSW_48477_1	Phatr3_J44888	62.69	0
CABOSW.orf	Guinardia_deliculata_CABOSW_517_1	Phatr3_J11866	53.06	0
CABOSW.orf	Guinardia_deliculata_CABOSW_70805_1	Phatr3_J43552	57.2	0
CABOSW.orf	Guinardia_deliculata_CABOSW_75748_1	Phatr3_J50540	38.11	0
CABOSW.orf	Guinardia_deliculata_CABOSW_76309_1	Phatr3_J3046	79.71	0
CABOSW.orf	Guinardia_deliculata_CABOSW_76604_1	Phatr3_J54017	74.31	0
CACOSW.orf	Pleurosigma_RCC3090_CACOSW_10002_1	Phatr3_J49936	54.27	0
CACOSW.orf	Pleurosigma_RCC3090_CACOSW_111864_1	Phatr3_J18945	66.14	0
CACOSW.orf	Pleurosigma_RCC3090_CACOSW_111905_1	Phatr3_J54598	62.37	0
CACOSW.orf	Pleurosigma_RCC3090_CACOSW_1587_1	Phatr3_J14391	62.3	0
CACOSW.orf	Pleurosigma_RCC3090_CACOSW_18646_1	Phatr3_J14403	52.34	0
CACOSW.orf	Pleurosigma_RCC3090_CACOSW_194939_1	Phatr3_J44222	64.1	0
CACOSW.orf	Pleurosigma_RCC3090_CACOSW_205829_1	Phatr3_J9180	58.7	0
CACOSW.orf	Pleurosigma_RCC3090_CACOSW_207791_1	Phatr3_J54405	62.04	0
CACOSW.orf	Pleurosigma_RCC3090_CACOSW_2676_1	Phatr3_J3046	70.46	0
CACOSW.orf	Pleurosigma_RCC3090_CACOSW_32098_1	Phatr3_J22353	68.1	0
CACOSW.orf	Pleurosigma_RCC3090_CACOSW_3489_1	Phatr3_J22325	65.93	0
CACOSW.orf	Pleurosigma_RCC3090_CACOSW_46118_1	Phatr3_J39274	60.89	0
CACOSW.orf	Pleurosigma_RCC3090_CACOSW_5636_1	Phatr3_EG02207	66.48	0
CACOSW.orf	Pleurosigma_RCC3090_CACOSW_56742_1	Phatr3_J42677	68.28	0
CACOSW.orf	Pleurosigma_RCC3090_CACOSW_57016_1	Phatr3_J35587	58.93	0
CACOSW.orf	Pleurosigma_RCC3090_CACOSW_57216_1	Phatr3_J41857	79.39	0
CACOSW.orf	Pleurosigma_RCC3090_CACOSW_5766_1	Phatr3_J16222	41.45	0
CACOSW.orf	Pleurosigma_RCC3090_CACOSW_8992_1	Phatr3_J22803	57.1	0
CACOSW.orf	Pleurosigma_RCC3090_CACOSW_95007_1	Phatr3_J44222	60.94	0
CACOSW.orf	Pleurosigma_RCC3090_CACOSW_97206_1	Phatr3_EG02328	76.29	0
CACOSW.orf	Pleurosigma_RCC3090_CACOSW_98069_1	Phatr3_J50540	64.98	0
CADOSW.orf	Navicula_RCC3092_CADOSW_15960_1	Phatr3_EG02328	73.86	0
CADOSW.orf	Navicula_RCC3092_CADOSW_23184_1	Phatr3_J24610	72.42	0
CADOSW.orf	Navicula_RCC3092_CADOSW_23306_1	Phatr3_J39402	58.08	0
CADOSW.orf	Navicula_RCC3092_CADOSW_2859_1	Phatr3_J44222	65.83	0
CADOSW.orf	Navicula_RCC3092_CADOSW_29611_1	Phatr3_J22325	65.26	0
CADOSW.orf	Navicula_RCC3092_CADOSW_29614_1	Phatr3_J49533	76	0
CADOSW.orf	Navicula_RCC3092_CADOSW_30042_1	Phatr3_J54017	76.1	0
CADOSW.orf	Navicula_RCC3092_CADOSW_30123_1	Phatr3_J22803	62.3	0
CADOSW.orf	Navicula_RCC3092_CADOSW_30145_1	Phatr3_J44888	71.4	0
CADOSW.orf	Navicula_RCC3092_CADOSW_30152_1	Phatr3_J14391	63.19	0
CADOSW.orf	Navicula_RCC3092_CADOSW_30192_1	Phatr3_J3046	67.81	0
CADOSW.orf	Navicula_RCC3092_CADOSW_3347_1	Phatr3_J49726	55.46	0
CADOSW.orf	Navicula_RCC3092_CADOSW_34807_1	Phatr3_J49936	63.12	0
CADOSW.orf	Navicula_RCC3092_CADOSW_36460_1	Phatr3_J43105	72.49	0
CADOSW.orf	Navicula_RCC3092_CADOSW_39164_1	Phatr3_J35587	59.58	0
CADOSW.orf	Navicula_RCC3092_CADOSW_39231_1	Phatr3_J11843	80.47	0
CADOSW.orf	Navicula_RCC3092_CADOSW_40619_1	Phatr3_J45656	70.17	0
CADOSW.orf	Navicula_RCC3092_CADOSW_41454_1	Phatr3_J11866	55.53	0
CADOSW.orf	Navicula_RCC3092_CADOSW_4713_1	Phatr3_J41857	79.1	0
CADOSW.orf	Navicula_RCC3092_CADOSW_49461_1	Phatr3_J16142	77.61	0
CADOSW.orf	Navicula_RCC3092_CADOSW_5471_1	Phatr3_J53964	65.47	0
CADOSW.orf	Navicula_RCC3092_CADOSW_88072_1	Phatr3_J50540	63.56	0
CADOSW.orf	Navicula_RCC3092_CADOSW_88829_1	Phatr3_EG02207	68.37	0
CAFOSW.orf	Haslea_RCC2677_CAFOSW_10661_1	Phatr3_J42677	67.05	0
CAFOSW.orf	Haslea_RCC2677_CAFOSW_1422_1	Phatr3_J10409	52.21	0
CAFOSW.orf	Haslea_RCC2677_CAFOSW_14332_1	Phatr3_J49533	75.45	0
CAFOSW.orf	Haslea_RCC2677_CAFOSW_1456_1	Phatr3_J44888	67.74	0
CAFOSW.orf	Haslea_RCC2677_CAFOSW_2566_1	Phatr3_J50146	64.62	0
CAFOSW.orf	Haslea_RCC2677_CAFOSW_4461_1	Phatr3_J18945	62.01	0
CAFOSW.orf	Haslea_RCC2677_CAFOSW_6717_1	Phatr3_J49985	70.57	0
CAFOSW.orf	Haslea_RCC2677_CAFOSW_7317_1	Phatr3_J50540	60.12	0
CAFOSW.orf	Haslea_RCC2677_CAFOSW_75002_1	Phatr3_J49533	75.94	0
CAFOSW.orf	Haslea_RCC2677_CAFOSW_75233_1	Phatr3_EG02360	70.02	0
CAFOSW.orf	Haslea_RCC2677_CAFOSW_75340_1	Phatr3_EG02328	75.41	0
CAFOSW.orf	Haslea_RCC2677_CAFOSW_75363_1	Phatr3_J54017	74.29	0
CAFOSW.orf	Haslea_RCC2677_CAFOSW_75788_1	Phatr3_J36976	59.67	0
CAGOSW.orf	Minidiscus_RCC1721_CAGOSW_10062_1	Phatr3_J45656	67.7	0
CAGOSW.orf	Minidiscus_RCC1721_CAGOSW_10079_1	Phatr3_J16142	71.02	0
CAGOSW.orf	Minidiscus_RCC1721_CAGOSW_1583_1	Phatr3_EG01961	34.86	0
CAGOSW.orf	Minidiscus_RCC1721_CAGOSW_1663_1	Phatr3_J49533	72.62	0
CAGOSW.orf	Minidiscus_RCC1721_CAGOSW_1943_1	Phatr3_J54285	57.02	0
CAGOSW.orf	Minidiscus_RCC1721_CAGOSW_2256_1	Phatr3_J18945	50.57	0
CAGOSW.orf	Minidiscus_RCC1721_CAGOSW_2593_1	Phatr3_EG02328	73.05	0
CAGOSW.orf	Minidiscus_RCC1721_CAGOSW_3097_1	Phatr3_J18693	54.39	0
CAGOSW.orf	Minidiscus_RCC1721_CAGOSW_3336_1	Phatr3_J23497	48.7	0
CAGOSW.orf	Minidiscus_RCC1721_CAGOSW_3382_1	Phatr3_J49936	53.18	0
CAGOSW.orf	Minidiscus_RCC1721_CAGOSW_4399_1	Phatr3_EG02207	61.08	0
CAGOSW.orf	Minidiscus_RCC1721_CAGOSW_4614_1	Phatr3_J50540	44.53	0
CAGOSW.orf	Minidiscus_RCC1721_CAGOSW_5715_1	Phatr3_J24610	66.5	0
CAGOSW.orf	Minidiscus_RCC1721_CAGOSW_6917_1	Phatr3_J16142	63.79	0
CAGOSW.orf	Minidiscus_RCC1721_CAGOSW_756_1	Phatr3_J54017	72.35	0
CAGOSW.orf	Minidiscus_RCC1721_CAGOSW_87733_1	Phatr3_J41857	73.24	0
CAGOSW.orf	Minidiscus_RCC1721_CAGOSW_9222_1	Phatr3_J8987	51.62	0
CCMP2097_all	CCMP2097_474109	Phatr3_J54805	37.02	0
CCMP2097_all	CCMP2097_483380	Phatr3_J41857	50.97	0
Chaetoceros-affinis-CCMP159.pep.fa	CAMPEP_0187013156	Phatr3_J49533	71.76	0
Chaetoceros-affinis-CCMP159.pep.fa	CAMPEP_0187014994	Phatr3_J3046	79.59	0
Chaetoceros-affinis-CCMP159.pep.fa	CAMPEP_0187015538	Phatr3_J228	64.34	0
Chaetoceros-affinis-CCMP159.pep.fa	CAMPEP_0187023458	Phatr3_EG02328	73.63	0
Chaetoceros-affinis-CCMP159.pep.fa	CAMPEP_0187025338	Phatr3_EG02207	65.69	0
Chaetoceros-affinis-CCMP159.pep.fa	CAMPEP_0187025992	Phatr3_J54017	75.38	0
Chaetoceros-affinis-CCMP159.pep.fa	CAMPEP_0187029116	Phatr3_J22803	60.22	0
Chaetoceros-affinis-CCMP159.pep.fa	CAMPEP_0187035920	Phatr3_J50540	49.17	0
Chaetoceros-curvisetus.pep.fa	CAMPEP_0187044396	Phatr3_J11843	72.07	0
Chaetoceros-curvisetus.pep.fa	CAMPEP_0187051222	Phatr3_J28245	58.39	0
Chaetoceros-debilis-MM31A_1.pep.fa	CAMPEP_0200870554	Phatr3_J22803	58.96	0
Chaetoceros-debilis-MM31A_1.pep.fa	CAMPEP_0200870698	Phatr3_J54017	70.84	0
Chaetoceros-debilis-MM31A_1.pep.fa	CAMPEP_0200870840	Phatr3_J41351	54.9	0
Chaetoceros-debilis-MM31A_1.pep.fa	CAMPEP_0200872206	Phatr3_J3046	78.86	0
Chaetoceros-debilis-MM31A_1.pep.fa	CAMPEP_0200875706	Phatr3_J16142	61.72	0
Chaetoceros-debilis-MM31A_1.pep.fa	CAMPEP_0200876588	Phatr3_J43194	66.47	0
Chaetoceros-debilis-MM31A_1.pep.fa	CAMPEP_0200881408	Phatr3_J22353	54.33	0
Chaetoceros-debilis-MM31A_1.pep.fa	CAMPEP_0200881888	Phatr3_J11866	49.9	0
Chaetoceros-debilis-MM31A_1.pep.fa	CAMPEP_0200883032	Phatr3_J44888	69.98	0
Chaetoceros-debilis-MM31A_1.pep.fa	CAMPEP_0200885898	Phatr3_J45656	73.57	0
Chaetoceros-debilis-MM31A_1.pep.fa	CAMPEP_0200885992	Phatr3_J22873	85.81	0
Chaetoceros-debilis-MM31A_1.pep.fa	CAMPEP_0200886336	Phatr3_J41857	77.89	0
Chaetoceros-debilis-MM31A_1.pep.fa	CAMPEP_0200887846	Phatr3_EG02207	65.39	0
Chaetoceros-debilis-MM31A_1.pep.fa	CAMPEP_0200888498	Phatr3_J50540	47.64	0
Chaetoceros-debilis-MM31A_1.pep.fa	CAMPEP_0200888950	Phatr3_J49936	58.68	0
Chaetoceros-debilis-MM31A_1.pep.fa	CAMPEP_0200889862	Phatr3_J49533	73.68	0
Chaetoceros-debilis-MM31A_1.pep.fa	CAMPEP_0200890052	Phatr3_J16142	74.84	0
Chaetoceros-debilis-MM31A_1.pep.fa	CAMPEP_0200890422	Phatr3_J24610	70.29	0
Chaetoceros-debilis-MM31A_1.pep.fa	CAMPEP_0200892114	Phatr3_J49856	45.45	0
Chaetoceros-debilis-MM31A_1.pep.fa	CAMPEP_0200892952	Phatr3_J18945	56.41	0
Chaetoceros-debilis-MM31A_1.pep.fa	CAMPEP_0200893036	Phatr3_EG00808	61.95	0
Chaetoceros-debilis-MM31A_1.pep.fa	CAMPEP_0200893070	Phatr3_J11843	72.44	0
Chaetoceros-debilis-MM31A_1.pep.fa	CAMPEP_0200893924	Phatr3_EG02328	70.48	0
Chaetoceros-debilis-MM31A_1.pep.fa	CAMPEP_0200897864	Phatr3_J41351	57.42	0
Chaetoceros-neogracile-CCMP1317.pep.fa	CAMPEP_0200982318	Phatr3_J49398	41.76	0
Chaetoceros-neogracile-CCMP1317.pep.fa	CAMPEP_0200988162	Phatr3_J42677	68.81	0
Chaetoceros-neogracile-CCMP1317.pep.fa	CAMPEP_0200994548	Phatr3_J3046	80.45	0
Chaetoceros-neogracile-CCMP1317.pep.fa	CAMPEP_0200994972	Phatr3_J16142	74.18	0
Chaetoceros-neogracile-CCMP1317.pep.fa	CAMPEP_0200995464	Phatr3_J45656	74.36	0
Chaetoceros-neogracile-CCMP1317.pep.fa	CAMPEP_0200995594	Phatr3_J24610	67.44	0
Chaetoceros-neogracile-CCMP1317.pep.fa	CAMPEP_0200997736	Phatr3_J11615	66.6	0
Chaetoceros-neogracile-CCMP1317.pep.fa	CAMPEP_0201002914	Phatr3_J54017	74.35	0
Chaetoceros-neogracile-CCMP1317.pep.fa	CAMPEP_0201002918	Phatr3_J228	47.59	0
Chaetoceros-neogracile-CCMP1317.pep.fa	CAMPEP_0201003170	Phatr3_J44888	64.68	0
Chaetoceros-neogracile-CCMP1317.pep.fa	CAMPEP_0201003318	Phatr3_J18945	60.2	0
Chaetoceros-neogracile-CCMP1317.pep.fa	CAMPEP_0201004122	Phatr3_EG02328	71.99	0
Chaetoceros-neogracile-CCMP1317.pep.fa	CAMPEP_0201012212	Phatr3_EG00808	62.29	0
Chaetoceros-neogracile-CCMP1317.pep.fa	CAMPEP_0201013080	Phatr3_EG02207	63.18	0
Chaetoceros-neogracile-CCMP1317.pep.fa	CAMPEP_0201013436	Phatr3_J22803	59.6	0
Chaetoceros-neogracile-CCMP1317.pep.fa	CAMPEP_0201015830	Phatr3_J228	63.71	0
Chattonella-subsalsa-CCMP2191.pep.fa	CAMPEP_0187144916	Phatr3_J11843	57.05	0
Chattonella-subsalsa-CCMP2191.pep.fa	CAMPEP_0187146358	Phatr3_J49533	60.72	0
Chattonella-subsalsa-CCMP2191.pep.fa	CAMPEP_0187150992	Phatr3_J18197	34.37	0
Chattonella-subsalsa-CCMP2191.pep.fa	CAMPEP_0187156130	Phatr3_J22803	53.7	0
Chattonella-subsalsa-CCMP2191.pep.fa	CAMPEP_0187156656	Phatr3_EG02207	57.93	0
Chattonella-subsalsa-CCMP2191.pep.fa	CAMPEP_0187176020	Phatr3_J18197	40.51	0
Corethron-pennatum-L29A3.pep.fa	CAMPEP_0200303474	Phatr3_J35587	62.91	0
Corethron-pennatum-L29A3.pep.fa	CAMPEP_0200303522	Phatr3_EG02207	59.79	0
Corethron-pennatum-L29A3.pep.fa	CAMPEP_0200311198	Phatr3_EG00808	59.68	0
Corethron-pennatum-L29A3.pep.fa	CAMPEP_0200326428	Phatr3_J42677	63.99	0
Corethron-pennatum-L29A3.pep.fa	CAMPEP_0200328206	Phatr3_J45656	67.86	0
Corethron-pennatum-L29A3.pep.fa	CAMPEP_0200329804	Phatr3_J54017	69.43	0
Corethron-pennatum-L29A3.pep.fa	CAMPEP_0200330484	Phatr3_EG02328	67.97	0
Corethron-pennatum-L29A3.pep.fa	CAMPEP_0200344304	Phatr3_J228	56.14	0
Corethron-pennatum-L29A3.pep.fa	CAMPEP_0200351518	Phatr3_J54017	68.91	0
Corethron-pennatum-L29A3.pep.fa	CAMPEP_0200363104	Phatr3_J11843	66.44	0
Corethron-pennatum-L29A3.pep.fa	CAMPEP_0200371342	Phatr3_J3046	78.45	0
Corethron-pennatum-L29A3.pep.fa	CAMPEP_0200372682	Phatr3_J24610	69.67	0
Corethron-pennatum-L29A3.pep.fa	CAMPEP_0200373686	Phatr3_J22803	53.52	0
Dinobryon-sp-UTEXLB2267.pep.fa	CAMPEP_0187264592	Phatr3_J41857	61.53	0
Dinobryon-sp-UTEXLB2267.pep.fa	CAMPEP_0187268682	Phatr3_J18826	44	0
Dinobryon-sp-UTEXLB2267.pep.fa	CAMPEP_0187284614	Phatr3_J20773	65.95	0
Ditylum-brightwellii-GSO103.pep.fa	CAMPEP_0187299224	Phatr3_J50075	48.61	0
Ditylum-brightwellii-GSO103.pep.fa	CAMPEP_0187307336	Phatr3_J20026	61.97	0
Ditylum-brightwellii-GSO103.pep.fa	CAMPEP_0187309386	Phatr3_J11674	71.8	0
Ditylum-brightwellii-GSO103.pep.fa	CAMPEP_0187330814	Phatr3_J49533	70.49	0
Ditylum-brightwellii-GSO104.pep.fa	CAMPEP_0193940252	Phatr3_J49936	64.68	0
Ditylum-brightwellii-GSO104.pep.fa	CAMPEP_0193942078	Phatr3_J16142	76.13	0
Ditylum-brightwellii-GSO104.pep.fa	CAMPEP_0193949208	Phatr3_J10151	50.94	0
Ditylum-brightwellii-GSO104.pep.fa	CAMPEP_0193950032	Phatr3_J18826	63.03	0
Ditylum-brightwellii-GSO104.pep.fa	CAMPEP_0193957942	Phatr3_J20872	70.8	0
Ditylum-brightwellii-GSO104.pep.fa	CAMPEP_0193961988	Phatr3_J49533	71.8	0
Ditylum-brightwellii-GSO104.pep.fa	CAMPEP_0193962742	Phatr3_J42677	67.95	0
Ditylum-brightwellii-GSO104.pep.fa	CAMPEP_0193962782	Phatr3_J24610	65.1	0
Ditylum-brightwellii-GSO104.pep.fa	CAMPEP_0193965416	Phatr3_J45656	74.81	0
Ditylum-brightwellii-GSO104.pep.fa	CAMPEP_0193965880	Phatr3_J11843	74.01	0
Ditylum-brightwellii-GSO104.pep.fa	CAMPEP_0193977474	Phatr3_J54017	72.92	0
Ditylum-brightwellii-GSO104.pep.fa	CAMPEP_0193977674	Phatr3_J3046	79.5	0
Ditylum-brightwellii-GSO105.pep.fa	CAMPEP_0187335602	Phatr3_J45656	74.43	0
Ditylum-brightwellii-GSO105.pep.fa	CAMPEP_0187336656	Phatr3_J39708	41.99	0
Ditylum-brightwellii-GSO105.pep.fa	CAMPEP_0187339898	Phatr3_J49533	71.8	0
Ditylum-brightwellii-GSO105.pep.fa	CAMPEP_0187344058	Phatr3_EG02289	36.32	0
Ditylum-brightwellii-GSO105.pep.fa	CAMPEP_0187344240	Phatr3_J42677	67.95	0
Ditylum-brightwellii-GSO105.pep.fa	CAMPEP_0187354912	Phatr3_J41857	75.6	0
Ditylum-brightwellii-GSO105.pep.fa	CAMPEP_0187361068	Phatr3_EG02512	40.66	0
Ditylum-brightwellii-GSO105.pep.fa	CAMPEP_0187365920	Phatr3_J54017	72.92	0
Ditylum-brightwellii-GSO105.pep.fa	CAMPEP_0187367646	Phatr3_J22629	50.8	0
Ectocarpus	Ectocarpus_genomicEsi0067_0033_Chloroplast_signal	Phatr3_J49533	63.31	0
Ectocarpus	Ectocarpus_genomicEsi0067_0101_Chloroplast_chloroplast	Phatr3_J41857	51.67	0
Ectocarpus	Ectocarpus_genomicEsi0070_0026_Chloroplast_chloroplast	Phatr3_J11843	54.8	0
Ectocarpus	Ectocarpus_genomicEsi0180_0051_Chloroplast_signal	Phatr3_J49533	56.77	0
Emiliania	Emiliania_genomicEmiliania_418765_Chloroplast_signal	Phatr3_J18826	34.82	0
Emiliania-huxleyi-374.pep.fa	CAMPEP_0187588032	Phatr3_J49533	55.17	0
Emiliania-huxleyi-374.pep.fa	CAMPEP_0187589392	Phatr3_J20872	30.59	0
Emiliania-huxleyi-379.pep.fa	CAMPEP_0187615564	Phatr3_J20872	30.66	0
Emiliania-huxleyi-379.pep.fa	CAMPEP_0187616386	Phatr3_J49533	55.17	0
Emiliania-huxleyi-379.pep.fa	CAMPEP_0187637200	Phatr3_J41857	54.59	0
Emiliania-huxleyi-CCMP370.pep.fa	CAMPEP_0187678594	Phatr3_J41857	53.39	0
Emiliania-huxleyi-CCMP370.pep.fa	CAMPEP_0187679428	Phatr3_J49533	61.69	0
Emiliania-huxleyi-CCMP370.pep.fa	CAMPEP_0187688380	Phatr3_J49533	54.99	0
Emiliania-huxleyi-PLYM219.pep.fa	CAMPEP_0187741706	Phatr3_J49533	55.17	0
Emiliania-huxleyi-PLYM219.pep.fa	CAMPEP_0187769574	Phatr3_J41857	54.59	0
Emiliania-huxleyi-PLYM219.pep.fa	CAMPEP_0187783582	Phatr3_J20872	32.28	0
Emiliania-huxleyi-PLYM219.pep.fa	CAMPEP_0187787114	Phatr3_J49533	61.69	0
Emiliania-huxleyi-PLYM219.pep.fa	CAMPEP_0187801936	Phatr3_J20872	30.8	0
Extubocellulus-spinifer-CCMP396.pep.fa	CAMPEP_0200424166	Phatr3_EG00808	62.56	0
Extubocellulus-spinifer-CCMP396.pep.fa	CAMPEP_0200425054	Phatr3_J18945	57.17	0
Extubocellulus-spinifer-CCMP396.pep.fa	CAMPEP_0200435028	Phatr3_J54405	59.96	0
Extubocellulus-spinifer-CCMP396.pep.fa	CAMPEP_0200439044	Phatr3_J16421	56.43	0
Extubocellulus-spinifer-CCMP396.pep.fa	CAMPEP_0200441378	Phatr3_J44112	50.5	0
Extubocellulus-spinifer-CCMP396.pep.fa	CAMPEP_0200441756	Phatr3_J54017	71.87	0
Extubocellulus-spinifer-CCMP396.pep.fa	CAMPEP_0200442298	Phatr3_EG02207	62.08	0
Extubocellulus-spinifer-CCMP396.pep.fa	CAMPEP_0200446282	Phatr3_J41857	73.95	0
Extubocellulus-spinifer-CCMP396.pep.fa	CAMPEP_0200446496	Phatr3_J41351	53.43	0
Extubocellulus-spinifer-CCMP396.pep.fa	CAMPEP_0200465492	Phatr3_J18945	57.63	0
Extubocellulus-spinifer-CCMP396.pep.fa	CAMPEP_0200474878	Phatr3_J23497	50.57	0
Extubocellulus-spinifer-CCMP396.pep.fa	CAMPEP_0200504156	Phatr3_J54805	48.7	0
Extubocellulus-spinifer-CCMP396.pep.fa	CAMPEP_0200506506	Phatr3_J22803	62.17	0
Extubocellulus-spinifer-CCMP396.pep.fa	CAMPEP_0200507948	Phatr3_J23497	50.5	0
Extubocellulus-spinifer-CCMP396.pep.fa	CAMPEP_0200508064	Phatr3_J50540	52.26	0
Extubocellulus-spinifer-CCMP396.pep.fa	CAMPEP_0200509704	Phatr3_J24610	65.49	0
FIKG.pep.clean	FIKG2014711_Sargassum_henslowianum	Phatr3_J228	56.49	0
Fistulifera	Fistulifera_genomicPen_fso_g10042	Phatr3_J44222	66.3	0
Fistulifera	Fistulifera_genomicPen_fso_g10393	Phatr3_J49936	63.17	0
Fistulifera	Fistulifera_genomicPen_fso_g10477	Phatr3_J228	67.94	0
Fistulifera	Fistulifera_genomicPen_fso_g10571	Phatr3_J41659	79.04	0
Fistulifera	Fistulifera_genomicPen_fso_g11699	Phatr3_J23497	58.57	0
Fistulifera	Fistulifera_genomicPen_fso_g12676	Phatr3_J9617	67.42	0
Fistulifera	Fistulifera_genomicPen_fso_g13019	Phatr3_J228	67.67	0
Fistulifera	Fistulifera_genomicPen_fso_g13081	Phatr3_J50577	69.76	0
Fistulifera	Fistulifera_genomicPen_fso_g13150	Phatr3_J51120	77.41	0
Fistulifera	Fistulifera_genomicPen_fso_g13194	Phatr3_J9359	84.11	0
Fistulifera	Fistulifera_genomicPen_fso_g13195	Phatr3_EG02409	74.82	0
Fistulifera	Fistulifera_genomicPen_fso_g13226	Phatr3_EG02261	69.39	0
Fistulifera	Fistulifera_genomicPen_fso_g13284	Phatr3_J22404	83.21	0
Fistulifera	Fistulifera_genomicPen_fso_g13328	Phatr3_J37367	80.76	0
Fistulifera	Fistulifera_genomicPen_fso_g13329	Phatr3_EG02328	67.69	0
Fistulifera	Fistulifera_genomicPen_fso_g13389	Phatr3_J11843	71.6	0
Fistulifera	Fistulifera_genomicPen_fso_g13511	Phatr3_J39627	60.86	0
Fistulifera	Fistulifera_genomicPen_fso_g13523	Phatr3_J42255	63.14	0
Fistulifera	Fistulifera_genomicPen_fso_g13529	Phatr3_J50252	60.54	0
Fistulifera	Fistulifera_genomicPen_fso_g13537	Phatr3_J44222	66.73	0
Fistulifera	Fistulifera_genomicPen_fso_g13539	Phatr3_J33493	80.83	0
Fistulifera	Fistulifera_genomicPen_fso_g13567	Phatr3_J25974	46.47	0
Fistulifera	Fistulifera_genomicPen_fso_g13577	Phatr3_J43865	35.39	0
Fistulifera	Fistulifera_genomicPen_fso_g13650	Phatr3_J9210	87.71	0
Fistulifera	Fistulifera_genomicPen_fso_g13651	Phatr3_J43044	61.13	0
Fistulifera	Fistulifera_genomicPen_fso_g13660	Phatr3_EG02164	69.82	0
Fistulifera	Fistulifera_genomicPen_fso_g13671	Phatr3_J24792	76.67	0
Fistulifera	Fistulifera_genomicPen_fso_g13696	Phatr3_EG02240	55.93	0
Fistulifera	Fistulifera_genomicPen_fso_g13732	Phatr3_J20470	74.02	0
Fistulifera	Fistulifera_genomicPen_fso_g13745	Phatr3_J29309	61.49	0
Fistulifera	Fistulifera_genomicPen_fso_g13788	Phatr3_J14391	67.61	0
Fistulifera	Fistulifera_genomicPen_fso_g13817	Phatr3_J49678	61.01	0
Fistulifera	Fistulifera_genomicPen_fso_g13832	Phatr3_J44907	74.7	0
Fistulifera	Fistulifera_genomicPen_fso_g13833	Phatr3_EG02076	74.4	0
Fistulifera	Fistulifera_genomicPen_fso_g13836	Phatr3_J48423	69.47	0
Fistulifera	Fistulifera_genomicPen_fso_g13942	Phatr3_J35579	60.62	0
Fistulifera	Fistulifera_genomicPen_fso_g13954	Phatr3_J25184	57.2	0
Fistulifera	Fistulifera_genomicPen_fso_g13968	Phatr3_J20024	59.75	0
Fistulifera	Fistulifera_genomicPen_fso_g13970	Phatr3_J44526	53.72	0
Fistulifera	Fistulifera_genomicPen_fso_g13971	Phatr3_J44526	54.65	0
Fistulifera	Fistulifera_genomicPen_fso_g13977	Phatr3_J20143	67.41	0
Fistulifera	Fistulifera_genomicPen_fso_g13997	Phatr3_J44486	43.46	0
Fistulifera	Fistulifera_genomicPen_fso_g14006	Phatr3_J33633	68.27	0
Fistulifera	Fistulifera_genomicPen_fso_g14039	Phatr3_J32665	60.05	0
Fistulifera	Fistulifera_genomicPen_fso_g14049	Phatr3_J32708	69.67	0
Fistulifera	Fistulifera_genomicPen_fso_g14107	Phatr3_J41016	76.09	0
Fistulifera	Fistulifera_genomicPen_fso_g14177	Phatr3_J46193	54.95	0
Fistulifera	Fistulifera_genomicPen_fso_g14178	Phatr3_J51404	67.46	0
Fistulifera	Fistulifera_genomicPen_fso_g14210	Phatr3_J48423	70.36	0
Fistulifera	Fistulifera_genomicPen_fso_g14213	Phatr3_EG02076	80.2	0
Fistulifera	Fistulifera_genomicPen_fso_g14214	Phatr3_J44907	74.21	0
Fistulifera	Fistulifera_genomicPen_fso_g14227	Phatr3_J49678	63.55	0
Fistulifera	Fistulifera_genomicPen_fso_g14256	Phatr3_J14391	61.31	0
Fistulifera	Fistulifera_genomicPen_fso_g14260	Phatr3_J52316	71.4	0
Fistulifera	Fistulifera_genomicPen_fso_g14264	Phatr3_J30810	62.14	0
Fistulifera	Fistulifera_genomicPen_fso_g14280	Phatr3_J30810	63.26	0
Fistulifera	Fistulifera_genomicPen_fso_g14302	Phatr3_EG02372	57.56	0
Fistulifera	Fistulifera_genomicPen_fso_g14386	Phatr3_J7629	55.79	0
Fistulifera	Fistulifera_genomicPen_fso_g14419	Phatr3_J46990	78.44	0
Fistulifera	Fistulifera_genomicPen_fso_g14420	Phatr3_EG01164	60.47	0
Fistulifera	Fistulifera_genomicPen_fso_g14427	Phatr3_J37067	73.11	0
Fistulifera	Fistulifera_genomicPen_fso_g14438	Phatr3_J43587	54.72	0
Fistulifera	Fistulifera_genomicPen_fso_g14445	Phatr3_J4896	60.63	0
Fistulifera	Fistulifera_genomicPen_fso_g14468	Phatr3_J25876	62.69	0
Fistulifera	Fistulifera_genomicPen_fso_g14490	Phatr3_J37043	50.93	0
Fistulifera	Fistulifera_genomicPen_fso_g14507	Phatr3_J42373	65.12	0
Fistulifera	Fistulifera_genomicPen_fso_g14587	Phatr3_J54134	76.67	0
Fistulifera	Fistulifera_genomicPen_fso_g14598	Phatr3_J47215	65.98	0
Fistulifera	Fistulifera_genomicPen_fso_g14630	Phatr3_J8301	70.39	0
Fistulifera	Fistulifera_genomicPen_fso_g14638	Phatr3_J15935	61.05	0
Fistulifera	Fistulifera_genomicPen_fso_g14642	Phatr3_J26970	66.78	0
Fistulifera	Fistulifera_genomicPen_fso_g14655	Phatr3_J45656	64.23	0
Fistulifera	Fistulifera_genomicPen_fso_g14661	Phatr3_J50546	50.37	0
Fistulifera	Fistulifera_genomicPen_fso_g14742	Phatr3_J18335	61.45	0
Fistulifera	Fistulifera_genomicPen_fso_g14839	Phatr3_J50353	56.77	0
Fistulifera	Fistulifera_genomicPen_fso_g14841	Phatr3_J12420	53.56	0
Fistulifera	Fistulifera_genomicPen_fso_g14858	Phatr3_J41351	63.66	0
Fistulifera	Fistulifera_genomicPen_fso_g14929	Phatr3_J38261	62.29	0
Fistulifera	Fistulifera_genomicPen_fso_g14935	Phatr3_J44894	50.87	0
Fistulifera	Fistulifera_genomicPen_fso_g14966	Phatr3_J11336	43.47	0
Fistulifera	Fistulifera_genomicPen_fso_g15115	Phatr3_J49533	67.65	0
Fistulifera	Fistulifera_genomicPen_fso_g15240	Phatr3_J54064	55.6	0
Fistulifera	Fistulifera_genomicPen_fso_g15533	Phatr3_EG01543	72.1	0
Fistulifera	Fistulifera_genomicPen_fso_g16107	Phatr3_draftJ1750	53.92	0
Fistulifera	Fistulifera_genomicPen_fso_g16192	Phatr3_J44888	65.02	0
Fistulifera	Fistulifera_genomicPen_fso_g16399	Phatr3_J54017	79.07	0
Fistulifera	Fistulifera_genomicPen_fso_g16679	Phatr3_EG02034	40.63	0
Fistulifera	Fistulifera_genomicPen_fso_g17511	Phatr3_J48497	28.68	0
Fistulifera	Fistulifera_genomicPen_fso_g17540	Phatr3_J3145	49.09	0
Fistulifera	Fistulifera_genomicPen_fso_g17546	Phatr3_J15068	77.64	0
Fistulifera	Fistulifera_genomicPen_fso_g17568	Phatr3_J13167	72.11	0
Fistulifera	Fistulifera_genomicPen_fso_g17574	Phatr3_J13125	68.69	0
Fistulifera	Fistulifera_genomicPen_fso_g17576	Phatr3_EG02528	65.06	0
Fistulifera	Fistulifera_genomicPen_fso_g17624	Phatr3_J27821	65.72	0
Fistulifera	Fistulifera_genomicPen_fso_g17666	Phatr3_J35958	70.07	0
Fistulifera	Fistulifera_genomicPen_fso_g17687	Phatr3_J36081	82.96	0
Fistulifera	Fistulifera_genomicPen_fso_g17694	Phatr3_J46093	53.71	0
Fistulifera	Fistulifera_genomicPen_fso_g18132	Phatr3_J34964	52.77	0
Fistulifera	Fistulifera_genomicPen_fso_g19184	Phatr3_J49533	67.84	0
Fistulifera	Fistulifera_genomicPen_fso_g19323	Phatr3_J41857	81.1	0
Fistulifera	Fistulifera_genomicPen_fso_g19786	Phatr3_J22803	63.88	0
Fistulifera	Fistulifera_genomicPen_fso_g19975	Phatr3_J14403	54.7	0
Fistulifera	Fistulifera_genomicPen_fso_g20049	Phatr3_J54017	78.09	0
Fistulifera	Fistulifera_genomicPen_fso_g20117	Phatr3_J38112	43.57	0
Fistulifera	Fistulifera_genomicPen_fso_g20421	Phatr3_J10409	51.99	0
Fistulifera	Fistulifera_genomicPen_fso_g2615	Phatr3_J23497	60.05	0
Fistulifera	Fistulifera_genomicPen_fso_g3113	Phatr3_J51541	56.33	0
Fistulifera	Fistulifera_genomicPen_fso_g3140	Phatr3_J21207	69.62	0
Fistulifera	Fistulifera_genomicPen_fso_g3144	Phatr3_J7810	53.41	0
Fistulifera	Fistulifera_genomicPen_fso_g3148	Phatr3_J15595	75.77	0
Fistulifera	Fistulifera_genomicPen_fso_g3172	Phatr3_J41845	74.84	0
Fistulifera	Fistulifera_genomicPen_fso_g3192	Phatr3_J23850	68.58	0
Fistulifera	Fistulifera_genomicPen_fso_g3324	Phatr3_J9210	90.07	0
Fistulifera	Fistulifera_genomicPen_fso_g3325	Phatr3_J43044	61.13	0
Fistulifera	Fistulifera_genomicPen_fso_g3335	Phatr3_EG02164	70.9	0
Fistulifera	Fistulifera_genomicPen_fso_g3345	Phatr3_J24792	75.71	0
Fistulifera	Fistulifera_genomicPen_fso_g3356	Phatr3_draftJ1648	63.74	0
Fistulifera	Fistulifera_genomicPen_fso_g3843	Phatr3_J45717	59.71	0
Fistulifera	Fistulifera_genomicPen_fso_g4150	Phatr3_J50540	63.41	0
Fistulifera	Fistulifera_genomicPen_fso_g4780	Phatr3_J18945	67.56	0
Fistulifera	Fistulifera_genomicPen_fso_g5246	Phatr3_J43194	70.88	0
Fistulifera	Fistulifera_genomicPen_fso_g5254	Phatr3_J18693	58	0
Fistulifera	Fistulifera_genomicPen_fso_g6853	Phatr3_J22803	64.29	0
Fistulifera	Fistulifera_genomicPen_fso_g6950	Phatr3_J43900	43.55	0
Fistulifera	Fistulifera_genomicPen_fso_g6952	Phatr3_J1358	70.25	0
Fistulifera	Fistulifera_genomicPen_fso_g6968	Phatr3_J24353	85.29	0
Fistulifera	Fistulifera_genomicPen_fso_g6988	Phatr3_J42677	66.22	0
Fistulifera	Fistulifera_genomicPen_fso_g6999	Phatr3_J8950	86.17	0
Fistulifera	Fistulifera_genomicPen_fso_g7010	Phatr3_J24610	77.78	0
Fistulifera	Fistulifera_genomicPen_fso_g7179	Phatr3_J22993	81.55	0
Fistulifera	Fistulifera_genomicPen_fso_g7555	Phatr3_J49985	68.68	0
Fistulifera	Fistulifera_genomicPen_fso_g7878	Phatr3_J44888	66.59	0
Fistulifera	Fistulifera_genomicPen_fso_g7942	Phatr3_J50072	67.11	0
Fistulifera	Fistulifera_genomicPen_fso_g8084	Phatr3_J42282	80.51	0
Fistulifera	Fistulifera_genomicPen_fso_g8259	Phatr3_J18945	64.58	0
Fistulifera	Fistulifera_genomicPen_fso_g9070	Phatr3_J45656	63.6	0
Fistulifera	Fistulifera_genomicPen_fso_g9347	Phatr3_J45064	54.21	0
Fistulifera	Fistulifera_genomicPen_fso_g9910	Phatr3_J9538	77.14	0
FOMH.pep.clean	FOMH2006178_Sargassum_integerrimum	Phatr3_J22803	50.87	0
Fragilariopsis-kerguelensis-L26_C5.pep.fa	CAMPEP_0188087478	Phatr3_J3046	73.78	0
Fragilariopsis-kerguelensis-L26_C5.pep.fa	CAMPEP_0188090722	Phatr3_J11843	70.47	0
Fragilariopsis-kerguelensis-L26_C5.pep.fa	CAMPEP_0188102336	Phatr3_EG02207	68.49	0
Fragilariopsis-kerguelensis-L26_C5.pep.fa	CAMPEP_0188118194	Phatr3_J18945	62.05	0
Fragilariopsis-kerguelensis-L26_C5.pep.fa	CAMPEP_0188134414	Phatr3_J1534	64.49	0
Fragilariopsis-kerguelensis-L26_C5.pep.fa	CAMPEP_0188135306	Phatr3_J16142	72.92	0
Fragilariopsis-kerguelensis-L26_C5.pep.fa	CAMPEP_0188139740	Phatr3_J49985	68.47	0
Fragilariopsis-kerguelensis-L26_C5.pep.fa	CAMPEP_0188141782	Phatr3_J1534	64.49	0
Fragilariopsis-kerguelensis-L26_C5.pep.fa	CAMPEP_0188142488	Phatr3_J18826	61.37	0
Fragilariopsis-kerguelensis-L26_C5.pep.fa	CAMPEP_0188157598	Phatr3_J24610	70.65	0
Fragilariopsis-kerguelensis-L2_C3.pep.fa	CAMPEP_0199349754	Phatr3_J18945	62.05	0
Fragilariopsis-kerguelensis-L2_C3.pep.fa	CAMPEP_0199350452	Phatr3_J41857	75.76	0
Fragilariopsis-kerguelensis-L2_C3.pep.fa	CAMPEP_0199361970	Phatr3_J11843	70.47	0
Fragilariopsis-kerguelensis-L2_C3.pep.fa	CAMPEP_0199363056	Phatr3_J45656	67.68	0
Fragilariopsis-kerguelensis-L2_C3.pep.fa	CAMPEP_0199364208	Phatr3_EG02207	67.34	0
Fragilariopsis-kerguelensis-L2_C3.pep.fa	CAMPEP_0199373606	Phatr3_J3046	73.78	0
Fragilariopsis-kerguelensis-L2_C3.pep.fa	CAMPEP_0199384030	Phatr3_J39274	48.53	0
Fragilariopsis-kerguelensis-L2_C3.pep.fa	CAMPEP_0199406272	Phatr3_J24610	70.65	0
Gephyrocapsa-oceanica-RCC1303.pep.fa	CAMPEP_0188163448	Phatr3_J41857	55.32	0
Gephyrocapsa-oceanica-RCC1303.pep.fa	CAMPEP_0188202428	Phatr3_J49533	61.12	0
Gephyrocapsa-oceanica-RCC1303.pep.fa	CAMPEP_0188228140	Phatr3_J9180	35.15	0
Goniomonas-pacifica-CCMP1869.pep.fa	CAMPEP_0188462864	Phatr3_J38642	51.74	0
HAFQ.cleaned	Spumella_sp_AR4D6HAFQ01026708.1_7	Phatr3_J38642	55.94	0
HAFQ.cleaned	Spumella_sp_AR4D6HAFQ01033399.1_3	Phatr3_J16222	45.74	0
HAGC.cleaned	Dinobryon_sp_LO226KSHAGC01029107.1_1	Phatr3_J38642	53.5	0
HAGC.cleaned	Dinobryon_sp_LO226KSHAGC01034292.1_5	Phatr3_EG02328	50.78	0
HAGE.cleaned	Poterioochromonas_sp_DSHAGE01017686.1_7	Phatr3_J49533	56.91	0
HAGE.cleaned	Poterioochromonas_sp_DSHAGE01027762.1_24	Phatr3_J41857	63.64	0
HAGE.cleaned	Poterioochromonas_sp_DSHAGE01035340.1_26	Phatr3_EG02207	51.15	0
HAGE.cleaned	Poterioochromonas_sp_DSHAGE01035341.1_23	Phatr3_EG02207	51.15	0
HAGF.cleaned	Epipyxis_PR26KGHAGF01015934.1_2	Phatr3_EG02207	51.79	0
HAGF.cleaned	Epipyxis_PR26KGHAGF01027565.1_6	Phatr3_J41857	61.79	0
HAGF.cleaned	Epipyxis_PR26KGHAGF01041124.1_1	Phatr3_J49533	57.41	0
Hemimastix_transcriptome-assembly_July2016	gnl_Hemi2_3016_TR1061_c0_g1_i1_ORGANISM=_"Hemimastigophora_kukwesjijk"	Phatr3_J228	41.25	0
Hemimastix_transcriptome-assembly_July2016	gnl_Hemi2_4159_TR1443_c0_g1_i1_ORGANISM=_"Hemimastigophora_kukwesjijk"	Phatr3_J30365	50.34	0
Heterosigma-akashiwo-CCMP2393.pep.fa	CAMPEP_0188564740	Phatr3_J12452	52.82	0
HFIK.pep.clean	HFIK2003552_Sargassum_vachellianum	Phatr3_J44474	50.64	0
HFIK.pep.clean	HFIK2003553_Sargassum_vachellianum	Phatr3_J44474	50.64	0
HFIK.pep.clean	HFIK2006205_Sargassum_vachellianum	Phatr3_J22803	50.39	0
HFIK.pep.clean	HFIK2006206_Sargassum_vachellianum	Phatr3_J22803	50.55	0
HFIK.pep.clean	HFIK2013389_Sargassum_vachellianum	Phatr3_J228	56.59	0
IRZA.pep.clean	IRZA2000377_Proteomonas_sulcata	Phatr3_J20872	34.5	0
Isochrysis-galbana-CCMP1323.pep.fa	CAMPEP_0193650610	Phatr3_EG02207	49.75	0
Isochrysis-galbana-CCMP1323.pep.fa	CAMPEP_0193692344	Phatr3_J49533	56.62	0
Isochrysis-sp-CCMP1244.pep.fa	CAMPEP_0188770428	Phatr3_J41857	54.28	0
Isochrysis-sp-CCMP1244.pep.fa	CAMPEP_0188804510	Phatr3_J20872	33.22	0
JCXF.pep.clean	JCXF2007290_Scytosihon_lomentaria	Phatr3_J11843	59.85	0
JCXF.pep.clean	JCXF2075333_Scytosihon_lomentaria	Phatr3_J22803	50.76	0
JCXF.pep.clean	JCXF2075507_Scytosihon_lomentaria	Phatr3_J228	56.2	0
JGGD.pep.clean	JGGD2015643_Sargassum_muticum	Phatr3_J22803	51.11	0
JQFK.pep.clean	JQFK2002459_Nannochloropsis_oculata	Phatr3_J228	41.02	0
JQFK.pep.clean	JQFK2002460_Nannochloropsis_oculata	Phatr3_J228	41.02	0
LXRN.pep.clean	LXRN2000029_Prymnesium_parvum	Phatr3_EG02360	72.83	0
LXRN.pep.clean	LXRN2000030_Prymnesium_parvum	Phatr3_EG02360	72.83	0
LXRN.pep.clean	LXRN2000031_Prymnesium_parvum	Phatr3_EG02360	72.06	0
MMETSP0009.pep.fa	CAMPEP_0194031412	Phatr3_J49936	63.18	0
MMETSP0009.pep.fa	CAMPEP_0194032012	Phatr3_EG02328	73.78	0
MMETSP0009.pep.fa	CAMPEP_0194034294	Phatr3_J16142	80.24	0
MMETSP0009.pep.fa	CAMPEP_0194035186	Phatr3_J54017	73.08	0
MMETSP0009.pep.fa	CAMPEP_0194041124	Phatr3_J43194	68.34	0
MMETSP0009.pep.fa	CAMPEP_0194041784	Phatr3_J44222	63.16	0
MMETSP0009.pep.fa	CAMPEP_0194043728	Phatr3_J44112	60	0
MMETSP0009.pep.fa	CAMPEP_0194046386	Phatr3_J3046	79.81	0
MMETSP0009.pep.fa	CAMPEP_0194048556	Phatr3_J16421	59.92	0
MMETSP0009.pep.fa	CAMPEP_0194049172	Phatr3_J22325	65.68	0
MMETSP0009.pep.fa	CAMPEP_0194055540	Phatr3_J20026	58.28	0
MMETSP0009.pep.fa	CAMPEP_0194065630	Phatr3_J24610	69.17	0
MMETSP0009.pep.fa	CAMPEP_0194065788	Phatr3_J18945	67.31	0
MMETSP0009.pep.fa	CAMPEP_0194065794	Phatr3_J36976	60.82	0
MMETSP0009.pep.fa	CAMPEP_0194068976	Phatr3_J18197	57.91	0
MMETSP0009.pep.fa	CAMPEP_0194069998	Phatr3_EG00808	61	0
MMETSP0009.pep.fa	CAMPEP_0194071458	Phatr3_draftJ1613	55.44	0
MMETSP0009.pep.fa	CAMPEP_0194071478	Phatr3_J54285	63.75	0
MMETSP0010.pep.fa	CAMPEP_0113297846	Phatr3_J43194	62.3	0
MMETSP0010.pep.fa	CAMPEP_0113300612	Phatr3_J22803	56.49	0
MMETSP0010.pep.fa	CAMPEP_0113301732	Phatr3_EG02328	68.72	0
MMETSP0010.pep.fa	CAMPEP_0113307976	Phatr3_EG00808	64.19	0
MMETSP0010.pep.fa	CAMPEP_0113311314	Phatr3_J18945	63.98	0
MMETSP0010.pep.fa	CAMPEP_0113314504	Phatr3_J16142	81.06	0
MMETSP0010.pep.fa	CAMPEP_0113318300	Phatr3_J45656	57.17	0
MMETSP0010.pep.fa	CAMPEP_0113318546	Phatr3_J3046	76.18	0
MMETSP0013.pep.fa	CAMPEP_0113371446	Phatr3_J22803	45.63	0
MMETSP0013.pep.fa	CAMPEP_0113373224	Phatr3_J16142	63.38	0
MMETSP0013.pep.fa	CAMPEP_0113374530	Phatr3_J41857	75.24	0
MMETSP0013.pep.fa	CAMPEP_0113375346	Phatr3_J39274	56.32	0
MMETSP0013.pep.fa	CAMPEP_0113378966	Phatr3_J41857	75.24	0
MMETSP0013.pep.fa	CAMPEP_0113381638	Phatr3_J49533	71.97	0
MMETSP0013.pep.fa	CAMPEP_0113382916	Phatr3_J41351	57.91	0
MMETSP0013.pep.fa	CAMPEP_0113383070	Phatr3_EG02328	71.73	0
MMETSP0013.pep.fa	CAMPEP_0113383126	Phatr3_J24610	66.67	0
MMETSP0013.pep.fa	CAMPEP_0113383172	Phatr3_EG01961	35.94	0
MMETSP0013.pep.fa	CAMPEP_0113384094	Phatr3_J16142	64.89	0
MMETSP0013.pep.fa	CAMPEP_0113385466	Phatr3_J22803	45.63	0
MMETSP0013.pep.fa	CAMPEP_0113386612	Phatr3_J16142	71.97	0
MMETSP0013.pep.fa	CAMPEP_0113387080	Phatr3_J22325	57.55	0
MMETSP0013.pep.fa	CAMPEP_0113387408	Phatr3_J22803	58.01	0
MMETSP0013.pep.fa	CAMPEP_0113387930	Phatr3_J49936	52.28	0
MMETSP0013.pep.fa	CAMPEP_0113388076	Phatr3_EG02207	63.15	0
MMETSP0013.pep.fa	CAMPEP_0113389580	Phatr3_J11843	65.31	0
MMETSP0013.pep.fa	CAMPEP_0113391386	Phatr3_J50540	45.63	0
MMETSP0013.pep.fa	CAMPEP_0113391688	Phatr3_J54017	75.47	0
MMETSP0013.pep.fa	CAMPEP_0113400018	Phatr3_J45656	71.68	0
MMETSP0013.pep.fa	CAMPEP_0113400530	Phatr3_J3046	80.98	0
MMETSP0013.pep.fa	CAMPEP_0113401148	Phatr3_J24610	67.87	0
MMETSP0013.pep.fa	CAMPEP_0113401602	Phatr3_J43194	65.86	0
MMETSP0013.pep.fa	CAMPEP_0113403982	Phatr3_J44888	57.53	0
MMETSP0013.pep.fa	CAMPEP_0113404054	Phatr3_J24610	66.67	0
MMETSP0013.pep.fa	CAMPEP_0113404092	Phatr3_J21548	56.23	0
MMETSP0013.pep.fa	CAMPEP_0113404246	Phatr3_J22325	57.55	0
MMETSP0013.pep.fa	CAMPEP_0113404518	Phatr3_J16142	71.8	0
MMETSP0013.pep.fa	CAMPEP_0113404700	Phatr3_J22803	58.01	0
MMETSP0013.pep.fa	CAMPEP_0113405108	Phatr3_J24610	66.67	0
MMETSP0013.pep.fa	CAMPEP_0113407844	Phatr3_J37916	44.89	0
MMETSP0013.pep.fa	CAMPEP_0113409712	Phatr3_J22803	58.01	0
MMETSP0013.pep.fa	CAMPEP_0113410278	Phatr3_J44888	62.16	0
MMETSP0013.pep.fa	CAMPEP_0113410914	Phatr3_J41857	75.24	0
MMETSP0013.pep.fa	CAMPEP_0113413270	Phatr3_J49936	52.53	0
MMETSP0013.pep.fa	CAMPEP_0113414452	Phatr3_J11843	65.31	0
MMETSP0013.pep.fa	CAMPEP_0113415090	Phatr3_J18945	55.33	0
MMETSP0013.pep.fa	CAMPEP_0113415970	Phatr3_J50540	46.22	0
MMETSP0013.pep.fa	CAMPEP_0113417624	Phatr3_EG02207	66.16	0
MMETSP0013.pep.fa	CAMPEP_0113418634	Phatr3_EG02207	63.25	0
MMETSP0013.pep.fa	CAMPEP_0113423684	Phatr3_J16142	64.2	0
MMETSP0013.pep.fa	CAMPEP_0113425126	Phatr3_EG01961	35.94	0
MMETSP0013.pep.fa	CAMPEP_0113425376	Phatr3_J50540	45.63	0
MMETSP0013.pep.fa	CAMPEP_0113428126	Phatr3_J22803	58.01	0
MMETSP0013.pep.fa	CAMPEP_0113430562	Phatr3_J22332	56.22	0
MMETSP0013.pep.fa	CAMPEP_0113430884	Phatr3_J49533	71.97	0
MMETSP0013.pep.fa	CAMPEP_0113434528	Phatr3_J41351	53.51	0
MMETSP0013.pep.fa	CAMPEP_0113436008	Phatr3_J50540	45.63	0
MMETSP0013.pep.fa	CAMPEP_0113436424	Phatr3_J50540	46.41	0
MMETSP0013.pep.fa	CAMPEP_0113437486	Phatr3_J16142	71.8	0
MMETSP0013.pep.fa	CAMPEP_0113439080	Phatr3_J41857	75.24	0
MMETSP0014.pep.fa	CAMPEP_0113447918	Phatr3_J50540	60.5	0
MMETSP0014.pep.fa	CAMPEP_0113450158	Phatr3_J41351	58.68	0
MMETSP0014.pep.fa	CAMPEP_0113451882	Phatr3_J44222	65.18	0
MMETSP0014.pep.fa	CAMPEP_0113452018	Phatr3_J54017	74.55	0
MMETSP0014.pep.fa	CAMPEP_0113452620	Phatr3_J3046	81.23	0
MMETSP0014.pep.fa	CAMPEP_0113453002	Phatr3_J18945	64.83	0
MMETSP0014.pep.fa	CAMPEP_0113454230	Phatr3_J16421	61.35	0
MMETSP0014.pep.fa	CAMPEP_0113455110	Phatr3_J49985	67.12	0
MMETSP0014.pep.fa	CAMPEP_0113455652	Phatr3_EG02207	70.3	0
MMETSP0014.pep.fa	CAMPEP_0113457368	Phatr3_J50540	60.58	0
MMETSP0014.pep.fa	CAMPEP_0113458468	Phatr3_J44888	70.82	0
MMETSP0014.pep.fa	CAMPEP_0113459596	Phatr3_J24610	71.93	0
MMETSP0014.pep.fa	CAMPEP_0113463806	Phatr3_EG02512	38.57	0
MMETSP0014.pep.fa	CAMPEP_0113463876	Phatr3_EG02328	75.41	0
MMETSP0014.pep.fa	CAMPEP_0113466758	Phatr3_J24610	72.08	0
MMETSP0014.pep.fa	CAMPEP_0113476002	Phatr3_J41351	59.38	0
MMETSP0014.pep.fa	CAMPEP_0113479698	Phatr3_J21548	47.1	0
MMETSP0014.pep.fa	CAMPEP_0113479740	Phatr3_EG02328	75.7	0
MMETSP0014.pep.fa	CAMPEP_0113482128	Phatr3_J18945	65.53	0
MMETSP0014.pep.fa	CAMPEP_0113482958	Phatr3_J16421	61.35	0
MMETSP0014.pep.fa	CAMPEP_0113483080	Phatr3_J36976	58.84	0
MMETSP0014.pep.fa	CAMPEP_0113483358	Phatr3_J49985	69.98	0
MMETSP0014.pep.fa	CAMPEP_0113483798	Phatr3_J3046	80.92	0
MMETSP0014.pep.fa	CAMPEP_0113483812	Phatr3_J44222	64.43	0
MMETSP0014.pep.fa	CAMPEP_0113486814	Phatr3_EG02207	71.12	0
MMETSP0014.pep.fa	CAMPEP_0113488104	Phatr3_J54017	73.92	0
MMETSP0014.pep.fa	CAMPEP_0113490380	Phatr3_J50540	60.67	0
MMETSP0014.pep.fa	CAMPEP_0113492648	Phatr3_J11843	72.03	0
MMETSP0014.pep.fa	CAMPEP_0113494990	Phatr3_EG02207	71.43	0
MMETSP0014.pep.fa	CAMPEP_0113499704	Phatr3_J16421	61.35	0
MMETSP0014.pep.fa	CAMPEP_0113500776	Phatr3_EG02328	75.15	0
MMETSP0014.pep.fa	CAMPEP_0113502254	Phatr3_J16421	61.55	0
MMETSP0014.pep.fa	CAMPEP_0113502646	Phatr3_J54017	72.65	0
MMETSP0014.pep.fa	CAMPEP_0113507412	Phatr3_EG02512	38.59	0
MMETSP0014.pep.fa	CAMPEP_0113508810	Phatr3_J50540	60.75	0
MMETSP0014.pep.fa	CAMPEP_0113514346	Phatr3_J11674	73.62	0
MMETSP0014.pep.fa	CAMPEP_0113514738	Phatr3_J11843	72.03	0
MMETSP0015.pep.fa	CAMPEP_0113530032	Phatr3_J49533	72.68	0
MMETSP0015.pep.fa	CAMPEP_0113533208	Phatr3_J44888	69.77	0
MMETSP0015.pep.fa	CAMPEP_0113534910	Phatr3_J43772	46.07	0
MMETSP0015.pep.fa	CAMPEP_0113537076	Phatr3_J228	58.73	0
MMETSP0015.pep.fa	CAMPEP_0113537144	Phatr3_J23497	52.02	0
MMETSP0015.pep.fa	CAMPEP_0113539052	Phatr3_J24610	68.27	0
MMETSP0015.pep.fa	CAMPEP_0113539598	Phatr3_J54017	74.68	0
MMETSP0015.pep.fa	CAMPEP_0113541212	Phatr3_J45656	55.47	0
MMETSP0015.pep.fa	CAMPEP_0113541502	Phatr3_J35587	64.82	0
MMETSP0015.pep.fa	CAMPEP_0113541596	Phatr3_J3046	72.12	0
MMETSP0015.pep.fa	CAMPEP_0113543880	Phatr3_J18945	58.23	0
MMETSP0015.pep.fa	CAMPEP_0113545664	Phatr3_J22803	56.81	0
MMETSP0015.pep.fa	CAMPEP_0113547068	Phatr3_J42677	65.48	0
MMETSP0015.pep.fa	CAMPEP_0113551606	Phatr3_J41857	74.92	0
MMETSP0015.pep.fa	CAMPEP_0113555362	Phatr3_J50540	52.44	0
MMETSP0015.pep.fa	CAMPEP_0113559626	Phatr3_J16142	77.37	0
MMETSP0015.pep.fa	CAMPEP_0113559788	Phatr3_J53964	62.44	0
MMETSP0015.pep.fa	CAMPEP_0113562778	Phatr3_J228	58.2	0
MMETSP0015.pep.fa	CAMPEP_0113563416	Phatr3_EG02328	72.63	0
MMETSP0015.pep.fa	CAMPEP_0113566456	Phatr3_J23497	51.62	0
MMETSP0015.pep.fa	CAMPEP_0113569900	Phatr3_EG02207	67.26	0
MMETSP0015.pep.fa	CAMPEP_0113570514	Phatr3_J22803	59.91	0
MMETSP0015.pep.fa	CAMPEP_0113572736	Phatr3_J22803	59.94	0
MMETSP0015.pep.fa	CAMPEP_0113573440	Phatr3_EG02328	72.63	0
MMETSP0015.pep.fa	CAMPEP_0113574850	Phatr3_EG02207	62.21	0
MMETSP0015.pep.fa	CAMPEP_0113576214	Phatr3_J50540	52.44	0
MMETSP0015.pep.fa	CAMPEP_0113580480	Phatr3_J228	58.2	0
MMETSP0015.pep.fa	CAMPEP_0113584082	Phatr3_J23497	52.07	0
MMETSP0015.pep.fa	CAMPEP_0113584364	Phatr3_J43772	46.07	0
MMETSP0015.pep.fa	CAMPEP_0113588486	Phatr3_J49936	60.8	0
MMETSP0015.pep.fa	CAMPEP_0113598646	Phatr3_J23497	52.07	0
MMETSP0017.pep.fa	CAMPEP_0113601674	Phatr3_J39274	50.42	0
MMETSP0017.pep.fa	CAMPEP_0113602764	Phatr3_J44222	62.03	0
MMETSP0017.pep.fa	CAMPEP_0113603154	Phatr3_J41857	80.97	0
MMETSP0017.pep.fa	CAMPEP_0113603906	Phatr3_J39402	51.72	0
MMETSP0017.pep.fa	CAMPEP_0113605966	Phatr3_J36976	61.32	0
MMETSP0017.pep.fa	CAMPEP_0113607524	Phatr3_J11843	74.58	0
MMETSP0017.pep.fa	CAMPEP_0113615138	Phatr3_J49936	66.88	0
MMETSP0017.pep.fa	CAMPEP_0113615932	Phatr3_J3046	80.13	0
MMETSP0017.pep.fa	CAMPEP_0113616538	Phatr3_J18693	57.78	0
MMETSP0017.pep.fa	CAMPEP_0113618636	Phatr3_J14391	61.88	0
MMETSP0017.pep.fa	CAMPEP_0113619982	Phatr3_J54598	67.51	0
MMETSP0017.pep.fa	CAMPEP_0113620072	Phatr3_J18693	57.78	0
MMETSP0017.pep.fa	CAMPEP_0113620560	Phatr3_J18945	65.93	0
MMETSP0017.pep.fa	CAMPEP_0113622768	Phatr3_EG02328	75.49	0
MMETSP0017.pep.fa	CAMPEP_0113623350	Phatr3_J3046	80.13	0
MMETSP0017.pep.fa	CAMPEP_0113625020	Phatr3_J24610	76.9	0
MMETSP0017.pep.fa	CAMPEP_0113625466	Phatr3_EG02207	68.77	0
MMETSP0017.pep.fa	CAMPEP_0113626022	Phatr3_J49533	70.86	0
MMETSP0017.pep.fa	CAMPEP_0113627714	Phatr3_J50540	62.84	0
MMETSP0017.pep.fa	CAMPEP_0113628120	Phatr3_J22803	63.13	0
MMETSP0017.pep.fa	CAMPEP_0113631884	Phatr3_J49985	67.44	0
MMETSP0017.pep.fa	CAMPEP_0113634178	Phatr3_J11843	74.58	0
MMETSP0017.pep.fa	CAMPEP_0113635590	Phatr3_J42677	66.2	0
MMETSP0017.pep.fa	CAMPEP_0113637216	Phatr3_EG02207	68.77	0
MMETSP0017.pep.fa	CAMPEP_0113637230	Phatr3_J43052	52.65	0
MMETSP0017.pep.fa	CAMPEP_0113638334	Phatr3_J49936	66.88	0
MMETSP0017.pep.fa	CAMPEP_0113641052	Phatr3_J49985	67.44	0
MMETSP0017.pep.fa	CAMPEP_0113646104	Phatr3_J22803	64.16	0
MMETSP0017.pep.fa	CAMPEP_0113655524	Phatr3_J50189	66.25	0
MMETSP0017.pep.fa	CAMPEP_0113657916	Phatr3_J54285	64.94	0
MMETSP0017.pep.fa	CAMPEP_0113658832	Phatr3_J21664	54.35	0
MMETSP0017.pep.fa	CAMPEP_0113661344	Phatr3_J22803	60.46	0
MMETSP0043.pep.fa	CAMPEP_0114131660	Phatr3_J44474	36.67	0
MMETSP0046.pep.fa	CAMPEP_0113779792	Phatr3_J22803	48.41	0
MMETSP0046.pep.fa	CAMPEP_0113779990	Phatr3_EG02207	59.58	0
MMETSP0046.pep.fa	CAMPEP_0113783244	Phatr3_J20872	33.43	0
MMETSP0046.pep.fa	CAMPEP_0113797740	Phatr3_J228	38.79	0
MMETSP0046.pep.fa	CAMPEP_0113812986	Phatr3_EG02207	59.58	0
MMETSP0047.pep.fa	CAMPEP_0206245616	Phatr3_J41857	53.17	0
MMETSP0114.pep.fa	CAMPEP_0114559914	Phatr3_J20872	36.26	0
MMETSP0115.pep.fa	CAMPEP_0203818544	Phatr3_EG02512	40.83	0
MMETSP0160.pep.fa	CAMPEP_0183296476	Phatr3_J3046	69.41	0
MMETSP0160.pep.fa	CAMPEP_0183297972	Phatr3_J22803	57.5	0
MMETSP0160.pep.fa	CAMPEP_0183298464	Phatr3_EG02207	62.97	0
MMETSP0160.pep.fa	CAMPEP_0183304538	Phatr3_J18826	65.16	0
MMETSP0160.pep.fa	CAMPEP_0183305164	Phatr3_J24610	71.21	0
MMETSP0160.pep.fa	CAMPEP_0183308484	Phatr3_J54017	75.83	0
MMETSP0160.pep.fa	CAMPEP_0183310036	Phatr3_J16142	62.32	0
MMETSP0160.pep.fa	CAMPEP_0183316484	Phatr3_J22803	52.72	0
MMETSP0160.pep.fa	CAMPEP_0183318232	Phatr3_J11843	75.13	0
MMETSP0160.pep.fa	CAMPEP_0183327856	Phatr3_J16421	55.64	0
MMETSP0160.pep.fa	CAMPEP_0183330378	Phatr3_J20026	56.21	0
MMETSP0200.pep.fa	CAMPEP_0176476634	Phatr3_J49533	73.24	0
MMETSP0200.pep.fa	CAMPEP_0176479794	Phatr3_J18693	53.48	0
MMETSP0200.pep.fa	CAMPEP_0176480372	Phatr3_EG00808	61.88	0
MMETSP0200.pep.fa	CAMPEP_0176480494	Phatr3_J22353	54.78	0
MMETSP0200.pep.fa	CAMPEP_0176481254	Phatr3_J16222	44.96	0
MMETSP0200.pep.fa	CAMPEP_0176481274	Phatr3_J228	62.06	0
MMETSP0200.pep.fa	CAMPEP_0176481914	Phatr3_J50540	48.93	0
MMETSP0200.pep.fa	CAMPEP_0176482434	Phatr3_J44888	63.13	0
MMETSP0200.pep.fa	CAMPEP_0176482886	Phatr3_J16222	45.8	0
MMETSP0200.pep.fa	CAMPEP_0176483570	Phatr3_J11843	75.12	0
MMETSP0200.pep.fa	CAMPEP_0176485420	Phatr3_J49936	59.62	0
MMETSP0200.pep.fa	CAMPEP_0176485994	Phatr3_J43552	41.13	0
MMETSP0200.pep.fa	CAMPEP_0176486174	Phatr3_J45656	73.55	0
MMETSP0200.pep.fa	CAMPEP_0176486372	Phatr3_J24610	67.01	0
MMETSP0200.pep.fa	CAMPEP_0176486686	Phatr3_J3046	79.28	0
MMETSP0200.pep.fa	CAMPEP_0176488260	Phatr3_EG02207	62.08	0
MMETSP0200.pep.fa	CAMPEP_0176488288	Phatr3_J54017	76.08	0
MMETSP0200.pep.fa	CAMPEP_0176488476	Phatr3_J16222	45.8	0
MMETSP0200.pep.fa	CAMPEP_0176490146	Phatr3_J43105	67.55	0
MMETSP0200.pep.fa	CAMPEP_0176492654	Phatr3_J41351	53.93	0
MMETSP0200.pep.fa	CAMPEP_0176493338	Phatr3_J16142	66.26	0
MMETSP0200.pep.fa	CAMPEP_0176494968	Phatr3_J41857	80.88	0
MMETSP0200.pep.fa	CAMPEP_0176495662	Phatr3_J43552	41.52	0
MMETSP0200.pep.fa	CAMPEP_0176496098	Phatr3_J43552	41.47	0
MMETSP0200.pep.fa	CAMPEP_0176496736	Phatr3_J43552	41.52	0
MMETSP0200.pep.fa	CAMPEP_0176496912	Phatr3_EG02328	71.17	0
MMETSP0200.pep.fa	CAMPEP_0176496920	Phatr3_J22803	56.57	0
MMETSP0200.pep.fa	CAMPEP_0176498016	Phatr3_J228	62.11	0
MMETSP0200.pep.fa	CAMPEP_0176498638	Phatr3_J16142	66.61	0
MMETSP0200.pep.fa	CAMPEP_0176498874	Phatr3_EG02207	62.08	0
MMETSP0200.pep.fa	CAMPEP_0176499442	Phatr3_J41351	56.48	0
MMETSP0200.pep.fa	CAMPEP_0176500784	Phatr3_J18693	53.76	0
MMETSP0200.pep.fa	CAMPEP_0176502844	Phatr3_J22353	54.78	0
MMETSP0200.pep.fa	CAMPEP_0176503786	Phatr3_J43552	41.47	0
MMETSP0200.pep.fa	CAMPEP_0176504554	Phatr3_J43552	41.52	0
MMETSP0200.pep.fa	CAMPEP_0176506024	Phatr3_EG02328	71.11	0
MMETSP0200.pep.fa	CAMPEP_0176506070	Phatr3_J228	59.15	0
MMETSP0286.pep.fa	CAMPEP_0115790828	Phatr3_EG02323	38.99	0
MMETSP0319.pep.fa	CAMPEP_0115899918	Phatr3_EG01961	35.1	0
MMETSP0319.pep.fa	CAMPEP_0115900024	Phatr3_J24610	66.41	0
MMETSP0319.pep.fa	CAMPEP_0115900402	Phatr3_J45656	71.88	0
MMETSP0319.pep.fa	CAMPEP_0115903394	Phatr3_J22803	57.86	0
MMETSP0319.pep.fa	CAMPEP_0115905334	Phatr3_J49533	71.37	0
MMETSP0319.pep.fa	CAMPEP_0115905508	Phatr3_EG02328	71.96	0
MMETSP0319.pep.fa	CAMPEP_0115908852	Phatr3_EG00808	57.79	0
MMETSP0319.pep.fa	CAMPEP_0115910158	Phatr3_J39274	56.94	0
MMETSP0319.pep.fa	CAMPEP_0115911360	Phatr3_J54017	75.47	0
MMETSP0319.pep.fa	CAMPEP_0115912040	Phatr3_EG02207	63.21	0
MMETSP0319.pep.fa	CAMPEP_0115913226	Phatr3_J3046	80.98	0
MMETSP0319.pep.fa	CAMPEP_0115913972	Phatr3_J16142	63.88	0
MMETSP0319.pep.fa	CAMPEP_0115914206	Phatr3_EG02328	72.11	0
MMETSP0319.pep.fa	CAMPEP_0115914404	Phatr3_J46639	41.37	0
MMETSP0319.pep.fa	CAMPEP_0115915166	Phatr3_J18945	55.33	0
MMETSP0319.pep.fa	CAMPEP_0115915404	Phatr3_J43194	65.73	0
MMETSP0319.pep.fa	CAMPEP_0115921788	Phatr3_J45656	71.88	0
MMETSP0319.pep.fa	CAMPEP_0115922034	Phatr3_J50540	45.68	0
MMETSP0319.pep.fa	CAMPEP_0115924642	Phatr3_EG02207	63.04	0
MMETSP0319.pep.fa	CAMPEP_0115928354	Phatr3_J11843	65.71	0
MMETSP0319.pep.fa	CAMPEP_0115929130	Phatr3_J22325	57.55	0
MMETSP0319.pep.fa	CAMPEP_0115929860	Phatr3_J39274	56.94	0
MMETSP0319.pep.fa	CAMPEP_0115933386	Phatr3_EG02328	72.11	0
MMETSP0319.pep.fa	CAMPEP_0115936126	Phatr3_J16142	63.71	0
MMETSP0319.pep.fa	CAMPEP_0115939682	Phatr3_J38642	59.64	0
MMETSP0319.pep.fa	CAMPEP_0115941536	Phatr3_EG00808	57.42	0
MMETSP0320.pep.fa	CAMPEP_0115947228	Phatr3_J9180	48.89	0
MMETSP0320.pep.fa	CAMPEP_0115947816	Phatr3_J43194	64.93	0
MMETSP0320.pep.fa	CAMPEP_0115951148	Phatr3_J16142	63.99	0
MMETSP0320.pep.fa	CAMPEP_0115951902	Phatr3_J16142	63.99	0
MMETSP0320.pep.fa	CAMPEP_0115952134	Phatr3_J11866	40.86	0
MMETSP0320.pep.fa	CAMPEP_0115953358	Phatr3_J49936	52.97	0
MMETSP0320.pep.fa	CAMPEP_0115956434	Phatr3_J228	52.58	0
MMETSP0320.pep.fa	CAMPEP_0115956964	Phatr3_J45656	72.27	0
MMETSP0320.pep.fa	CAMPEP_0115957206	Phatr3_EG01961	35.22	0
MMETSP0320.pep.fa	CAMPEP_0115958452	Phatr3_J41351	57.31	0
MMETSP0320.pep.fa	CAMPEP_0115962372	Phatr3_J45656	72.27	0
MMETSP0320.pep.fa	CAMPEP_0115963006	Phatr3_J50540	45.84	0
MMETSP0320.pep.fa	CAMPEP_0115963226	Phatr3_J20872	50.67	0
MMETSP0320.pep.fa	CAMPEP_0115964082	Phatr3_J22803	57.42	0
MMETSP0320.pep.fa	CAMPEP_0115968946	Phatr3_J49533	71.97	0
MMETSP0320.pep.fa	CAMPEP_0115970888	Phatr3_J3046	80.98	0
MMETSP0320.pep.fa	CAMPEP_0115972618	Phatr3_J3046	80.98	0
MMETSP0320.pep.fa	CAMPEP_0115974582	Phatr3_J54017	75.74	0
MMETSP0320.pep.fa	CAMPEP_0115975246	Phatr3_EG02328	72.08	0
MMETSP0320.pep.fa	CAMPEP_0115975668	Phatr3_J24610	66.5	0
MMETSP0320.pep.fa	CAMPEP_0115975936	Phatr3_EG02207	64.33	0
MMETSP0320.pep.fa	CAMPEP_0115977890	Phatr3_J16222	42.75	0
MMETSP0320.pep.fa	CAMPEP_0115978334	Phatr3_EG00808	57.17	0
MMETSP0320.pep.fa	CAMPEP_0115981476	Phatr3_J16142	63.03	0
MMETSP0320.pep.fa	CAMPEP_0115981854	Phatr3_J8821	51.31	0
MMETSP0320.pep.fa	CAMPEP_0115984242	Phatr3_J49936	52.97	0
MMETSP0320.pep.fa	CAMPEP_0115984910	Phatr3_J11843	64.94	0
MMETSP0320.pep.fa	CAMPEP_0115986968	Phatr3_EG00808	58.04	0
MMETSP0320.pep.fa	CAMPEP_0115987294	Phatr3_J54017	75.74	0
MMETSP0320.pep.fa	CAMPEP_0115987654	Phatr3_J49533	71.97	0
MMETSP0320.pep.fa	CAMPEP_0115989420	Phatr3_J45656	72.27	0
MMETSP0320.pep.fa	CAMPEP_0115990034	Phatr3_J50540	45.68	0
MMETSP0320.pep.fa	CAMPEP_0115990812	Phatr3_EG02207	60.09	0
MMETSP0320.pep.fa	CAMPEP_0115993676	Phatr3_J11866	40.86	0
MMETSP0320.pep.fa	CAMPEP_0115995012	Phatr3_J22803	49.58	0
MMETSP0320.pep.fa	CAMPEP_0115995546	Phatr3_J50189	63.44	0
MMETSP0320.pep.fa	CAMPEP_0115997552	Phatr3_J16142	63.99	0
MMETSP0320.pep.fa	CAMPEP_0116002364	Phatr3_EG02207	64.48	0
MMETSP0320.pep.fa	CAMPEP_0116002526	Phatr3_J10151	49.66	0
MMETSP0321.pep.fa	CAMPEP_0116005968	Phatr3_J41857	75.38	0
MMETSP0321.pep.fa	CAMPEP_0116008058	Phatr3_J11674	64.27	0
MMETSP0321.pep.fa	CAMPEP_0116009802	Phatr3_J18945	59.92	0
MMETSP0321.pep.fa	CAMPEP_0116010240	Phatr3_draftJ497	54.09	0
MMETSP0321.pep.fa	CAMPEP_0116010712	Phatr3_EG02328	67.69	0
MMETSP0321.pep.fa	CAMPEP_0116014248	Phatr3_J43772	45.91	0
MMETSP0321.pep.fa	CAMPEP_0116016400	Phatr3_EG02328	67.89	0
MMETSP0321.pep.fa	CAMPEP_0116017274	Phatr3_J42677	68.05	0
MMETSP0321.pep.fa	CAMPEP_0116017964	Phatr3_J22803	60.41	0
MMETSP0321.pep.fa	CAMPEP_0116018300	Phatr3_J49936	66.97	0
MMETSP0321.pep.fa	CAMPEP_0116018916	Phatr3_J42677	68.54	0
MMETSP0321.pep.fa	CAMPEP_0116030176	Phatr3_draftJ497	54.09	0
MMETSP0321.pep.fa	CAMPEP_0116036450	Phatr3_J49936	69.28	0
MMETSP0321.pep.fa	CAMPEP_0116040160	Phatr3_J52412	71.28	0
MMETSP0321.pep.fa	CAMPEP_0116040746	Phatr3_J41857	74.53	0
MMETSP0321.pep.fa	CAMPEP_0116045442	Phatr3_EG02246	72.45	0
MMETSP0321.pep.fa	CAMPEP_0116045938	Phatr3_draftJ497	45.6	0
MMETSP0322.pep.fa	CAMPEP_0116049956	Phatr3_J43772	42.35	0
MMETSP0322.pep.fa	CAMPEP_0116051042	Phatr3_J54017	71.61	0
MMETSP0322.pep.fa	CAMPEP_0116053496	Phatr3_J39274	50.06	0
MMETSP0322.pep.fa	CAMPEP_0116053640	Phatr3_J18945	58.15	0
MMETSP0322.pep.fa	CAMPEP_0116054150	Phatr3_J10151	49.47	0
MMETSP0322.pep.fa	CAMPEP_0116054278	Phatr3_J50540	40.34	0
MMETSP0322.pep.fa	CAMPEP_0116054806	Phatr3_J11843	60.5	0
MMETSP0322.pep.fa	CAMPEP_0116055394	Phatr3_EG02328	69.94	0
MMETSP0322.pep.fa	CAMPEP_0116056288	Phatr3_J50516	50.17	0
MMETSP0322.pep.fa	CAMPEP_0116057592	Phatr3_J41857	68.73	0
MMETSP0322.pep.fa	CAMPEP_0116059092	Phatr3_J16222	38.67	0
MMETSP0322.pep.fa	CAMPEP_0116059938	Phatr3_J44888	59.27	0
MMETSP0322.pep.fa	CAMPEP_0116063010	Phatr3_J228	61.82	0
MMETSP0322.pep.fa	CAMPEP_0116063360	Phatr3_J42677	64.69	0
MMETSP0322.pep.fa	CAMPEP_0116063610	Phatr3_J11866	50.17	0
MMETSP0322.pep.fa	CAMPEP_0116064938	Phatr3_J22803	57.23	0
MMETSP0322.pep.fa	CAMPEP_0116067676	Phatr3_J11866	51.17	0
MMETSP0322.pep.fa	CAMPEP_0116069748	Phatr3_J16222	38.88	0
MMETSP0322.pep.fa	CAMPEP_0116073380	Phatr3_J18945	58.17	0
MMETSP0322.pep.fa	CAMPEP_0116074408	Phatr3_J41857	68.62	0
MMETSP0327.pep.fa	CAMPEP_0116080798	Phatr3_J44112	62.79	0
MMETSP0327.pep.fa	CAMPEP_0116081292	Phatr3_J11843	70.78	0
MMETSP0327.pep.fa	CAMPEP_0116084512	Phatr3_EG00808	60.86	0
MMETSP0327.pep.fa	CAMPEP_0116085182	Phatr3_J16142	78.18	0
MMETSP0327.pep.fa	CAMPEP_0116085800	Phatr3_EG02207	70.08	0
MMETSP0327.pep.fa	CAMPEP_0116087066	Phatr3_J16421	59.05	0
MMETSP0327.pep.fa	CAMPEP_0116088024	Phatr3_J18945	60.99	0
MMETSP0327.pep.fa	CAMPEP_0116088444	Phatr3_J14391	56.27	0
MMETSP0327.pep.fa	CAMPEP_0116089138	Phatr3_J22803	61.88	0
MMETSP0327.pep.fa	CAMPEP_0116091066	Phatr3_J49936	68	0
MMETSP0327.pep.fa	CAMPEP_0116092064	Phatr3_J50540	60.55	0
MMETSP0327.pep.fa	CAMPEP_0116092112	Phatr3_J41351	59.08	0
MMETSP0327.pep.fa	CAMPEP_0116095552	Phatr3_J43552	50.44	0
MMETSP0327.pep.fa	CAMPEP_0116096620	Phatr3_J49533	72.68	0
MMETSP0327.pep.fa	CAMPEP_0116097818	Phatr3_J24610	70.57	0
MMETSP0327.pep.fa	CAMPEP_0116103472	Phatr3_J24610	75.63	0
MMETSP0327.pep.fa	CAMPEP_0116106344	Phatr3_J44112	62.79	0
MMETSP0327.pep.fa	CAMPEP_0116107910	Phatr3_EG00808	59.88	0
MMETSP0327.pep.fa	CAMPEP_0116109052	Phatr3_J14391	54.83	0
MMETSP0327.pep.fa	CAMPEP_0116111528	Phatr3_J9180	57.73	0
MMETSP0327.pep.fa	CAMPEP_0116112254	Phatr3_J49726	59.72	0
MMETSP0327.pep.fa	CAMPEP_0116112892	Phatr3_J22803	60.31	0
MMETSP0329.pep.fa	CAMPEP_0116116356	Phatr3_J18693	56.21	0
MMETSP0329.pep.fa	CAMPEP_0116118612	Phatr3_J20026	64.41	0
MMETSP0329.pep.fa	CAMPEP_0116123740	Phatr3_J41857	76.3	0
MMETSP0329.pep.fa	CAMPEP_0116126468	Phatr3_J11866	40.57	0
MMETSP0329.pep.fa	CAMPEP_0116130760	Phatr3_J16421	59.09	0
MMETSP0329.pep.fa	CAMPEP_0116131840	Phatr3_J14391	55.68	0
MMETSP0329.pep.fa	CAMPEP_0116131874	Phatr3_J54017	73.32	0
MMETSP0329.pep.fa	CAMPEP_0116132834	Phatr3_J22803	61.69	0
MMETSP0329.pep.fa	CAMPEP_0116133196	Phatr3_EG02328	69.73	0
MMETSP0329.pep.fa	CAMPEP_0116135406	Phatr3_EG02207	66.33	0
MMETSP0329.pep.fa	CAMPEP_0116135588	Phatr3_J16142	75.2	0
MMETSP0329.pep.fa	CAMPEP_0116136766	Phatr3_J49726	61.75	0
MMETSP0329.pep.fa	CAMPEP_0116137192	Phatr3_J41351	60.52	0
MMETSP0329.pep.fa	CAMPEP_0116137538	Phatr3_J44112	59.63	0
MMETSP0329.pep.fa	CAMPEP_0116139070	Phatr3_EG00808	56.38	0
MMETSP0329.pep.fa	CAMPEP_0116140590	Phatr3_J16421	59.09	0
MMETSP0329.pep.fa	CAMPEP_0116140738	Phatr3_J16421	59.09	0
MMETSP0329.pep.fa	CAMPEP_0116141398	Phatr3_J49533	66.45	0
MMETSP0329.pep.fa	CAMPEP_0116141400	Phatr3_J49936	66.08	0
MMETSP0329.pep.fa	CAMPEP_0116142710	Phatr3_J50540	60.33	0
MMETSP0329.pep.fa	CAMPEP_0116143116	Phatr3_J49985	67.33	0
MMETSP0329.pep.fa	CAMPEP_0116144502	Phatr3_J24610	74.94	0
MMETSP0329.pep.fa	CAMPEP_0116145184	Phatr3_J41351	60.52	0
MMETSP0329.pep.fa	CAMPEP_0116148140	Phatr3_J22803	61.69	0
MMETSP0329.pep.fa	CAMPEP_0116148776	Phatr3_J16142	75.28	0
MMETSP0329.pep.fa	CAMPEP_0116151578	Phatr3_EG02207	66.55	0
MMETSP0329.pep.fa	CAMPEP_0116156462	Phatr3_J49533	66.45	0
MMETSP0329.pep.fa	CAMPEP_0116156526	Phatr3_J49936	66.08	0
MMETSP0329.pep.fa	CAMPEP_0116156888	Phatr3_J24610	74.94	0
MMETSP0329.pep.fa	CAMPEP_0116156892	Phatr3_J24610	74.94	0
MMETSP0397.pep.fa	CAMPEP_0116540742	Phatr3_J18473	63.43	0
MMETSP0397.pep.fa	CAMPEP_0116542320	Phatr3_J22803	63.8	0
MMETSP0397.pep.fa	CAMPEP_0116543216	Phatr3_J39708	56.82	0
MMETSP0397.pep.fa	CAMPEP_0116546190	Phatr3_J23497	59.71	0
MMETSP0397.pep.fa	CAMPEP_0116546294	Phatr3_J16421	63.92	0
MMETSP0397.pep.fa	CAMPEP_0116549974	Phatr3_J54017	76.42	0
MMETSP0397.pep.fa	CAMPEP_0116551120	Phatr3_J52412	84.37	0
MMETSP0397.pep.fa	CAMPEP_0116551478	Phatr3_J24610	72.43	0
MMETSP0397.pep.fa	CAMPEP_0116551998	Phatr3_J3046	83.33	0
MMETSP0397.pep.fa	CAMPEP_0116563630	Phatr3_J23497	58.97	0
MMETSP0397.pep.fa	CAMPEP_0116572544	Phatr3_J18473	62.52	0
MMETSP0418.pep.fa	CAMPEP_0116824086	Phatr3_J49533	75.36	0
MMETSP0418.pep.fa	CAMPEP_0116827558	Phatr3_J20026	58.05	0
MMETSP0418.pep.fa	CAMPEP_0116830078	Phatr3_J43194	55.34	0
MMETSP0418.pep.fa	CAMPEP_0116830092	Phatr3_J39708	55.57	0
MMETSP0418.pep.fa	CAMPEP_0116832598	Phatr3_J9180	57.91	0
MMETSP0418.pep.fa	CAMPEP_0116843468	Phatr3_J16421	59.41	0
MMETSP0418.pep.fa	CAMPEP_0116848882	Phatr3_J18826	73.36	0
MMETSP0484.pep.fa	CAMPEP_0177699014	Phatr3_J41857	52.19	0
MMETSP0578.pep.fa	CAMPEP_0201685528	Phatr3_J24610	67.78	0
MMETSP0578.pep.fa	CAMPEP_0201686152	Phatr3_J45260	52.04	0
MMETSP0578.pep.fa	CAMPEP_0201687718	Phatr3_J45656	72.8	0
MMETSP0578.pep.fa	CAMPEP_0201697328	Phatr3_J54017	73.77	0
MMETSP0578.pep.fa	CAMPEP_0201710994	Phatr3_J11866	39.15	0
MMETSP0578.pep.fa	CAMPEP_0201712046	Phatr3_J20872	51.34	0
MMETSP0578.pep.fa	CAMPEP_0201712872	Phatr3_J22353	57	0
MMETSP0580.pep.fa	CAMPEP_0184855552	Phatr3_J3046	80.46	0
MMETSP0580.pep.fa	CAMPEP_0184856876	Phatr3_J42677	59.81	0
MMETSP0580.pep.fa	CAMPEP_0184858112	Phatr3_J54017	76.55	0
MMETSP0580.pep.fa	CAMPEP_0184859508	Phatr3_J24610	65.23	0
MMETSP0580.pep.fa	CAMPEP_0184861904	Phatr3_J50540	51.85	0
MMETSP0580.pep.fa	CAMPEP_0184865682	Phatr3_J49936	58.56	0
MMETSP0580.pep.fa	CAMPEP_0184866354	Phatr3_J22803	57.27	0
MMETSP0580.pep.fa	CAMPEP_0184867498	Phatr3_J9180	62.01	0
MMETSP0580.pep.fa	CAMPEP_0184872138	Phatr3_J11615	71.69	0
MMETSP0580.pep.fa	CAMPEP_0184874334	Phatr3_J23497	48.03	0
MMETSP0593.pep.fa	CAMPEP_0201713328	Phatr3_J3046	80.67	0
MMETSP0593.pep.fa	CAMPEP_0201723544	Phatr3_J41857	74.4	0
MMETSP0593.pep.fa	CAMPEP_0201724662	Phatr3_J45656	72.21	0
MMETSP0593.pep.fa	CAMPEP_0201725188	Phatr3_J16142	66.67	0
MMETSP0593.pep.fa	CAMPEP_0201726146	Phatr3_EG02328	72.11	0
MMETSP0593.pep.fa	CAMPEP_0201726360	Phatr3_J11866	42.03	0
MMETSP0593.pep.fa	CAMPEP_0201726634	Phatr3_J54017	76.22	0
MMETSP0593.pep.fa	CAMPEP_0201739914	Phatr3_J38642	55.05	0
MMETSP0593.pep.fa	CAMPEP_0201742158	Phatr3_J9180	53.92	0
MMETSP0693.pep.fa	CAMPEP_0205837754	Phatr3_J24610	72.31	0
MMETSP0693.pep.fa	CAMPEP_0205841254	Phatr3_J54017	75.78	0
MMETSP0713.pep.fa	CAMPEP_0184875172	Phatr3_J50540	59.5	0
MMETSP0713.pep.fa	CAMPEP_0184876728	Phatr3_J54017	78.01	0
MMETSP0713.pep.fa	CAMPEP_0184878808	Phatr3_EG02328	82.09	0
MMETSP0713.pep.fa	CAMPEP_0184879104	Phatr3_J42677	60.32	0
MMETSP0713.pep.fa	CAMPEP_0184879856	Phatr3_J11843	74.43	0
MMETSP0713.pep.fa	CAMPEP_0184880040	Phatr3_J49533	74.76	0
MMETSP0713.pep.fa	CAMPEP_0184880544	Phatr3_J50072	63.45	0
MMETSP0713.pep.fa	CAMPEP_0184881248	Phatr3_J10151	59.31	0
MMETSP0713.pep.fa	CAMPEP_0184882162	Phatr3_J44474	68.77	0
MMETSP0713.pep.fa	CAMPEP_0184882862	Phatr3_J24610	72.89	0
MMETSP0713.pep.fa	CAMPEP_0184896112	Phatr3_J43194	72.94	0
MMETSP0713.pep.fa	CAMPEP_0184898786	Phatr3_J45656	75.58	0
MMETSP0713.pep.fa	CAMPEP_0184899390	Phatr3_EG02289	40.55	0
MMETSP0713.pep.fa	CAMPEP_0184899832	Phatr3_J46639	42.52	0
MMETSP0713.pep.fa	CAMPEP_0184900740	Phatr3_J18197	56.22	0
MMETSP0780.pep.fa	CAMPEP_0113873682	Phatr3_J18826	32.05	0
MMETSP0780.pep.fa	CAMPEP_0113873896	Phatr3_J228	41.14	0
MMETSP0780.pep.fa	CAMPEP_0113885632	Phatr3_J54805	36.55	0
MMETSP0780.pep.fa	CAMPEP_0113900786	Phatr3_J18826	31.81	0
MMETSP0780.pep.fa	CAMPEP_0113914688	Phatr3_J228	40.78	0
MMETSP0780.pep.fa	CAMPEP_0113918092	Phatr3_J18826	31.71	0
MMETSP0785.pep.fa	CAMPEP_0118636394	Phatr3_J54805	41.3	0
MMETSP0785.pep.fa	CAMPEP_0118643448	Phatr3_EG02207	69.68	0
MMETSP0785.pep.fa	CAMPEP_0118645610	Phatr3_J3046	75.14	0
MMETSP0785.pep.fa	CAMPEP_0118650470	Phatr3_J41857	60.3	0
MMETSP0785.pep.fa	CAMPEP_0118651910	Phatr3_EG00808	51.29	0
MMETSP0785.pep.fa	CAMPEP_0118652522	Phatr3_J11674	57.5	0
MMETSP0785.pep.fa	CAMPEP_0118655748	Phatr3_EG02207	69.68	0
MMETSP0785.pep.fa	CAMPEP_0118668930	Phatr3_J41857	60.3	0
MMETSP0786.pep.fa	CAMPEP_0178899144	Phatr3_EG02328	71.64	0
MMETSP0786.pep.fa	CAMPEP_0178899270	Phatr3_J24610	72.52	0
MMETSP0786.pep.fa	CAMPEP_0178901574	Phatr3_J22353	53.33	0
MMETSP0786.pep.fa	CAMPEP_0178904544	Phatr3_J24610	72.52	0
MMETSP0786.pep.fa	CAMPEP_0178905250	Phatr3_J11866	58.37	0
MMETSP0786.pep.fa	CAMPEP_0178906730	Phatr3_J41351	52.89	0
MMETSP0786.pep.fa	CAMPEP_0178907790	Phatr3_EG00808	66.54	0
MMETSP0786.pep.fa	CAMPEP_0178908416	Phatr3_J54017	75.52	0
MMETSP0786.pep.fa	CAMPEP_0178910768	Phatr3_J44888	62.17	0
MMETSP0786.pep.fa	CAMPEP_0178912296	Phatr3_J49985	67.04	0
MMETSP0786.pep.fa	CAMPEP_0178912468	Phatr3_J41857	74.12	0
MMETSP0786.pep.fa	CAMPEP_0178913232	Phatr3_J50540	46.56	0
MMETSP0786.pep.fa	CAMPEP_0178914972	Phatr3_J16421	62.35	0
MMETSP0786.pep.fa	CAMPEP_0178916086	Phatr3_J49936	63.22	0
MMETSP0786.pep.fa	CAMPEP_0178919512	Phatr3_J8987	55.35	0
MMETSP0786.pep.fa	CAMPEP_0178920450	Phatr3_J14391	63.69	0
MMETSP0786.pep.fa	CAMPEP_0178920954	Phatr3_J20026	54.35	0
MMETSP0786.pep.fa	CAMPEP_0178925174	Phatr3_J44222	68.72	0
MMETSP0786.pep.fa	CAMPEP_0178928586	Phatr3_J41351	52.89	0
MMETSP0786.pep.fa	CAMPEP_0178931518	Phatr3_EG02328	71.26	0
MMETSP0789.pep.fa	CAMPEP_0178939178	Phatr3_J16222	42.34	0
MMETSP0789.pep.fa	CAMPEP_0178944330	Phatr3_J21548	45.52	0
MMETSP0789.pep.fa	CAMPEP_0178945340	Phatr3_J45656	67.23	0
MMETSP0789.pep.fa	CAMPEP_0178948826	Phatr3_J11866	47.77	0
MMETSP0789.pep.fa	CAMPEP_0178951912	Phatr3_J22803	56.41	0
MMETSP0789.pep.fa	CAMPEP_0178953038	Phatr3_J228	63.1	0
MMETSP0789.pep.fa	CAMPEP_0178953996	Phatr3_EG02207	61.94	0
MMETSP0789.pep.fa	CAMPEP_0178954852	Phatr3_J41857	73.82	0
MMETSP0789.pep.fa	CAMPEP_0178955136	Phatr3_J24610	72.11	0
MMETSP0789.pep.fa	CAMPEP_0178955406	Phatr3_J54017	75.99	0
MMETSP0789.pep.fa	CAMPEP_0178956768	Phatr3_EG00808	58.51	0
MMETSP0789.pep.fa	CAMPEP_0178961706	Phatr3_J11843	73.49	0
MMETSP0789.pep.fa	CAMPEP_0178961930	Phatr3_J14391	51.91	0
MMETSP0789.pep.fa	CAMPEP_0178967692	Phatr3_EG00808	58.51	0
MMETSP0789.pep.fa	CAMPEP_0178972092	Phatr3_J16142	55.82	0
MMETSP0789.pep.fa	CAMPEP_0178978388	Phatr3_J42677	63.25	0
MMETSP0789.pep.fa	CAMPEP_0178980790	Phatr3_J11843	73.49	0
MMETSP0794.pep.fa	CAMPEP_0195510720	Phatr3_draftJ497	57.88	0
MMETSP0794.pep.fa	CAMPEP_0195511238	Phatr3_J39708	42.9	0
MMETSP0794.pep.fa	CAMPEP_0195517202	Phatr3_J3046	78.22	0
MMETSP0794.pep.fa	CAMPEP_0195517894	Phatr3_J54017	75.9	0
MMETSP0794.pep.fa	CAMPEP_0195520874	Phatr3_J24610	67.61	0
MMETSP0794.pep.fa	CAMPEP_0195525938	Phatr3_J49936	60.61	0
MMETSP0794.pep.fa	CAMPEP_0195539278	Phatr3_J20026	47.28	0
MMETSP0794.pep.fa	CAMPEP_0195542076	Phatr3_EG02207	66.34	0
MMETSP0794.pep.fa	CAMPEP_0195543430	Phatr3_J9180	57.56	0
MMETSP0799.pep.fa	CAMPEP_0179488496	Phatr3_J18826	38.33	0
MMETSP0800.pep.fa.full	CAMPEP_0118672868	Phatr3_EG00808	64.53	0
MMETSP0800.pep.fa.full	CAMPEP_0118672936	Phatr3_EG01961	41.76	0
MMETSP0800.pep.fa.full	CAMPEP_0118674590	Phatr3_J9180	55.31	0
MMETSP0800.pep.fa.full	CAMPEP_0118675394	Phatr3_EG01961	38.99	0
MMETSP0800.pep.fa.full	CAMPEP_0118675478	Phatr3_J43052	48.64	0
MMETSP0800.pep.fa.full	CAMPEP_0118677750	Phatr3_J24610	67.35	0
MMETSP0800.pep.fa.full	CAMPEP_0118678814	Phatr3_J42677	67.76	0
MMETSP0800.pep.fa.full	CAMPEP_0118683120	Phatr3_J16222	49.61	0
MMETSP0800.pep.fa.full	CAMPEP_0118683232	Phatr3_J54285	63.19	0
MMETSP0800.pep.fa.full	CAMPEP_0118683474	Phatr3_EG01961	42.11	0
MMETSP0800.pep.fa.full	CAMPEP_0118685190	Phatr3_J42677	67.13	0
MMETSP0800.pep.fa.full	CAMPEP_0118690804	Phatr3_EG01961	42.37	0
MMETSP0800.pep.fa.full	CAMPEP_0118692554	Phatr3_J50189	68.97	0
MMETSP0800.pep.fa.full	CAMPEP_0118693926	Phatr3_J54017	72.75	0
MMETSP0800.pep.fa.full	CAMPEP_0118696616	Phatr3_J3046	80.06	0
MMETSP0800.pep.fa.full	CAMPEP_0118700774	Phatr3_EG01961	42.15	0
MMETSP0800.pep.fa.full	CAMPEP_0118701936	Phatr3_J18945	66.45	0
MMETSP0800.pep.fa.full	CAMPEP_0118702482	Phatr3_EG02207	75.59	0
MMETSP0800.pep.fa.full	CAMPEP_0118714978	Phatr3_J44888	67.86	0
MMETSP0800.pep.fa.full	CAMPEP_0118715768	Phatr3_J42677	67.76	0
MMETSP0800.pep.fa.full	CAMPEP_0118717676	Phatr3_J50189	68.09	0
MMETSP0800.pep.fa.full	CAMPEP_0118723582	Phatr3_EG00808	65.44	0
MMETSP0800.pep.fa.full	CAMPEP_0118724904	Phatr3_J16222	48.19	0
MMETSP0816.pep.fa	CAMPEP_0171293990	Phatr3_J45656	67.84	0
MMETSP0816.pep.fa	CAMPEP_0171294280	Phatr3_J10367	63.31	0
MMETSP0816.pep.fa	CAMPEP_0171300058	Phatr3_J54017	71.1	0
MMETSP0816.pep.fa	CAMPEP_0171300438	Phatr3_J49533	74.61	0
MMETSP0816.pep.fa	CAMPEP_0171308480	Phatr3_J18826	65.6	0
MMETSP0816.pep.fa	CAMPEP_0171321810	Phatr3_J11615	65.79	0
MMETSP0942.pep.fa.full	CAMPEP_0117702122	Phatr3_J23497	29.97	0
MMETSP0942.pep.fa.full	CAMPEP_0117725498	Phatr3_J23497	30.01	0
MMETSP0942.pep.fa.full	CAMPEP_0117727436	Phatr3_J23497	30.02	0
MMETSP1039.pep.fa	CAMPEP_0180838374	Phatr3_J20872	49.03	0
MMETSP1039.pep.fa	CAMPEP_0180840032	Phatr3_J43194	65.62	0
MMETSP1039.pep.fa	CAMPEP_0180840034	Phatr3_J22803	58.01	0
MMETSP1039.pep.fa	CAMPEP_0180842178	Phatr3_J49533	71.97	0
MMETSP1039.pep.fa	CAMPEP_0180846230	Phatr3_J11866	40.07	0
MMETSP1039.pep.fa	CAMPEP_0180846652	Phatr3_J38642	64.86	0
MMETSP1039.pep.fa	CAMPEP_0180847830	Phatr3_J49533	71.97	0
MMETSP1039.pep.fa	CAMPEP_0180848122	Phatr3_EG01961	35.39	0
MMETSP1039.pep.fa	CAMPEP_0180848146	Phatr3_J24610	66.67	0
MMETSP1039.pep.fa	CAMPEP_0180851880	Phatr3_J54017	75.47	0
MMETSP1039.pep.fa	CAMPEP_0180854978	Phatr3_J16142	64.26	0
MMETSP1039.pep.fa	CAMPEP_0180859854	Phatr3_J50540	45.8	0
MMETSP1039.pep.fa	CAMPEP_0180860822	Phatr3_J49936	52.99	0
MMETSP1039.pep.fa	CAMPEP_0180861562	Phatr3_EG02328	72.23	0
MMETSP1039.pep.fa	CAMPEP_0180862804	Phatr3_J54017	75.47	0
MMETSP1039.pep.fa	CAMPEP_0180864490	Phatr3_J16142	64.26	0
MMETSP1039.pep.fa	CAMPEP_0180870182	Phatr3_EG00808	57.79	0
MMETSP1040.pep.fa	CAMPEP_0180876472	Phatr3_J22803	58.01	0
MMETSP1040.pep.fa	CAMPEP_0180876510	Phatr3_J16142	64.26	0
MMETSP1040.pep.fa	CAMPEP_0180877706	Phatr3_EG01961	35.42	0
MMETSP1040.pep.fa	CAMPEP_0180881770	Phatr3_EG02328	71.89	0
MMETSP1040.pep.fa	CAMPEP_0180882000	Phatr3_J50540	45.21	0
MMETSP1040.pep.fa	CAMPEP_0180882202	Phatr3_J228	52.11	0
MMETSP1040.pep.fa	CAMPEP_0180882416	Phatr3_J49936	52.5	0
MMETSP1040.pep.fa	CAMPEP_0180885116	Phatr3_J24610	66.67	0
MMETSP1040.pep.fa	CAMPEP_0180885652	Phatr3_J21548	56.49	0
MMETSP1040.pep.fa	CAMPEP_0180890078	Phatr3_J54017	75.47	0
MMETSP1040.pep.fa	CAMPEP_0180890506	Phatr3_EG02611	65.23	0
MMETSP1040.pep.fa	CAMPEP_0180897574	Phatr3_EG00808	57.87	0
MMETSP1040.pep.fa	CAMPEP_0180898982	Phatr3_J50540	45.8	0
MMETSP1040.pep.fa	CAMPEP_0180900470	Phatr3_EG00808	58.83	0
MMETSP1040.pep.fa	CAMPEP_0180900876	Phatr3_EG01961	35.29	0
MMETSP1040.pep.fa	CAMPEP_0180902550	Phatr3_J24610	66.67	0
MMETSP1040.pep.fa	CAMPEP_0180903740	Phatr3_J8987	49.66	0
MMETSP1040.pep.fa	CAMPEP_0180904828	Phatr3_EG02611	63.17	0
MMETSP1040.pep.fa	CAMPEP_0180909302	Phatr3_draftJ497	51.17	0
MMETSP1041.pep.fa	CAMPEP_0172002340	Phatr3_EG02207	60.06	0
MMETSP1042.pep.fa	CAMPEP_0169434140	Phatr3_EG02207	60.39	0
MMETSP1043.pep.fa	CAMPEP_0172054424	Phatr3_EG02207	60.38	0
MMETSP1043.pep.fa	CAMPEP_0172070246	Phatr3_J44474	36.72	0
MMETSP1048.pep.fa	CAMPEP_0169499134	Phatr3_J22803	48.48	0
MMETSP1048.pep.fa	CAMPEP_0169500156	Phatr3_J228	39.47	0
MMETSP1048.pep.fa	CAMPEP_0169513524	Phatr3_J228	39.47	0
MMETSP1050.pep.fa	CAMPEP_0172210192	Phatr3_J12452	56.7	0
MMETSP1057.pep.fa	CAMPEP_0172267686	Phatr3_J18693	53.33	0
MMETSP1057.pep.fa	CAMPEP_0172268404	Phatr3_EG02207	61.95	0
MMETSP1057.pep.fa	CAMPEP_0172269460	Phatr3_J22803	57.51	0
MMETSP1057.pep.fa	CAMPEP_0172270160	Phatr3_J49533	64.27	0
MMETSP1057.pep.fa	CAMPEP_0172270212	Phatr3_J23497	45.68	0
MMETSP1057.pep.fa	CAMPEP_0172270768	Phatr3_J45656	70.78	0
MMETSP1057.pep.fa	CAMPEP_0172271776	Phatr3_J24610	67.79	0
MMETSP1057.pep.fa	CAMPEP_0172272938	Phatr3_J50540	41.76	0
MMETSP1057.pep.fa	CAMPEP_0172274304	Phatr3_J38642	58.48	0
MMETSP1057.pep.fa	CAMPEP_0172274344	Phatr3_J22325	60.24	0
MMETSP1057.pep.fa	CAMPEP_0172275070	Phatr3_J37916	45.56	0
MMETSP1057.pep.fa	CAMPEP_0172277412	Phatr3_EG02328	70.33	0
MMETSP1057.pep.fa	CAMPEP_0172278702	Phatr3_J54017	72.16	0
MMETSP1057.pep.fa	CAMPEP_0172284616	Phatr3_J41857	73.64	0
MMETSP1057.pep.fa	CAMPEP_0172290492	Phatr3_J42677	61.77	0
MMETSP1057.pep.fa	CAMPEP_0172292850	Phatr3_J16142	76.52	0
MMETSP1057.pep.fa	CAMPEP_0172292936	Phatr3_J41351	46.58	0
MMETSP1057.pep.fa	CAMPEP_0172293056	Phatr3_J3046	70.68	0
MMETSP1058.pep.fa	CAMPEP_0172297220	Phatr3_J45656	69.58	0
MMETSP1058.pep.fa	CAMPEP_0172297508	Phatr3_J41351	55.83	0
MMETSP1058.pep.fa	CAMPEP_0172298516	Phatr3_EG02207	60.6	0
MMETSP1058.pep.fa	CAMPEP_0172299354	Phatr3_J16142	73.91	0
MMETSP1058.pep.fa	CAMPEP_0172301592	Phatr3_J16142	64.07	0
MMETSP1058.pep.fa	CAMPEP_0172302286	Phatr3_J11843	66.86	0
MMETSP1058.pep.fa	CAMPEP_0172303328	Phatr3_J54017	73.39	0
MMETSP1058.pep.fa	CAMPEP_0172304546	Phatr3_J18945	54.78	0
MMETSP1058.pep.fa	CAMPEP_0172307280	Phatr3_J3046	70.69	0
MMETSP1058.pep.fa	CAMPEP_0172310094	Phatr3_J41857	71.3	0
MMETSP1058.pep.fa	CAMPEP_0172312864	Phatr3_J43194	59.15	0
MMETSP1058.pep.fa	CAMPEP_0172313230	Phatr3_J49533	68.51	0
MMETSP1058.pep.fa	CAMPEP_0172315694	Phatr3_J23497	49.75	0
MMETSP1058.pep.fa	CAMPEP_0172324182	Phatr3_EG00808	58.45	0
MMETSP1058.pep.fa	CAMPEP_0172325606	Phatr3_J50540	43.1	0
MMETSP1058.pep.fa	CAMPEP_0172326910	Phatr3_J8987	49.83	0
MMETSP1058.pep.fa	CAMPEP_0172331076	Phatr3_J22325	61.36	0
MMETSP1059.pep.fa.full	CAMPEP_0172335212	Phatr3_J22803	56.92	0
MMETSP1059.pep.fa.full	CAMPEP_0172335616	Phatr3_J11843	70.47	0
MMETSP1059.pep.fa.full	CAMPEP_0172336900	Phatr3_J41351	56.55	0
MMETSP1059.pep.fa.full	CAMPEP_0172337378	Phatr3_J22325	59.86	0
MMETSP1059.pep.fa.full	CAMPEP_0172339602	Phatr3_J228	54.24	0
MMETSP1059.pep.fa.full	CAMPEP_0172339728	Phatr3_J49533	75.51	0
MMETSP1059.pep.fa.full	CAMPEP_0172340020	Phatr3_J49936	54.37	0
MMETSP1059.pep.fa.full	CAMPEP_0172340228	Phatr3_J54017	72.68	0
MMETSP1059.pep.fa.full	CAMPEP_0172340736	Phatr3_EG02207	61.25	0
MMETSP1059.pep.fa.full	CAMPEP_0172340832	Phatr3_J24610	66.24	0
MMETSP1059.pep.fa.full	CAMPEP_0172342638	Phatr3_J50540	42.24	0
MMETSP1059.pep.fa.full	CAMPEP_0172342986	Phatr3_EG02328	73.57	0
MMETSP1059.pep.fa.full	CAMPEP_0172344424	Phatr3_J38642	53.36	0
MMETSP1059.pep.fa.full	CAMPEP_0172345348	Phatr3_J16142	65.67	0
MMETSP1059.pep.fa.full	CAMPEP_0172346688	Phatr3_J43194	58.56	0
MMETSP1059.pep.fa.full	CAMPEP_0172348020	Phatr3_J8987	50.25	0
MMETSP1059.pep.fa.full	CAMPEP_0172350020	Phatr3_J11866	39.36	0
MMETSP1059.pep.fa.full	CAMPEP_0172350900	Phatr3_J45656	71.21	0
MMETSP1059.pep.fa.full	CAMPEP_0172351632	Phatr3_EG00808	57.99	0
MMETSP1059.pep.fa.full	CAMPEP_0172351798	Phatr3_J42677	64.25	0
MMETSP1059.pep.fa.full	CAMPEP_0172354542	Phatr3_J18197	58.76	0
MMETSP1059.pep.fa.full	CAMPEP_0172355118	Phatr3_J37916	45.8	0
MMETSP1060.pep.fa	CAMPEP_0172355940	Phatr3_J22325	63.23	0
MMETSP1060.pep.fa	CAMPEP_0172357222	Phatr3_J14391	54.32	0
MMETSP1060.pep.fa	CAMPEP_0172359382	Phatr3_J41351	60.29	0
MMETSP1060.pep.fa	CAMPEP_0172359426	Phatr3_J18945	61.88	0
MMETSP1060.pep.fa	CAMPEP_0172361104	Phatr3_J54017	73.13	0
MMETSP1060.pep.fa	CAMPEP_0172362548	Phatr3_J41857	77.18	0
MMETSP1060.pep.fa	CAMPEP_0172362872	Phatr3_J3046	77.13	0
MMETSP1060.pep.fa	CAMPEP_0172363180	Phatr3_J18693	55.99	0
MMETSP1060.pep.fa	CAMPEP_0172363874	Phatr3_EG00808	59.54	0
MMETSP1060.pep.fa	CAMPEP_0172365264	Phatr3_J50072	61.43	0
MMETSP1060.pep.fa	CAMPEP_0172365424	Phatr3_J44112	63.6	0
MMETSP1060.pep.fa	CAMPEP_0172366182	Phatr3_J24610	76.14	0
MMETSP1060.pep.fa	CAMPEP_0172366644	Phatr3_J16142	76.62	0
MMETSP1060.pep.fa	CAMPEP_0172368448	Phatr3_J49985	64.46	0
MMETSP1060.pep.fa	CAMPEP_0172368918	Phatr3_EG02207	66.29	0
MMETSP1060.pep.fa	CAMPEP_0172370846	Phatr3_J49936	66.16	0
MMETSP1060.pep.fa	CAMPEP_0172373072	Phatr3_J11843	71.03	0
MMETSP1060.pep.fa	CAMPEP_0172373126	Phatr3_EG02328	75.96	0
MMETSP1060.pep.fa	CAMPEP_0172378744	Phatr3_J11866	40.15	0
MMETSP1060.pep.fa	CAMPEP_0172381890	Phatr3_J11866	48.31	0
MMETSP1061.pep.fa	CAMPEP_0172382406	Phatr3_J22325	63.23	0
MMETSP1061.pep.fa	CAMPEP_0172383280	Phatr3_J14391	54.28	0
MMETSP1061.pep.fa	CAMPEP_0172383368	Phatr3_J50072	61.43	0
MMETSP1061.pep.fa	CAMPEP_0172385834	Phatr3_J54017	72.87	0
MMETSP1061.pep.fa	CAMPEP_0172389066	Phatr3_J21548	57.93	0
MMETSP1061.pep.fa	CAMPEP_0172389510	Phatr3_J18693	56.28	0
MMETSP1061.pep.fa	CAMPEP_0172391620	Phatr3_J24610	75.89	0
MMETSP1061.pep.fa	CAMPEP_0172394108	Phatr3_J11843	71.16	0
MMETSP1061.pep.fa	CAMPEP_0172394644	Phatr3_J49985	64.46	0
MMETSP1061.pep.fa	CAMPEP_0172394832	Phatr3_J41351	60.29	0
MMETSP1061.pep.fa	CAMPEP_0172394856	Phatr3_J18945	62.06	0
MMETSP1061.pep.fa	CAMPEP_0172395548	Phatr3_J11866	40.72	0
MMETSP1061.pep.fa	CAMPEP_0172395680	Phatr3_J16142	78.82	0
MMETSP1061.pep.fa	CAMPEP_0172396188	Phatr3_J3046	76.81	0
MMETSP1061.pep.fa	CAMPEP_0172400748	Phatr3_J44112	63.42	0
MMETSP1061.pep.fa	CAMPEP_0172400840	Phatr3_J11866	48.31	0
MMETSP1061.pep.fa	CAMPEP_0172402254	Phatr3_EG02328	75.96	0
MMETSP1061.pep.fa	CAMPEP_0172404298	Phatr3_J10409	46.97	0
MMETSP1061.pep.fa	CAMPEP_0172407752	Phatr3_J49936	65.94	0
MMETSP1061.pep.fa	CAMPEP_0172408112	Phatr3_EG02207	64.46	0
MMETSP1061.pep.fa	CAMPEP_0172409318	Phatr3_EG00808	59.54	0
MMETSP1061.pep.fa	CAMPEP_0172413662	Phatr3_J21664	52.67	0
MMETSP1062.pep.fa	CAMPEP_0180909960	Phatr3_EG02289	37.13	0
MMETSP1062.pep.fa	CAMPEP_0180917108	Phatr3_J3046	79.5	0
MMETSP1062.pep.fa	CAMPEP_0180918150	Phatr3_EG00808	66.13	0
MMETSP1062.pep.fa	CAMPEP_0180921486	Phatr3_J41857	74.53	0
MMETSP1062.pep.fa	CAMPEP_0180922854	Phatr3_EG02207	67.99	0
MMETSP1062.pep.fa	CAMPEP_0180927402	Phatr3_J54017	72.92	0
MMETSP1062.pep.fa	CAMPEP_0180928142	Phatr3_J24610	64.94	0
MMETSP1062.pep.fa	CAMPEP_0180929200	Phatr3_EG02328	74.29	0
MMETSP1062.pep.fa	CAMPEP_0180929332	Phatr3_J16142	60.14	0
MMETSP1062.pep.fa	CAMPEP_0180930356	Phatr3_J20872	71.28	0
MMETSP1062.pep.fa	CAMPEP_0180930416	Phatr3_J16142	76.13	0
MMETSP1062.pep.fa	CAMPEP_0180930678	Phatr3_J49936	64.47	0
MMETSP1062.pep.fa	CAMPEP_0180934122	Phatr3_J45656	74.86	0
MMETSP1062.pep.fa	CAMPEP_0180935052	Phatr3_J49533	71.99	0
MMETSP1062.pep.fa	CAMPEP_0180946392	Phatr3_J49533	71.99	0
MMETSP1062.pep.fa	CAMPEP_0180948242	Phatr3_J41857	75.6	0
MMETSP1062.pep.fa	CAMPEP_0180951510	Phatr3_J45656	75.99	0
MMETSP1062.pep.fa	CAMPEP_0180951940	Phatr3_EG02289	36.39	0
MMETSP1062.pep.fa	CAMPEP_0180952612	Phatr3_J22803	60.36	0
MMETSP1062.pep.fa	CAMPEP_0180954956	Phatr3_J18197	52.69	0
MMETSP1062.pep.fa	CAMPEP_0180963650	Phatr3_J49936	59.76	0
MMETSP1063.pep.fa	CAMPEP_0180965734	Phatr3_J11843	74.93	0
MMETSP1063.pep.fa	CAMPEP_0180966606	Phatr3_J22803	56.75	0
MMETSP1063.pep.fa	CAMPEP_0180967524	Phatr3_EG00808	66.13	0
MMETSP1063.pep.fa	CAMPEP_0180969720	Phatr3_J43772	47.34	0
MMETSP1063.pep.fa	CAMPEP_0180972930	Phatr3_J45656	74.05	0
MMETSP1063.pep.fa	CAMPEP_0180974806	Phatr3_J21548	47.22	0
MMETSP1063.pep.fa	CAMPEP_0180981940	Phatr3_EG02207	67.87	0
MMETSP1063.pep.fa	CAMPEP_0180982146	Phatr3_J54017	72.66	0
MMETSP1063.pep.fa	CAMPEP_0180982540	Phatr3_J3046	79.5	0
MMETSP1063.pep.fa	CAMPEP_0180983594	Phatr3_J24610	64.94	0
MMETSP1063.pep.fa	CAMPEP_0180984572	Phatr3_J49533	71.99	0
MMETSP1063.pep.fa	CAMPEP_0180986304	Phatr3_J16142	76.13	0
MMETSP1063.pep.fa	CAMPEP_0180986334	Phatr3_J20872	69.19	0
MMETSP1063.pep.fa	CAMPEP_0180991928	Phatr3_J41857	75.6	0
MMETSP1063.pep.fa	CAMPEP_0180993198	Phatr3_EG02328	74.29	0
MMETSP1063.pep.fa	CAMPEP_0180997430	Phatr3_J16142	60.31	0
MMETSP1063.pep.fa	CAMPEP_0180998842	Phatr3_J9180	51.63	0
MMETSP1063.pep.fa	CAMPEP_0180999320	Phatr3_J22629	49.13	0
MMETSP1063.pep.fa	CAMPEP_0181001352	Phatr3_J53964	66.03	0
MMETSP1063.pep.fa	CAMPEP_0181004036	Phatr3_EG02289	36.44	0
MMETSP1063.pep.fa	CAMPEP_0181004734	Phatr3_J49936	64.68	0
MMETSP1063.pep.fa	CAMPEP_0181009174	Phatr3_J18197	51.22	0
MMETSP1063.pep.fa	CAMPEP_0181009500	Phatr3_J11674	63.53	0
MMETSP1063.pep.fa	CAMPEP_0181013780	Phatr3_J54285	61.76	0
MMETSP1063.pep.fa	CAMPEP_0181015216	Phatr3_EG02227	48.28	0
MMETSP1064.pep.fa	CAMPEP_0172414714	Phatr3_J54017	79.46	0
MMETSP1064.pep.fa	CAMPEP_0172416354	Phatr3_J41351	49.47	0
MMETSP1064.pep.fa	CAMPEP_0172420724	Phatr3_J16142	64.18	0
MMETSP1064.pep.fa	CAMPEP_0172420964	Phatr3_J49533	71.79	0
MMETSP1064.pep.fa	CAMPEP_0172423794	Phatr3_J3046	72.11	0
MMETSP1064.pep.fa	CAMPEP_0172423958	Phatr3_J24610	67	0
MMETSP1064.pep.fa	CAMPEP_0172426812	Phatr3_EG02207	70.54	0
MMETSP1064.pep.fa	CAMPEP_0172435018	Phatr3_J16222	43.36	0
MMETSP1064.pep.fa	CAMPEP_0172438624	Phatr3_EG02328	67.36	0
MMETSP1065.pep.fa	CAMPEP_0172440212	Phatr3_EG02207	71.87	0
MMETSP1065.pep.fa	CAMPEP_0172440650	Phatr3_J49533	83.3	0
MMETSP1065.pep.fa	CAMPEP_0172441444	Phatr3_J41857	79.28	0
MMETSP1065.pep.fa	CAMPEP_0172441510	Phatr3_J54017	74.09	0
MMETSP1065.pep.fa	CAMPEP_0172442674	Phatr3_J43194	66.99	0
MMETSP1065.pep.fa	CAMPEP_0172444018	Phatr3_J35587	59.66	0
MMETSP1065.pep.fa	CAMPEP_0172445042	Phatr3_J18945	67.33	0
MMETSP1065.pep.fa	CAMPEP_0172445802	Phatr3_J49985	64.21	0
MMETSP1065.pep.fa	CAMPEP_0172446270	Phatr3_J16142	76.48	0
MMETSP1065.pep.fa	CAMPEP_0172449276	Phatr3_J14391	67.58	0
MMETSP1065.pep.fa	CAMPEP_0172450084	Phatr3_J22325	67.65	0
MMETSP1065.pep.fa	CAMPEP_0172453558	Phatr3_J50540	64.75	0
MMETSP1065.pep.fa	CAMPEP_0172456872	Phatr3_J11843	67.96	0
MMETSP1065.pep.fa	CAMPEP_0172457684	Phatr3_J42677	64.55	0
MMETSP1065.pep.fa	CAMPEP_0172460804	Phatr3_J43052	59.26	0
MMETSP1065.pep.fa	CAMPEP_0172464414	Phatr3_EG02328	75.67	0
MMETSP1065.pep.fa	CAMPEP_0172468162	Phatr3_J36976	60.97	0
MMETSP1065.pep.fa	CAMPEP_0172471770	Phatr3_J41351	60.73	0
MMETSP1065.pep.fa	CAMPEP_0172472888	Phatr3_EG02289	39.12	0
MMETSP1065.pep.fa	CAMPEP_0172475204	Phatr3_draftJ1613	49.52	0
MMETSP1065.pep.fa	CAMPEP_0172475904	Phatr3_J24610	75.38	0
MMETSP1065.pep.fa	CAMPEP_0172476884	Phatr3_EG01961	36.04	0
MMETSP1066.pep.fa	CAMPEP_0172483250	Phatr3_EG02289	40.47	0
MMETSP1066.pep.fa	CAMPEP_0172485868	Phatr3_J16222	43.85	0
MMETSP1066.pep.fa	CAMPEP_0172491912	Phatr3_J24610	67.95	0
MMETSP1066.pep.fa	CAMPEP_0172494340	Phatr3_EG02207	61.31	0
MMETSP1066.pep.fa	CAMPEP_0172496914	Phatr3_J42677	64.8	0
MMETSP1066.pep.fa	CAMPEP_0172498452	Phatr3_J54017	80.62	0
MMETSP1066.pep.fa	CAMPEP_0172504374	Phatr3_J50075	50.29	0
MMETSP1066.pep.fa	CAMPEP_0172510312	Phatr3_J3046	79.54	0
MMETSP1066.pep.fa	CAMPEP_0172516526	Phatr3_J49533	71.8	0
MMETSP1066.pep.fa	CAMPEP_0172521424	Phatr3_J22325	55.35	0
MMETSP1066.pep.fa	CAMPEP_0172523562	Phatr3_J9180	52.78	0
MMETSP1067.pep.fa.full	CAMPEP_0172528164	Phatr3_J3046	80.92	0
MMETSP1067.pep.fa.full	CAMPEP_0172530618	Phatr3_J45656	72.75	0
MMETSP1067.pep.fa.full	CAMPEP_0172534232	Phatr3_J39274	56.92	0
MMETSP1067.pep.fa.full	CAMPEP_0172538242	Phatr3_J50540	44.7	0
MMETSP1067.pep.fa.full	CAMPEP_0172547026	Phatr3_J49533	71.51	0
MMETSP1067.pep.fa.full	CAMPEP_0172552642	Phatr3_J11843	65.52	0
MMETSP1067.pep.fa.full	CAMPEP_0172552938	Phatr3_J16142	65.98	0
MMETSP1067.pep.fa.full	CAMPEP_0172566682	Phatr3_EG02512	39.08	0
MMETSP1067.pep.fa.full	CAMPEP_0172573640	Phatr3_EG02207	60.91	0
MMETSP1067.pep.fa.full	CAMPEP_0172574260	Phatr3_J43194	55.56	0
MMETSP1067.pep.fa.full	CAMPEP_0172574444	Phatr3_J18197	54.88	0
MMETSP1067.pep.fa.full	CAMPEP_0172575424	Phatr3_EG00808	60.39	0
MMETSP1067.pep.fa.full	CAMPEP_0172578198	Phatr3_J53964	61.4	0
MMETSP1067.pep.fa.full	CAMPEP_0172579118	Phatr3_J9180	46.74	0
MMETSP1070.pep.fa	CAMPEP_0181019956	Phatr3_EG02538	61.71	0
MMETSP1070.pep.fa	CAMPEP_0181021004	Phatr3_J54805	47.73	0
MMETSP1070.pep.fa	CAMPEP_0181024442	Phatr3_J49936	63.14	0
MMETSP1070.pep.fa	CAMPEP_0181025656	Phatr3_J16142	68.27	0
MMETSP1070.pep.fa	CAMPEP_0181028830	Phatr3_J49533	73.74	0
MMETSP1070.pep.fa	CAMPEP_0181036694	Phatr3_J41857	74.55	0
MMETSP1070.pep.fa	CAMPEP_0181037636	Phatr3_J11843	66.12	0
MMETSP1070.pep.fa	CAMPEP_0181038324	Phatr3_J50540	49.87	0
MMETSP1070.pep.fa	CAMPEP_0181040830	Phatr3_J52412	84.77	0
MMETSP1070.pep.fa	CAMPEP_0181042354	Phatr3_J18826	63.44	0
MMETSP1070.pep.fa	CAMPEP_0181042596	Phatr3_J54017	69.58	0
MMETSP1070.pep.fa	CAMPEP_0181044064	Phatr3_J49936	63.14	0
MMETSP1070.pep.fa	CAMPEP_0181045578	Phatr3_EG00808	57.14	0
MMETSP1070.pep.fa	CAMPEP_0181053470	Phatr3_EG02207	62.45	0
MMETSP1070.pep.fa	CAMPEP_0181053946	Phatr3_J41857	74.71	0
MMETSP1070.pep.fa	CAMPEP_0181054448	Phatr3_J11843	71.45	0
MMETSP1070.pep.fa	CAMPEP_0181056274	Phatr3_J18945	62.06	0
MMETSP1070.pep.fa	CAMPEP_0181061386	Phatr3_J41351	51.3	0
MMETSP1070.pep.fa	CAMPEP_0181065238	Phatr3_EG02207	75.75	0
MMETSP1070.pep.fa	CAMPEP_0181067256	Phatr3_J41857	74.71	0
MMETSP1070.pep.fa	CAMPEP_0181068010	Phatr3_EG02207	75.75	0
MMETSP1070.pep.fa	CAMPEP_0181074194	Phatr3_J18945	62.28	0
MMETSP1070.pep.fa	CAMPEP_0181074548	Phatr3_J11843	66.12	0
MMETSP1070.pep.fa	CAMPEP_0181075390	Phatr3_J41351	51.3	0
MMETSP1071.pep.fa	CAMPEP_0181077024	Phatr3_J38642	58.85	0
MMETSP1071.pep.fa	CAMPEP_0181081148	Phatr3_J22803	57.98	0
MMETSP1071.pep.fa	CAMPEP_0181087780	Phatr3_J54017	73.63	0
MMETSP1071.pep.fa	CAMPEP_0181087784	Phatr3_J22325	60.14	0
MMETSP1071.pep.fa	CAMPEP_0181091236	Phatr3_J24610	66.17	0
MMETSP1071.pep.fa	CAMPEP_0181094358	Phatr3_J3046	79.01	0
MMETSP1071.pep.fa	CAMPEP_0181098950	Phatr3_J16142	73.09	0
MMETSP1071.pep.fa	CAMPEP_0181103150	Phatr3_J50540	44.94	0
MMETSP1071.pep.fa	CAMPEP_0181104136	Phatr3_J49533	72.37	0
MMETSP1071.pep.fa	CAMPEP_0181104790	Phatr3_J50516	48.04	0
MMETSP1071.pep.fa	CAMPEP_0181114452	Phatr3_J42677	64.09	0
MMETSP1071.pep.fa	CAMPEP_0181115466	Phatr3_J3046	79.01	0
MMETSP1071.pep.fa	CAMPEP_0181118620	Phatr3_J50540	44.3	0
MMETSP1071.pep.fa	CAMPEP_0181118944	Phatr3_J16142	73.09	0
MMETSP1071.pep.fa	CAMPEP_0181119880	Phatr3_J45656	70.91	0
MMETSP1071.pep.fa	CAMPEP_0181120878	Phatr3_EG02207	64.94	0
MMETSP1071.pep.fa	CAMPEP_0181121002	Phatr3_J49533	72.37	0
MMETSP1071.pep.fa	CAMPEP_0181123232	Phatr3_J50540	44.94	0
MMETSP1071.pep.fa	CAMPEP_0181124546	Phatr3_J24610	66.17	0
MMETSP1071.pep.fa	CAMPEP_0181127230	Phatr3_J41351	56.36	0
MMETSP1071.pep.fa	CAMPEP_0181128906	Phatr3_J3046	78.7	0
MMETSP1071.pep.fa	CAMPEP_0181134694	Phatr3_J42677	64.09	0
MMETSP1071.pep.fa	CAMPEP_0181135926	Phatr3_J20872	52.71	0
MMETSP1071.pep.fa	CAMPEP_0181139728	Phatr3_J23497	46.47	0
MMETSP1095.pep.fa.full	CAMPEP_0196767626	Phatr3_J23497	33.99	0
MMETSP1100.pep.fa	CAMPEP_0172953006	Phatr3_J49533	60.82	0
MMETSP1100.pep.fa	CAMPEP_0172970718	Phatr3_EG02207	49.39	0
MMETSP1100.pep.fa	CAMPEP_0173027898	Phatr3_J49533	62.16	0
MMETSP1104.pep.fa	CAMPEP_0196790084	Phatr3_J20872	47.22	0
MMETSP1104.pep.fa	CAMPEP_0196793908	Phatr3_J18826	49.15	0
MMETSP1105.pep.fa	CAMPEP_0173148150	Phatr3_EG02207	49.58	0
MMETSP1105.pep.fa	CAMPEP_0173155148	Phatr3_EG02207	49.58	0
MMETSP1160.pep.fa	CAMPEP_0197374090	Phatr3_J12095	57.49	0
MMETSP1163.pep.fa	CAMPEP_0118885868	Phatr3_J41857	59.31	0
MMETSP1164.pep.fa	CAMPEP_0185691094	Phatr3_J11674	45.31	0
MMETSP1165.pep.fa	CAMPEP_0197412226	Phatr3_J10151	39.2	0
MMETSP1166.pep.fa	CAMPEP_0118900880	Phatr3_J49533	55.01	0
MMETSP1167.pep.fa	CAMPEP_0182419934	Phatr3_J12902	57.47	0
MMETSP1171.pep.fa	CAMPEP_0185724014	Phatr3_J54017	72.24	0
MMETSP1171.pep.fa	CAMPEP_0185725724	Phatr3_J49533	73.79	0
MMETSP1171.pep.fa	CAMPEP_0185726186	Phatr3_J49936	64	0
MMETSP1171.pep.fa	CAMPEP_0185726276	Phatr3_EG02207	62.01	0
MMETSP1171.pep.fa	CAMPEP_0185736536	Phatr3_J11674	71.74	0
MMETSP1171.pep.fa	CAMPEP_0185737862	Phatr3_J8987	51.03	0
MMETSP1171.pep.fa	CAMPEP_0185738288	Phatr3_EG02328	75.11	0
MMETSP1171.pep.fa	CAMPEP_0185742152	Phatr3_J23497	55.85	0
MMETSP1171.pep.fa	CAMPEP_0185742212	Phatr3_J11843	73.24	0
MMETSP1173.pep.fa	CAMPEP_0119001412	Phatr3_J49533	53.79	0
MMETSP1174.pep.fa	CAMPEP_0185768790	Phatr3_J49533	57.68	0
MMETSP1174.pep.fa	CAMPEP_0185791262	Phatr3_J18826	36.56	0
MMETSP1174.pep.fa	CAMPEP_0185794852	Phatr3_J53964	45.79	0
MMETSP1175.pep.fa	CAMPEP_0197434186	Phatr3_J54017	74.87	0
MMETSP1175.pep.fa	CAMPEP_0197434940	Phatr3_J49533	74.9	0
MMETSP1175.pep.fa	CAMPEP_0197443648	Phatr3_J50540	52.14	0
MMETSP1175.pep.fa	CAMPEP_0197446726	Phatr3_J21664	51.36	0
MMETSP1175.pep.fa	CAMPEP_0197449828	Phatr3_J24610	71.07	0
MMETSP1175.pep.fa	CAMPEP_0197462088	Phatr3_J18197	60.12	0
MMETSP1175.pep.fa	CAMPEP_0197464270	Phatr3_J3046	79.5	0
MMETSP1176.pep.fa	CAMPEP_0119003034	Phatr3_J24610	71.03	0
MMETSP1176.pep.fa	CAMPEP_0119004824	Phatr3_J45656	73.99	0
MMETSP1176.pep.fa	CAMPEP_0119006478	Phatr3_J42677	67.74	0
MMETSP1176.pep.fa	CAMPEP_0119014082	Phatr3_J49533	72.79	0
MMETSP1176.pep.fa	CAMPEP_0119014160	Phatr3_J54017	73.72	0
MMETSP1176.pep.fa	CAMPEP_0119014196	Phatr3_J41857	75.12	0
MMETSP1176.pep.fa	CAMPEP_0119014528	Phatr3_J3046	69.53	0
MMETSP1176.pep.fa	CAMPEP_0119032292	Phatr3_J22325	57.49	0
MMETSP1176.pep.fa	CAMPEP_0119032328	Phatr3_J11615	71.01	0
MMETSP1177.pep.fa	CAMPEP_0119034988	Phatr3_J49533	53.91	0
MMETSP1177.pep.fa	CAMPEP_0119035244	Phatr3_EG02207	55.52	0
MMETSP1177.pep.fa	CAMPEP_0119036806	Phatr3_J41857	59.38	0
MMETSP1177.pep.fa	CAMPEP_0119041950	Phatr3_J12902	54.31	0
MMETSP1177.pep.fa	CAMPEP_0119053378	Phatr3_EG02328	49.07	0
MMETSP1319.pep.fa	CAMPEP_0182479352	Phatr3_J18826	62.84	0
MMETSP1320.pep.fa	CAMPEP_0197549594	Phatr3_J24610	67.88	0
MMETSP1320.pep.fa	CAMPEP_0197551312	Phatr3_J18826	63.26	0
MMETSP1320.pep.fa	CAMPEP_0197554478	Phatr3_J43772	41.57	0
MMETSP1320.pep.fa	CAMPEP_0197560410	Phatr3_J12452	42.02	0
MMETSP1321.pep.fa	CAMPEP_0182490176	Phatr3_J23497	32.59	0
MMETSP1321.pep.fa	CAMPEP_0182494890	Phatr3_J24610	67.43	0
MMETSP1322.pep.fa	CAMPEP_0185800590	Phatr3_J23497	50.25	0
MMETSP1322.pep.fa	CAMPEP_0185802096	Phatr3_J3046	72.22	0
MMETSP1322.pep.fa	CAMPEP_0185802536	Phatr3_J10151	47.19	0
MMETSP1322.pep.fa	CAMPEP_0185806590	Phatr3_J50540	48.62	0
MMETSP1322.pep.fa	CAMPEP_0185810154	Phatr3_J22803	61.01	0
MMETSP1322.pep.fa	CAMPEP_0185812164	Phatr3_J49533	68.1	0
MMETSP1322.pep.fa	CAMPEP_0185825500	Phatr3_J54017	69.64	0
MMETSP1322.pep.fa	CAMPEP_0185827338	Phatr3_J16421	60.99	0
MMETSP1324.pep.fa	CAMPEP_0182560520	Phatr3_J49533	56.22	0
MMETSP1324.pep.fa	CAMPEP_0182579212	Phatr3_EG02246	64.8	0
MMETSP1329.pep.fa	CAMPEP_0119285058	Phatr3_EG00808	61.8	0
MMETSP1334.pep.fa	CAMPEP_0119399986	Phatr3_EG02207	47.84	0
MMETSP1336.pep.fa	CAMPEP_0119437700	Phatr3_J16142	64.16	0
MMETSP1336.pep.fa	CAMPEP_0119439866	Phatr3_J43552	40.15	0
MMETSP1336.pep.fa	CAMPEP_0119439950	Phatr3_J41857	76.56	0
MMETSP1336.pep.fa	CAMPEP_0119440450	Phatr3_J18945	64.89	0
MMETSP1336.pep.fa	CAMPEP_0119443180	Phatr3_J49533	70.77	0
MMETSP1336.pep.fa	CAMPEP_0119445432	Phatr3_J11843	74.6	0
MMETSP1336.pep.fa	CAMPEP_0119445610	Phatr3_J42677	66.35	0
MMETSP1336.pep.fa	CAMPEP_0119446438	Phatr3_J45656	73.72	0
MMETSP1336.pep.fa	CAMPEP_0119451962	Phatr3_EG02328	69.32	0
MMETSP1336.pep.fa	CAMPEP_0119453040	Phatr3_EG02207	63.24	0
MMETSP1336.pep.fa	CAMPEP_0119453384	Phatr3_J54017	76.6	0
MMETSP1336.pep.fa	CAMPEP_0119453902	Phatr3_J3046	70	0
MMETSP1336.pep.fa	CAMPEP_0119458196	Phatr3_draftJ497	49.74	0
MMETSP1336.pep.fa	CAMPEP_0119462182	Phatr3_J50075	52.45	0
MMETSP1336.pep.fa	CAMPEP_0119462530	Phatr3_J9180	47.82	0
MMETSP1344.pep.fa	CAMPEP_0119543174	Phatr3_J49533	53.75	0
MMETSP1352.pep.fa	CAMPEP_0119546760	Phatr3_J11674	56.17	0
MMETSP1352.pep.fa	CAMPEP_0119547118	Phatr3_J11866	43.08	0
MMETSP1352.pep.fa	CAMPEP_0119554582	Phatr3_J43052	53.07	0
MMETSP1352.pep.fa	CAMPEP_0119557668	Phatr3_J42677	66.82	0
MMETSP1352.pep.fa	CAMPEP_0119562554	Phatr3_J49533	69.62	0
MMETSP1352.pep.fa	CAMPEP_0119565538	Phatr3_J14391	61.49	0
MMETSP1352.pep.fa	CAMPEP_0119570664	Phatr3_J41857	76.08	0
MMETSP1357.pep.fa	CAMPEP_0173433108	Phatr3_EG02207	58.28	0
MMETSP1360.pep.fa	CAMPEP_0202447508	Phatr3_J3046	71.63	0
MMETSP1360.pep.fa	CAMPEP_0202452772	Phatr3_J42677	65.38	0
MMETSP1360.pep.fa	CAMPEP_0202454156	Phatr3_J9180	60.89	0
MMETSP1360.pep.fa	CAMPEP_0202467926	Phatr3_EG02328	66.96	0
MMETSP1360.pep.fa	CAMPEP_0202468098	Phatr3_J20026	63.41	0
MMETSP1360.pep.fa	CAMPEP_0202474266	Phatr3_J50189	72.93	0
MMETSP1360.pep.fa	CAMPEP_0202475098	Phatr3_J54017	72.42	0
MMETSP1361.pep.fa	CAMPEP_0202479876	Phatr3_J54017	75.52	0
MMETSP1361.pep.fa	CAMPEP_0202481850	Phatr3_J23830	59.1	0
MMETSP1361.pep.fa	CAMPEP_0202483918	Phatr3_EG02328	72.07	0
MMETSP1361.pep.fa	CAMPEP_0202484654	Phatr3_J24610	71.61	0
MMETSP1361.pep.fa	CAMPEP_0202484910	Phatr3_J39402	46.25	0
MMETSP1361.pep.fa	CAMPEP_0202485034	Phatr3_J35587	63.98	0
MMETSP1361.pep.fa	CAMPEP_0202485118	Phatr3_J37916	52.8	0
MMETSP1361.pep.fa	CAMPEP_0202485998	Phatr3_J18693	61	0
MMETSP1361.pep.fa	CAMPEP_0202487348	Phatr3_J49533	77.85	0
MMETSP1361.pep.fa	CAMPEP_0202491388	Phatr3_J44222	62.78	0
MMETSP1361.pep.fa	CAMPEP_0202492126	Phatr3_J228	72.48	0
MMETSP1361.pep.fa	CAMPEP_0202492296	Phatr3_draftJ497	65.85	0
MMETSP1361.pep.fa	CAMPEP_0202493486	Phatr3_J44665	54.49	0
MMETSP1361.pep.fa	CAMPEP_0202493540	Phatr3_J3046	73.32	0
MMETSP1361.pep.fa	CAMPEP_0202494280	Phatr3_J16142	75.6	0
MMETSP1361.pep.fa	CAMPEP_0202495284	Phatr3_J54598	66.29	0
MMETSP1361.pep.fa	CAMPEP_0202496310	Phatr3_J45656	54.1	0
MMETSP1361.pep.fa	CAMPEP_0202498848	Phatr3_J48718	59.19	0
MMETSP1361.pep.fa	CAMPEP_0202499118	Phatr3_EG02207	70.24	0
MMETSP1361.pep.fa	CAMPEP_0202501388	Phatr3_J11674	68.11	0
MMETSP1361.pep.fa	CAMPEP_0202501716	Phatr3_J10409	41.78	0
MMETSP1361.pep.fa	CAMPEP_0202501872	Phatr3_J50540	59.12	0
MMETSP1361.pep.fa	CAMPEP_0202503266	Phatr3_J43105	72.77	0
MMETSP1361.pep.fa	CAMPEP_0202507902	Phatr3_J18197	55.78	0
MMETSP1361.pep.fa	CAMPEP_0202509940	Phatr3_J22325	66.91	0
MMETSP1361.pep.fa	CAMPEP_0202510956	Phatr3_J16421	64.05	0
MMETSP1362.pep.fa	CAMPEP_0196801872	Phatr3_J24610	70.21	0
MMETSP1362.pep.fa	CAMPEP_0196802080	Phatr3_J41857	71.61	0
MMETSP1362.pep.fa	CAMPEP_0196803072	Phatr3_J22325	54.14	0
MMETSP1362.pep.fa	CAMPEP_0196805936	Phatr3_J11866	41.42	0
MMETSP1362.pep.fa	CAMPEP_0196806016	Phatr3_J42677	65.6	0
MMETSP1362.pep.fa	CAMPEP_0196812068	Phatr3_draftJ497	53.76	0
MMETSP1362.pep.fa	CAMPEP_0196812960	Phatr3_J16222	45.61	0
MMETSP1362.pep.fa	CAMPEP_0196813482	Phatr3_J22803	60.41	0
MMETSP1362.pep.fa	CAMPEP_0196817098	Phatr3_J18693	62.69	0
MMETSP1362.pep.fa	CAMPEP_0196819998	Phatr3_EG02328	68.73	0
MMETSP1362.pep.fa	CAMPEP_0196823804	Phatr3_J50540	42.36	0
MMETSP1362.pep.fa	CAMPEP_0196827600	Phatr3_J37916	40.45	0
MMETSP1394.pep.fa	CAMPEP_0197135994	Phatr3_J50540	61.61	0
MMETSP1394.pep.fa	CAMPEP_0197136588	Phatr3_J11843	73.68	0
MMETSP1394.pep.fa	CAMPEP_0197137922	Phatr3_EG02207	65.84	0
MMETSP1394.pep.fa	CAMPEP_0197138698	Phatr3_J16142	75.63	0
MMETSP1394.pep.fa	CAMPEP_0197140568	Phatr3_J18693	62.52	0
MMETSP1394.pep.fa	CAMPEP_0197141560	Phatr3_J20026	67.59	0
MMETSP1394.pep.fa	CAMPEP_0197142062	Phatr3_J54110	56.34	0
MMETSP1394.pep.fa	CAMPEP_0197146082	Phatr3_J49936	57.8	0
MMETSP1394.pep.fa	CAMPEP_0197146140	Phatr3_draftJ1613	56.15	0
MMETSP1394.pep.fa	CAMPEP_0197147722	Phatr3_J16421	55.67	0
MMETSP1394.pep.fa	CAMPEP_0197147936	Phatr3_J44888	70.61	0
MMETSP1394.pep.fa	CAMPEP_0197152192	Phatr3_J8987	51.27	0
MMETSP1394.pep.fa	CAMPEP_0197152570	Phatr3_J24610	74.1	0
MMETSP1394.pep.fa	CAMPEP_0197154556	Phatr3_EG00808	74.21	0
MMETSP1394.pep.fa	CAMPEP_0197154912	Phatr3_J21664	52.18	0
MMETSP1394.pep.fa	CAMPEP_0197156204	Phatr3_J45656	75.97	0
MMETSP1394.pep.fa	CAMPEP_0197157892	Phatr3_J54017	78.06	0
MMETSP1394.pep.fa	CAMPEP_0197158660	Phatr3_J36976	57.58	0
MMETSP1394.pep.fa	CAMPEP_0197159948	Phatr3_J44222	62.9	0
MMETSP1423.pep.fa	CAMPEP_0197174946	Phatr3_J44112	59.44	0
MMETSP1423.pep.fa	CAMPEP_0197179060	Phatr3_J18693	55.46	0
MMETSP1423.pep.fa	CAMPEP_0197179986	Phatr3_J41351	58.17	0
MMETSP1423.pep.fa	CAMPEP_0197180102	Phatr3_J3046	79.51	0
MMETSP1423.pep.fa	CAMPEP_0197180790	Phatr3_J22803	60.78	0
MMETSP1423.pep.fa	CAMPEP_0197182808	Phatr3_J49985	70.07	0
MMETSP1423.pep.fa	CAMPEP_0197182982	Phatr3_J54017	73.89	0
MMETSP1423.pep.fa	CAMPEP_0197183336	Phatr3_J24610	73.32	0
MMETSP1423.pep.fa	CAMPEP_0197183742	Phatr3_J10409	45.91	0
MMETSP1423.pep.fa	CAMPEP_0197186308	Phatr3_J16142	79.06	0
MMETSP1423.pep.fa	CAMPEP_0197187612	Phatr3_EG02207	68.63	0
MMETSP1423.pep.fa	CAMPEP_0197189032	Phatr3_J18945	65.42	0
MMETSP1423.pep.fa	CAMPEP_0197190764	Phatr3_J50072	70.02	0
MMETSP1423.pep.fa	CAMPEP_0197193116	Phatr3_J9180	60.39	0
MMETSP1423.pep.fa	CAMPEP_0197196838	Phatr3_J44222	61.81	0
MMETSP1428.pep.fa	CAMPEP_0197201130	Phatr3_J54017	76.01	0
MMETSP1428.pep.fa	CAMPEP_0197201776	Phatr3_J3046	81.29	0
MMETSP1428.pep.fa	CAMPEP_0197203302	Phatr3_J45656	71.88	0
MMETSP1428.pep.fa	CAMPEP_0197203366	Phatr3_J24610	66.24	0
MMETSP1428.pep.fa	CAMPEP_0197203668	Phatr3_J41857	75.2	0
MMETSP1428.pep.fa	CAMPEP_0197203884	Phatr3_J50540	45.63	0
MMETSP1428.pep.fa	CAMPEP_0197204108	Phatr3_EG02207	65.99	0
MMETSP1428.pep.fa	CAMPEP_0197204440	Phatr3_J43194	65.86	0
MMETSP1428.pep.fa	CAMPEP_0197206214	Phatr3_J44888	62.77	0
MMETSP1428.pep.fa	CAMPEP_0197206938	Phatr3_J39274	59.38	0
MMETSP1428.pep.fa	CAMPEP_0197208818	Phatr3_J16142	65.98	0
MMETSP1428.pep.fa	CAMPEP_0197209706	Phatr3_J22803	55.76	0
MMETSP1428.pep.fa	CAMPEP_0197210010	Phatr3_J11843	65.71	0
MMETSP1428.pep.fa	CAMPEP_0197211600	Phatr3_EG01961	35.11	0
MMETSP1428.pep.fa	CAMPEP_0197211674	Phatr3_J22325	57.27	0
MMETSP1428.pep.fa	CAMPEP_0197212742	Phatr3_J46639	41.99	0
MMETSP1428.pep.fa	CAMPEP_0197214186	Phatr3_EG02328	72.33	0
MMETSP1428.pep.fa	CAMPEP_0197215886	Phatr3_J49533	68.13	0
MMETSP1428.pep.fa	CAMPEP_0197215970	Phatr3_J41351	57.63	0
MMETSP1428.pep.fa	CAMPEP_0197216112	Phatr3_J54805	45.56	0
MMETSP1428.pep.fa	CAMPEP_0197228266	Phatr3_J24610	66.93	0
MMETSP1429.pep.fa	CAMPEP_0197235536	Phatr3_J54017	74.68	0
MMETSP1429.pep.fa	CAMPEP_0197235786	Phatr3_J24610	69.62	0
MMETSP1429.pep.fa	CAMPEP_0197236096	Phatr3_J22803	58.56	0
MMETSP1429.pep.fa	CAMPEP_0197236226	Phatr3_EG01907	60.33	0
MMETSP1429.pep.fa	CAMPEP_0197237176	Phatr3_J22873	84.69	0
MMETSP1429.pep.fa	CAMPEP_0197241448	Phatr3_J11843	80.08	0
MMETSP1429.pep.fa	CAMPEP_0197243050	Phatr3_J20872	66.08	0
MMETSP1429.pep.fa	CAMPEP_0197259020	Phatr3_J45656	74.23	0
MMETSP1429.pep.fa	CAMPEP_0197260410	Phatr3_EG02207	65.62	0
MMETSP1432.pep.fa	CAMPEP_0197264528	Phatr3_J54017	71.91	0
MMETSP1432.pep.fa	CAMPEP_0197266282	Phatr3_J24610	74.17	0
MMETSP1432.pep.fa	CAMPEP_0197266564	Phatr3_J9180	66.38	0
MMETSP1432.pep.fa	CAMPEP_0197266844	Phatr3_J20026	67	0
MMETSP1432.pep.fa	CAMPEP_0197269776	Phatr3_J18945	61.36	0
MMETSP1432.pep.fa	CAMPEP_0197273690	Phatr3_J44888	72.09	0
MMETSP1432.pep.fa	CAMPEP_0197274172	Phatr3_J53964	68.92	0
MMETSP1432.pep.fa	CAMPEP_0197277450	Phatr3_J52412	82.23	0
MMETSP1432.pep.fa	CAMPEP_0197279996	Phatr3_J49985	66.15	0
MMETSP1435.pep.fa	CAMPEP_0197734892	Phatr3_J22873	85.81	0
MMETSP1437.pep.fa.full	CAMPEP_0197825044	Phatr3_J16142	76.95	0
MMETSP1437.pep.fa.full	CAMPEP_0197825510	Phatr3_EG02207	63.17	0
MMETSP1437.pep.fa.full	CAMPEP_0197828126	Phatr3_J18945	63.62	0
MMETSP1437.pep.fa.full	CAMPEP_0197828216	Phatr3_J22873	87	0
MMETSP1437.pep.fa.full	CAMPEP_0197831642	Phatr3_J41857	77.54	0
MMETSP1437.pep.fa.full	CAMPEP_0197831662	Phatr3_J50540	51.81	0
MMETSP1437.pep.fa.full	CAMPEP_0197831666	Phatr3_J54017	75.06	0
MMETSP1437.pep.fa.full	CAMPEP_0197832566	Phatr3_J42677	64.72	0
MMETSP1437.pep.fa.full	CAMPEP_0197833788	Phatr3_J22803	56.09	0
MMETSP1437.pep.fa.full	CAMPEP_0197837630	Phatr3_J41351	56.41	0
MMETSP1437.pep.fa.full	CAMPEP_0197840466	Phatr3_J3046	77.3	0
MMETSP1437.pep.fa.full	CAMPEP_0197842014	Phatr3_J22325	61.23	0
MMETSP1442.pep.fa	CAMPEP_0198116660	Phatr3_J49533	77.12	0
MMETSP1442.pep.fa	CAMPEP_0198117348	Phatr3_J54405	71.81	0
MMETSP1443.pep.fa	CAMPEP_0198137960	Phatr3_J50146	63.89	0
MMETSP1443.pep.fa	CAMPEP_0198140464	Phatr3_J16421	67.59	0
MMETSP1443.pep.fa	CAMPEP_0198141808	Phatr3_J24610	75.32	0
MMETSP1443.pep.fa	CAMPEP_0198142314	Phatr3_J42677	69.25	0
MMETSP1443.pep.fa	CAMPEP_0198143664	Phatr3_J3046	86.16	0
MMETSP1443.pep.fa	CAMPEP_0198144234	Phatr3_J43052	61.81	0
MMETSP1443.pep.fa	CAMPEP_0198145098	Phatr3_J43194	64.33	0
MMETSP1443.pep.fa	CAMPEP_0198145186	Phatr3_J54017	73.71	0
MMETSP1443.pep.fa	CAMPEP_0198146434	Phatr3_J49985	65.1	0
MMETSP1443.pep.fa	CAMPEP_0198147776	Phatr3_J11843	65.47	0
MMETSP1443.pep.fa	CAMPEP_0198148314	Phatr3_J18945	57.98	0
MMETSP1443.pep.fa	CAMPEP_0198150056	Phatr3_J16222	63.03	0
MMETSP1443.pep.fa	CAMPEP_0198151386	Phatr3_J49533	82.92	0
MMETSP1443.pep.fa	CAMPEP_0198152644	Phatr3_EG02246	82.99	0
MMETSP1443.pep.fa	CAMPEP_0198155322	Phatr3_J54285	64.73	0
MMETSP1444.pep.fa	CAMPEP_0198159062	Phatr3_EG02207	50.24	0
MMETSP1444.pep.fa	CAMPEP_0198160500	Phatr3_J49533	56.9	0
MMETSP1444.pep.fa	CAMPEP_0198172934	Phatr3_J49533	60.82	0
MMETSP1444.pep.fa	CAMPEP_0198175258	Phatr3_J41857	56.91	0
MMETSP1447.pep.fa	CAMPEP_0198250396	Phatr3_J3046	79.89	0
MMETSP1447.pep.fa	CAMPEP_0198251732	Phatr3_EG02328	69.87	0
MMETSP1447.pep.fa	CAMPEP_0198253206	Phatr3_J41857	71.84	0
MMETSP1447.pep.fa	CAMPEP_0198258458	Phatr3_J21548	52.3	0
MMETSP1447.pep.fa	CAMPEP_0198260598	Phatr3_J39402	56.73	0
MMETSP1447.pep.fa	CAMPEP_0198264158	Phatr3_J45656	75.79	0
MMETSP1447.pep.fa	CAMPEP_0198264260	Phatr3_J24610	67.78	0
MMETSP1447.pep.fa	CAMPEP_0198264358	Phatr3_J54017	75.19	0
MMETSP1447.pep.fa	CAMPEP_0198266796	Phatr3_J11843	76.76	0
MMETSP1447.pep.fa	CAMPEP_0198273582	Phatr3_J22803	59.33	0
MMETSP1447.pep.fa	CAMPEP_0198277190	Phatr3_J43552	46.21	0
MMETSP1447.pep.fa	CAMPEP_0198277410	Phatr3_J23497	47.61	0
MMETSP1449.pep.fa	CAMPEP_0198281776	Phatr3_J50540	50.48	0
MMETSP1449.pep.fa	CAMPEP_0198282182	Phatr3_J54598	63.82	0
MMETSP1449.pep.fa	CAMPEP_0198284640	Phatr3_J42677	65.79	0
MMETSP1449.pep.fa	CAMPEP_0198287862	Phatr3_EG02328	73.43	0
MMETSP1449.pep.fa	CAMPEP_0198288214	Phatr3_J45656	58.43	0
MMETSP1449.pep.fa	CAMPEP_0198288674	Phatr3_J22803	51.22	0
MMETSP1449.pep.fa	CAMPEP_0198289566	Phatr3_J49936	66.97	0
MMETSP1449.pep.fa	CAMPEP_0198290664	Phatr3_J41351	57.81	0
MMETSP1449.pep.fa	CAMPEP_0198291164	Phatr3_J10409	42.89	0
MMETSP1449.pep.fa	CAMPEP_0198291952	Phatr3_J22803	61.38	0
MMETSP1449.pep.fa	CAMPEP_0198293170	Phatr3_EG02207	65.91	0
MMETSP1449.pep.fa	CAMPEP_0198293496	Phatr3_J11843	74.71	0
MMETSP1449.pep.fa	CAMPEP_0198295112	Phatr3_J16421	62	0
MMETSP1449.pep.fa	CAMPEP_0198297416	Phatr3_J8987	50.85	0
MMETSP1449.pep.fa	CAMPEP_0198304728	Phatr3_J24610	69.67	0
MMETSP1449.pep.fa	CAMPEP_0198305212	Phatr3_J18693	58.61	0
MMETSP1449.pep.fa	CAMPEP_0198306042	Phatr3_J45656	77.64	0
MMETSP1449.pep.fa	CAMPEP_0198306992	Phatr3_J11866	45.35	0
MMETSP1463.pep.fa	CAMPEP_0205972572	Phatr3_J49533	66.89	0
MMETSP1463.pep.fa	CAMPEP_0205977842	Phatr3_EG02328	52.94	0
MMETSP1467.pep.fa	CAMPEP_0198664092	Phatr3_J49533	52.15	0
MMETSP1467.pep.fa	CAMPEP_0198669900	Phatr3_EG02611	42.53	0
MMETSP1474.pep.fa	CAMPEP_0206182002	Phatr3_J228	44.41	0
Nitzschia-punctata-CCMP561.pep.fa	CAMPEP_0199315742	Phatr3_J44222	62.97	0
Nitzschia-punctata-CCMP561.pep.fa	CAMPEP_0199320906	Phatr3_J9180	62.7	0
Nitzschia-punctata-CCMP561.pep.fa	CAMPEP_0199326568	Phatr3_J24610	73.16	0
Nitzschia-punctata-CCMP561.pep.fa	CAMPEP_0199327360	Phatr3_J11615	79.46	0
Nitzschia-punctata-CCMP561.pep.fa	CAMPEP_0199327936	Phatr3_J45656	71.16	0
Nitzschia-punctata-CCMP561.pep.fa	CAMPEP_0199330764	Phatr3_J14403	52.28	0
Nitzschia-punctata-CCMP561.pep.fa	CAMPEP_0199331770	Phatr3_J11843	74.58	0
Nitzschia-punctata-CCMP561.pep.fa	CAMPEP_0199333868	Phatr3_J54405	63.22	0
Nitzschia-punctata-CCMP561.pep.fa	CAMPEP_0199337558	Phatr3_J42677	69.05	0
Nitzschia-punctata-CCMP561.pep.fa	CAMPEP_0199337630	Phatr3_J49533	66.67	0
Nitzschia-punctata-CCMP561.pep.fa	CAMPEP_0199338120	Phatr3_J44222	70.58	0
Nitzschia-punctata-CCMP561.pep.fa	CAMPEP_0199343870	Phatr3_J14403	49.92	0
Noceanica	Nannochloropsis_oceanica_genomicNoc_GME12142	Phatr3_J54805	37.9	0
Noceanica	Nannochloropsis_oceanica_genomicNoc_GME12228	Phatr3_J24739	54.97	0
Noceanica	Nannochloropsis_oceanica_genomicNoc_GME12242	Phatr3_J22909	63.15	0
Noceanica	Nannochloropsis_oceanica_genomicNoc_GME2505	Phatr3_J45656	54.01	0
Noceanica	Nannochloropsis_oceanica_genomicNoc_GME7581	Phatr3_J11843	56.84	0
Noceanica	Nannochloropsis_oceanica_genomicNoc_GME9522	Phatr3_J20872	33.17	0
Noceanica	Nannochloropsis_oceanica_genomicNoc_GME9847	Phatr3_J18826	29.99	0
Ochromonas-sp-CCMP1393.pep.fa	CAMPEP_0190277316	Phatr3_J11843	46.62	0
Ochromonas-sp-CCMP1393.pep.fa	CAMPEP_0190283886	Phatr3_EG02207	46.41	0
Ochromonas-sp-CCMP1393.pep.fa	CAMPEP_0190284372	Phatr3_J49533	61.86	0
Pavlova-sp-CCMP459.pep.fa	CAMPEP_0190508616	Phatr3_J41857	59.34	0
Pelagococcus-subviridis-CCMP1429.pep.fa	CAMPEP_0190552080	Phatr3_J11674	47.23	0
Pelagomonas-calceolata-CCMP1756.pep.fa	CAMPEP_0199693710	Phatr3_J18197	39.2	0
Pelagomonas-calceolata-CCMP1756.pep.fa	CAMPEP_0199694324	Phatr3_J41857	57.63	0
Phat3_all	Phaeodactylum_genomicPhatr3_draftJ1655.p1	Phatr3_draftJ1655	100	0
Phat3_all	Phaeodactylum_genomicPhatr3_EG00042.p1	Phatr3_EG00042	100	0
Phat3_all	Phaeodactylum_genomicPhatr3_EG00808.p1	Phatr3_EG00808	100	0
Phat3_all	Phaeodactylum_genomicPhatr3_EG02207.p1	Phatr3_EG02207	100	0
Phat3_all	Phaeodactylum_genomicPhatr3_EG02328.p1	Phatr3_EG02328	100	0
Phat3_all	Phaeodactylum_genomicPhatr3_EG02492.p1	Phatr3_EG02492	100	0
Phat3_all	Phaeodactylum_genomicPhatr3_EG02514.p1	Phatr3_EG02514	100	0
Phat3_all	Phaeodactylum_genomicPhatr3_EG02545.p1	Phatr3_EG02545	100	0
Phat3_all	Phaeodactylum_genomicPhatr3_EG02593.p1	Phatr3_EG02593	100	0
Phat3_all	Phaeodactylum_genomicPhatr3_J10409.p1	Phatr3_J10409	100	0
Phat3_all	Phaeodactylum_genomicPhatr3_J10896.p1	Phatr3_J10896	100	0
Phat3_all	Phaeodactylum_genomicPhatr3_J11414.p1	Phatr3_J11414	100	0
Phat3_all	Phaeodactylum_genomicPhatr3_J11866.p1	Phatr3_J11866	100	0
Phat3_all	Phaeodactylum_genomicPhatr3_J12788.p1	Phatr3_J12788	100	0
Phat3_all	Phaeodactylum_genomicPhatr3_J13076.p1	Phatr3_J13076	100	0
Phat3_all	Phaeodactylum_genomicPhatr3_J14403.p1	Phatr3_J14403	100	0
Phat3_all	Phaeodactylum_genomicPhatr3_J16142.p1	Phatr3_J16142	100	0
Phat3_all	Phaeodactylum_genomicPhatr3_J16222.p1	Phatr3_J16222	100	0
Phat3_all	Phaeodactylum_genomicPhatr3_J16421.p1	Phatr3_J16421	100	0
Phat3_all	Phaeodactylum_genomicPhatr3_J1764.p1	Phatr3_J1764	100	0
Phat3_all	Phaeodactylum_genomicPhatr3_J18197.p1	Phatr3_J18197	100	0
Phat3_all	Phaeodactylum_genomicPhatr3_J18945.p1	Phatr3_J18945	100	0
Phat3_all	Phaeodactylum_genomicPhatr3_J22325.p1	Phatr3_J22325	100	0
Phat3_all	Phaeodactylum_genomicPhatr3_J22332.p1	Phatr3_J22332	100	0
Phat3_all	Phaeodactylum_genomicPhatr3_J22803.p1	Phatr3_J22803	100	0
Phat3_all	Phaeodactylum_genomicPhatr3_J23830.p1	Phatr3_J23830	100	0
Phat3_all	Phaeodactylum_genomicPhatr3_J24610.p1	Phatr3_J24610	100	0
Phat3_all	Phaeodactylum_genomicPhatr3_J3046.p1	Phatr3_J3046	100	0
Phat3_all	Phaeodactylum_genomicPhatr3_J32195.p1	Phatr3_J32195	100	0
Phat3_all	Phaeodactylum_genomicPhatr3_J32535.p1	Phatr3_J32535	100	0
Phat3_all	Phaeodactylum_genomicPhatr3_J32902.p1	Phatr3_J32902	100	0
Phat3_all	Phaeodactylum_genomicPhatr3_J34949.p1	Phatr3_J34949	100	0
Phat3_all	Phaeodactylum_genomicPhatr3_J35587.p1	Phatr3_J35587	100	0
Phat3_all	Phaeodactylum_genomicPhatr3_J35625.p1	Phatr3_J35625	100	0
Phat3_all	Phaeodactylum_genomicPhatr3_J35733.p1	Phatr3_J35733	100	0
Phat3_all	Phaeodactylum_genomicPhatr3_J36253.p1	Phatr3_J36253	100	0
Phat3_all	Phaeodactylum_genomicPhatr3_J36726.p1	Phatr3_J36726	100	0
Phat3_all	Phaeodactylum_genomicPhatr3_J37270.p1	Phatr3_J37270	100	0
Phat3_all	Phaeodactylum_genomicPhatr3_J37674.p1	Phatr3_J37674	100	0
Phat3_all	Phaeodactylum_genomicPhatr3_J38821.p1	Phatr3_J38821	100	0
Phat3_all	Phaeodactylum_genomicPhatr3_J39274.p1	Phatr3_J39274	100	0
Phat3_all	Phaeodactylum_genomicPhatr3_J40895.p1	Phatr3_J40895	100	0
Phat3_all	Phaeodactylum_genomicPhatr3_J41857.p1	Phatr3_J41857	100	0
Phat3_all	Phaeodactylum_genomicPhatr3_J42868.p1	Phatr3_J42868	100	0
Phat3_all	Phaeodactylum_genomicPhatr3_J4286.p1	Phatr3_J4286	100	0
Phat3_all	Phaeodactylum_genomicPhatr3_J43105.p1	Phatr3_J43105	100	0
Phat3_all	Phaeodactylum_genomicPhatr3_J43171.p1	Phatr3_J43171	100	0
Phat3_all	Phaeodactylum_genomicPhatr3_J43194.p1	Phatr3_J43194	100	0
Phat3_all	Phaeodactylum_genomicPhatr3_J43320.p1	Phatr3_J43320	100	0
Phat3_all	Phaeodactylum_genomicPhatr3_J43342.p1	Phatr3_J43342	100	0
Phat3_all	Phaeodactylum_genomicPhatr3_J43785.p1	Phatr3_J43785	100	0
Phat3_all	Phaeodactylum_genomicPhatr3_J44222.p1	Phatr3_J44222	100	0
Phat3_all	Phaeodactylum_genomicPhatr3_J44665.p1	Phatr3_J44665	100	0
Phat3_all	Phaeodactylum_genomicPhatr3_J44888.p1	Phatr3_J44888	100	0
Phat3_all	Phaeodactylum_genomicPhatr3_J45119.p1	Phatr3_J45119	100	0
Phat3_all	Phaeodactylum_genomicPhatr3_J45335.p1	Phatr3_J45335	100	0
Phat3_all	Phaeodactylum_genomicPhatr3_J45579.p1	Phatr3_J45579	100	0
Phat3_all	Phaeodactylum_genomicPhatr3_J45614.p1	Phatr3_J45614	100	0
Phat3_all	Phaeodactylum_genomicPhatr3_J45656.p1	Phatr3_J45656	100	0
Phat3_all	Phaeodactylum_genomicPhatr3_J45852.p1	Phatr3_J45852	100	0
Phat3_all	Phaeodactylum_genomicPhatr3_J45965.p1	Phatr3_J45965	100	0
Phat3_all	Phaeodactylum_genomicPhatr3_J45969.p1	Phatr3_J45969	100	0
Phat3_all	Phaeodactylum_genomicPhatr3_J46051.p1	Phatr3_J46051	100	0
Phat3_all	Phaeodactylum_genomicPhatr3_J46742.p1	Phatr3_J46742	100	0
Phat3_all	Phaeodactylum_genomicPhatr3_J47352.p1	Phatr3_J47352	100	0
Phat3_all	Phaeodactylum_genomicPhatr3_J47805.p1	Phatr3_J47805	100	0
Phat3_all	Phaeodactylum_genomicPhatr3_J47958.p1	Phatr3_J47958	100	0
Phat3_all	Phaeodactylum_genomicPhatr3_J48145.p1	Phatr3_J48145	100	0
Phat3_all	Phaeodactylum_genomicPhatr3_J48718.p1	Phatr3_J48718	100	0
Phat3_all	Phaeodactylum_genomicPhatr3_J49053.p1	Phatr3_J49053	100	0
Phat3_all	Phaeodactylum_genomicPhatr3_J49454.p1	Phatr3_J49454	100	0
Phat3_all	Phaeodactylum_genomicPhatr3_J49533.p1	Phatr3_J49533	100	0
Phat3_all	Phaeodactylum_genomicPhatr3_J49936.p1	Phatr3_J49936	100	0
Phat3_all	Phaeodactylum_genomicPhatr3_J49985.p1	Phatr3_J49985	100	0
Phat3_all	Phaeodactylum_genomicPhatr3_J49991.p1	Phatr3_J49991	100	0
Phat3_all	Phaeodactylum_genomicPhatr3_J50071.p1	Phatr3_J50071	100	0
Phat3_all	Phaeodactylum_genomicPhatr3_J50540.p1	Phatr3_J50540	100	0
Phat3_all	Phaeodactylum_genomicPhatr3_J50613.p1	Phatr3_J50613	100	0
Phat3_all	Phaeodactylum_genomicPhatr3_J54017.p1	Phatr3_J54017	100	0
Pleurochrysis-carterae-CCMP645.pep.fa	CAMPEP_0190765586	Phatr3_J41857	57.26	0
Pleurochrysis-carterae-CCMP645.pep.fa	CAMPEP_0190767764	Phatr3_J18826	32.35	0
Proboscia-alata-PI_D3.pep.fa	CAMPEP_0200138036	Phatr3_J11843	71.4	0
Proboscia-alata-PI_D3.pep.fa	CAMPEP_0200140370	Phatr3_J22332	47.85	0
Proboscia-alata-PI_D3.pep.fa	CAMPEP_0200145022	Phatr3_J41857	75.25	0
Proboscia-alata-PI_D3.pep.fa	CAMPEP_0200150788	Phatr3_J18945	63.77	0
Proboscia-alata-PI_D3.pep.fa	CAMPEP_0200151292	Phatr3_J49533	69.14	0
Proboscia-alata-PI_D3.pep.fa	CAMPEP_0200151412	Phatr3_J54017	71.36	0
Proboscia-alata-PI_D3.pep.fa	CAMPEP_0200153540	Phatr3_J22803	55.24	0
Proboscia-alata-PI_D3.pep.fa	CAMPEP_0200155520	Phatr3_J50540	36.37	0
Proboscia-alata-PI_D3.pep.fa	CAMPEP_0200156142	Phatr3_J49936	63.91	0
Proboscia-alata-PI_D3.pep.fa	CAMPEP_0200161050	Phatr3_EG02207	64.98	0
Proboscia-alata-PI_D3.pep.fa	CAMPEP_0200180512	Phatr3_J16142	73.92	0
Prymnesium-parvum-Texoma1.pep.fa	CAMPEP_0191219058	Phatr3_J49533	59.04	0
Prymnesium-parvum-Texoma1.pep.fa	CAMPEP_0191220508	Phatr3_J20872	34.21	0
Prymnesium-parvum-Texoma1.pep.fa	CAMPEP_0191253688	Phatr3_J20872	34.71	0
Prymnesium-parvum-Texoma1.pep.fa	CAMPEP_0191254198	Phatr3_J41857	51.27	0
Prymnesium-parvum-Texoma1.pep.fa	CAMPEP_0191255246	Phatr3_J20872	34.21	0
Psemu	Pseudonitzschia_genomicPsemu_14958_Chloroplast_chloroplast	Phatr3_J18693	55.4	0
Psemu	Pseudonitzschia_genomicPsemu_212052_Chloroplast_signal	Phatr3_J16421	63.89	0
Psemu	Pseudonitzschia_genomicPsemu_237607_Chloroplast_signal	Phatr3_EG02512	69.76	0
Psemu	Pseudonitzschia_genomicPsemu_241187_Cytoplasmic_signal	Phatr3_J18197	59.37	0
Psemu	Pseudonitzschia_genomicPsemu_251424_Chloroplast_chloroplast	Phatr3_J54017	72.8	0
Psemu	Pseudonitzschia_genomicPsemu_254409_Chloroplast_chloroplast	Phatr3_J24610	75.06	0
Psemu	Pseudonitzschia_genomicPsemu_258075_Chloroplast_signal	Phatr3_J10409	49.03	0
Psemu	Pseudonitzschia_genomicPsemu_317492_Chloroplast_signal	Phatr3_J43194	63.53	0
Psemu	Pseudonitzschia_genomicPsemu_317769_Chloroplast_other	Phatr3_EG02328	85.71	0
Pseudo_nitzschia-australis-10249_10_AB.pep.fa	CAMPEP_0199646144	Phatr3_J83	56.1	0
Pseudo_nitzschia-australis-10249_10_AB.pep.fa	CAMPEP_0199649950	Phatr3_J41857	75.42	0
Pseudo_nitzschia-australis-10249_10_AB.pep.fa	CAMPEP_0199650636	Phatr3_J41351	60.09	0
Pseudo_nitzschia-australis-10249_10_AB.pep.fa	CAMPEP_0199652524	Phatr3_J16142	78.57	0
Pseudo_nitzschia-australis-10249_10_AB.pep.fa	CAMPEP_0199654760	Phatr3_EG02207	65.88	0
Pseudo_nitzschia-australis-10249_10_AB.pep.fa	CAMPEP_0199661332	Phatr3_J24610	74.19	0
Pseudo_nitzschia-australis-10249_10_AB.pep.fa	CAMPEP_0199661594	Phatr3_J54598	59.83	0
Pseudo_nitzschia-australis-10249_10_AB.pep.fa	CAMPEP_0199662484	Phatr3_J3046	79.82	0
Pseudo_nitzschia-australis-10249_10_AB.pep.fa	CAMPEP_0199662514	Phatr3_J16421	60.72	0
Pseudo_nitzschia-australis-10249_10_AB.pep.fa	CAMPEP_0199663886	Phatr3_J11843	70.82	0
Pseudo_nitzschia-australis-10249_10_AB.pep.fa	CAMPEP_0199664050	Phatr3_J49936	69.39	0
Pseudo_nitzschia-australis-10249_10_AB.pep.fa	CAMPEP_0199664280	Phatr3_J49533	73.16	0
Pseudo_nitzschia-australis-10249_10_AB.pep.fa	CAMPEP_0199666620	Phatr3_J49985	70.77	0
Pseudo_nitzschia-australis-10249_10_AB.pep.fa	CAMPEP_0199667540	Phatr3_J49533	73.16	0
Pseudo_nitzschia-australis-10249_10_AB.pep.fa	CAMPEP_0199669426	Phatr3_J41857	76.74	0
Pseudo_nitzschia-australis-10249_10_AB.pep.fa	CAMPEP_0199669962	Phatr3_J50072	68.53	0
Pseudo_nitzschia-australis-10249_10_AB.pep.fa	CAMPEP_0199670872	Phatr3_J18945	63.27	0
Pseudo_nitzschia-australis-10249_10_AB.pep.fa	CAMPEP_0199671668	Phatr3_J44112	62.84	0
Pseudo_nitzschia-australis-10249_10_AB.pep.fa	CAMPEP_0199672198	Phatr3_EG02328	74.51	0
Pseudopedinella-elastica-CCMP716.pep.fa	CAMPEP_0191410194	Phatr3_J49533	62.79	0
Pseudopedinella-elastica-CCMP716.pep.fa	CAMPEP_0191453316	Phatr3_EG02207	59.31	0
Pteridomonas-danica-PT.pep.fa	CAMPEP_0193803414	Phatr3_J54285	32.59	0
QLMZ.pep.clean	QLMZ2080293_Colpomenia_sinuosa	Phatr3_J11843	59.48	0
RAPY.pep.clean	RAPY2088036_Kjellmaniella_crassifolia	Phatr3_J54285	50.05	0
RFAD.pep.clean	RFAD2030624_Pavlova_lutheri_CCAC_0028	Phatr3_EG02328	63.64	0
RWXW.pep.clean	RWXW2010583_Sargassum_horneri	Phatr3_J22803	50.94	0
Schizochytrium-aggregatum-ATCC28209.pep.fa	CAMPEP_0191593782	Phatr3_J20872	32.97	0
Schizochytrium-aggregatum-ATCC28209.pep.fa	CAMPEP_0191605040	Phatr3_J20872	42.98	0
Schizochytrium-aggregatum-ATCC28209.pep.fa	CAMPEP_0191606552	Phatr3_J38642	51.53	0
Skeletonema-dohrnii-SkelB.pep.fa	CAMPEP_0192128458	Phatr3_J22803	57.37	0
Skeletonema-dohrnii-SkelB.pep.fa	CAMPEP_0192128480	Phatr3_J22629	51.56	0
Skeletonema-dohrnii-SkelB.pep.fa	CAMPEP_0192128608	Phatr3_EG01961	35.38	0
Skeletonema-dohrnii-SkelB.pep.fa	CAMPEP_0192134996	Phatr3_J54017	74.93	0
Skeletonema-dohrnii-SkelB.pep.fa	CAMPEP_0192138668	Phatr3_J18945	53.79	0
Skeletonema-dohrnii-SkelB.pep.fa	CAMPEP_0192139086	Phatr3_J22353	58.76	0
Skeletonema-dohrnii-SkelB.pep.fa	CAMPEP_0192140798	Phatr3_J49533	68.13	0
Skeletonema-dohrnii-SkelB.pep.fa	CAMPEP_0192145440	Phatr3_J50540	45.46	0
Skeletonema-dohrnii-SkelB.pep.fa	CAMPEP_0192150940	Phatr3_J38642	58.7	0
Skeletonema-dohrnii-SkelB.pep.fa	CAMPEP_0192152234	Phatr3_J22629	51.86	0
Skeletonema-dohrnii-SkelB.pep.fa	CAMPEP_0192155510	Phatr3_J24610	66.5	0
Skeletonema-dohrnii-SkelB.pep.fa	CAMPEP_0192155920	Phatr3_J3046	81.6	0
Skeletonema-dohrnii-SkelB.pep.fa	CAMPEP_0192160242	Phatr3_J43194	66.27	0
Skeletonema-dohrnii-SkelB.pep.fa	CAMPEP_0192164066	Phatr3_J18826	61.04	0
Skeletonema-dohrnii-SkelB.pep.fa	CAMPEP_0192164110	Phatr3_EG02207	64.72	0
Skeletonema-marinoi-SkelA.pep.fa	CAMPEP_0192224228	Phatr3_J11843	65.53	0
Skeletonema-marinoi-SkelA.pep.fa	CAMPEP_0192225232	Phatr3_EG02328	71.96	0
Skeletonema-marinoi-SkelA.pep.fa	CAMPEP_0192225444	Phatr3_J50540	45.71	0
Skeletonema-marinoi-SkelA.pep.fa	CAMPEP_0192230796	Phatr3_J18945	55.9	0
Skeletonema-marinoi-SkelA.pep.fa	CAMPEP_0192232834	Phatr3_J3046	80.98	0
Skeletonema-marinoi-SkelA.pep.fa	CAMPEP_0192233130	Phatr3_J54017	75.74	0
Skeletonema-marinoi-SkelA.pep.fa	CAMPEP_0192236094	Phatr3_J24610	66.67	0
Skeletonema-marinoi-SkelA.pep.fa	CAMPEP_0192236106	Phatr3_J49936	52.2	0
Skeletonema-marinoi-SkelA.pep.fa	CAMPEP_0192239218	Phatr3_J43194	65.86	0
Skeletonema-marinoi-SkelA.pep.fa	CAMPEP_0192242102	Phatr3_J46639	40.9	0
Skeletonema-menzelii-CCMP793.pep.fa	CAMPEP_0192257530	Phatr3_J54017	74.55	0
Skeletonema-menzelii-CCMP793.pep.fa	CAMPEP_0192258164	Phatr3_J1473	58.54	0
Skeletonema-menzelii-CCMP793.pep.fa	CAMPEP_0192258560	Phatr3_J45656	72.35	0
Skeletonema-menzelii-CCMP793.pep.fa	CAMPEP_0192260496	Phatr3_J20872	51.66	0
Skeletonema-menzelii-CCMP793.pep.fa	CAMPEP_0192261618	Phatr3_J50540	45.33	0
Skeletonema-menzelii-CCMP793.pep.fa	CAMPEP_0192262896	Phatr3_EG02207	60.68	0
Skeletonema-menzelii-CCMP793.pep.fa	CAMPEP_0192263684	Phatr3_J49533	72.55	0
Skeletonema-menzelii-CCMP793.pep.fa	CAMPEP_0192265784	Phatr3_J22325	57.82	0
Skeletonema-menzelii-CCMP793.pep.fa	CAMPEP_0192266064	Phatr3_J16142	63.5	0
Skeletonema-menzelii-CCMP793.pep.fa	CAMPEP_0192266886	Phatr3_J49936	53.39	0
Skeletonema-menzelii-CCMP793.pep.fa	CAMPEP_0192268038	Phatr3_J49726	60.39	0
Skeletonema-menzelii-CCMP793.pep.fa	CAMPEP_0192275320	Phatr3_J24610	67.26	0
Skeletonema-menzelii-CCMP793.pep.fa	CAMPEP_0192276430	Phatr3_J3046	80.98	0
Skeletonema-menzelii-CCMP793.pep.fa	CAMPEP_0192283986	Phatr3_J22803	56.21	0
Skeletonema-menzelii-CCMP793.pep.fa	CAMPEP_0192284134	Phatr3_J18197	53.51	0
Spironema_transcriptome-assembly_July2016	gnl_Spiro4_10083_TR5352_c0_g1_i1_ORGANISM=_"Spironema_multiciliatum"	Phatr3_EG02611	46.26	0
Spironema_transcriptome-assembly_July2016	gnl_Spiro4_9010_TR4753_c0_g1_i1_ORGANISM=_"Spironema_multiciliatum"	Phatr3_J30365	52.11	0
Thalassionema-nitzschioides-L26_B.pep.fa	CAMPEP_0200186134	Phatr3_J43052	53.07	0
Thalassionema-nitzschioides-L26_B.pep.fa	CAMPEP_0200186320	Phatr3_J41857	77.09	0
Thalassionema-nitzschioides-L26_B.pep.fa	CAMPEP_0200189282	Phatr3_J37916	49.18	0
Thalassionema-nitzschioides-L26_B.pep.fa	CAMPEP_0200190858	Phatr3_J50072	66.44	0
Thalassionema-nitzschioides-L26_B.pep.fa	CAMPEP_0200191904	Phatr3_J11843	70.68	0
Thalassionema-nitzschioides-L26_B.pep.fa	CAMPEP_0200194638	Phatr3_J54017	75.78	0
Thalassionema-nitzschioides-L26_B.pep.fa	CAMPEP_0200196004	Phatr3_J44888	62.41	0
Thalassionema-nitzschioides-L26_B.pep.fa	CAMPEP_0200199568	Phatr3_J24610	72.31	0
Thalassionema-nitzschioides-L26_B.pep.fa	CAMPEP_0200202602	Phatr3_J50540	46.48	0
Thalassionema-nitzschioides-L26_B.pep.fa	CAMPEP_0200202794	Phatr3_J8987	55	0
Thalassionema-nitzschioides-L26_B.pep.fa	CAMPEP_0200202954	Phatr3_J49533	66.06	0
Thalassionema-nitzschioides-L26_B.pep.fa	CAMPEP_0200206412	Phatr3_EG02207	74.01	0
Thalassionema-nitzschioides-L26_B.pep.fa	CAMPEP_0200208020	Phatr3_J44222	67.94	0
Thalassionema-nitzschioides-L26_B.pep.fa	CAMPEP_0200209876	Phatr3_J11866	57.85	0
Thalassionema-nitzschioides-L26_B.pep.fa	CAMPEP_0200211230	Phatr3_J49936	61.29	0
Thalassionema-nitzschioides-L26_B.pep.fa	CAMPEP_0200211274	Phatr3_J22803	59.05	0
Thalassionema-nitzschioides-L26_B.pep.fa	CAMPEP_0200212846	Phatr3_EG02328	71.43	0
Thalassionema-nitzschioides-L26_B.pep.fa	CAMPEP_0200213760	Phatr3_J14391	58.52	0
Thalassionema-nitzschioides-L26_B.pep.fa	CAMPEP_0200215596	Phatr3_J41351	49.66	0
Thalassiosira-antarctica-CCMP982.pep.fa	CAMPEP_0200086400	Phatr3_J49533	70.87	0
Thalassiosira-antarctica-CCMP982.pep.fa	CAMPEP_0200088290	Phatr3_J24610	65.23	0
Thalassiosira-antarctica-CCMP982.pep.fa	CAMPEP_0200089976	Phatr3_J50540	43.76	0
Thalassiosira-antarctica-CCMP982.pep.fa	CAMPEP_0200091406	Phatr3_J18945	54.53	0
Thalassiosira-antarctica-CCMP982.pep.fa	CAMPEP_0200095240	Phatr3_EG01961	33.53	0
Thalassiosira-antarctica-CCMP982.pep.fa	CAMPEP_0200097806	Phatr3_EG02207	60.29	0
Thalassiosira-antarctica-CCMP982.pep.fa	CAMPEP_0200098938	Phatr3_J41351	55.52	0
Thalassiosira-antarctica-CCMP982.pep.fa	CAMPEP_0200099140	Phatr3_J43194	64.33	0
Thalassiosira-antarctica-CCMP982.pep.fa	CAMPEP_0200099900	Phatr3_J54805	44.81	0
Thalassiosira-antarctica-CCMP982.pep.fa	CAMPEP_0200104738	Phatr3_J38642	57.33	0
Thalassiosira-antarctica-CCMP982.pep.fa	CAMPEP_0200104828	Phatr3_EG00808	57.41	0
Thalassiosira-antarctica-CCMP982.pep.fa	CAMPEP_0200105074	Phatr3_J41351	57.5	0
Thalassiosira-antarctica-CCMP982.pep.fa	CAMPEP_0200105204	Phatr3_J8987	49.68	0
Thalassiosira-antarctica-CCMP982.pep.fa	CAMPEP_0200105640	Phatr3_J228	55.03	0
Thalassiosira-antarctica-CCMP982.pep.fa	CAMPEP_0200106208	Phatr3_J41857	76.25	0
Thalassiosira-antarctica-CCMP982.pep.fa	CAMPEP_0200109208	Phatr3_J45656	71.19	0
Thalassiosira-antarctica-CCMP982.pep.fa	CAMPEP_0200113050	Phatr3_J3046	80.67	0
Thalassiosira-antarctica-CCMP982.pep.fa	CAMPEP_0200113168	Phatr3_EG02328	73.08	0
Thalassiosira-antarctica-CCMP982.pep.fa	CAMPEP_0200113824	Phatr3_J16142	76	0
Thalassiosira-antarctica-CCMP982.pep.fa	CAMPEP_0200118766	Phatr3_J16142	64.94	0
Thalassiosira-antarctica-CCMP982.pep.fa	CAMPEP_0200130962	Phatr3_J54405	55.65	0
Thalassiosira-antarctica-CCMP982.pep.fa	CAMPEP_0200131382	Phatr3_J54017	72.89	0
Thalassiosira	Thalassiosira_pseudonana_genomicThaps3a_10879_Chloroplast_chloroplast	Phatr3_J54017	72.68	0
Thalassiosira	Thalassiosira_pseudonana_genomicThaps3a_13551_Chloroplast_chloroplast	Phatr3_J16142	65.33	0
Thalassiosira	Thalassiosira_pseudonana_genomicThaps3a_20628_Chloroplast_signal	Phatr3_J11674	57.49	0
Thalassiosira	Thalassiosira_pseudonana_genomicThaps3a_20701_Chloroplast_signal	Phatr3_J41351	55.4	0
Thalassiosira	Thalassiosira_pseudonana_genomicThaps3a_21043_Chloroplast_chloroplast	Phatr3_J50540	41.63	0
Thalassiosira	Thalassiosira_pseudonana_genomicThaps3a_22509_Chloroplast_chloroplast	Phatr3_EG02207	61.01	0
Thalassiosira	Thalassiosira_pseudonana_genomicThaps3a_22646_Chloroplast_signal	Phatr3_J22803	56.92	0
Thalassiosira	Thalassiosira_pseudonana_genomicThaps3a_2385_Chloroplast_chloroplast	Phatr3_J10409	41.4	0
Thalassiosira	Thalassiosira_pseudonana_genomicThaps3a_24190_Chloroplast_signal	Phatr3_J49533	75.3	0
Thalassiosira	Thalassiosira_pseudonana_genomicThaps3a_24324_Chloroplast_chloroplast	Phatr3_EG00808	57.81	0
Thalassiosira	Thalassiosira_pseudonana_genomicThaps3a_24970_Chloroplast_chloroplast	Phatr3_J49936	54.26	0
Thalassiosira	Thalassiosira_pseudonana_genomicThaps3a_25672_Chloroplast_signal	Phatr3_EG01961	35.67	0
Thalassiosira	Thalassiosira_pseudonana_genomicThaps3a_263873_ER_chloroplast	Phatr3_J11866	37.2	0
Thalassiosira	Thalassiosira_pseudonana_genomicThaps3a_270361_Chloroplast_chloroplast	Phatr3_J43194	58.56	0
Thalassiosira	Thalassiosira_pseudonana_genomicThaps3a_29734_ER_chloroplast	Phatr3_J3046	79.45	0
Thalassiosira	Thalassiosira_pseudonana_genomicThaps3a_32325_Chloroplast_signal	Phatr3_J22325	58.03	0
Thalassiosira	Thalassiosira_pseudonana_genomicThaps3a_3364_ER_chloroplast	Phatr3_J228	52.75	0
Thalassiosira	Thalassiosira_pseudonana_genomicThaps3a_36204_Chloroplast_chloroplast	Phatr3_J38642	56.09	0
Thalassiosira	Thalassiosira_pseudonana_genomicThaps3a_37637_Chloroplast_signal	Phatr3_J21664	50.89	0
Thalassiosira	Thalassiosira_pseudonana_genomicThaps3a_38289_Chloroplast_chloroplast	Phatr3_J11843	70.17	0
Thalassiosira	Thalassiosira_pseudonana_genomicThaps3a_4954_Chloroplast_chloroplast	Phatr3_EG02207	57.64	0
Thalassiosira	Thalassiosira_pseudonana_genomicThaps3a_5020_Chloroplast_chloroplast	Phatr3_EG02328	73.57	0
Thalassiosira	Thalassiosira_pseudonana_genomicThaps3a_7341_Chloroplast_chloroplast	Phatr3_J24610	66.5	0
Thalassiosira	Thalassiosira_pseudonana_genomicThaps3a_8722_Chloroplast_signal	Phatr3_J35819	69.03	0
Thalassiosira	Thalassiosira_pseudonana_genomicThaps3u_1133_Chloroplast_signal	Phatr3_J38642	60.86	0
Thalassiosira-gravida-GMp14c1.pep.fa	CAMPEP_0200699000	Phatr3_J24610	66.41	0
Thalassiosira-gravida-GMp14c1.pep.fa	CAMPEP_0200700702	Phatr3_J54017	70.47	0
Thalassiosira-gravida-GMp14c1.pep.fa	CAMPEP_0200702950	Phatr3_J11843	67.26	0
Thalassiosira-gravida-GMp14c1.pep.fa	CAMPEP_0200710664	Phatr3_J49533	71.46	0
Thalassiosira-gravida-GMp14c1.pep.fa	CAMPEP_0200713958	Phatr3_J16142	71.88	0
Thalassiosira-gravida-GMp14c1.pep.fa	CAMPEP_0200714142	Phatr3_EG01961	33.03	0
Thalassiosira-gravida-GMp14c1.pep.fa	CAMPEP_0200727398	Phatr3_J44888	57.44	0
Thalassiosira-gravida-GMp14c1.pep.fa	CAMPEP_0200729650	Phatr3_J21548	55.19	0
Thalassiosira-gravida-GMp14c1.pep.fa	CAMPEP_0200729758	Phatr3_EG00808	57.74	0
Thalassiosira-gravida-GMp14c1.pep.fa	CAMPEP_0200730278	Phatr3_J53964	60.66	0
Thalassiosira-miniscula-CCMP1093.pep.fa	CAMPEP_0201018598	Phatr3_J22803	56.74	0
Thalassiosira-miniscula-CCMP1093.pep.fa	CAMPEP_0201018710	Phatr3_J50540	44.83	0
Thalassiosira-miniscula-CCMP1093.pep.fa	CAMPEP_0201018738	Phatr3_J22325	60	0
Thalassiosira-miniscula-CCMP1093.pep.fa	CAMPEP_0201022454	Phatr3_J45656	71.68	0
Thalassiosira-miniscula-CCMP1093.pep.fa	CAMPEP_0201023560	Phatr3_EG00808	58.31	0
Thalassiosira-miniscula-CCMP1093.pep.fa	CAMPEP_0201023736	Phatr3_J11866	39.43	0
Thalassiosira-miniscula-CCMP1093.pep.fa	CAMPEP_0201025872	Phatr3_J3046	78.83	0
Thalassiosira-miniscula-CCMP1093.pep.fa	CAMPEP_0201026208	Phatr3_J10409	42.79	0
Thalassiosira-miniscula-CCMP1093.pep.fa	CAMPEP_0201030270	Phatr3_J43194	53.36	0
Thalassiosira-miniscula-CCMP1093.pep.fa	CAMPEP_0201032124	Phatr3_J49533	73.18	0
Thalassiosira-miniscula-CCMP1093.pep.fa	CAMPEP_0201036258	Phatr3_J54017	72.54	0
Thalassiosira-miniscula-CCMP1093.pep.fa	CAMPEP_0201040022	Phatr3_J16142	66.67	0
Thalassiosira-miniscula-CCMP1093.pep.fa	CAMPEP_0201041586	Phatr3_J8987	50.59	0
Thalassiosira-miniscula-CCMP1093.pep.fa	CAMPEP_0201048012	Phatr3_EG02207	60.02	0
Thalassiosira-miniscula-CCMP1093.pep.fa	CAMPEP_0201074456	Phatr3_J41351	58.15	0
Thalassiosira-miniscula-CCMP1093.pep.fa	CAMPEP_0201084406	Phatr3_J11843	71.99	0
Thalassiosira-oceanica-CCMP1005.pep.fa	CAMPEP_0192896664	Phatr3_J11674	66.43	0
Thalassiosira-oceanica-CCMP1005.pep.fa	CAMPEP_0192896782	Phatr3_J42677	63.01	0
Thalassiosira-oceanica-CCMP1005.pep.fa	CAMPEP_0192900272	Phatr3_EG02328	71.64	0
Thalassiosira-oceanica-CCMP1005.pep.fa	CAMPEP_0192905630	Phatr3_J54017	72.02	0
Thalassiosira-oceanica-CCMP1005.pep.fa	CAMPEP_0192907264	Phatr3_J22803	57.77	0
Thalassiosira-oceanica-CCMP1005.pep.fa	CAMPEP_0192908046	Phatr3_J16142	62.92	0
Thalassiosira-oceanica-CCMP1005.pep.fa	CAMPEP_0192916980	Phatr3_J24610	66.75	0
Thalassiosira-oceanica-CCMP1005.pep.fa	CAMPEP_0192917068	Phatr3_J3046	79.87	0
Thalassiosira-oceanica-CCMP1005.pep.fa	CAMPEP_0192919578	Phatr3_J49533	70.72	0
Thalassiosira-oceanica-CCMP1005.pep.fa	CAMPEP_0192919864	Phatr3_J43194	54.74	0
Thalassiosira-oceanica-CCMP1005.pep.fa	CAMPEP_0192927124	Phatr3_J50540	42.56	0
Thalassiosira-rotula-CCMP3096.pep.fa	CAMPEP_0192944478	Phatr3_J45656	71.67	0
Thalassiosira-rotula-CCMP3096.pep.fa	CAMPEP_0192945720	Phatr3_J54017	71.17	0
Thalassiosira-rotula-CCMP3096.pep.fa	CAMPEP_0192946784	Phatr3_EG00808	57.83	0
Thalassiosira-rotula-CCMP3096.pep.fa	CAMPEP_0192953010	Phatr3_J11674	53.85	0
Thalassiosira-rotula-CCMP3096.pep.fa	CAMPEP_0192953218	Phatr3_J9180	53.73	0
Thalassiosira-rotula-CCMP3096.pep.fa	CAMPEP_0192954168	Phatr3_EG02207	62.27	0
Thalassiosira-rotula-CCMP3096.pep.fa	CAMPEP_0192954782	Phatr3_J41857	76.99	0
Thalassiosira-rotula-CCMP3096.pep.fa	CAMPEP_0192955192	Phatr3_J8987	49.76	0
Thalassiosira-rotula-CCMP3096.pep.fa	CAMPEP_0192956562	Phatr3_J49533	68.01	0
Thalassiosira-rotula-CCMP3096.pep.fa	CAMPEP_0192956696	Phatr3_J50540	44.53	0
Thalassiosira-rotula-CCMP3096.pep.fa	CAMPEP_0192958764	Phatr3_J18945	51.49	0
Thalassiosira-rotula-CCMP3096.pep.fa	CAMPEP_0192959576	Phatr3_J18826	60.57	0
Thalassiosira-rotula-CCMP3096.pep.fa	CAMPEP_0192964782	Phatr3_J3046	77.91	0
Thalassiosira-rotula-CCMP3096.pep.fa	CAMPEP_0192968834	Phatr3_J38642	51.52	0
Thalassiosira-rotula-CCMP3096.pep.fa	CAMPEP_0192971630	Phatr3_J49726	48.57	0
Thalassiosira-rotula-CCMP3096.pep.fa	CAMPEP_0192971962	Phatr3_J49726	51.09	0
Thalassiosira-rotula-CCMP3096.pep.fa	CAMPEP_0192972428	Phatr3_J38642	56.29	0
Thalassiosira-rotula-CCMP3096.pep.fa	CAMPEP_0192975070	Phatr3_J43194	57.39	0
Thalassiosira-rotula-CCMP3096.pep.fa	CAMPEP_0192976336	Phatr3_J11843	71.61	0
Thalassiosira-rotula-CCMP3096.pep.fa	CAMPEP_0192981058	Phatr3_J54805	44.7	0
Thalassiosira-rotula-GSO102.pep.fa	CAMPEP_0192989388	Phatr3_J11843	71.61	0
Thalassiosira-rotula-GSO102.pep.fa	CAMPEP_0192991230	Phatr3_J49726	56.54	0
Thalassiosira-rotula-GSO102.pep.fa	CAMPEP_0192992382	Phatr3_J54017	71.17	0
Thalassiosira-rotula-GSO102.pep.fa	CAMPEP_0192992460	Phatr3_J3046	77.91	0
Thalassiosira-rotula-GSO102.pep.fa	CAMPEP_0192992714	Phatr3_J49533	68.01	0
Thalassiosira-rotula-GSO102.pep.fa	CAMPEP_0192992718	Phatr3_J50540	44.53	0
Thalassiosira-rotula-GSO102.pep.fa	CAMPEP_0192992810	Phatr3_EG00808	57.83	0
Thalassiosira-rotula-GSO102.pep.fa	CAMPEP_0192993338	Phatr3_J16142	63.97	0
Thalassiosira-rotula-GSO102.pep.fa	CAMPEP_0192998966	Phatr3_J23497	55.09	0
Thalassiosira-rotula-GSO102.pep.fa	CAMPEP_0193001980	Phatr3_J45656	71.67	0
Thalassiosira-rotula-GSO102.pep.fa	CAMPEP_0193003096	Phatr3_J41857	76.99	0
Thalassiosira-rotula-GSO102.pep.fa	CAMPEP_0193008184	Phatr3_EG02207	62.05	0
Thalassiosira-rotula-GSO102.pep.fa	CAMPEP_0193020282	Phatr3_J53964	59.92	0
Thalassiosira-rotula-GSO102.pep.fa	CAMPEP_0193023896	Phatr3_J38642	58.51	0
Thalassiosira-rotula-GSO102.pep.fa	CAMPEP_0193023938	Phatr3_J43194	57.39	0
Thalassiosira-rotula-GSO102.pep.fa	CAMPEP_0193024356	Phatr3_J8987	49.76	0
Thalassiosira-weissflogii-CCMP1010.pep.fa	CAMPEP_0193030142	Phatr3_J37916	45.55	0
Thalassiosira-weissflogii-CCMP1010.pep.fa	CAMPEP_0193031900	Phatr3_J39402	44.75	0
Thalassiosira-weissflogii-CCMP1010.pep.fa	CAMPEP_0193036444	Phatr3_EG01961	34.47	0
Thalassiosira-weissflogii-CCMP1010.pep.fa	CAMPEP_0193036612	Phatr3_J54017	72.82	0
Thalassiosira-weissflogii-CCMP1010.pep.fa	CAMPEP_0193038228	Phatr3_J42677	66.99	0
Thalassiosira-weissflogii-CCMP1010.pep.fa	CAMPEP_0193038300	Phatr3_J45656	67.52	0
Thalassiosira-weissflogii-CCMP1010.pep.fa	CAMPEP_0193038580	Phatr3_EG00808	58.46	0
Thalassiosira-weissflogii-CCMP1010.pep.fa	CAMPEP_0193040886	Phatr3_J8987	47.68	0
Thalassiosira-weissflogii-CCMP1010.pep.fa	CAMPEP_0193041308	Phatr3_J53964	59.27	0
Thalassiosira-weissflogii-CCMP1010.pep.fa	CAMPEP_0193042730	Phatr3_J38642	55.82	0
Thalassiosira-weissflogii-CCMP1010.pep.fa	CAMPEP_0193044498	Phatr3_J18945	53.5	0
Thalassiosira-weissflogii-CCMP1010.pep.fa	CAMPEP_0193046362	Phatr3_J41351	59.18	0
Thalassiosira-weissflogii-CCMP1010.pep.fa	CAMPEP_0193047338	Phatr3_EG02207	67.72	0
Thalassiosira-weissflogii-CCMP1010.pep.fa	CAMPEP_0193047500	Phatr3_J16142	65.67	0
Thalassiosira-weissflogii-CCMP1010.pep.fa	CAMPEP_0193052482	Phatr3_J49533	72.87	0
Thalassiosira-weissflogii-CCMP1010.pep.fa	CAMPEP_0193052786	Phatr3_J49726	60.26	0
Thalassiosira-weissflogii-CCMP1010.pep.fa	CAMPEP_0193054000	Phatr3_J38642	57.46	0
Thalassiosira-weissflogii-CCMP1010.pep.fa	CAMPEP_0193054170	Phatr3_J10409	39.7	0
Thalassiosira-weissflogii-CCMP1010.pep.fa	CAMPEP_0193055048	Phatr3_J44888	63.77	0
Thalassiosira-weissflogii-CCMP1010.pep.fa	CAMPEP_0193055100	Phatr3_EG02328	71.17	0
Thalassiosira-weissflogii-CCMP1336.pep.fa	CAMPEP_0193058120	Phatr3_J38642	54.98	0
Thalassiosira-weissflogii-CCMP1336.pep.fa	CAMPEP_0193058570	Phatr3_J44888	63.77	0
Thalassiosira-weissflogii-CCMP1336.pep.fa	CAMPEP_0193060226	Phatr3_J39402	45.07	0
Thalassiosira-weissflogii-CCMP1336.pep.fa	CAMPEP_0193062714	Phatr3_EG02207	67.6	0
Thalassiosira-weissflogii-CCMP1336.pep.fa	CAMPEP_0193064536	Phatr3_J37916	45.55	0
Thalassiosira-weissflogii-CCMP1336.pep.fa	CAMPEP_0193064710	Phatr3_J54017	72.82	0
Thalassiosira-weissflogii-CCMP1336.pep.fa	CAMPEP_0193065896	Phatr3_J16142	65.67	0
Thalassiosira-weissflogii-CCMP1336.pep.fa	CAMPEP_0193066072	Phatr3_J42677	66.99	0
Thalassiosira-weissflogii-CCMP1336.pep.fa	CAMPEP_0193071642	Phatr3_EG02328	71.17	0
Thalassiosira-weissflogii-CCMP1336.pep.fa	CAMPEP_0193071836	Phatr3_J18945	53.68	0
[truncated: 14,551 more rows]

## Sheet: Mitochondria RbH
File name	Gene ID	Phaeodactylum gene name	% ident	evalue
Amphiprora-sp.pep.fa	CAMPEP_0186492518	Phatr3_J23497	61.03	0
Amphiprora-sp.pep.fa	CAMPEP_0186495380	Phatr3_J23497	61.03	0
Amphiprora-sp.pep.fa	CAMPEP_0186504182	Phatr3_J11843	65.42	0
Amphiprora-sp.pep.fa	CAMPEP_0186512876	Phatr3_J43105	72.98	0
Amphora-coffeaeformis-CCMP127.pep.fa	CAMPEP_0186520456	Phatr3_J48886	47.18	0
Amphora-coffeaeformis-CCMP127.pep.fa	CAMPEP_0186529472	Phatr3_J54017	72.86	0
Amphora-coffeaeformis-CCMP127.pep.fa	CAMPEP_0186529714	Phatr3_J23497	59.49	0
APTP.pep.clean	APTP2004980_Ishige_okamurai	Phatr3_J54285	41.29	0
Asterionellopsis-glacialis-CCMP134.pep.fa	CAMPEP_0199872160	Phatr3_J1473	65.91	0
Asterionellopsis-glacialis-CCMP134.pep.fa	CAMPEP_0199885146	Phatr3_J43105	75.37	0
ASZK.pep.clean	ASZK2022748_Punctaria_latifolia	Phatr3_EG02246	66.25	0
Aurantiochytrium-limacinum-ATCCMYA1381.pep.fa	CAMPEP_0186632102	Phatr3_J38642	51.05	0
Aurantiochytrium-limacinum-ATCCMYA1381.pep.fa	CAMPEP_0186642602	Phatr3_J11674	45.7	0
Aureococcus-anophagefferens-CCMP1850.pep.fa	CAMPEP_0186655386	Phatr3_J12095	55.13	0
Aureococcus-anophagefferens-CCMP1850.pep.fa	CAMPEP_0186693048	Phatr3_EG02512	39.51	0
BAXOSW.orf	Synedra_RCC2510_BAXOSW_14400_1	Phatr3_J43105	75.51	0
BAXOSW.orf	Synedra_RCC2510_BAXOSW_56030_1	Phatr3_J18197	55.17	0
BAXOSW.orf	Synedra_RCC2510_BAXOSW_56730_1	Phatr3_J23497	53.43	0
CAAOSW.orf	Shionodiscus_bioculatus_CAAOSW_16053_1	Phatr3_J18473	62.52	0
CAAOSW.orf	Shionodiscus_bioculatus_CAAOSW_4062_1	Phatr3_J18693	65.54	0
CAAOSW.orf	Shionodiscus_bioculatus_CAAOSW_40720_1	Phatr3_J18826	62.07	0
CAAOSW.orf	Shionodiscus_bioculatus_CAAOSW_7068_1	Phatr3_J41857	71.63	0
CABOSW.orf	Guinardia_deliculata_CABOSW_1030_1	Phatr3_J43772	44.08	0
CABOSW.orf	Guinardia_deliculata_CABOSW_28559_1	Phatr3_J22332	59.23	0
CACOSW.orf	Pleurosigma_RCC3090_CACOSW_123785_1	Phatr3_J43772	63.33	0
CADOSW.orf	Navicula_RCC3092_CADOSW_29614_1	Phatr3_J49533	76	0
CADOSW.orf	Navicula_RCC3092_CADOSW_36460_1	Phatr3_J43105	72.49	0
CADOSW.orf	Navicula_RCC3092_CADOSW_40497_1	Phatr3_J41351	63.04	0
CADOSW.orf	Navicula_RCC3092_CADOSW_47038_1	Phatr3_J38642	68.58	0
CAFOSW.orf	Haslea_RCC2677_CAFOSW_3679_1	Phatr3_J43105	66.98	0
CAFOSW.orf	Haslea_RCC2677_CAFOSW_41236_1	Phatr3_J43105	69.53	0
CAFOSW.orf	Haslea_RCC2677_CAFOSW_60913_1	Phatr3_J50072	67.65	0
CAFOSW.orf	Haslea_RCC2677_CAFOSW_75317_1	Phatr3_J44222	64.77	0
CAFOSW.orf	Haslea_RCC2677_CAFOSW_75363_1	Phatr3_J54017	74.29	0
CAFOSW.orf	Haslea_RCC2677_CAFOSW_76359_1	Phatr3_J23497	55.15	0
CAGOSW.orf	Minidiscus_RCC1721_CAGOSW_1583_1	Phatr3_EG01961	34.86	0
CAGOSW.orf	Minidiscus_RCC1721_CAGOSW_3336_1	Phatr3_J23497	48.7	0
CAGOSW.orf	Minidiscus_RCC1721_CAGOSW_5993_1	Phatr3_J54805	43.01	0
CAGOSW.orf	Minidiscus_RCC1721_CAGOSW_8694_1	Phatr3_J228	53.08	0
CAGOSW.orf	Minidiscus_RCC1721_CAGOSW_87373_1	Phatr3_J38642	55.74	0
CCMP2097_all	CCMP2097_465452	Phatr3_J38642	46.99	0
CCMP2097_all	CCMP2097_483380	Phatr3_J41857	50.97	0
CCMP2097_all	CCMP2097_589925	Phatr3_J49533	58.02	0
Chaetoceros-affinis-CCMP159.pep.fa	CAMPEP_0187012546	Phatr3_J49936	60.97	0
Chaetoceros-affinis-CCMP159.pep.fa	CAMPEP_0187019038	Phatr3_J18826	65.89	0
Chaetoceros-affinis-CCMP159.pep.fa	CAMPEP_0187029116	Phatr3_J22803	60.22	0
Chaetoceros-affinis-CCMP159.pep.fa	CAMPEP_0187037102	Phatr3_J18826	62.82	0
Chaetoceros-curvisetus.pep.fa	CAMPEP_0187041492	Phatr3_J30365	72.11	0
Chaetoceros-debilis-MM31A_1.pep.fa	CAMPEP_0200870840	Phatr3_J41351	54.9	0
Chaetoceros-debilis-MM31A_1.pep.fa	CAMPEP_0200874608	Phatr3_J43105	69.9	0
Chaetoceros-debilis-MM31A_1.pep.fa	CAMPEP_0200882376	Phatr3_J38642	61.09	0
Chaetoceros-debilis-MM31A_1.pep.fa	CAMPEP_0200889862	Phatr3_J49533	73.68	0
Chaetoceros-neogracile-CCMP1317.pep.fa	CAMPEP_0200987546	Phatr3_J23497	47.77	0
Chaetoceros-neogracile-CCMP1317.pep.fa	CAMPEP_0200996196	Phatr3_J38642	62.77	0
Chattonella-subsalsa-CCMP2191.pep.fa	CAMPEP_0187171800	Phatr3_J23497	34.59	0
Chrysochromulina	Chrysochromulina_genomicKOO24903.1_ER_signal	Phatr3_J49533	55.62	0
Chrysochromulina-polylepis-CCMP1757.pep.fa	CAMPEP_0193799156	Phatr3_J228	48.08	0
Corethron-pennatum-L29A3.pep.fa	CAMPEP_0200309762	Phatr3_J22332	51.78	0
Corethron-pennatum-L29A3.pep.fa	CAMPEP_0200371426	Phatr3_J49726	52	0
Corethron-pennatum-L29A3.pep.fa	CAMPEP_0200373078	Phatr3_J18945	63.62	0
Corethron-pennatum-L29A3.pep.fa	CAMPEP_0200377204	Phatr3_J38642	58.95	0
Dinobryon-sp-UTEXLB2267.pep.fa	CAMPEP_0187264592	Phatr3_J41857	61.53	0
Dinobryon-sp-UTEXLB2267.pep.fa	CAMPEP_0187283084	Phatr3_J18826	41.66	0
Dinobryon-sp-UTEXLB2267.pep.fa	CAMPEP_0187297150	Phatr3_J23497	33.26	0
Ditylum-brightwellii-GSO103.pep.fa	CAMPEP_0187300306	Phatr3_J53964	68.97	0
Ditylum-brightwellii-GSO103.pep.fa	CAMPEP_0187302998	Phatr3_J50540	52.15	0
Ditylum-brightwellii-GSO103.pep.fa	CAMPEP_0187310170	Phatr3_J18197	56.48	0
Ditylum-brightwellii-GSO104.pep.fa	CAMPEP_0193939670	Phatr3_J50540	52.29	0
Ditylum-brightwellii-GSO104.pep.fa	CAMPEP_0193949412	Phatr3_J43105	63.99	0
Ditylum-brightwellii-GSO105.pep.fa	CAMPEP_0187340436	Phatr3_J16142	76.13	0
Ditylum-brightwellii-GSO105.pep.fa	CAMPEP_0187355750	Phatr3_J10151	48.49	0
Ectocarpus	Ectocarpus_genomicEsi0145_0068_Cytoplasmic_mitochondrion	Phatr3_J44474	53.05	0
Emiliania-huxleyi-CCMP370.pep.fa	CAMPEP_0187700324	Phatr3_J18826	33.09	0
Emiliania-huxleyi-PLYM219.pep.fa	CAMPEP_0187760638	Phatr3_J18826	38.57	0
Extubocellulus-spinifer-CCMP396.pep.fa	CAMPEP_0200431378	Phatr3_J53964	61.95	0
Extubocellulus-spinifer-CCMP396.pep.fa	CAMPEP_0200440848	Phatr3_J53964	64.03	0
Extubocellulus-spinifer-CCMP396.pep.fa	CAMPEP_0200474878	Phatr3_J23497	50.57	0
FIKG.pep.clean	FIKG2003389_Sargassum_henslowianum	Phatr3_J54285	45.95	0
Fistulifera	Fistulifera_genomicPen_fso_g10937	Phatr3_J21970	70.71	0
Fistulifera	Fistulifera_genomicPen_fso_g11683	Phatr3_J23497	60.34	0
Fistulifera	Fistulifera_genomicPen_fso_g13150	Phatr3_J51120	77.41	0
Fistulifera	Fistulifera_genomicPen_fso_g13196	Phatr3_EG02409	80.06	0
Fistulifera	Fistulifera_genomicPen_fso_g13298	Phatr3_J43649	47.48	0
Fistulifera	Fistulifera_genomicPen_fso_g13306	Phatr3_J11021	72.36	0
Fistulifera	Fistulifera_genomicPen_fso_g13407	Phatr3_J26921	82.8	0
Fistulifera	Fistulifera_genomicPen_fso_g13475	Phatr3_J20310	73.94	0
Fistulifera	Fistulifera_genomicPen_fso_g13523	Phatr3_J42255	63.14	0
Fistulifera	Fistulifera_genomicPen_fso_g13539	Phatr3_J33493	80.83	0
Fistulifera	Fistulifera_genomicPen_fso_g13653	Phatr3_J8982	66.8	0
Fistulifera	Fistulifera_genomicPen_fso_g13658	Phatr3_J8765	71.88	0
Fistulifera	Fistulifera_genomicPen_fso_g13666	Phatr3_J17671	68.38	0
Fistulifera	Fistulifera_genomicPen_fso_g13745	Phatr3_J29309	61.49	0
Fistulifera	Fistulifera_genomicPen_fso_g13836	Phatr3_J48423	69.47	0
Fistulifera	Fistulifera_genomicPen_fso_g13869	Phatr3_J19329	69.57	0
Fistulifera	Fistulifera_genomicPen_fso_g13874	Phatr3_J11217	66.19	0
Fistulifera	Fistulifera_genomicPen_fso_g13878	Phatr3_J48190	63.14	0
Fistulifera	Fistulifera_genomicPen_fso_g13960	Phatr3_J34119	81.75	0
Fistulifera	Fistulifera_genomicPen_fso_g13999	Phatr3_J49771	35.75	0
Fistulifera	Fistulifera_genomicPen_fso_g14042	Phatr3_J9890	78.74	0
Fistulifera	Fistulifera_genomicPen_fso_g14107	Phatr3_J41016	76.09	0
Fistulifera	Fistulifera_genomicPen_fso_g14210	Phatr3_J48423	70.36	0
Fistulifera	Fistulifera_genomicPen_fso_g14281	Phatr3_J30807	59.89	0
Fistulifera	Fistulifera_genomicPen_fso_g14288	Phatr3_J24820	86.26	0
Fistulifera	Fistulifera_genomicPen_fso_g14346	Phatr3_J26780	68.3	0
Fistulifera	Fistulifera_genomicPen_fso_g14376	Phatr3_J19708	82.97	0
Fistulifera	Fistulifera_genomicPen_fso_g14386	Phatr3_J7629	55.79	0
Fistulifera	Fistulifera_genomicPen_fso_g14420	Phatr3_EG01164	60.47	0
Fistulifera	Fistulifera_genomicPen_fso_g14473	Phatr3_J47129	57.69	0
Fistulifera	Fistulifera_genomicPen_fso_g14592	Phatr3_J43697	71.43	0
Fistulifera	Fistulifera_genomicPen_fso_g14609	Phatr3_J15689	56.09	0
Fistulifera	Fistulifera_genomicPen_fso_g14655	Phatr3_J45656	64.23	0
Fistulifera	Fistulifera_genomicPen_fso_g14709	Phatr3_J23083	82.04	0
Fistulifera	Fistulifera_genomicPen_fso_g14858	Phatr3_J41351	63.66	0
Fistulifera	Fistulifera_genomicPen_fso_g14918	Phatr3_J45017	73.96	0
Fistulifera	Fistulifera_genomicPen_fso_g15098	Phatr3_J54082	76.87	0
Fistulifera	Fistulifera_genomicPen_fso_g15206	Phatr3_EG00261	56.85	0
Fistulifera	Fistulifera_genomicPen_fso_g15226	Phatr3_J15863	62.92	0
Fistulifera	Fistulifera_genomicPen_fso_g15246	Phatr3_J31906	78.38	0
Fistulifera	Fistulifera_genomicPen_fso_g15277	Phatr3_J18793	76.12	0
Fistulifera	Fistulifera_genomicPen_fso_g16356	Phatr3_J24820	86.63	0
Fistulifera	Fistulifera_genomicPen_fso_g17508	Phatr3_J48456	58.42	0
Fistulifera	Fistulifera_genomicPen_fso_g17624	Phatr3_J27821	65.72	0
Fistulifera	Fistulifera_genomicPen_fso_g17666	Phatr3_J35958	70.07	0
Fistulifera	Fistulifera_genomicPen_fso_g18832	Phatr3_J44474	71.24	0
Fistulifera	Fistulifera_genomicPen_fso_g19786	Phatr3_J22803	63.88	0
Fistulifera	Fistulifera_genomicPen_fso_g20103	Phatr3_J44474	70.4	0
Fistulifera	Fistulifera_genomicPen_fso_g20211	Phatr3_J22019	71.08	0
Fistulifera	Fistulifera_genomicPen_fso_g2376	Phatr3_J38642	67.3	0
Fistulifera	Fistulifera_genomicPen_fso_g2388	Phatr3_J49726	64.24	0
Fistulifera	Fistulifera_genomicPen_fso_g2600	Phatr3_J23497	60.64	0
Fistulifera	Fistulifera_genomicPen_fso_g2929	Phatr3_J38642	67.19	0
Fistulifera	Fistulifera_genomicPen_fso_g3160	Phatr3_J44316	48.92	0
Fistulifera	Fistulifera_genomicPen_fso_g3161	Phatr3_J54222	74.38	0
Fistulifera	Fistulifera_genomicPen_fso_g3177	Phatr3_J33839	84.04	0
Fistulifera	Fistulifera_genomicPen_fso_g3327	Phatr3_J8982	66.8	0
Fistulifera	Fistulifera_genomicPen_fso_g3340	Phatr3_J17671	67.44	0
Fistulifera	Fistulifera_genomicPen_fso_g3394	Phatr3_J52110	64.07	0
Fistulifera	Fistulifera_genomicPen_fso_g4889	Phatr3_J23292	61.99	0
Fistulifera	Fistulifera_genomicPen_fso_g6853	Phatr3_J22803	64.29	0
Fistulifera	Fistulifera_genomicPen_fso_g8691	Phatr3_J25572	71.71	0
Fistulifera	Fistulifera_genomicPen_fso_g9148	Phatr3_J46837	54.83	0
Fistulifera	Fistulifera_genomicPen_fso_g9345	Phatr3_J13537	68.48	0
Fistulifera	Fistulifera_genomicPen_fso_g9347	Phatr3_J45064	54.21	0
Fistulifera	Fistulifera_genomicPen_fso_g9917	Phatr3_J8717	68.72	0
Fragilariopsis-kerguelensis-L26_C5.pep.fa	CAMPEP_0188068754	Phatr3_J11866	42.32	0
Fragilariopsis-kerguelensis-L26_C5.pep.fa	CAMPEP_0188070860	Phatr3_J22325	58.83	0
Fragilariopsis-kerguelensis-L26_C5.pep.fa	CAMPEP_0188083526	Phatr3_J11866	42.32	0
Fragilariopsis-kerguelensis-L26_C5.pep.fa	CAMPEP_0188099194	Phatr3_J18693	56.31	0
Fragilariopsis-kerguelensis-L26_C5.pep.fa	CAMPEP_0188103628	Phatr3_J23497	50.54	0
Fragilariopsis-kerguelensis-L26_C5.pep.fa	CAMPEP_0188157130	Phatr3_J18826	56.45	0
Fragilariopsis-kerguelensis-L2_C3.pep.fa	CAMPEP_0199350836	Phatr3_J9180	54.39	0
Fragilariopsis-kerguelensis-L2_C3.pep.fa	CAMPEP_0199364334	Phatr3_J23497	50.54	0
Fragilariopsis-kerguelensis-L2_C3.pep.fa	CAMPEP_0199383174	Phatr3_J11866	40.66	0
Fragilariopsis-kerguelensis-L2_C3.pep.fa	CAMPEP_0199399210	Phatr3_J11866	42.43	0
Gephyrocapsa-oceanica-RCC1303.pep.fa	CAMPEP_0188185314	Phatr3_J12452	52.66	0
Goniomonas-pacifica-CCMP1869.pep.fa	CAMPEP_0188462864	Phatr3_J38642	51.74	0
HAFP.cleaned	Spumella_vulgarisHAFP01053179.1_2	Phatr3_J38642	51.59	0
HAFP.cleaned	Spumella_vulgarisHAFP01053181.1_2	Phatr3_J38642	51.59	0
HAGC.cleaned	Dinobryon_sp_LO226KSHAGC01031279.1_2	Phatr3_J41857	61.04	0
Hemimastix_transcriptome-assembly_July2016	gnl_Hemi2_3016_TR1061_c0_g1_i1_ORGANISM=_"Hemimastigophora_kukwesjijk"	Phatr3_J228	41.25	0
Hemimastix_transcriptome-assembly_July2016	gnl_Hemi2_5537_TR1900_c0_g1_i1_ORGANISM=_"Hemimastigophora_kukwesjijk"	Phatr3_J54805	34.46	0
Heterosigma-akashiwo-CCMP2393.pep.fa	CAMPEP_0188551444	Phatr3_J38642	53.77	0
Heterosigma-akashiwo-NB.pep.fa	CAMPEP_0200222772	Phatr3_J12452	57.02	0
Heterosigma-akashiwo-NB.pep.fa	CAMPEP_0200274644	Phatr3_J41857	51.87	0
Isochrysis-galbana-CCMP1323.pep.fa	CAMPEP_0193629092	Phatr3_J20872	33.68	0
Isochrysis-sp-CCMP1244.pep.fa	CAMPEP_0188770428	Phatr3_J41857	54.28	0
JCXF.pep.clean	JCXF2074936_Scytosihon_lomentaria	Phatr3_J41857	54.24	0
JGGD.pep.clean	JGGD2014277_Sargassum_muticum	Phatr3_J54285	45.68	0
MMETSP0009.pep.fa	CAMPEP_0194033462	Phatr3_J53964	65.05	0
MMETSP0009.pep.fa	CAMPEP_0194067258	Phatr3_J49533	66.43	0
MMETSP0013.pep.fa	CAMPEP_0113407712	Phatr3_J44888	62.16	0
MMETSP0013.pep.fa	CAMPEP_0113408370	Phatr3_J18693	55.12	0
MMETSP0013.pep.fa	CAMPEP_0113425314	Phatr3_J18693	55.19	0
MMETSP0014.pep.fa	CAMPEP_0113443236	Phatr3_J9180	42.72	0
MMETSP0014.pep.fa	CAMPEP_0113446694	Phatr3_J43105	63.9	0
MMETSP0014.pep.fa	CAMPEP_0113451218	Phatr3_J23497	57.26	0
MMETSP0014.pep.fa	CAMPEP_0113452018	Phatr3_J54017	74.55	0
MMETSP0014.pep.fa	CAMPEP_0113454820	Phatr3_J50189	62.16	0
MMETSP0014.pep.fa	CAMPEP_0113458468	Phatr3_J44888	70.82	0
MMETSP0014.pep.fa	CAMPEP_0113460780	Phatr3_J10151	57.23	0
MMETSP0014.pep.fa	CAMPEP_0113471950	Phatr3_J43105	63.68	0
MMETSP0014.pep.fa	CAMPEP_0113482356	Phatr3_J23497	57.24	0
MMETSP0014.pep.fa	CAMPEP_0113487268	Phatr3_J23497	57.06	0
MMETSP0014.pep.fa	CAMPEP_0113487836	Phatr3_J38642	66.79	0
MMETSP0014.pep.fa	CAMPEP_0113488104	Phatr3_J54017	73.92	0
MMETSP0014.pep.fa	CAMPEP_0113490346	Phatr3_J23497	57.11	0
MMETSP0014.pep.fa	CAMPEP_0113493916	Phatr3_J23497	57.29	0
MMETSP0014.pep.fa	CAMPEP_0113495174	Phatr3_J38642	66.02	0
MMETSP0014.pep.fa	CAMPEP_0113495304	Phatr3_J23497	57.24	0
MMETSP0014.pep.fa	CAMPEP_0113495718	Phatr3_J23497	57.36	0
MMETSP0014.pep.fa	CAMPEP_0113496348	Phatr3_J23497	57.31	0
MMETSP0014.pep.fa	CAMPEP_0113502228	Phatr3_J23497	57.31	0
MMETSP0014.pep.fa	CAMPEP_0113502646	Phatr3_J54017	72.65	0
MMETSP0015.pep.fa	CAMPEP_0113533208	Phatr3_J44888	69.77	0
MMETSP0015.pep.fa	CAMPEP_0113537144	Phatr3_J23497	52.02	0
MMETSP0015.pep.fa	CAMPEP_0113566456	Phatr3_J23497	51.62	0
MMETSP0015.pep.fa	CAMPEP_0113584082	Phatr3_J23497	52.07	0
MMETSP0015.pep.fa	CAMPEP_0113598646	Phatr3_J23497	52.07	0
MMETSP0038.pep.fa	CAMPEP_0113717508	Phatr3_J20872	36.6	0
MMETSP0046.pep.fa	CAMPEP_0113779888	Phatr3_J38642	47.43	0
MMETSP0047.pep.fa	CAMPEP_0206231176	Phatr3_J44474	38.15	0
MMETSP0115.pep.fa	CAMPEP_0203806790	Phatr3_EG00272	66.51	0
MMETSP0160.pep.fa	CAMPEP_0183302682	Phatr3_J18945	65.29	0
MMETSP0160.pep.fa	CAMPEP_0183320110	Phatr3_J43772	50.55	0
MMETSP0164.pep.fa	CAMPEP_0183380974	Phatr3_J49533	56.53	0
MMETSP0200.pep.fa	CAMPEP_0176476634	Phatr3_J49533	73.24	0
MMETSP0200.pep.fa	CAMPEP_0176489610	Phatr3_J23497	48.56	0
MMETSP0200.pep.fa	CAMPEP_0176490146	Phatr3_J43105	67.55	0
MMETSP0200.pep.fa	CAMPEP_0176493416	Phatr3_J228	46.67	0
MMETSP0287.pep.fa	CAMPEP_0115841326	Phatr3_J49533	52.38	0
MMETSP0287.pep.fa	CAMPEP_0115850266	Phatr3_EG02323	46.9	0
MMETSP0287.pep.fa	CAMPEP_0115859802	Phatr3_J20872	31.66	0
MMETSP0287.pep.fa	CAMPEP_0115872668	Phatr3_J49533	55.48	0
MMETSP0287.pep.fa	CAMPEP_0115882554	Phatr3_J49533	53.73	0
MMETSP0287.pep.fa	CAMPEP_0115890456	Phatr3_J49533	60.08	0
MMETSP0319.pep.fa	CAMPEP_0115894782	Phatr3_J43772	42.91	0
MMETSP0319.pep.fa	CAMPEP_0115899252	Phatr3_J44888	62.16	0
MMETSP0319.pep.fa	CAMPEP_0115924350	Phatr3_J39274	58.82	0
MMETSP0319.pep.fa	CAMPEP_0115942464	Phatr3_J44888	62.35	0
MMETSP0320.pep.fa	CAMPEP_0115948324	Phatr3_J9372	72.24	0
MMETSP0320.pep.fa	CAMPEP_0115979410	Phatr3_J44888	63.08	0
MMETSP0320.pep.fa	CAMPEP_0115994954	Phatr3_J44888	59.63	0
MMETSP0321.pep.fa	CAMPEP_0116045612	Phatr3_J23497	45.57	0
MMETSP0322.pep.fa	CAMPEP_0116055394	Phatr3_EG02328	69.94	0
MMETSP0322.pep.fa	CAMPEP_0116063610	Phatr3_J11866	50.17	0
MMETSP0322.pep.fa	CAMPEP_0116072292	Phatr3_J50540	41.56	0
MMETSP0322.pep.fa	CAMPEP_0116074680	Phatr3_J18693	54.03	0
MMETSP0327.pep.fa	CAMPEP_0116077352	Phatr3_J38642	65.16	0
MMETSP0327.pep.fa	CAMPEP_0116081292	Phatr3_J11843	70.78	0
MMETSP0327.pep.fa	CAMPEP_0116082110	Phatr3_J18693	63.75	0
MMETSP0327.pep.fa	CAMPEP_0116083798	Phatr3_J43105	64.27	0
MMETSP0327.pep.fa	CAMPEP_0116084512	Phatr3_EG00808	60.86	0
MMETSP0327.pep.fa	CAMPEP_0116086214	Phatr3_J49533	70.89	0
MMETSP0327.pep.fa	CAMPEP_0116094094	Phatr3_J23497	54.09	0
MMETSP0327.pep.fa	CAMPEP_0116097818	Phatr3_J24610	70.57	0
MMETSP0327.pep.fa	CAMPEP_0116104364	Phatr3_J23497	54.09	0
MMETSP0327.pep.fa	CAMPEP_0116107910	Phatr3_EG00808	59.88	0
MMETSP0327.pep.fa	CAMPEP_0116111784	Phatr3_J20026	64.26	0
MMETSP0329.pep.fa	CAMPEP_0116116922	Phatr3_J83	54.39	0
MMETSP0329.pep.fa	CAMPEP_0116129040	Phatr3_J30365	67.66	0
MMETSP0329.pep.fa	CAMPEP_0116131874	Phatr3_J54017	73.32	0
MMETSP0397.pep.fa	CAMPEP_0116551120	Phatr3_J52412	84.37	0
MMETSP0397.pep.fa	CAMPEP_0116566124	Phatr3_EG02323	82.89	0
MMETSP0418.pep.fa	CAMPEP_0116825462	Phatr3_J18826	75.24	0
MMETSP0418.pep.fa	CAMPEP_0116826840	Phatr3_J18693	66.67	0
MMETSP0418.pep.fa	CAMPEP_0116843468	Phatr3_J16421	59.41	0
MMETSP0484.pep.fa	CAMPEP_0177699014	Phatr3_J41857	52.19	0
MMETSP0580.pep.fa	CAMPEP_0184868932	Phatr3_J22332	61.56	0
MMETSP0593.pep.fa	CAMPEP_0201723364	Phatr3_J43772	42.73	0
MMETSP0593.pep.fa	CAMPEP_0201733126	Phatr3_EG02323	81.38	0
MMETSP0713.pep.fa	CAMPEP_0184878148	Phatr3_J43105	73.92	0
MMETSP0713.pep.fa	CAMPEP_0184882716	Phatr3_J30365	75.99	0
MMETSP0785.pep.fa	CAMPEP_0118644372	Phatr3_J23497	32.08	0
MMETSP0785.pep.fa	CAMPEP_0118650986	Phatr3_J38642	52.6	0
MMETSP0785.pep.fa	CAMPEP_0118664030	Phatr3_J38642	53.57	0
MMETSP0786.pep.fa	CAMPEP_0178911944	Phatr3_J10151	40.64	0
MMETSP0786.pep.fa	CAMPEP_0178914400	Phatr3_J49533	70.07	0
MMETSP0786.pep.fa	CAMPEP_0178926332	Phatr3_J49533	70.26	0
MMETSP0789.pep.fa	CAMPEP_0178955764	Phatr3_J49936	63.04	0
MMETSP0789.pep.fa	CAMPEP_0178956428	Phatr3_J38642	57.72	0
MMETSP0789.pep.fa	CAMPEP_0178963598	Phatr3_J30365	68.92	0
MMETSP0789.pep.fa	CAMPEP_0178977942	Phatr3_J49936	63.04	0
MMETSP0794.pep.fa	CAMPEP_0195522502	Phatr3_EG02328	69.11	0
MMETSP0794.pep.fa	CAMPEP_0195543192	Phatr3_J18197	55.42	0
MMETSP0799.pep.fa	CAMPEP_0179421420	Phatr3_J22803	46.16	0
MMETSP0800.pep.fa.full	CAMPEP_0118676144	Phatr3_J44888	69.76	0
MMETSP0800.pep.fa.full	CAMPEP_0118676430	Phatr3_J10151	53.01	0
MMETSP0800.pep.fa.full	CAMPEP_0118677750	Phatr3_J24610	67.35	0
MMETSP0800.pep.fa.full	CAMPEP_0118687120	Phatr3_J30365	71.95	0
MMETSP0800.pep.fa.full	CAMPEP_0118693926	Phatr3_J54017	72.75	0
MMETSP0800.pep.fa.full	CAMPEP_0118702482	Phatr3_EG02207	75.59	0
MMETSP0800.pep.fa.full	CAMPEP_0118714526	Phatr3_J18197	60.67	0
MMETSP0800.pep.fa.full	CAMPEP_0118724586	Phatr3_J18197	62.76	0
MMETSP1039.pep.fa	CAMPEP_0180848122	Phatr3_EG01961	35.39	0
MMETSP1039.pep.fa	CAMPEP_0180861562	Phatr3_EG02328	72.23	0
MMETSP1040.pep.fa	CAMPEP_0180881770	Phatr3_EG02328	71.89	0
MMETSP1040.pep.fa	CAMPEP_0180889798	Phatr3_J10409	37.42	0
MMETSP1041.pep.fa	CAMPEP_0172044534	Phatr3_J41857	53.37	0
MMETSP1057.pep.fa	CAMPEP_0172270212	Phatr3_J23497	45.68	0
MMETSP1057.pep.fa	CAMPEP_0172271096	Phatr3_EG01961	35.59	0
MMETSP1057.pep.fa	CAMPEP_0172274304	Phatr3_J38642	58.48	0
MMETSP1058.pep.fa	CAMPEP_0172306362	Phatr3_J38642	58.55	0
MMETSP1058.pep.fa	CAMPEP_0172310094	Phatr3_J41857	71.3	0
MMETSP1058.pep.fa	CAMPEP_0172315694	Phatr3_J23497	49.75	0
MMETSP1058.pep.fa	CAMPEP_0172331380	Phatr3_J44888	57.8	0
MMETSP1059.pep.fa.full	CAMPEP_0172338232	Phatr3_J38642	58.22	0
MMETSP1059.pep.fa.full	CAMPEP_0172339858	Phatr3_J11674	57.36	0
MMETSP1060.pep.fa	CAMPEP_0172368314	Phatr3_J38642	65.46	0
MMETSP1060.pep.fa	CAMPEP_0172379018	Phatr3_J23497	52.36	0
MMETSP1061.pep.fa	CAMPEP_0172388744	Phatr3_J228	58.82	0
MMETSP1061.pep.fa	CAMPEP_0172391232	Phatr3_J23497	52.45	0
MMETSP1061.pep.fa	CAMPEP_0172400840	Phatr3_J11866	48.31	0
MMETSP1062.pep.fa	CAMPEP_0180935260	Phatr3_J38642	62.18	0
MMETSP1062.pep.fa	CAMPEP_0180950574	Phatr3_J38642	63.24	0
MMETSP1062.pep.fa	CAMPEP_0180954584	Phatr3_J9180	51.78	0
MMETSP1062.pep.fa	CAMPEP_0180959462	Phatr3_J50540	50.97	0
MMETSP1063.pep.fa	CAMPEP_0180966606	Phatr3_J22803	56.75	0
MMETSP1063.pep.fa	CAMPEP_0180972824	Phatr3_EG02585	52.55	0
MMETSP1063.pep.fa	CAMPEP_0180990910	Phatr3_J8821	45.44	0
MMETSP1063.pep.fa	CAMPEP_0181007138	Phatr3_J18826	63.6	0
MMETSP1063.pep.fa	CAMPEP_0181008904	Phatr3_J38642	63.24	0
MMETSP1065.pep.fa	CAMPEP_0172471200	Phatr3_J20026	49.89	0
MMETSP1066.pep.fa	CAMPEP_0172481142	Phatr3_J38642	65.09	0
MMETSP1066.pep.fa	CAMPEP_0172483250	Phatr3_EG02289	40.47	0
MMETSP1066.pep.fa	CAMPEP_0172523562	Phatr3_J9180	52.78	0
MMETSP1067.pep.fa.full	CAMPEP_0172538738	Phatr3_J16142	71.94	0
MMETSP1067.pep.fa.full	CAMPEP_0172547026	Phatr3_J49533	71.51	0
MMETSP1070.pep.fa	CAMPEP_0181023858	Phatr3_EG00808	59.76	0
MMETSP1070.pep.fa	CAMPEP_0181030366	Phatr3_J9180	49.54	0
MMETSP1070.pep.fa	CAMPEP_0181033680	Phatr3_EG02289	37.39	0
MMETSP1070.pep.fa	CAMPEP_0181035896	Phatr3_J23497	49	0
MMETSP1070.pep.fa	CAMPEP_0181046528	Phatr3_J23497	49.31	0
MMETSP1070.pep.fa	CAMPEP_0181050626	Phatr3_J49533	73.68	0
MMETSP1070.pep.fa	CAMPEP_0181068636	Phatr3_J50189	68.41	0
MMETSP1070.pep.fa	CAMPEP_0181072844	Phatr3_J43105	69.17	0
MMETSP1070.pep.fa	CAMPEP_0181074002	Phatr3_J23497	49.41	0
MMETSP1071.pep.fa	CAMPEP_0181077024	Phatr3_J38642	58.85	0
MMETSP1071.pep.fa	CAMPEP_0181091236	Phatr3_J24610	66.17	0
MMETSP1071.pep.fa	CAMPEP_0181103084	Phatr3_J49726	55.75	0
MMETSP1071.pep.fa	CAMPEP_0181104152	Phatr3_J18197	53.14	0
MMETSP1071.pep.fa	CAMPEP_0181124546	Phatr3_J24610	66.17	0
MMETSP1094.pep.fa	CAMPEP_0174759896	Phatr3_J20872	34.67	0
MMETSP1096.pep.fa.full	CAMPEP_0181196586	Phatr3_J49533	64.74	0
MMETSP1098.pep.fa	CAMPEP_0184981222	Phatr3_J38642	50.7	0
MMETSP1104.pep.fa	CAMPEP_0196793908	Phatr3_J18826	49.15	0
MMETSP1105.pep.fa	CAMPEP_0173139378	Phatr3_J11674	46.55	0
MMETSP1105.pep.fa	CAMPEP_0173167154	Phatr3_J11674	47.38	0
MMETSP1160.pep.fa	CAMPEP_0197367022	Phatr3_J44474	38.21	0
MMETSP1160.pep.fa	CAMPEP_0197368780	Phatr3_J23497	32.92	0
MMETSP1160.pep.fa	CAMPEP_0197377962	Phatr3_EG02207	59.59	0
MMETSP1160.pep.fa	CAMPEP_0197378142	Phatr3_J54285	45.68	0
MMETSP1162.pep.fa	CAMPEP_0118830658	Phatr3_EG00272	50.85	0
MMETSP1163.pep.fa	CAMPEP_0118858052	Phatr3_J23497	34.19	0
MMETSP1163.pep.fa	CAMPEP_0118859358	Phatr3_J44756	44.2	0
MMETSP1163.pep.fa	CAMPEP_0118872394	Phatr3_J54285	44.33	0
MMETSP1164.pep.fa	CAMPEP_0185691094	Phatr3_J11674	45.31	0
MMETSP1166.pep.fa	CAMPEP_0118912106	Phatr3_J41659	65.41	0
MMETSP1171.pep.fa	CAMPEP_0185742212	Phatr3_J11843	73.24	0
MMETSP1175.pep.fa	CAMPEP_0197450958	Phatr3_EG02328	72.35	0
MMETSP1175.pep.fa	CAMPEP_0197465344	Phatr3_J23497	47.4	0
MMETSP1176.pep.fa	CAMPEP_0119004824	Phatr3_J45656	73.99	0
MMETSP1176.pep.fa	CAMPEP_0119005416	Phatr3_J23497	55.84	0
MMETSP1176.pep.fa	CAMPEP_0119011264	Phatr3_J41351	57.26	0
MMETSP1177.pep.fa	CAMPEP_0119054876	Phatr3_J12452	66.07	0
MMETSP1319.pep.fa	CAMPEP_0182459416	Phatr3_J23497	31.38	0
MMETSP1319.pep.fa	CAMPEP_0182467354	Phatr3_J49533	71.65	0
MMETSP1320.pep.fa	CAMPEP_0197544810	Phatr3_J23497	31.58	0
MMETSP1320.pep.fa	CAMPEP_0197572992	Phatr3_EG00808	52.19	0
MMETSP1320.pep.fa	CAMPEP_0197573762	Phatr3_J18197	52.37	0
MMETSP1322.pep.fa	CAMPEP_0185810250	Phatr3_J45119	57.74	0
MMETSP1328.pep.fa	CAMPEP_0119232926	Phatr3_EG02323	53.03	0
MMETSP1328.pep.fa	CAMPEP_0119234136	Phatr3_J49533	57.8	0
MMETSP1329.pep.fa	CAMPEP_0119259580	Phatr3_J18826	40.55	0
MMETSP1335.pep.fa	CAMPEP_0119432236	Phatr3_J49533	63.62	0
MMETSP1336.pep.fa	CAMPEP_0119453912	Phatr3_J23497	48.84	0
MMETSP1336.pep.fa	CAMPEP_0119459432	Phatr3_J43105	68.77	0
MMETSP1344.pep.fa	CAMPEP_0119482334	Phatr3_J18826	46.23	0
MMETSP1344.pep.fa	CAMPEP_0119482688	Phatr3_J53964	47.49	0
MMETSP1352.pep.fa	CAMPEP_0119545746	Phatr3_J11843	73.37	0
MMETSP1352.pep.fa	CAMPEP_0119561462	Phatr3_J22325	63.29	0
MMETSP1352.pep.fa	CAMPEP_0119570644	Phatr3_J23497	56.46	0
MMETSP1360.pep.fa	CAMPEP_0202474988	Phatr3_J14998	74.96	0
MMETSP1360.pep.fa	CAMPEP_0202478500	Phatr3_J18197	57.51	0
MMETSP1361.pep.fa	CAMPEP_0202492804	Phatr3_J38642	66.56	0
MMETSP1361.pep.fa	CAMPEP_0202503266	Phatr3_J43105	72.77	0
MMETSP1362.pep.fa	CAMPEP_0196814632	Phatr3_J18197	51.19	0
MMETSP1394.pep.fa	CAMPEP_0197136588	Phatr3_J11843	73.68	0
MMETSP1394.pep.fa	CAMPEP_0197150892	Phatr3_J10151	54.2	0
MMETSP1423.pep.fa	CAMPEP_0197180102	Phatr3_J3046	79.51	0
MMETSP1423.pep.fa	CAMPEP_0197183742	Phatr3_J10409	45.91	0
MMETSP1423.pep.fa	CAMPEP_0197196586	Phatr3_J23497	51.94	0
MMETSP1428.pep.fa	CAMPEP_0197206492	Phatr3_J38642	60.33	0
MMETSP1428.pep.fa	CAMPEP_0197214186	Phatr3_EG02328	72.33	0
MMETSP1429.pep.fa	CAMPEP_0197244898	Phatr3_J50540	51.66	0
MMETSP1432.pep.fa	CAMPEP_0197266282	Phatr3_J24610	74.17	0
MMETSP1433.pep.fa	CAMPEP_0205094670	Phatr3_J38642	51.81	0
MMETSP1437.pep.fa.full	CAMPEP_0197842014	Phatr3_J22325	61.23	0
MMETSP1442.pep.fa	CAMPEP_0198113914	Phatr3_J23497	55.16	0
MMETSP1442.pep.fa	CAMPEP_0198135758	Phatr3_J18197	61.46	0
MMETSP1443.pep.fa	CAMPEP_0198140486	Phatr3_J41351	58.66	0
MMETSP1443.pep.fa	CAMPEP_0198155468	Phatr3_J23497	58.6	0
MMETSP1443.pep.fa	CAMPEP_0198156264	Phatr3_J10409	41.21	0
MMETSP1444.pep.fa	CAMPEP_0198160500	Phatr3_J49533	56.9	0
MMETSP1447.pep.fa	CAMPEP_0198250488	Phatr3_J49533	74.8	0
MMETSP1447.pep.fa	CAMPEP_0198260590	Phatr3_J8987	47.57	0
MMETSP1447.pep.fa	CAMPEP_0198279068	Phatr3_J44888	66.24	0
MMETSP1449.pep.fa	CAMPEP_0198282180	Phatr3_J23497	53.53	0
MMETSP1449.pep.fa	CAMPEP_0198285422	Phatr3_J23497	50.65	0
MMETSP1449.pep.fa	CAMPEP_0198286870	Phatr3_J41857	75.36	0
MMETSP1449.pep.fa	CAMPEP_0198288674	Phatr3_J22803	51.22	0
MMETSP1449.pep.fa	CAMPEP_0198295678	Phatr3_J49533	74.19	0
MMETSP1452.pep.fa	CAMPEP_0198441668	Phatr3_J18197	50	0
Nitzschia-punctata-CCMP561.pep.fa	CAMPEP_0199315132	Phatr3_J9180	49.84	0
Nitzschia-punctata-CCMP561.pep.fa	CAMPEP_0199316616	Phatr3_J3046	77.95	0
Nitzschia-punctata-CCMP561.pep.fa	CAMPEP_0199319796	Phatr3_J43105	71.39	0
Nitzschia-punctata-CCMP561.pep.fa	CAMPEP_0199324726	Phatr3_draftJ1613	52.41	0
Nitzschia-punctata-CCMP561.pep.fa	CAMPEP_0199331486	Phatr3_J44888	72.14	0
Nitzschia-punctata-CCMP561.pep.fa	CAMPEP_0199335258	Phatr3_J23497	53.77	0
Noceanica	Nannochloropsis_oceanica_genomicNoc_GME10903	Phatr3_J17772	61.25	0
Noceanica	Nannochloropsis_oceanica_genomicNoc_GME6232	Phatr3_J49533	65.33	0
Noceanica	Nannochloropsis_oceanica_genomicNoc_GME9522	Phatr3_J20872	33.17	0
Ochromonas-sp-CCMP1393.pep.fa	CAMPEP_0190269174	Phatr3_J41857	58.89	0
Ochromonas-sp-CCMP1393.pep.fa	CAMPEP_0190291746	Phatr3_J38642	48	0
Pelagomonas-calceolata-CCMP1756.pep.fa	CAMPEP_0199681698	Phatr3_J49533	57.06	0
Pelagomonas-calceolata-CCMP1756.pep.fa	CAMPEP_0199682052	Phatr3_J54805	38.17	0
Pelagomonas-calceolata-CCMP1756.pep.fa	CAMPEP_0199682110	Phatr3_EG00808	55.84	0
Pelagomonas-calceolata-CCMP1756.pep.fa	CAMPEP_0199692982	Phatr3_J12095	54.03	0
Phat3_all	Phaeodactylum_genomicPhatr3_EG02328.p1	Phatr3_EG02328	100	0
Phat3_all	Phaeodactylum_genomicPhatr3_EG02514.p1	Phatr3_EG02514	100	0
Phat3_all	Phaeodactylum_genomicPhatr3_J23497.p1	Phatr3_J23497	100	0
Phat3_all	Phaeodactylum_genomicPhatr3_J33726.p1	Phatr3_J33726	100	0
Phat3_all	Phaeodactylum_genomicPhatr3_J35587.p1	Phatr3_J35587	100	0
Phat3_all	Phaeodactylum_genomicPhatr3_J35984.p1	Phatr3_J35984	100	0
Phat3_all	Phaeodactylum_genomicPhatr3_J36259.p1	Phatr3_J36259	100	0
Phat3_all	Phaeodactylum_genomicPhatr3_J36726.p1	Phatr3_J36726	100	0
Phat3_all	Phaeodactylum_genomicPhatr3_J37916.p1	Phatr3_J37916	100	0
Phat3_all	Phaeodactylum_genomicPhatr3_J43105.p1	Phatr3_J43105	100	0
Phat3_all	Phaeodactylum_genomicPhatr3_J43280.p1	Phatr3_J43280	100	0
Phat3_all	Phaeodactylum_genomicPhatr3_J44222.p1	Phatr3_J44222	100	0
Phat3_all	Phaeodactylum_genomicPhatr3_J45268.p1	Phatr3_J45268	100	0
Phat3_all	Phaeodactylum_genomicPhatr3_J45579.p1	Phatr3_J45579	100	0
Phat3_all	Phaeodactylum_genomicPhatr3_J45614.p1	Phatr3_J45614	100	0
Phat3_all	Phaeodactylum_genomicPhatr3_J45969.p1	Phatr3_J45969	100	0
Phat3_all	Phaeodactylum_genomicPhatr3_J50071.p1	Phatr3_J50071	100	0
Phat3_all	Phaeodactylum_genomicPhatr3_J50613.p1	Phatr3_J50613	100	0
Phat3_all	Phaeodactylum_genomicPhatr3_J54017.p1	Phatr3_J54017	100	0
Pleurochrysis-carterae-CCMP645.pep.fa	CAMPEP_0190788270	Phatr3_EG02207	42.31	0
Prymnesium-parvum-Texoma1.pep.fa	CAMPEP_0191227732	Phatr3_J41857	60.46	0
Prymnesium-parvum-Texoma1.pep.fa	CAMPEP_0191248270	Phatr3_J18826	36.2	0
Prymnesium-parvum-Texoma1.pep.fa	CAMPEP_0191255246	Phatr3_J20872	34.21	0
Psemu	Pseudonitzschia_genomicPsemu_237821_Cytoplasmic_signal	Phatr3_J11674	70.14	0
Psemu	Pseudonitzschia_genomicPsemu_238800_Cytoplasmic_mitochondrion	Phatr3_J18826	66.29	0
Pseudo_nitzschia-australis-10249_10_AB.pep.fa	CAMPEP_0199649950	Phatr3_J41857	75.42	0
Pseudo_nitzschia-australis-10249_10_AB.pep.fa	CAMPEP_0199663800	Phatr3_J16210	44.99	0
Pseudo_nitzschia-australis-10249_10_AB.pep.fa	CAMPEP_0199665860	Phatr3_J49726	60.45	0
Pseudo_nitzschia-australis-10249_10_AB.pep.fa	CAMPEP_0199669426	Phatr3_J41857	76.74	0
Pseudopedinella-elastica-CCMP716.pep.fa	CAMPEP_0191406366	Phatr3_J49533	59.1	0
Pseudopedinella-elastica-CCMP716.pep.fa	CAMPEP_0191410194	Phatr3_J49533	62.79	0
Pseudopedinella-elastica-CCMP716.pep.fa	CAMPEP_0191458956	Phatr3_J11843	55.92	0
QLMZ.pep.clean	QLMZ2004460_Colpomenia_sinuosa	Phatr3_J54285	43.44	0
Skeletonema-marinoi-SkelA.pep.fa	CAMPEP_0192242562	Phatr3_J49533	71.97	0
Skeletonema-menzelii-CCMP793.pep.fa	CAMPEP_0192284134	Phatr3_J18197	53.51	0
Spironema_transcriptome-assembly_July2016	gnl_Spiro4_10083_TR5352_c0_g1_i1_ORGANISM=_"Spironema_multiciliatum"	Phatr3_EG02611	46.26	0
Spironema_transcriptome-assembly_July2016	gnl_Spiro4_23463_TR11598_c0_g1_i1_ORGANISM=_"Spironema_multiciliatum"	Phatr3_EG00272	64.19	0
Spironema_transcriptome-assembly_July2016	gnl_Spiro4_26028_TR12967_c0_g1_i1_ORGANISM=_"Spironema_multiciliatum"	Phatr3_J228	39.93	0
Spironema_transcriptome-assembly_July2016	gnl_Spiro4_7777_TR4091_c0_g1_i1_ORGANISM=_"Spironema_multiciliatum"	Phatr3_J20872	37.09	0
Thalassionema-nitzschioides-L26_B.pep.fa	CAMPEP_0200189282	Phatr3_J37916	49.18	0
Thalassionema-nitzschioides-L26_B.pep.fa	CAMPEP_0200202794	Phatr3_J8987	55	0
Thalassionema-nitzschioides-L26_B.pep.fa	CAMPEP_0200205134	Phatr3_J18693	58.29	0
Thalassionema-nitzschioides-L26_B.pep.fa	CAMPEP_0200209324	Phatr3_J22803	50	0
Thalassionema-nitzschioides-L26_B.pep.fa	CAMPEP_0200210962	Phatr3_J5954	55.61	0
Thalassiosira-antarctica-CCMP982.pep.fa	CAMPEP_0200095240	Phatr3_EG01961	33.53	0
Thalassiosira-antarctica-CCMP982.pep.fa	CAMPEP_0200098938	Phatr3_J41351	55.52	0
Thalassiosira-antarctica-CCMP982.pep.fa	CAMPEP_0200113824	Phatr3_J16142	76	0
Thalassiosira-antarctica-CCMP982.pep.fa	CAMPEP_0200130374	Phatr3_J23497	48.42	0
Thalassiosira	Thalassiosira_pseudonana_genomicThaps3a_24970_Chloroplast_chloroplast	Phatr3_J49936	54.26	0
Thalassiosira	Thalassiosira_pseudonana_genomicThaps3a_257196_Cytoplasmic_mitochondrion	Phatr3_J22803	61.16	0
Thalassiosira	Thalassiosira_pseudonana_genomicThaps3a_266186_Cytoplasmic_mitochondrion	Phatr3_J22803	60.75	0
Thalassiosira	Thalassiosira_pseudonana_genomicThaps3a_38258_Cytoplasmic_mitochondrion	Phatr3_J38642	58.22	0
Thalassiosira-miniscula-CCMP1093.pep.fa	CAMPEP_0201088252	Phatr3_J38642	56.66	0
Thalassiosira-miniscula-CCMP1093.pep.fa	CAMPEP_0201089828	Phatr3_J22803	46.5	0
Thalassiosira-oceanica-CCMP1005.pep.fa	CAMPEP_0192900272	Phatr3_EG02328	71.64	0
Thalassiosira-oceanica-CCMP1005.pep.fa	CAMPEP_0192908046	Phatr3_J16142	62.92	0
Thalassiosira-oceanica-CCMP1005.pep.fa	CAMPEP_0192919578	Phatr3_J49533	70.72	0
Thalassiosira-oceanica-CCMP1005.pep.fa	CAMPEP_0192937038	Phatr3_J38642	57.76	0
Thalassiosira-rotula-CCMP3096.pep.fa	CAMPEP_0192955294	Phatr3_J38642	56.73	0
Thalassiosira-rotula-CCMP3096.pep.fa	CAMPEP_0192975822	Phatr3_J9372	66.22	0
Thalassiosira-rotula-GSO102.pep.fa	CAMPEP_0192988786	Phatr3_J9372	66.49	0
Thalassiosira-rotula-GSO102.pep.fa	CAMPEP_0193005348	Phatr3_J20872	57.35	0
Thalassiosira-rotula-GSO102.pep.fa	CAMPEP_0193024356	Phatr3_J8987	49.76	0
Thalassiosira-weissflogii-CCMP1010.pep.fa	CAMPEP_0193036444	Phatr3_EG01961	34.47	0
Thalassiosira-weissflogii-CCMP1010.pep.fa	CAMPEP_0193037828	Phatr3_J41857	75.18	0
Thalassiosira-weissflogii-CCMP1010.pep.fa	CAMPEP_0193042062	Phatr3_J41857	75.54	0
Thalassiosira-weissflogii-CCMP1336.pep.fa	CAMPEP_0193056482	Phatr3_J41857	75.54	0
Thalassiothrix-antarctica-L6_D1.pep.fa	CAMPEP_0200975308	Phatr3_J43105	69.44	0
Thalassiothrix-antarctica-L6_D1.pep.fa	CAMPEP_0200975580	Phatr3_EG02328	72.12	0
Thaoc	Thalassiosira_oceanica_genomicThaoc_43642_Chloroplast_signal	Phatr3_J16142	60.68	0
Thaoc	Thalassiosira_oceanica_genomicThaoc_46221_Chloroplast_chloroplast	Phatr3_J49533	70.72	0
Thaoc	Thalassiosira_oceanica_genomicThaoc_46845_Cytoplasmic_other	Phatr3_EG02323	79.63	0
Thaoc	Thalassiosira_oceanica_genomicThaoc_61247_Chloroplast_chloroplast	Phatr3_EG02328	71.64	0
Thaoc	Thalassiosira_oceanica_genomicThaoc_63300_Chloroplast_signal	Phatr3_J22325	57.73	0
Thaoc	Thalassiosira_oceanica_genomicThaoc_75106_Cytoplasmic_mitochondrion	Phatr3_J38642	58.2	0
Thraustochytrium-sp-LLF1b.pep.fa	CAMPEP_0193125444	Phatr3_J38642	49.45	0
Thraustochytrium-sp-LLF1b.pep.fa	CAMPEP_0193141156	Phatr3_J23497	32.59	0
ULXR.pep.clean	ULXR2008395_Scytosiphon_dotyo	Phatr3_J54285	46.05	0
ULXR.pep.clean	ULXR2009364_Scytosiphon_dotyo	Phatr3_EG02246	65.74	0
Undescribed-sp-CCMP2097.pep.fa	CAMPEP_0193166062	Phatr3_J49533	58.02	0
Undescribed-sp-CCMP2097.pep.fa	CAMPEP_0193169384	Phatr3_J38642	46.99	0
Undescribed-sp-CCMP2097.pep.fa	CAMPEP_0193173524	Phatr3_J41857	50.97	0
Undescribed-sp-CCMP2098.pep.fa	CAMPEP_0193324158	Phatr3_J38642	45.02	0
Undescribed-sp-CCMP2293.pep.fa	CAMPEP_0193331830	Phatr3_J22803	43.13	0
Undescribed-sp-CCMP2293.pep.fa	CAMPEP_0193332868	Phatr3_J20872	37.05	0
Undescribed-sp-CCMP2293.pep.fa	CAMPEP_0193338858	Phatr3_J44474	38.23	0
Undescribed-sp-CCMP2293.pep.fa	CAMPEP_0193357544	Phatr3_EG02207	59.87	0
Undescribed-sp-CCMP2293.pep.fa	CAMPEP_0193404122	Phatr3_J38642	46.19	0
Undescribed-sp-CCMP2436.pep.fa	CAMPEP_0193415670	Phatr3_J54805	33.5	0
Undescribed-sp-CCMP2436.pep.fa	CAMPEP_0193434944	Phatr3_J41857	62.41	0
Undescribed-sp-CCMP2436.pep.fa	CAMPEP_0193468648	Phatr3_J49533	62.45	0
Undescribed-sp-isolateNY0313808BC1.pep.fa	CAMPEP_0193544788	Phatr3_J38642	51.81	0
Vaucheria-litorea-CCMP2940.pep.fa	CAMPEP_0199147946	Phatr3_J11843	59.35	0
VRGZ.pep.clean	VRGZ2008846_Petalonia_fascia	Phatr3_J54285	46.81	0
VRGZ.pep.clean	VRGZ2008848_Petalonia_fascia	Phatr3_J54285	46.81	0
VYER.pep.clean	VYER2086733_Sargassum_hemiphyllum	Phatr3_J54285	42.94	0
Amphiprora-sp.pep.fa	CAMPEP_0186507374	Phatr3_J26635	66.2	0
Amphiprora-sp.pep.fa	CAMPEP_0186487242	Phatr3_J22896	90.43	0
Amphiprora-sp.pep.fa	CAMPEP_0186500698	Phatr3_J32803	66.71	0
Asterionellopsis-glacialis-CCMP134.pep.fa	CAMPEP_0199878204	Phatr3_J32803	69.73	0
ASZK.pep.clean	ASZK2022748-Punctaria_latifolia	Phatr3_EG02246	66.25	0
Aureococcus-anophagefferens-CCMP1850.pep.fa	CAMPEP_0186668128	Phatr3_J41857	55.89	0
BAXOSW.orf	Synedra_RCC2510_BAXOSW_172_1	Phatr3_J32803	69.51	0
BAXOSW.orf	Synedra_RCC2510_BAXOSW_9567_1	Phatr3_EG02665	68.73	0
CAAOSW.orf	Shionodiscus_bioculatus_CAAOSW_61889_1	Phatr3_J32803	51.34	0
CABOSW.orf	Guinardia_deliculata_CABOSW_3754_1	Phatr3_J32803	65.76	0
CABOSW.orf	Guinardia_deliculata_CABOSW_46251_1	Phatr3_J32803	65.76	0
CACOSW.orf	Pleurosigma_RCC3090_CACOSW_54152_1	Phatr3_J32803	70.43	0
CADOSW.orf	Navicula_RCC3092_CADOSW_22538_1	Phatr3_J32803	68.69	0
CADOSW.orf	Navicula_RCC3092_CADOSW_88545_1	Phatr3_J46336	74.94	0
CAFOSW.orf	Haslea_RCC2677_CAFOSW_2227_1	Phatr3_J46336	66.15	0
CAFOSW.orf	Haslea_RCC2677_CAFOSW_12217_1	Phatr3_J32803	61.72	0
Chaetoceros-affinis-CCMP159.pep.fa	CAMPEP_0187015704	Phatr3_J46336	66.08	0
Chaetoceros-affinis-CCMP159.pep.fa	CAMPEP_0187015962	Phatr3_J32803	55.29	0
Chaetoceros-curvisetus.pep.fa	CAMPEP_0187073800	Phatr3_J32803	61.26	0
Chaetoceros-debilis-MM31A_1.pep.fa	CAMPEP_0200892372	Phatr3_J32803	61.29	0
Chaetoceros-debilis-MM31A_1.pep.fa	CAMPEP_0200886336	Phatr3_J41857	77.89	0
Chaetoceros-debilis-MM31A_1.pep.fa	CAMPEP_0200875228	Phatr3_J46336	63.66	0
Chaetoceros-neogracile-CCMP1317.pep.fa	CAMPEP_0201014790	Phatr3_J32803	59.6	0
Ditylum-brightwellii-GSO104.pep.fa	CAMPEP_0193946520	Phatr3_J32803	62.59	0
Ditylum-brightwellii-GSO105.pep.fa	CAMPEP_0187355978	Phatr3_J32803	61.98	0
Emiliania-huxleyi-CCMP370.pep.fa	CAMPEP_0187689360	Phatr3_EG00272	68.19	0
Extubocellulus-spinifer-CCMP396.pep.fa	CAMPEP_0200454750	Phatr3_J11048	43.75	0
Extubocellulus-spinifer-CCMP396.pep.fa	CAMPEP_0200497870	Phatr3_J32803	67.58	0
Fistulifera	Fistulifera_genomicPen_fso_g4668	Phatr3_J46336	72.24	0
Fistulifera	Fistulifera_genomicPen_fso_g5081	Phatr3_J32803	65.23	0
Fistulifera	Fistulifera_genomicPen_fso_g6735	Phatr3_J35819	79.64	0
Fistulifera	Fistulifera_genomicPen_fso_g6736	Phatr3_J20342	82.27	0
Fistulifera	Fistulifera_genomicPen_fso_g7664	Phatr3_J46336	72.73	0
Fistulifera	Fistulifera_genomicPen_fso_g10850	Phatr3_J32803	65.49	0
Fistulifera	Fistulifera_genomicPen_fso_g13980	Phatr3_EG02639	57	0
Fistulifera	Fistulifera_genomicPen_fso_g17709	Phatr3_J26635	66.39	0
Fragilariopsis-kerguelensis-L26_C5.pep.fa	CAMPEP_0188090138	Phatr3_J32803	65.08	0
Fragilariopsis-kerguelensis-L26_C5.pep.fa	CAMPEP_0188079560	Phatr3_EG00272	44.28	0
Fragilariopsis-kerguelensis-L2_C3.pep.fa	CAMPEP_0199363934	Phatr3_J32803	64.64	0
Fragilariopsis-kerguelensis-L2_C3.pep.fa	CAMPEP_0199414560	Phatr3_J26635	61.39	0
Gephyrocapsa-oceanica-RCC1303.pep.fa	CAMPEP_0188163448	Phatr3_J41857	55.32	0
HAFP.cleaned	Spumella-vulgarisHAFP01053181.1_2	Phatr3_J38642	51.59	0
HAFP.cleaned	Spumella-vulgarisHAFP01053179.1_2	Phatr3_J38642	51.59	0
HAGC.cleaned	Dinobryon-sp-LO226KSHAGC01031279.1_2	Phatr3_J41857	61.04	0
IAYV.pep.clean	IAYV2007887-Rhodomonas_sp	Phatr3_EG02323	44.42	0
Isochrysis-galbana-CCMP1323.pep.fa	CAMPEP_0193633590	Phatr3_EG02323	38.61	0
JCXF.pep.clean	JCXF2074936-Scytosihon_lomentaria	Phatr3_J41857	54.24	0
MMETSP0013.pep.fa	CAMPEP_0113375470	Phatr3_J32803	53.65	0
MMETSP0014.pep.fa	CAMPEP_0113497370	Phatr3_J46336	71.02	0
MMETSP0014.pep.fa	CAMPEP_0113482284	Phatr3_J46336	71.02	0
MMETSP0014.pep.fa	CAMPEP_0113517654	Phatr3_J46336	70.94	0
MMETSP0014.pep.fa	CAMPEP_0113493966	Phatr3_J46336	71.02	0
MMETSP0014.pep.fa	CAMPEP_0113478000	Phatr3_J32803	65.83	0
MMETSP0014.pep.fa	CAMPEP_0113449822	Phatr3_J32803	59.15	0
MMETSP0015.pep.fa	CAMPEP_0113595604	Phatr3_J20026	60.91	0
MMETSP0015.pep.fa	CAMPEP_0113540802	Phatr3_J32803	65.94	0
MMETSP0015.pep.fa	CAMPEP_0113598658	Phatr3_J32803	65.79	0
MMETSP0015.pep.fa	CAMPEP_0113533770	Phatr3_J46336	65.27	0
MMETSP0015.pep.fa	CAMPEP_0113549850	Phatr3_J46336	66.67	0
MMETSP0017.pep.fa	CAMPEP_0113628574	Phatr3_J46336	72.83	0
MMETSP0017.pep.fa	CAMPEP_0113618720	Phatr3_J32803	60.29	0
MMETSP0017.pep.fa	CAMPEP_0113632562	Phatr3_J46336	69.31	0
MMETSP0047.pep.fa	CAMPEP_0206228548	Phatr3_EG02207	60.66	0
MMETSP0164.pep.fa	CAMPEP_0183366438	Phatr3_EG00272	66.98	0
MMETSP0200.pep.fa	CAMPEP_0176491622	Phatr3_J32803	58.2	0
MMETSP0200.pep.fa	CAMPEP_0176492666	Phatr3_J46336	66.01	0
MMETSP0200.pep.fa	CAMPEP_0176494968	Phatr3_J41857	80.88	0
MMETSP0200.pep.fa	CAMPEP_0176486080	Phatr3_J32803	58.23	0
MMETSP0200.pep.fa	CAMPEP_0176500244	Phatr3_J46336	66.01	0
MMETSP0319.pep.fa	CAMPEP_0115928554	Phatr3_J32803	53.65	0
MMETSP0319.pep.fa	CAMPEP_0115942078	Phatr3_draftJ497	55.46	0
MMETSP0319.pep.fa	CAMPEP_0115932170	Phatr3_J32803	53.65	0
MMETSP0320.pep.fa	CAMPEP_0115981854	Phatr3_J8821	51.31	0
MMETSP0320.pep.fa	CAMPEP_0115962742	Phatr3_J32803	53.37	0
MMETSP0321.pep.fa	CAMPEP_0116045442	Phatr3_EG02246	72.45	0
MMETSP0321.pep.fa	CAMPEP_0116020802	Phatr3_J32803	60.55	0
MMETSP0321.pep.fa	CAMPEP_0116035662	Phatr3_J32803	60.55	0
MMETSP0321.pep.fa	CAMPEP_0116005734	Phatr3_J39708	40.85	0
MMETSP0322.pep.fa	CAMPEP_0116053208	Phatr3_J32803	60.09	0
MMETSP0322.pep.fa	CAMPEP_0116065120	Phatr3_J32803	59.01	0
MMETSP0327.pep.fa	CAMPEP_0116082554	Phatr3_J32803	65.12	0
MMETSP0327.pep.fa	CAMPEP_0116106276	Phatr3_J46336	66.83	0
MMETSP0327.pep.fa	CAMPEP_0116095008	Phatr3_J46336	66.83	0
MMETSP0329.pep.fa	CAMPEP_0116134352	Phatr3_J32803	64.11	0
MMETSP0329.pep.fa	CAMPEP_0116132808	Phatr3_J46336	67.08	0
MMETSP0397.pep.fa	CAMPEP_0116541258	Phatr3_EG02408	65.73	0
MMETSP0578.pep.fa	CAMPEP_0201686454	Phatr3_J32803	53.64	0
MMETSP0580.pep.fa	CAMPEP_0184859938	Phatr3_J32803	59.54	0
MMETSP0593.pep.fa	CAMPEP_0201721720	Phatr3_J32803	53.72	0
MMETSP0713.pep.fa	CAMPEP_0184881154	Phatr3_J32803	71.14	0
MMETSP0713.pep.fa	CAMPEP_0184898584	Phatr3_J11048	43.68	0
MMETSP0786.pep.fa	CAMPEP_0178901362	Phatr3_J32803	66.47	0
MMETSP0789.pep.fa	CAMPEP_0178943886	Phatr3_J18693	51.65	0
MMETSP0789.pep.fa	CAMPEP_0178948088	Phatr3_J32803	62.84	0
MMETSP0789.pep.fa	CAMPEP_0178978882	Phatr3_J32803	61.51	0
MMETSP0789.pep.fa	CAMPEP_0178971298	Phatr3_J32803	63.9	0
MMETSP0794.pep.fa	CAMPEP_0195538338	Phatr3_J46336	72.99	0
MMETSP0794.pep.fa	CAMPEP_0195538954	Phatr3_J46336	72.66	0
MMETSP0794.pep.fa	CAMPEP_0195538870	Phatr3_J32803	58.17	0
MMETSP0816.pep.fa	CAMPEP_0171303046	Phatr3_J32803	61.97	0
MMETSP1039.pep.fa	CAMPEP_0180856578	Phatr3_J32803	53.42	0
MMETSP1039.pep.fa	CAMPEP_0180873040	Phatr3_J20872	52.74	0
MMETSP1040.pep.fa	CAMPEP_0180888890	Phatr3_J32803	53.42	0
MMETSP1057.pep.fa	CAMPEP_0172276080	Phatr3_J32803	52.64	0
MMETSP1058.pep.fa	CAMPEP_0172303728	Phatr3_J32803	53.37	0
MMETSP1059.pep.fa.full	CAMPEP_0172349578	Phatr3_J32803	55.37	0
MMETSP1060.pep.fa	CAMPEP_0172365716	Phatr3_J46336	68.35	0
MMETSP1062.pep.fa	CAMPEP_0180920966	Phatr3_J32803	62.19	0
MMETSP1062.pep.fa	CAMPEP_0180961870	Phatr3_J32803	62.61	0
MMETSP1062.pep.fa	CAMPEP_0180960178	Phatr3_J32803	66.95	0
MMETSP1063.pep.fa	CAMPEP_0181008242	Phatr3_J32803	61.74	0
MMETSP1063.pep.fa	CAMPEP_0181018776	Phatr3_J8821	44.73	0
MMETSP1063.pep.fa	CAMPEP_0180969834	Phatr3_J32803	61.74	0
MMETSP1064.pep.fa	CAMPEP_0172422868	Phatr3_J32803	60.83	0
MMETSP1065.pep.fa	CAMPEP_0172439730	Phatr3_J32803	70.45	0
MMETSP1066.pep.fa	CAMPEP_0172520008	Phatr3_J18197	43.74	0
MMETSP1067.pep.fa.full	CAMPEP_0172529590	Phatr3_J32803	52.71	0
MMETSP1067.pep.fa.full	CAMPEP_0172560524	Phatr3_J41351	57.85	0
MMETSP1070.pep.fa	CAMPEP_0181068404	Phatr3_J32803	62.87	0
MMETSP1070.pep.fa	CAMPEP_0181058566	Phatr3_J32803	67.08	0
MMETSP1071.pep.fa	CAMPEP_0181101584	Phatr3_J32803	53.04	0
MMETSP1322.pep.fa	CAMPEP_0185803802	Phatr3_J32803	65.81	0
MMETSP1336.pep.fa	CAMPEP_0119442642	Phatr3_J32803	62.62	0
MMETSP1336.pep.fa	CAMPEP_0119447958	Phatr3_J46336	65.59	0
MMETSP1361.pep.fa	CAMPEP_0202510022	Phatr3_J11048	42.73	0
MMETSP1361.pep.fa	CAMPEP_0202487366	Phatr3_J46336	72.35	0
MMETSP1362.pep.fa	CAMPEP_0196815164	Phatr3_J32803	63.98	0
MMETSP1394.pep.fa	CAMPEP_0197159334	Phatr3_J32803	66.11	0
MMETSP1423.pep.fa	CAMPEP_0197177622	Phatr3_J32803	63.81	0
MMETSP1423.pep.fa	CAMPEP_0197181658	Phatr3_J46336	67.99	0
MMETSP1428.pep.fa	CAMPEP_0197201812	Phatr3_J32803	53.78	0
MMETSP1429.pep.fa	CAMPEP_0197233540	Phatr3_J32803	64	0
MMETSP1429.pep.fa	CAMPEP_0197244908	Phatr3_J46336	65.76	0
MMETSP1432.pep.fa	CAMPEP_0197268512	Phatr3_J54110	62.97	0
MMETSP1432.pep.fa	CAMPEP_0197268704	Phatr3_J32803	65.29	0
MMETSP1432.pep.fa	CAMPEP_0197283076	Phatr3_J46336	62.33	0
MMETSP1447.pep.fa	CAMPEP_0198255690	Phatr3_J32803	60.48	0
MMETSP1449.pep.fa	CAMPEP_0198294496	Phatr3_J32803	61.49	0
Nitzschia-punctata-CCMP561.pep.fa	CAMPEP_0199331450	Phatr3_J46336	67.51	0
Nitzschia-punctata-CCMP561.pep.fa	CAMPEP_0199330664	Phatr3_J32803	60.19	0
Nitzschia-punctata-CCMP561.pep.fa	CAMPEP_0199347806	Phatr3_J10151	57.12	0
Nitzschia-punctata-CCMP561.pep.fa	CAMPEP_0199346478	Phatr3_J32803	60	0
Nitzschia-punctata-CCMP561.pep.fa	CAMPEP_0199348738	Phatr3_J32803	64.9	0
Pelagococcus-subviridis-CCMP1429.pep.fa	CAMPEP_0190565534	Phatr3_J49533	62.03	0
Phat3_all	Phaeodactylum_genomicPhatr3_J12346.p1	Phatr3_J12346	100	0
Phat3_all	Phaeodactylum_genomicPhatr3_J15323.p1	Phatr3_J15323	100	0
Phat3_all	Phaeodactylum_genomicPhatr3_J32803.p1	Phatr3_J32803	100	0
Phat3_all	Phaeodactylum_genomicPhatr3_J46336.p1	Phatr3_J46336	100	0
Proboscia-alata-PI_D3.pep.fa	CAMPEP_0200158902	Phatr3_J32803	62.17	0
Psemu	Pseudonitzschia_genomicPsemu_260247_Cytoplasmic_other	Phatr3_J46336	72.21	0
Psemu	Pseudonitzschia_genomicPsemu_325585_Chloroplast_chloroplast	Phatr3_J32803	62.58	0
Pseudo_nitzschia-australis-10249_10_AB.pep.fa	CAMPEP_0199650842	Phatr3_J32803	63.97	0
Pseudo_nitzschia-australis-10249_10_AB.pep.fa	CAMPEP_0199668474	Phatr3_J26635	65.3	0
Pseudo_nitzschia-australis-10249_10_AB.pep.fa	CAMPEP_0199662178	Phatr3_J26635	65.3	0
Pseudo_nitzschia-australis-10249_10_AB.pep.fa	CAMPEP_0199654652	Phatr3_J49726	54.48	0
Skeletonema-dohrnii-SkelB.pep.fa	CAMPEP_0192138630	Phatr3_J32803	53.92	0
Skeletonema-dohrnii-SkelB.pep.fa	CAMPEP_0192155962	Phatr3_J32803	53.2	0
Skeletonema-marinoi-SkelA.pep.fa	CAMPEP_0192233590	Phatr3_J32803	53.51	0
Skeletonema-menzelii-CCMP793.pep.fa	CAMPEP_0192260642	Phatr3_J32803	53.89	0
Thalassionema-nitzschioides-L26_B.pep.fa	CAMPEP_0200192894	Phatr3_J32803	66.76	0
Thalassiosira-antarctica-CCMP982.pep.fa	CAMPEP_0200097930	Phatr3_J32803	49.94	0
Thalassiosira	Thalassiosira_pseudonana_genomicThaps3a_20958_Chloroplast_chloroplast	Phatr3_J32803	51.61	0
Thalassiosira-gravida-GMp14c1.pep.fa	CAMPEP_0200715252	Phatr3_J9372	67.96	0
Thalassiosira-gravida-GMp14c1.pep.fa	CAMPEP_0200713958	Phatr3_J16142	71.88	0
Thalassiosira-gravida-GMp14c1.pep.fa	CAMPEP_0200715664	Phatr3_J32803	51.57	0
Thalassiosira-miniscula-CCMP1093.pep.fa	CAMPEP_0201049964	Phatr3_J32803	51.05	0
Thalassiosira-oceanica-CCMP1005.pep.fa	CAMPEP_0192886184	Phatr3_J32803	53.67	0
Thalassiosira-oceanica-CCMP1005.pep.fa	CAMPEP_0192906806	Phatr3_EG00272	47.86	0
Thalassiosira-rotula-CCMP3096.pep.fa	CAMPEP_0192945366	Phatr3_J32803	51.64	0
Thalassiosira-rotula-GSO102.pep.fa	CAMPEP_0193023422	Phatr3_J32803	52.83	0
Thalassiosira-weissflogii-CCMP1010.pep.fa	CAMPEP_0193042518	Phatr3_J32803	50.47	0
Thalassiosira-weissflogii-CCMP1336.pep.fa	CAMPEP_0193062624	Phatr3_J32803	50.7	0
Thalassiothrix-antarctica-L6_D1.pep.fa	CAMPEP_0200948318	Phatr3_J32803	68.62	0
ULXR.pep.clean	ULXR2009364-Scytosiphon_dotyo	Phatr3_EG02246	65.74	0
CAGOSW.orf	Minidiscus_RCC1721_CAGOSW_7010_1	Phatr3_J32803	52.96	1e-180
Thalassionema-nitzschioides-L26_B.pep.fa	CAMPEP_0200202252	Phatr3_J49985	68.82	2e-180
MMETSP0786.pep.fa	CAMPEP_0178905808	Phatr3_J50072	62.39	3e-180
MMETSP0786.pep.fa	CAMPEP_0178921856	Phatr3_J50072	62.39	3e-180
MMETSP0786.pep.fa	CAMPEP_0178929288	Phatr3_J50072	62.39	3e-180
MMETSP0786.pep.fa	CAMPEP_0178938910	Phatr3_J50072	62.39	3e-180
MMETSP1336.pep.fa	CAMPEP_0119460562	Phatr3_J46336	70.35	3e-180
MMETSP0800.pep.fa.full	CAMPEP_0118699196	Phatr3_J24610	68.53	4e-180
Skeletonema-marinoi-SkelA.pep.fa	CAMPEP_0192227728	Phatr3_J8987	46.42	4e-180
Fistulifera	Fistulifera_genomicPen_fso_g7613	Phatr3_J12346	55	5e-180
Extubocellulus-spinifer-CCMP396.pep.fa	CAMPEP_0200502946	Phatr3_J46639	50	1e-179
MMETSP1160.pep.fa	CAMPEP_0197382460	Phatr3_EG02328	44.49	2e-179
Fistulifera	Fistulifera_genomicPen_fso_g13434	Phatr3_J45376	62.94	3e-179
MMETSP0329.pep.fa	CAMPEP_0116133552	Phatr3_EG02665	62.5	1e-178
IRZA.pep.clean	IRZA2062091_Proteomonas_sulcata	Phatr3_J18693	30.92	2e-178
MMETSP1362.pep.fa	CAMPEP_0196819040	Phatr3_J46086	46.25	2e-178
MMETSP0329.pep.fa	CAMPEP_0116147768	Phatr3_EG02665	62.5	2e-178
Emiliania-huxleyi-CCMP370.pep.fa	CAMPEP_0187730164	Phatr3_J22803	45.93	3e-178
Fistulifera	Fistulifera_genomicPen_fso_g14844	Phatr3_J45953	42.89	3e-178
Fistulifera	Fistulifera_genomicPen_fso_g18299	Phatr3_J37652	77.94	3e-178
MMETSP1062.pep.fa	CAMPEP_0180920100	Phatr3_J8821	46.37	6e-178
Fragilariopsis-kerguelensis-L26_C5.pep.fa	CAMPEP_0188065696	Phatr3_J43105	57.27	2e-177
MMETSP0200.pep.fa	CAMPEP_0176504492	Phatr3_J46336	70.43	3e-177
MMETSP0200.pep.fa	CAMPEP_0176491318	Phatr3_J46336	70.14	3e-177
MMETSP1062.pep.fa	CAMPEP_0180914272	Phatr3_J46336	62.95	3e-177
Emiliania	Emiliania_genomicEmiliania_466218_Cytoplasmic_mitochondrion	Phatr3_J30365	51.86	1e-176
MMETSP1067.pep.fa.full	CAMPEP_0172547928	Phatr3_J44222	58.47	1e-176
Thalassiosira-oceanica-CCMP1005.pep.fa	CAMPEP_0192912836	Phatr3_J49936	57.03	1e-176
Fistulifera	Fistulifera_genomicPen_fso_g4714	Phatr3_J12346	54.93	1e-176
MMETSP0164.pep.fa	CAMPEP_0183352608	Phatr3_J22803	45.97	1e-176
MMETSP1064.pep.fa	CAMPEP_0172428642	Phatr3_J43105	57.61	2e-176
MMETSP1319.pep.fa	CAMPEP_0182455526	Phatr3_J3046	75.44	2e-176
MMETSP1333.pep.fa	CAMPEP_0119342546	Phatr3_EG02323	37.14	2e-176
MMETSP1362.pep.fa	CAMPEP_0196824174	Phatr3_J43105	64.47	2e-176
Undescribed-sp-CCMP2097.pep.fa	CAMPEP_0193173810	Phatr3_J20872	31.95	4e-176
MMETSP1434.pep.fa	CAMPEP_0197722616	Phatr3_J18826	62.07	5e-176
MMETSP1320.pep.fa	CAMPEP_0197551654	Phatr3_J3046	75.44	6e-176
Isochrysis-sp-CCMP1244.pep.fa	CAMPEP_0188751890	Phatr3_J30365	62.77	1e-175
Pleurochrysis-carterae-CCMP645.pep.fa	CAMPEP_0190804466	Phatr3_J39274	53.86	1e-175
Thaoc	Thalassiosira_oceanica_genomicThaoc_67467_Chloroplast_signal	Phatr3_J49936	57.03	1e-175
Fistulifera	Fistulifera_genomicPen_fso_g9141	Phatr3_J13123	61.2	2e-175
Undescribed-sp-CCMP2098.pep.fa	CAMPEP_0193324296	Phatr3_J39274	51.52	2e-175
BAXOSW.orf	Synedra_RCC2510_BAXOSW_33182_1	Phatr3_EG02408	60.4	7e-175
MMETSP1094.pep.fa	CAMPEP_0174699952	Phatr3_J39274	60.98	1e-174
Asterionellopsis-glacialis-CCMP134.pep.fa	CAMPEP_0199890922	Phatr3_J46336	63.3	1e-174
MMETSP0580.pep.fa	CAMPEP_0184865324	Phatr3_J49856	43.77	2e-174
MMETSP0327.pep.fa	CAMPEP_0116102984	Phatr3_EG02665	62.13	3e-174
Thalassiosira-oceanica-CCMP1005.pep.fa	CAMPEP_0192895148	Phatr3_J35949	76.67	4e-174
Fistulifera	Fistulifera_genomicPen_fso_g11311	Phatr3_J12799	81.21	5e-174
Undescribed-sp-CCMP2097.pep.fa	CAMPEP_0193170380	Phatr3_J9180	30.33	5e-174
MMETSP1176.pep.fa	CAMPEP_0119030912	Phatr3_EG02408	52.89	1e-173
MMETSP1057.pep.fa	CAMPEP_0172286166	Phatr3_J11866	38.03	2e-173
MMETSP0009.pep.fa	CAMPEP_0194038776	Phatr3_J12346	59.1	6e-173
MMETSP1333.pep.fa	CAMPEP_0119304564	Phatr3_J11674	43.53	7e-173
MMETSP0321.pep.fa	CAMPEP_0116011034	Phatr3_J38642	43.61	1e-172
MMETSP0800.pep.fa.full	CAMPEP_0118681488	Phatr3_J50540	31.73	1e-172
MMETSP0200.pep.fa	CAMPEP_0176477252	Phatr3_J46336	68.41	2e-172
Fistulifera	Fistulifera_genomicPen_fso_g13396	Phatr3_J20192	53.77	3e-172
Fistulifera	Fistulifera_genomicPen_fso_g13579	Phatr3_J10617	64.25	4e-172
MMETSP0160.pep.fa	CAMPEP_0183294190	Phatr3_J54110	54.3	4e-172
MMETSP0789.pep.fa	CAMPEP_0178954670	Phatr3_J43105	59.34	6e-172
MMETSP1057.pep.fa	CAMPEP_0172272410	Phatr3_J49073	44.5	1e-171
CCMP2097_all	CCMP2097_479805	Phatr3_J22803	44.38	2e-171
MMETSP1163.pep.fa	CAMPEP_0118852322	Phatr3_J22803	44.68	2e-171
Noceanica	Nannochloropsis_oceanica_genomicNoc_GME7356	Phatr3_J41857	48.17	2e-171
Noceanica	Nannochloropsis-oceanica_genomicNoc_GME7356	Phatr3_J41857	48.17	2e-171
Thalassiosira-miniscula-CCMP1093.pep.fa	CAMPEP_0201085442	Phatr3_J46336	62.14	2e-171
MMETSP1362.pep.fa	CAMPEP_0196817052	Phatr3_J38642	43.95	3e-171
Psemu	Pseudonitzschia_genomicPsemu_196322_Chloroplast_chloroplast	Phatr3_J32803	61.45	3e-171
Undescribed-sp-CCMP2097.pep.fa	CAMPEP_0193145706	Phatr3_J22803	44.31	8e-171
CAGOSW.orf	Minidiscus_RCC1721_CAGOSW_88298_1	Phatr3_J46336	62.02	8e-171
Ditylum-brightwellii-GSO104.pep.fa	CAMPEP_0193964302	Phatr3_J36976	53.77	7e-170
MMETSP0160.pep.fa	CAMPEP_0183297504	Phatr3_J35949	74.32	3e-169
Proboscia-alata-PI_D3.pep.fa	CAMPEP_0200144476	Phatr3_J50742	79.39	3e-169
Fistulifera	Fistulifera_genomicPen_fso_g1398	Phatr3_J32784	56.06	4e-169
CACOSW.orf	Pleurosigma_RCC3090_CACOSW_18742_1	Phatr3_J43105	54.59	5e-169
Undescribed-sp-CCMP2293.pep.fa	CAMPEP_0193329900	Phatr3_J18945	57.27	8e-169
MMETSP0713.pep.fa	CAMPEP_0184887924	Phatr3_J46336	66.12	9e-169
Undescribed-sp-CCMP2098.pep.fa	CAMPEP_0193322294	Phatr3_J22803	42.15	1e-168
Asterionellopsis-glacialis-CCMP134.pep.fa	CAMPEP_0199874276	Phatr3_J46336	65.56	1e-168
Aureococcus-anophagefferens-CCMP1850.pep.fa	CAMPEP_0186678804	Phatr3_J3046	69.23	2e-168
MMETSP1162.pep.fa	CAMPEP_0118812874	Phatr3_EG02611	38.47	2e-168
Corethron-pennatum-L29A3.pep.fa	CAMPEP_0200340878	Phatr3_EG02289	34.62	5e-168
Fistulifera	Fistulifera_genomicPen_fso_g17697	Phatr3_J46095	66.58	5e-168
Thalassiosira-rotula-CCMP3096.pep.fa	CAMPEP_0192952858	Phatr3_J45119	55.77	5e-168
Thalassiosira-rotula-GSO102.pep.fa	CAMPEP_0192988654	Phatr3_J45119	55.77	5e-168
Corethron-pennatum-L29A3.pep.fa	CAMPEP_0200304170	Phatr3_J43105	63.5	1e-167
MMETSP1160.pep.fa	CAMPEP_0197381082	Phatr3_draftJ497	48.15	1e-167
Pleurochrysis-carterae-CCMP645.pep.fa	CAMPEP_0190810922	Phatr3_J11843	46.41	4e-167
MMETSP0017.pep.fa	CAMPEP_0113626100	Phatr3_J12346	55.26	4e-167
Thalassiosira-weissflogii-CCMP1336.pep.fa	CAMPEP_0193080634	Phatr3_J49073	43.37	5e-167
MMETSP1334.pep.fa	CAMPEP_0119399480	Phatr3_J38642	41.72	7e-167
MMETSP0287.pep.fa	CAMPEP_0115851496	Phatr3_J50613	52.01	1e-166
JQFK.pep.clean	JQFK2004350_Nannochloropsis_oculata	Phatr3_J20026	48.82	2e-166
Thalassiosira-weissflogii-CCMP1010.pep.fa	CAMPEP_0193049416	Phatr3_J49073	43.2	2e-166
Thalassiosira-weissflogii-CCMP1010.pep.fa	CAMPEP_0193033208	Phatr3_J46336	62.03	2e-166
Fistulifera	Fistulifera_genomicPen_fso_g14761	Phatr3_EG00334	30.3	3e-166
Thalassiosira-oceanica-CCMP1005.pep.fa	CAMPEP_0192917210	Phatr3_J11866	36.11	3e-166
Corethron-pennatum-L29A3.pep.fa	CAMPEP_0200367042	Phatr3_J43772	40	7e-166
MMETSP0017.pep.fa	CAMPEP_0113649416	Phatr3_J50146	61.83	7e-166
Spironema_transcriptome-assembly_July2016	gnl_Spiro4_5588_TR2841_c0_g1_i1_ORGANISM=_"Spironema_multiciliatum"	Phatr3_EG02246	46.28	2e-165
Undescribed-sp-CCMP2436.pep.fa	CAMPEP_0193424084	Phatr3_J41857	43.8	2e-165
Fistulifera	Fistulifera_genomicPen_fso_g13982	Phatr3_J10704	57.73	4e-165
MMETSP1067.pep.fa.full	CAMPEP_0172531404	Phatr3_J46336	65.74	4e-165
MMETSP1071.pep.fa	CAMPEP_0181093568	Phatr3_J46336	61.88	4e-165
Pseudopedinella-elastica-CCMP716.pep.fa	CAMPEP_0191401942	Phatr3_J24610	63.93	6e-165
Rhodomonas-sp-CCMP768.pep.fa	CAMPEP_0191550524	Phatr3_EG02512	37.78	6e-165
MMETSP0578.pep.fa	CAMPEP_0201706040	Phatr3_EG01961	40.29	8e-165
MMETSP0418.pep.fa	CAMPEP_0116849952	Phatr3_J23709	58.64	1e-164
Emiliania-huxleyi-374.pep.fa	CAMPEP_0187608934	Phatr3_J18826	37.25	2e-164
Fistulifera	Fistulifera_genomicPen_fso_g14365	Phatr3_J34884	65.36	2e-164
MMETSP0043.pep.fa	CAMPEP_0114148652	Phatr3_J18945	55.46	2e-164
MMETSP0580.pep.fa	CAMPEP_0184865988	Phatr3_J18489	79.36	2e-164
MMETSP1043.pep.fa	CAMPEP_0172059502	Phatr3_J18945	55.46	2e-164
Skeletonema-menzelii-CCMP793.pep.fa	CAMPEP_0192257846	Phatr3_J35587	54.53	2e-164
MMETSP1070.pep.fa	CAMPEP_0181059932	Phatr3_J46336	60.15	3e-164
BAXOSW.orf	Synedra_RCC2510_BAXOSW_45452_1	Phatr3_J42778	45.63	1e-163
Fistulifera	Fistulifera_genomicPen_fso_g13317	Phatr3_J32784	54.04	1e-163
Thalassiosira-antarctica-CCMP982.pep.fa	CAMPEP_0200107382	Phatr3_J46336	64.38	1e-163
MMETSP1160.pep.fa	CAMPEP_0197373772	Phatr3_J21548	40.86	2e-163
MMETSP0164.pep.fa	CAMPEP_0183381886	Phatr3_J38642	41.14	2e-163
Fistulifera	Fistulifera_genomicPen_fso_g13728	Phatr3_J46105	55.7	3e-163
Thalassiosira-rotula-GSO102.pep.fa	CAMPEP_0193024750	Phatr3_J46336	63.84	3e-163
Chrysochromulina	Chrysochromulina_genomicKOO44197.1_Cytoplasmic_other	Phatr3_J39708	38.64	4e-163
Prymnesium-parvum-Texoma1.pep.fa	CAMPEP_0191203452	Phatr3_J41857	48.43	5e-163
MMETSP0800.pep.fa.full	CAMPEP_0118724934	Phatr3_J50540	31.95	1e-162
MMETSP1361.pep.fa	CAMPEP_0202480496	Phatr3_J13076	77.49	1e-162
Prymnesium-parvum-Texoma1.pep.fa	CAMPEP_0191222856	Phatr3_J38642	43.66	1e-162
Thalassiosira-rotula-CCMP3096.pep.fa	CAMPEP_0192983626	Phatr3_J46336	60.1	1e-162
MMETSP1394.pep.fa	CAMPEP_0197140786	Phatr3_J10896	61.18	2e-162
Chaetoceros-neogracile-CCMP1317.pep.fa	CAMPEP_0200985862	Phatr3_J46336	69.94	2e-162
MMETSP0593.pep.fa	CAMPEP_0201723678	Phatr3_EG01961	39.46	4e-162
MMETSP1057.pep.fa	CAMPEP_0172292928	Phatr3_J46336	64.66	4e-162
CADOSW.orf	Navicula_RCC3092_CADOSW_81758_1	Phatr3_EG02492	57.11	6e-162
MMETSP1071.pep.fa	CAMPEP_0181107394	Phatr3_J45119	61.54	1e-161
Pelagomonas-calceolata-CCMP1756.pep.fa	CAMPEP_0199684472	Phatr3_J11843	46.46	1e-161
Chaetoceros-neogracile-CCMP1317.pep.fa	CAMPEP_0201015496	Phatr3_J46336	60.15	1e-161
Fistulifera	Fistulifera_genomicPen_fso_g14100	Phatr3_J45584	61.98	2e-161
Thalassiothrix-antarctica-L6_D1.pep.fa	CAMPEP_0200945454	Phatr3_J11674	39.25	3e-161
MMETSP1173.pep.fa	CAMPEP_0118973242	Phatr3_J24610	67.16	6e-161
MMETSP0786.pep.fa	CAMPEP_0178900396	Phatr3_EG02408	61.03	7e-161
Fistulifera	Fistulifera_genomicPen_fso_g14496	Phatr3_J18323	75.52	9e-161
MMETSP0713.pep.fa	CAMPEP_0184896928	Phatr3_J10896	62.8	2e-160
Fistulifera	Fistulifera_genomicPen_fso_g13875	Phatr3_J51806	65.1	3e-160
MMETSP1324.pep.fa	CAMPEP_0182562450	Phatr3_J24610	70.43	3e-160
MMETSP1336.pep.fa	CAMPEP_0119448656	Phatr3_J50146	57.46	5e-160
Amphiprora-sp.pep.fa	CAMPEP_0186514382	Phatr3_J14735	66.4	6e-160
Ditylum-brightwellii-GSO105.pep.fa	CAMPEP_0187341200	Phatr3_J48117	67.74	1e-159
MMETSP0942.pep.fa.full	CAMPEP_0117699986	Phatr3_J38642	44.71	1e-159
MMETSP1335.pep.fa	CAMPEP_0119413860	Phatr3_J22873	74.92	1e-159
Hemimastix_transcriptome-assembly_July2016	gnl_Hemi2_23766_TR7976_c0_g11_i1_ORGANISM=_"Hemimastigophora_kukwesjijk"	Phatr3_J12095	44.64	2e-159
MMETSP1104.pep.fa	CAMPEP_0196776402	Phatr3_J18197	45.94	2e-159
Isochrysis-galbana-CCMP1323.pep.fa	CAMPEP_0193650764	Phatr3_J11843	47.5	3e-159
MMETSP1344.pep.fa	CAMPEP_0119493918	Phatr3_J22353	49.16	3e-159
MMETSP0578.pep.fa	CAMPEP_0201686750	Phatr3_J26635	55	3e-159
Fistulifera	Fistulifera_genomicPen_fso_g7786	Phatr3_draftJ1750	55.73	1e-158
Thalassiothrix-antarctica-L6_D1.pep.fa	CAMPEP_0200977414	Phatr3_J20872	65.15	1e-158
MMETSP1443.pep.fa	CAMPEP_0198148068	Phatr3_J13538	70.23	2e-158
Thalassiosira-oceanica-CCMP1005.pep.fa	CAMPEP_0192905972	Phatr3_J46336	58.23	2e-158
Isochrysis-sp-CCMP1244.pep.fa	CAMPEP_0188770866	Phatr3_J11843	45.1	3e-158
MMETSP0160.pep.fa	CAMPEP_0183327884	Phatr3_J24610	70.68	3e-158
MMETSP1100.pep.fa	CAMPEP_0172967066	Phatr3_J11843	47.48	3e-158
Thalassiosira-oceanica-CCMP1005.pep.fa	CAMPEP_0192892152	Phatr3_J50072	50.5	4e-158
Amphiprora-sp.pep.fa	CAMPEP_0186511600	Phatr3_J13538	70.76	6e-158
MMETSP0160.pep.fa	CAMPEP_0183293368	Phatr3_J53964	78.4	6e-158
Thalassiosira-oceanica-CCMP1005.pep.fa	CAMPEP_0192894072	Phatr3_J46336	58.23	1e-157
MMETSP0038.pep.fa	CAMPEP_0113702322	Phatr3_J20872	30.55	2e-157
Chaetoceros-curvisetus.pep.fa	CAMPEP_0187073422	Phatr3_J46336	67.8	2e-157
Skeletonema-dohrnii-SkelB.pep.fa	CAMPEP_0192155554	Phatr3_J46336	58.56	2e-157
MMETSP1041.pep.fa	CAMPEP_0172021236	Phatr3_J24610	63.34	3e-157
Thaoc	Thalassiosira_oceanica_genomicThaoc_45492_Cytoplasmic_mitochondrion	Phatr3_EG00747	65.71	5e-157
Emiliania-huxleyi-CCMP370.pep.fa	CAMPEP_0187680764	Phatr3_J24610	62.03	6e-157
Skeletonema-menzelii-CCMP793.pep.fa	CAMPEP_0192276064	Phatr3_J46336	56.94	6e-157
Emiliania-huxleyi-379.pep.fa	CAMPEP_0187616942	Phatr3_J24610	61.11	9e-157
MMETSP1039.pep.fa	CAMPEP_0180852030	Phatr3_J46336	62.84	9e-157
MMETSP1040.pep.fa	CAMPEP_0180888016	Phatr3_J46336	62.84	9e-157
Emiliania-huxleyi-374.pep.fa	CAMPEP_0187606584	Phatr3_J24610	61.99	1e-156
MMETSP1428.pep.fa	CAMPEP_0197204562	Phatr3_J46336	62.57	1e-156
Extubocellulus-spinifer-CCMP396.pep.fa	CAMPEP_0200474768	Phatr3_J43772	55.51	2e-156
Gephyrocapsa-oceanica-RCC1303.pep.fa	CAMPEP_0188203262	Phatr3_J24610	62.26	2e-156
MMETSP0942.pep.fa.full	CAMPEP_0117718292	Phatr3_J41857	45.92	2e-156
MMETSP1170.pep.fa	CAMPEP_0197417226	Phatr3_J24610	70.83	2e-156
MMETSP1050.pep.fa	CAMPEP_0172152270	Phatr3_EG02281	65.22	3e-156
MMETSP1329.pep.fa	CAMPEP_0119297162	Phatr3_J3046	66.29	3e-156
MMETSP0320.pep.fa	CAMPEP_0115974166	Phatr3_J46336	60.25	5e-156
IAYV.pep.clean	IAYV2000077-Rhodomonas_sp	Phatr3_J12095	56.41	7e-156
BAXOSW.orf	Synedra_RCC2510_BAXOSW_14581_1	Phatr3_J12346	50.4	8e-156
MMETSP0013.pep.fa	CAMPEP_0113392984	Phatr3_J46336	60.25	8e-156
Fragilariopsis-kerguelensis-L2_C3.pep.fa	CAMPEP_0199375192	Phatr3_J50146	60.05	1e-155
Thalassiosira-rotula-GSO102.pep.fa	CAMPEP_0192989772	Phatr3_J50072	51.21	1e-155
MMETSP1071.pep.fa	CAMPEP_0181094410	Phatr3_J26635	55.88	1e-155
MMETSP1443.pep.fa	CAMPEP_0198144970	Phatr3_J12346	52.67	1e-155
LDRY.pep.clean	LDRY2011667_Hizikia_fusifrome	Phatr3_J54285	41.83	2e-155
MMETSP1176.pep.fa	CAMPEP_0119015862	Phatr3_J11843	63.13	2e-155
MMETSP0418.pep.fa	CAMPEP_0116830222	Phatr3_J32803	56.64	2e-155
Thalassiosira-gravida-GMp14c1.pep.fa	CAMPEP_0200728806	Phatr3_J46336	68.73	2e-155
MMETSP0015.pep.fa	CAMPEP_0113544168	Phatr3_J13538	65.71	3e-155
MMETSP0578.pep.fa	CAMPEP_0201705346	Phatr3_J50072	52.27	3e-155
MMETSP1071.pep.fa	CAMPEP_0181104038	Phatr3_J26635	55.64	3e-155
MMETSP1071.pep.fa	CAMPEP_0181126416	Phatr3_J26635	55.64	3e-155
MMETSP1062.pep.fa	CAMPEP_0180937704	Phatr3_J47781	57.52	5e-155
Thalassiosira-oceanica-CCMP1005.pep.fa	CAMPEP_0192888458	Phatr3_J35587	54.47	5e-155
MMETSP0013.pep.fa	CAMPEP_0113389778	Phatr3_J46336	62.3	5e-155
MMETSP0013.pep.fa	CAMPEP_0113414108	Phatr3_J46336	62.3	6e-155
CADOSW.orf	Navicula_RCC3092_CADOSW_26615_1	Phatr3_J12346	53.2	7e-155
Ditylum-brightwellii-GSO105.pep.fa	CAMPEP_0187350656	Phatr3_J47781	57.52	1e-154
MMETSP1040.pep.fa	CAMPEP_0180890028	Phatr3_J50072	52.15	1e-154
MMETSP1063.pep.fa	CAMPEP_0181002978	Phatr3_J47781	57.52	1e-154
HAGC.cleaned	Dinobryon_sp_LO226KSHAGC01046321.1_3	Phatr3_J23497	33.83	2e-154
Pelagomonas-calceolata-CCMP1756.pep.fa	CAMPEP_0199689552	Phatr3_J11843	47.72	2e-154
HAGC.cleaned	Dinobryon-sp-LO226KSHAGC01046321.1_3	Phatr3_J23497	33.83	2e-154
Corethron-pennatum-L29A3.pep.fa	CAMPEP_0200314560	Phatr3_draftJ497	51.11	3e-154
Ditylum-brightwellii-GSO105.pep.fa	CAMPEP_0187334842	Phatr3_J50072	54.71	3e-154
Fistulifera	Fistulifera_genomicPen_fso_g13468	Phatr3_J47186	38.87	3e-154
MMETSP1062.pep.fa	CAMPEP_0180951264	Phatr3_J50072	54.71	3e-154
Noceanica	Nannochloropsis_oceanica_genomicNoc_GME12224	Phatr3_J9359	59.63	3e-154
Thalassiosira-rotula-CCMP3096.pep.fa	CAMPEP_0192986516	Phatr3_J26635	53.81	3e-154
Thalassiosira-rotula-GSO102.pep.fa	CAMPEP_0193007704	Phatr3_J26635	53.81	3e-154
Chrysochromulina-polylepis-CCMP1757.pep.fa	CAMPEP_0193713240	Phatr3_J38642	46.3	5e-154
MMETSP1062.pep.fa	CAMPEP_0180922842	Phatr3_J50072	53.99	5e-154
Ochromonas-sp-CCMP1393.pep.fa	CAMPEP_0190279586	Phatr3_J3046	69.81	7e-154
MMETSP0319.pep.fa	CAMPEP_0115917382	Phatr3_J46336	62.02	7e-154
MMETSP1070.pep.fa	CAMPEP_0181068132	Phatr3_J54110	47.33	8e-154
MMETSP0397.pep.fa	CAMPEP_0116541370	Phatr3_J16286	70.99	1e-153
Ditylum-brightwellii-GSO103.pep.fa	CAMPEP_0187300238	Phatr3_J10896	60.99	2e-153
MMETSP1334.pep.fa	CAMPEP_0119399864	Phatr3_J11843	47.52	2e-153
Pavlova-sp-CCMP459.pep.fa	CAMPEP_0190502358	Phatr3_J11843	46.26	2e-153
MMETSP1443.pep.fa	CAMPEP_0198151732	Phatr3_J32803	70.83	2e-153
CAFOSW.orf	Haslea_RCC2677_CAFOSW_76155_1	Phatr3_EG01977	55.85	3e-153
Fistulifera	Fistulifera_genomicPen_fso_g16108	Phatr3_J44833	75.17	4e-153
MMETSP1065.pep.fa	CAMPEP_0172471508	Phatr3_J23709	68.21	4e-153
MMETSP1162.pep.fa	CAMPEP_0118829388	Phatr3_J22873	72.95	4e-153
MMETSP1447.pep.fa	CAMPEP_0198250990	Phatr3_J12346	52.69	4e-153
Undescribed-sp-CCMP2293.pep.fa	CAMPEP_0193377754	Phatr3_J16142	47.26	5e-153
MMETSP1047.pep.fa	CAMPEP_0172144846	Phatr3_J45656	49.12	6e-153
Prymnesium-parvum-Texoma1.pep.fa	CAMPEP_0191200336	Phatr3_J20026	40.82	1e-152
Fistulifera	Fistulifera_genomicPen_fso_g13919	Phatr3_draftJ1393	53.67	2e-152
MMETSP0200.pep.fa	CAMPEP_0176482342	Phatr3_J44222	51.24	2e-152
Skeletonema-marinoi-SkelA.pep.fa	CAMPEP_0192256884	Phatr3_J46336	62.81	2e-152
Pelagomonas-calceolata-CCMP1756.pep.fa	CAMPEP_0199709554	Phatr3_J24610	70.66	3e-152
MMETSP1063.pep.fa	CAMPEP_0181019456	Phatr3_J10896	60.99	4e-152
Thalassiosira-antarctica-CCMP982.pep.fa	CAMPEP_0200113576	Phatr3_J46336	60.76	8e-152
Ditylum-brightwellii-GSO105.pep.fa	CAMPEP_0187334140	Phatr3_J10896	60.99	1e-151
MMETSP1062.pep.fa	CAMPEP_0180922356	Phatr3_J10896	60.99	1e-151
MMETSP1063.pep.fa	CAMPEP_0181002348	Phatr3_J10896	60.99	1e-151
MMETSP1394.pep.fa	CAMPEP_0197150160	Phatr3_J42609	62.76	2e-151
CAAOSW.orf	Shionodiscus_bioculatus_CAAOSW_97002_1	Phatr3_J46336	59.48	2e-151
Fistulifera	Fistulifera_genomicPen_fso_g13017	Phatr3_J48580	56.3	4e-151
Isochrysis-sp-CCMP1244.pep.fa	CAMPEP_0188800812	Phatr3_J24610	62.09	5e-151
Emiliania-huxleyi-PLYM219.pep.fa	CAMPEP_0187774402	Phatr3_J41857	43.14	6e-151
MMETSP1361.pep.fa	CAMPEP_0202483076	Phatr3_J42874	69.72	8e-151
Psemu	Pseudonitzschia_genomicPsemu_205521_Cytoplasmic_other	Phatr3_J10896	62.64	8e-151
HAFQ.cleaned	Spumella_sp_AR4D6HAFQ01023646.1_4	Phatr3_J3046	66.97	9e-151
MMETSP0017.pep.fa	CAMPEP_0113659968	Phatr3_J16286	73.33	1e-150
MMETSP1433.pep.fa	CAMPEP_0205082070	Phatr3_J39708	28.92	1e-150
Prymnesium-parvum-Texoma1.pep.fa	CAMPEP_0191224496	Phatr3_EG02246	44.14	1e-150
Psemu	Pseudonitzschia_genomicPsemu_258158_Cytoplasmic_mitochondrion	Phatr3_EG00747	63.61	1e-150
Undescribed-sp-isolateNY0313808BC1.pep.fa	CAMPEP_0193533544	Phatr3_J39708	28.92	1e-150
MMETSP1058.pep.fa	CAMPEP_0172299284	Phatr3_J26635	55.93	2e-150
MMETSP1067.pep.fa.full	CAMPEP_0172549962	Phatr3_J46336	60.55	2e-150
MMETSP1047.pep.fa	CAMPEP_0172104956	Phatr3_J45656	48.92	3e-150
Thalassionema-nitzschioides-L26_B.pep.fa	CAMPEP_0200213210	Phatr3_J12346	52.94	3e-150
Fistulifera	Fistulifera_genomicPen_fso_g6738	Phatr3_J45969	47.41	5e-150
BAXOSW.orf	Synedra_RCC2510_BAXOSW_38458_1	Phatr3_J45404	44.21	6e-150
Chrysochromulina	Chrysochromulina_genomicKOO29888.1_Chloroplast_chloroplast	Phatr3_J18945	52.64	5e-149
MMETSP0397.pep.fa	CAMPEP_0116567068	Phatr3_J42874	58.65	5e-149
MMETSP1176.pep.fa	CAMPEP_0119021306	Phatr3_J32803	70.19	7e-149
Amphiprora-sp.pep.fa	CAMPEP_0186484186	Phatr3_J45119	53	8e-149
Aureococcus-anophagefferens-CCMP1850.pep.fa	CAMPEP_0186650326	Phatr3_EG02323	45.6	1e-148
MMETSP0047.pep.fa	CAMPEP_0206282400	Phatr3_J38642	48.09	1e-148
MMETSP1071.pep.fa	CAMPEP_0181075900	Phatr3_J50072	53.09	1e-148
Undescribed-sp-CCMP2097.pep.fa	CAMPEP_0193163770	Phatr3_J24610	67.3	1e-148
Pseudopedinella-elastica-CCMP716.pep.fa	CAMPEP_0191403758	Phatr3_J16142	45.5	2e-148
Chrysochromulina	Chrysochromulina_genomicKOO22476.1_Cytoplasmic_mitochondrion	Phatr3_J39708	34.08	2e-148
MMETSP1065.pep.fa	CAMPEP_0172449108	Phatr3_J12346	51.08	2e-148
MMETSP1432.pep.fa	CAMPEP_0197277570	Phatr3_J49764	75.09	3e-148
MMETSP1065.pep.fa	CAMPEP_0172453414	Phatr3_J16286	65.35	4e-148
MMETSP1100.pep.fa	CAMPEP_0173009490	Phatr3_EG02323	43.52	4e-148
MMETSP1171.pep.fa	CAMPEP_0185742082	Phatr3_J53964	69.91	1e-147
MMETSP1160.pep.fa	CAMPEP_0197365666	Phatr3_J19030	66.88	3e-147
Skeletonema-dohrnii-SkelB.pep.fa	CAMPEP_0192134174	Phatr3_J11843	54.67	4e-147
Asterionellopsis-glacialis-CCMP134.pep.fa	CAMPEP_0199905372	Phatr3_J46639	46.07	5e-147
CAFOSW.orf	Haslea_RCC2677_CAFOSW_3338_1	Phatr3_J46336	57.4	5e-147
CAFOSW.orf	Haslea_RCC2677_CAFOSW_43725_1	Phatr3_J46336	57.4	5e-147
MMETSP1449.pep.fa	CAMPEP_0198295156	Phatr3_J12346	48.42	1e-146
MMETSP0015.pep.fa	CAMPEP_0113539780	Phatr3_J10896	61.76	2e-146
MMETSP0015.pep.fa	CAMPEP_0113564028	Phatr3_J10896	61.76	2e-146
MMETSP0015.pep.fa	CAMPEP_0113571700	Phatr3_J10896	61.76	2e-146
MMETSP0593.pep.fa	CAMPEP_0201720314	Phatr3_J9180	50.58	2e-146
Undescribed-sp-CCMP2098.pep.fa	CAMPEP_0193205412	Phatr3_J22873	70.89	3e-146
MMETSP0942.pep.fa.full	CAMPEP_0117700964	Phatr3_J39708	25.86	3e-146
MMETSP0160.pep.fa	CAMPEP_0183292004	Phatr3_EG00747	66.67	5e-146
Thalassiothrix-antarctica-L6_D1.pep.fa	CAMPEP_0200967168	Phatr3_J12346	51.01	5e-146
MMETSP0160.pep.fa	CAMPEP_0183299668	Phatr3_J42874	61.36	7e-146
IRZA.pep.clean	IRZA2059534_Proteomonas_sulcata	Phatr3_J19030	64.58	1e-145
MMETSP0397.pep.fa	CAMPEP_0116558984	Phatr3_J42874	64.72	1e-145
Thalassiothrix-antarctica-L6_D1.pep.fa	CAMPEP_0200945098	Phatr3_J42874	60	1e-145
MMETSP0786.pep.fa	CAMPEP_0178911808	Phatr3_J12346	53.18	1e-145
MMETSP0009.pep.fa	CAMPEP_0194029140	Phatr3_J10896	61.22	2e-145
MMETSP1049.pep.fa	CAMPEP_0184311914	Phatr3_J19030	64.58	2e-145
Prymnesium-parvum-Texoma1.pep.fa	CAMPEP_0191228326	Phatr3_draftJ18	41.59	3e-145
Amphora-coffeaeformis-CCMP127.pep.fa	CAMPEP_0186535422	Phatr3_J12346	53.94	3e-145
HAGA.cleaned	Poteriospumella_lacustrisHAGA01012423.1_2	Phatr3_J38642	49.02	5e-145
Asterionellopsis-glacialis-CCMP134.pep.fa	CAMPEP_0199876254	Phatr3_J12346	43.59	5e-145
Fistulifera	Fistulifera_genomicPen_fso_g3102	Phatr3_J18398	65.52	1e-144
Thalassiosira-weissflogii-CCMP1336.pep.fa	CAMPEP_0193056326	Phatr3_J10896	61.28	1e-144
MMETSP0017.pep.fa	CAMPEP_0113611358	Phatr3_J16286	73.76	2e-144
MMETSP1064.pep.fa	CAMPEP_0172434040	Phatr3_J46336	61.47	3e-144
Fistulifera	Fistulifera_genomicPen_fso_g15244	Phatr3_J9246	64.31	4e-144
MMETSP1322.pep.fa	CAMPEP_0185824430	Phatr3_J54110	50.69	5e-144
MMETSP1437.pep.fa.full	CAMPEP_0197834088	Phatr3_J12346	52.35	5e-144
MMETSP1333.pep.fa	CAMPEP_0119308210	Phatr3_J19030	64.78	7e-144
MMETSP0329.pep.fa	CAMPEP_0116126500	Phatr3_J12346	52.52	7e-144
Chattonella-subsalsa-CCMP2191.pep.fa	CAMPEP_0187155820	Phatr3_J32803	39.6	8e-144
MMETSP0713.pep.fa	CAMPEP_0184888602	Phatr3_J12346	43.98	9e-144
MMETSP1064.pep.fa	CAMPEP_0172437788	Phatr3_J8821	43.01	2e-143
MMETSP0580.pep.fa	CAMPEP_0184859528	Phatr3_J12346	52.01	2e-143
MMETSP0942.pep.fa.full	CAMPEP_0117721642	Phatr3_J39708	26.07	2e-143
MMETSP1176.pep.fa	CAMPEP_0119026184	Phatr3_J12346	53.87	2e-143
MMETSP0800.pep.fa.full	CAMPEP_0118697368	Phatr3_J32803	57.79	3e-143
MMETSP0800.pep.fa.full	CAMPEP_0118716846	Phatr3_J32803	57.79	3e-143
MMETSP1344.pep.fa	CAMPEP_0119482066	Phatr3_J22896	62.93	5e-143
Proboscia-alata-PI_D3.pep.fa	CAMPEP_0200172590	Phatr3_J42609	57.91	6e-143
MMETSP0800.pep.fa.full	CAMPEP_0118690000	Phatr3_J32803	55.32	6e-143
Emiliania-huxleyi-CCMP370.pep.fa	CAMPEP_0187688714	Phatr3_EG01286	38.07	1e-142
Vaucheria-litorea-CCMP2940.pep.fa	CAMPEP_0199160924	Phatr3_EG02281	63.43	1e-142
MMETSP0200.pep.fa	CAMPEP_0176493676	Phatr3_J12346	48.05	1e-142
MMETSP1060.pep.fa	CAMPEP_0172374148	Phatr3_J12346	51.96	1e-142
MMETSP1432.pep.fa	CAMPEP_0197273134	Phatr3_J12346	51.95	1e-142
Fistulifera	Fistulifera_genomicPen_fso_g3087	Phatr3_J15639	70.73	2e-142
MMETSP1429.pep.fa	CAMPEP_0197242776	Phatr3_J13076	70.35	2e-142
MMETSP1061.pep.fa	CAMPEP_0172399878	Phatr3_J12346	50.78	2e-142
BAXOSW.orf	Synedra_RCC2510_BAXOSW_42071_1	Phatr3_J16286	66.9	3e-142
MMETSP1321.pep.fa	CAMPEP_0182502476	Phatr3_J32559	65.08	3e-142
MMETSP1101.pep.fa	CAMPEP_0181323006	Phatr3_J19030	64.94	4e-142
Amphiprora-sp.pep.fa	CAMPEP_0186483600	Phatr3_J16222	37.98	6e-142
MMETSP1049.pep.fa	CAMPEP_0184306942	Phatr3_J18197	47.62	7e-142
Undescribed-sp-CCMP2436.pep.fa	CAMPEP_0193480104	Phatr3_J3046	68.32	8e-142
MMETSP1171.pep.fa	CAMPEP_0185733852	Phatr3_J12346	49.21	8e-142
MMETSP1394.pep.fa	CAMPEP_0197140206	Phatr3_J12346	44.7	8e-142
CCMP2436_all	CCMP2436_984871	Phatr3_J41857	40.9	9e-142
MMETSP1394.pep.fa	CAMPEP_0197136008	Phatr3_J49724	62.39	9e-142
MMETSP0164.pep.fa	CAMPEP_0183350936	Phatr3_J19030	63.55	1e-141
MMETSP1336.pep.fa	CAMPEP_0119449986	Phatr3_J12346	52.67	1e-141
CADOSW.orf	Navicula_RCC3092_CADOSW_4169_1	Phatr3_J42778	42.43	3e-141
Chaetoceros-debilis-MM31A_1.pep.fa	CAMPEP_0200888104	Phatr3_J12346	47.25	4e-141
MMETSP0327.pep.fa	CAMPEP_0116100838	Phatr3_J12346	51	4e-141
Psemu	Pseudonitzschia_genomicPsemu_258664_ER_signal	Phatr3_J12346	52.61	7e-141
Undescribed-sp-CCMP2293.pep.fa	CAMPEP_0193368332	Phatr3_J41351	39.63	8e-141
MMETSP1049.pep.fa	CAMPEP_0184328174	Phatr3_J11615	45.01	1e-140
Extubocellulus-spinifer-CCMP396.pep.fa	CAMPEP_0200437836	Phatr3_J43052	37.19	2e-140
Extubocellulus-spinifer-CCMP396.pep.fa	CAMPEP_0200445370	Phatr3_J43052	38.18	2e-140
MMETSP1059.pep.fa.full	CAMPEP_0172343078	Phatr3_J10896	55.78	2e-140
CAGOSW.orf	Minidiscus_RCC1721_CAGOSW_33408_1	Phatr3_J12346	50.55	2e-140
MMETSP1171.pep.fa	CAMPEP_0185734288	Phatr3_J12346	47.52	2e-140
MMETSP1429.pep.fa	CAMPEP_0197245646	Phatr3_J12346	54.48	2e-140
MMETSP1162.pep.fa	CAMPEP_0118818148	Phatr3_J24610	63.38	3e-140
Thalassiosira-rotula-GSO102.pep.fa	CAMPEP_0193005498	Phatr3_J10896	56.02	3e-140
CABOSW.orf	Guinardia_deliculata_CABOSW_76696_1	Phatr3_J45656	60.55	4e-140
Extubocellulus-spinifer-CCMP396.pep.fa	CAMPEP_0200442726	Phatr3_J43052	38.18	4e-140
CACOSW.orf	Pleurosigma_RCC3090_CACOSW_97465_1	Phatr3_J12346	48.48	4e-140
Heterosigma-akashiwo-CCMP2393.pep.fa	CAMPEP_0188591358	Phatr3_J3046	67.1	5e-140
Fistulifera	Fistulifera_genomicPen_fso_g2787	Phatr3_J49372	58.61	6e-140
MMETSP1335.pep.fa	CAMPEP_0119406958	Phatr3_J3046	67.19	6e-140
Thalassiosira-antarctica-CCMP982.pep.fa	CAMPEP_0200105076	Phatr3_J10896	59.84	6e-140
MMETSP0160.pep.fa	CAMPEP_0183294134	Phatr3_J32803	65.06	6e-140
Fistulifera	Fistulifera_genomicPen_fso_g11917	Phatr3_J15639	70.03	7e-140
Fistulifera	Fistulifera_genomicPen_fso_g14821	Phatr3_J39304	56.53	2e-139
Pseudopedinella-elastica-CCMP716.pep.fa	CAMPEP_0191402472	Phatr3_J38642	43.87	2e-139
MMETSP1423.pep.fa	CAMPEP_0197184284	Phatr3_J12346	50.88	2e-139
Aurantiochytrium-limacinum-ATCCMYA1381.pep.fa	CAMPEP_0186647542	Phatr3_J18473	39.94	3e-139
MMETSP0014.pep.fa	CAMPEP_0113493496	Phatr3_J43394	44.91	3e-139
MMETSP0418.pep.fa	CAMPEP_0116836850	Phatr3_J43772	57.29	3e-139
Fistulifera	Fistulifera_genomicPen_fso_g13152	Phatr3_J48153	57.99	4e-139
Pseudo_nitzschia-australis-10249_10_AB.pep.fa	CAMPEP_0199655322	Phatr3_J12346	51.6	4e-139
Emiliania-huxleyi-374.pep.fa	CAMPEP_0187593466	Phatr3_J16142	44.14	6e-139
Fistulifera	Fistulifera_genomicPen_fso_g3346	Phatr3_EG01808	41.17	2e-138
MMETSP0578.pep.fa	CAMPEP_0201695662	Phatr3_J23709	62.32	2e-138
CAFOSW.orf	Haslea_RCC2677_CAFOSW_23131_1	Phatr3_J16210	45.56	3e-138
Fistulifera	Fistulifera_genomicPen_fso_g3175	Phatr3_J44596	80.91	3e-138
Prymnesium-parvum-Texoma1.pep.fa	CAMPEP_0191215494	Phatr3_J24610	60.47	4e-138
Emiliania-huxleyi-CCMP370.pep.fa	CAMPEP_0187700188	Phatr3_J16142	43.97	5e-138
MMETSP1447.pep.fa	CAMPEP_0198261218	Phatr3_J16286	69.26	5e-138
MMETSP0816.pep.fa	CAMPEP_0171297184	Phatr3_J42609	56.66	6e-138
MMETSP1071.pep.fa	CAMPEP_0181101194	Phatr3_J10896	56.69	6e-138
MMETSP1452.pep.fa	CAMPEP_0198430368	Phatr3_J23908	64.36	6e-138
MMETSP1447.pep.fa	CAMPEP_0198250952	Phatr3_J42609	58.38	7e-138
MMETSP1058.pep.fa	CAMPEP_0172304312	Phatr3_J10896	58.82	1e-137
Spironema_transcriptome-assembly_July2016	gnl_Spiro4_22134_TR10896_c0_g1_i1_ORGANISM=_"Spironema_multiciliatum"	Phatr3_J12095	43.44	2e-137
Chaetoceros-debilis-MM31A_1.pep.fa	CAMPEP_0200870940	Phatr3_J16286	65.87	3e-137
MMETSP1057.pep.fa	CAMPEP_0172265474	Phatr3_J12346	45.95	3e-137
Heterosigma-akashiwo-NB.pep.fa	CAMPEP_0200233574	Phatr3_J11615	45.42	4e-137
Undescribed-sp-CCMP2098.pep.fa	CAMPEP_0193207984	Phatr3_J18945	47.29	4e-137
Nitzschia-punctata-CCMP561.pep.fa	CAMPEP_0199328350	Phatr3_J12346	50.11	4e-137
Heterosigma-akashiwo-CCMP2393.pep.fa	CAMPEP_0188569718	Phatr3_J11615	45.42	5e-137
MMETSP0329.pep.fa	CAMPEP_0116154382	Phatr3_J12346	51.38	5e-137
Heterosigma-akashiwo-CCMP452.pep.fa	CAMPEP_0188638552	Phatr3_J11615	45.42	7e-137
MMETSP1061.pep.fa	CAMPEP_0172413364	Phatr3_J32803	63.41	7e-137
MMETSP0015.pep.fa	CAMPEP_0113544628	Phatr3_J12346	49.05	1e-136
Chrysochromulina-polylepis-CCMP1757.pep.fa	CAMPEP_0193743848	Phatr3_J24610	58.19	2e-136
Emiliania-huxleyi-PLYM219.pep.fa	CAMPEP_0187807684	Phatr3_J54805	33.17	2e-136
MMETSP1067.pep.fa.full	CAMPEP_0172552766	Phatr3_J10896	57.81	2e-136
MMETSP0014.pep.fa	CAMPEP_0113452170	Phatr3_J12346	49.78	2e-136
Thalassiothrix-antarctica-L6_D1.pep.fa	CAMPEP_0200966410	Phatr3_J12346	45.78	2e-136
Psemu	Pseudonitzschia_genomicPsemu_195814_Cytoplasmic_mitochondrion	Phatr3_J16286	64.03	3e-136
Fragilariopsis-kerguelensis-L2_C3.pep.fa	CAMPEP_0199356322	Phatr3_J12346	49.09	3e-136
Fistulifera	Fistulifera_genomicPen_fso_g17138	Phatr3_J10896	60.17	4e-136
Fragilariopsis-kerguelensis-L26_C5.pep.fa	CAMPEP_0188071342	Phatr3_J12346	49.09	4e-136
MMETSP0010.pep.fa	CAMPEP_0113304260	Phatr3_J13076	67.83	5e-136
MMETSP1361.pep.fa	CAMPEP_0202509886	Phatr3_EG02358	41.83	5e-136
Isochrysis-galbana-CCMP1323.pep.fa	CAMPEP_0193675392	Phatr3_J43194	43.87	6e-136
MMETSP0014.pep.fa	CAMPEP_0113451314	Phatr3_J42778	40.36	6e-136
MMETSP0164.pep.fa	CAMPEP_0183331316	Phatr3_J24610	63.23	6e-136
MMETSP1442.pep.fa	CAMPEP_0198109788	Phatr3_EG02281	57.98	7e-136
Dinobryon-sp-UTEXLB2267.pep.fa	CAMPEP_0187273854	Phatr3_J18473	39.06	1e-135
Fistulifera	Fistulifera_genomicPen_fso_g14983	Phatr3_EG01513	49.77	1e-135
CAFOSW.orf	Haslea_RCC2677_CAFOSW_72_1	Phatr3_J12346	48.8	1e-135
MMETSP0800.pep.fa.full	CAMPEP_0118723404	Phatr3_J32803	56.03	1e-135
MMETSP0286.pep.fa	CAMPEP_0115790888	Phatr3_J24610	58.19	2e-135
MMETSP1070.pep.fa	CAMPEP_0181046834	Phatr3_J23709	56.88	2e-135
MMETSP1361.pep.fa	CAMPEP_0202484450	Phatr3_J16286	69.4	2e-135
MMETSP0014.pep.fa	CAMPEP_0113488138	Phatr3_J12346	49.55	2e-135
MMETSP0160.pep.fa	CAMPEP_0183306232	Phatr3_J12346	50	2e-135
Fistulifera	Fistulifera_genomicPen_fso_g20097	Phatr3_J41645	92.71	3e-135
MMETSP0010.pep.fa	CAMPEP_0113302408	Phatr3_J13076	67.52	3e-135
MMETSP1449.pep.fa	CAMPEP_0198284778	Phatr3_J15323	53.3	4e-135
Heterosigma-akashiwo-CCMP2393.pep.fa	CAMPEP_0188548562	Phatr3_J38642	37.34	1e-134
MMETSP1050.pep.fa	CAMPEP_0172213682	Phatr3_J11615	45.4	2e-134
MMETSP1070.pep.fa	CAMPEP_0181029614	Phatr3_J12346	47.64	2e-134
Fistulifera	Fistulifera_genomicPen_fso_g15223	Phatr3_J16683	66.67	3e-134
MMETSP1394.pep.fa	CAMPEP_0197151986	Phatr3_J16286	73.09	3e-134
MMETSP1070.pep.fa	CAMPEP_0181057380	Phatr3_J12346	45.7	3e-134
CADOSW.orf	Navicula_RCC3092_CADOSW_41143_1	Phatr3_J45404	39.52	4e-134
CADOSW.orf	Navicula_RCC3092_CADOSW_46970_1	Phatr3_J45404	39.52	4e-134
Thalassiosira-miniscula-CCMP1093.pep.fa	CAMPEP_0201087800	Phatr3_J15968	34.62	5e-134
Chaetoceros-neogracile-CCMP1317.pep.fa	CAMPEP_0200988362	Phatr3_J12346	55.23	6e-134
Emiliania-huxleyi-379.pep.fa	CAMPEP_0187654350	Phatr3_J24610	62.58	7e-134
Emiliania-huxleyi-CCMP370.pep.fa	CAMPEP_0187711298	Phatr3_J24610	62.58	7e-134
Emiliania-huxleyi-PLYM219.pep.fa	CAMPEP_0187786870	Phatr3_J24610	62.58	7e-134
Psemu	Pseudonitzschia_genomicPsemu_293882_Cytoplasmic_other	Phatr3_J16286	64.75	7e-134
Ditylum-brightwellii-GSO105.pep.fa	CAMPEP_0187333846	Phatr3_J12346	49.88	7e-134
MMETSP1062.pep.fa	CAMPEP_0180918774	Phatr3_J12346	49.88	7e-134
MMETSP1063.pep.fa	CAMPEP_0181001842	Phatr3_J12346	49.88	7e-134
MMETSP0578.pep.fa	CAMPEP_0201696468	Phatr3_J10896	60	9e-134
Fistulifera	Fistulifera_genomicPen_fso_g3316	Phatr3_J3851	56.38	1e-133
Thalassiosira	Thalassiosira_pseudonana_genomicThaps3a_14106_ER_signal	Phatr3_J12346	47.84	1e-133
Thalassiosira-weissflogii-CCMP1010.pep.fa	CAMPEP_0193033234	Phatr3_J12346	47.3	1e-133
Thalassiosira-weissflogii-CCMP1336.pep.fa	CAMPEP_0193058116	Phatr3_J12346	47.3	1e-133
CABOSW.orf	Guinardia_deliculata_CABOSW_2862_1	Phatr3_J45119	58.94	2e-133
Thaoc	Thalassiosira_oceanica_genomicThaoc_62914_Chloroplast_signal	Phatr3_EG02665	50.35	2e-133
MMETSP0014.pep.fa	CAMPEP_0113482802	Phatr3_J12346	49.33	3e-133
MMETSP1175.pep.fa	CAMPEP_0197467990	Phatr3_J12346	45.77	3e-133
MMETSP0578.pep.fa	CAMPEP_0201712704	Phatr3_J9180	45.45	6e-133
MMETSP0580.pep.fa	CAMPEP_0184865218	Phatr3_J10896	51.84	8e-133
MMETSP1322.pep.fa	CAMPEP_0185828034	Phatr3_J12346	47.19	8e-133
MMETSP0160.pep.fa	CAMPEP_0183293130	Phatr3_J46336	52.22	9e-133
Fistulifera	Fistulifera_genomicPen_fso_g14027	Phatr3_J13237	65.32	1e-132
MMETSP1324.pep.fa	CAMPEP_0182579300	Phatr3_J3046	67.81	1e-132
Fistulifera	Fistulifera_genomicPen_fso_g13643	Phatr3_J3851	55.78	2e-132
MMETSP0789.pep.fa	CAMPEP_0178958022	Phatr3_J10896	58.22	2e-132
Amphiprora-sp.pep.fa	CAMPEP_0186514880	Phatr3_J12346	45.77	2e-132
MMETSP0593.pep.fa	CAMPEP_0201717072	Phatr3_J12346	48.05	2e-132
MMETSP1322.pep.fa	CAMPEP_0185813794	Phatr3_J18489	81.3	3e-132
MMETSP1466.pep.fa	CAMPEP_0206046892	Phatr3_J20872	38.56	3e-132
MMETSP1474.pep.fa	CAMPEP_0206163692	Phatr3_J24610	62.7	3e-132
Heterosigma-akashiwo-CCMP3107.pep.fa	CAMPEP_0188634880	Phatr3_J11615	45.03	4e-132
Chaetoceros-affinis-CCMP159.pep.fa	CAMPEP_0187024220	Phatr3_J12346	49.19	4e-132
MMETSP0593.pep.fa	CAMPEP_0201723594	Phatr3_J16286	61.59	6e-132
Undescribed-sp-CCMP2436.pep.fa	CAMPEP_0193436858	Phatr3_J18945	51.35	6e-132
Thalassiosira-antarctica-CCMP982.pep.fa	CAMPEP_0200113852	Phatr3_J12346	47.3	9e-132
MMETSP0017.pep.fa	CAMPEP_0113626740	Phatr3_J16286	69.1	1e-131
MMETSP1466.pep.fa	CAMPEP_0206043910	Phatr3_J3046	68.51	1e-131
MMETSP0578.pep.fa	CAMPEP_0201710490	Phatr3_J12346	49	1e-131
MMETSP1463.pep.fa	CAMPEP_0205965164	Phatr3_J18197	37.4	2e-131
JGGD.pep.clean	JGGD2080986_Sargassum_muticum	Phatr3_J11615	48.85	3e-131
MMETSP1463.pep.fa	CAMPEP_0205965242	Phatr3_J24610	62.9	3e-131
Schizochytrium-aggregatum-ATCC28209.pep.fa	CAMPEP_0191602270	Phatr3_J19030	63.07	3e-131
JGGD.pep.clean	JGGD2080986-Sargassum_muticum	Phatr3_J11615	48.85	3e-131
MMETSP0010.pep.fa	CAMPEP_0113299286	Phatr3_EG00747	61.44	4e-131
Thalassiosira-oceanica-CCMP1005.pep.fa	CAMPEP_0192936082	Phatr3_J12346	52.55	4e-131
Prymnesium-parvum-Texoma1.pep.fa	CAMPEP_0191250644	Phatr3_J49936	44.91	5e-131
Skeletonema-menzelii-CCMP793.pep.fa	CAMPEP_0192258194	Phatr3_J12346	46.31	5e-131
Fistulifera	Fistulifera_genomicPen_fso_g15252	Phatr3_J9478	47.76	6e-131
MMETSP1040.pep.fa	CAMPEP_0180879960	Phatr3_J12346	47.49	6e-131
MMETSP1329.pep.fa	CAMPEP_0119277526	Phatr3_J22803	48.46	7e-131
Thalassionema-nitzschioides-L26_B.pep.fa	CAMPEP_0200186074	Phatr3_J16286	65.23	8e-131
Ditylum-brightwellii-GSO103.pep.fa	CAMPEP_0187300092	Phatr3_J32803	65.22	9e-131
MMETSP1063.pep.fa	CAMPEP_0180993390	Phatr3_J12346	50.74	9e-131
Corethron-pennatum-L29A3.pep.fa	CAMPEP_0200371530	Phatr3_J54805	57.7	1e-130
MMETSP0013.pep.fa	CAMPEP_0113390602	Phatr3_J12346	46.04	1e-130
Noceanica	Nannochloropsis-oceanica_genomicNoc_GME3981	Phatr3_J32803	38.76	1e-130
Fistulifera	Fistulifera_genomicPen_fso_g9456	Phatr3_J49291	49.87	2e-130
HAGA.cleaned	Poteriospumella_lacustrisHAGA01022768.1_3	Phatr3_draftJ1331	50.43	3e-130
HAGB.cleaned	Spumella_like_flagellate_JBNZ41HAGB01022479.1_23	Phatr3_draftJ1331	50.43	3e-130
MMETSP1058.pep.fa	CAMPEP_0172297556	Phatr3_J12346	46.89	3e-130
MMETSP1428.pep.fa	CAMPEP_0197225998	Phatr3_J49073	38.83	5e-130
MMETSP0013.pep.fa	CAMPEP_0113416466	Phatr3_J12346	49.02	5e-130
Fistulifera	Fistulifera_genomicPen_fso_g14028	Phatr3_EG02334	63.25	7e-130
Chrysochromulina-polylepis-CCMP1757.pep.fa	CAMPEP_0193739922	Phatr3_J18826	30.84	9e-130
MMETSP1058.pep.fa	CAMPEP_0172325142	Phatr3_J16286	61.04	9e-130
MMETSP1039.pep.fa	CAMPEP_0180843702	Phatr3_J12346	48.58	9e-130
MMETSP1039.pep.fa	CAMPEP_0180838318	Phatr3_J12346	48.58	9e-130
Gephyrocapsa-oceanica-RCC1303.pep.fa	CAMPEP_0188177082	Phatr3_J41351	37.8	1e-129
Undescribed-sp-CCMP2098.pep.fa	CAMPEP_0193241380	Phatr3_J41857	42.91	1e-129
CAAOSW.orf	Shionodiscus_bioculatus_CAAOSW_123534_1	Phatr3_J12346	47.22	1e-129
MMETSP0013.pep.fa	CAMPEP_0113395460	Phatr3_J12346	46.59	1e-129
MMETSP1040.pep.fa	CAMPEP_0180899018	Phatr3_J12346	48.37	1e-129
MMETSP1428.pep.fa	CAMPEP_0197216444	Phatr3_J12346	47.29	1e-129
Skeletonema-dohrnii-SkelB.pep.fa	CAMPEP_0192137496	Phatr3_J12346	46.56	1e-129
Aplanochytrium-sp-PBS07.pep.fa	CAMPEP_0200299908	Phatr3_J18197	29.69	2e-129
MMETSP0046.pep.fa	CAMPEP_0113803692	Phatr3_J12095	49.01	2e-129
[truncated: 3,931 more rows]

## Sheet: All Species Matrix
Library	Group	Species name	Phatr3_EG00042	Phatr3_EG00808	Phatr3_EG02328	Phatr3_EG02492	Phatr3_EG02514	Phatr3_EG02593	Phatr3_J10409	Phatr3_J10896	Phatr3_J11414	Phatr3_J11866	Phatr3_J12788	Phatr3_J13076	Phatr3_J14403	Phatr3_J14544	Phatr3_J16142	Phatr3_J16222	Phatr3_J16421	Phatr3_J1764	Phatr3_J18945	Phatr3_J22325	Phatr3_J22332	Phatr3_J22803	Phatr3_J23830	Phatr3_J24610	Phatr3_J3046	Phatr3_J32491	Phatr3_J32535	Phatr3_J32902	Phatr3_J34949	Phatr3_J35587	Phatr3_J35625	Phatr3_J36253	Phatr3_J36726	Phatr3_J37674	Phatr3_J38786	Phatr3_J38821	Phatr3_J39274	Phatr3_J39402	Phatr3_J41857	Phatr3_J4286	Phatr3_J42868	Phatr3_J43105	Phatr3_J43171	Phatr3_J43194	Phatr3_J43320	Phatr3_J43342	Phatr3_J43785
[truncated: 291 more rows]
[truncated: 23 more columns]

[truncated: 4 more sheets: Chloroplast Species Matrix, Mitochondria Species matrix, Lineage matrix, Phylogenetic annotations]
