# Supplementary material for: A metabolic, phylogenomic and environmental atlas of diatom plastid transporters from the model species Phaeodactylum
Source: Front Plant Sci. 2022 Sep 22;13:950467. doi: 10.3389/fpls.2022.950467 (PMC9546453; doi:10.3389/fpls.2022.950467)
Supplement: Supplementary Table 5 — Raw data for transporter environmental relationships. [file Table_5.xlsx]

## Sheet: Overview
Table S5. Environmental abundances of Tara Oceans homologues of Phaeodactylum chloroplast transporters.
This workbook provides an overview of the diversity, biogeography and relative abundances of environmental homologues of P¨haeodactylum chloroplast transporters identified by phylogenetic reconciliation to single-gene trees.
Sheet 1 ("Transporter MATOU list") lists the Ids of phylogenetically verified meta-genes homologous to each chloroplast transporter.
Sheet 2 ("Environmental parameters") tabulates envronmental characteristics associated with each Tara Oceans station, depth and size fraction, as recorded in PANGAEA repositories.
Sheets 3 and 4 ("MetaG/T original data") tabulate total relative abundances of phylogenetically reconciled diatom homologues to each chloroplast transporter for each station, depth and size fraction combination in meta-genome and meta-transcriptome data respectively.
Sheet 5 ("MetaT-MetaG original data") presents the sum difference of metaT and metaG totals, as above.
Sheet 6 ("MetaT-MetaG correlation data") presents Pearson correlation coefficients between metaT-metaG differences and individual environmental parameters for each individual transporter, depth and size fraction combination. Correlation coefficients are shaded: red cells indicate significantly negative correlations, and blue significantly positive correlations. Dark cells indicate significance to…
Sheet 7 ("Final score data") tabulates the number of depth and size fractions for which each transporter present significant (P < 0.05) correlations between metaT-metaG relative abundance and each environmental variable.
Sheet 8 ("Gene List for Venn Diagram") finally lists the genes which show aggregate correlations (|number of depth/size fractions with significantly positive correlation - number of depth/size fractions with significantly positive correlation| > 2) for four environmental variables: pH (negative correlations), temperature (negative correlations, except J43171), Fe (negative correlations); and prim…

## Sheet: Transporter MATOU List 
Gene ID	EG00042	EG00808	EG02328	EG02492	EG02514	EG02593	J1764	J3046	J4286	J10409	J10896	J11414	J11866	J12788	J13076	J14403	J14544	J16142	J16421	J18945	J22325	J22332	J23830	J32491	J32535	J32902	J34949	J35587	J35625	J36253	J36726	J37674	J38786	J39402	J41857	J42868	J43105	J43171	J43194	J43320	J43342	J43785	J44888	J45119	J45335	J45579	J45656	J45852	J45969
Total homologous MATOU in TARA	56	29	49	30	33	1	10	86	29	31	53	18	59	1	95	6	31	39	101	79	11	16	54	26	16	29	2	46	43	2	9	11	29	6	38	11	30	12	55	16	6	9	12	30	55	28	58	24	10
MATOU List	MATOU-v1_91414105	MATOU-v1_25403087	MATOU-v1_93853821	MATOU-v1_113633541	MATOU-v1_29967925	MATOU-v1_22028743	MATOU-v1_115205583	MATOU-v1_111726517	MATOU-v1_109169847	MATOU-v1_97526476	MATOU-v1_52709589	MATOU-v1_94186001	MATOU-v1_6047497	MATOU-v1_6135040	MATOU-v1_23039305	MATOU-v1_2854083	MATOU-v1_116106400	MATOU-v1_111834639	MATOU-v1_112211143	MATOU-v1_112411659	MATOU-v1_65104990	MATOU-v1_94229188	MATOU-v1_115831946	MATOU-v1_98445264	MATOU-v1_65158137	MATOU-v1_116109120	MATOU-v1_64782112	MATOU-v1_74623092	MATOU-v1_113287233	MATOU-v1_64392077	MATOU-v1_45201397	MATOU-v1_94022442	MATOU-v1_112631099	MATOU-v1_113691898	MATOU-v1_115221347	MATOU-v1_45043453	MATOU-v1_113639035	MATOU-v1_76187401	MATOU-v1_5624172	MATOU-v1_77197598	MATOU-v1_19343418	MATOU-v1_88222994	MATOU-v1_105960865	MATOU-v1_18725074	MATOU-v1_115020760	MATOU-v1_103157048	MATOU-v1_113359901	MATOU-v1_72391435	MATOU-v1_115691156
	MATOU-v1_81003467	MATOU-v1_82048024	MATOU-v1_90486577	MATOU-v1_20031407	MATOU-v1_40919665		MATOU-v1_116129727	MATOU-v1_111024106	MATOU-v1_114873006	MATOU-v1_97526475	MATOU-v1_93231169	MATOU-v1_115161796	MATOU-v1_56545168		MATOU-v1_93846966	MATOU-v1_97007164	MATOU-v1_76197759	MATOU-v1_19582265	MATOU-v1_93899628	MATOU-v1_18958712	MATOU-v1_65101904	MATOU-v1_62558084	MATOU-v1_83477089	MATOU-v1_111081844	MATOU-v1_64761711	MATOU-v1_115499675	MATOU-v1_90676732	MATOU-v1_33472216	MATOU-v1_110561794	MATOU-v1_112511692	MATOU-v1_76887091	MATOU-v1_94219139	MATOU-v1_33622296	MATOU-v1_36730952	MATOU-v1_78611545	MATOU-v1_116951058	MATOU-v1_113662373	MATOU-v1_5289945	MATOU-v1_111520520	MATOU-v1_109158697	MATOU-v1_65205068	MATOU-v1_112715140	MATOU-v1_112830009	MATOU-v1_85067318	MATOU-v1_80285424	MATOU-v1_98405329	MATOU-v1_79538925	MATOU-v1_93596069	MATOU-v1_19801273
	MATOU-v1_63877793	MATOU-v1_81063567	MATOU-v1_55055864	MATOU-v1_113072702	MATOU-v1_113736698		MATOU-v1_97009152	MATOU-v1_13706360	MATOU-v1_96655720	MATOU-v1_97050459	MATOU-v1_9776164	MATOU-v1_84034245	MATOU-v1_3676985		MATOU-v1_94257237	MATOU-v1_112463571	MATOU-v1_114563138	MATOU-v1_91138958	MATOU-v1_97389466	MATOU-v1_19135829	MATOU-v1_65181332	MATOU-v1_73711345	MATOU-v1_113830346	MATOU-v1_44041945	MATOU-v1_115333679	MATOU-v1_22787605		MATOU-v1_19278977	MATOU-v1_109749299		MATOU-v1_5625706	MATOU-v1_99940317	MATOU-v1_112329102	MATOU-v1_6248925	MATOU-v1_19505200	MATOU-v1_83100367	MATOU-v1_84424568	MATOU-v1_91480974	MATOU-v1_23641501	MATOU-v1_116188509	MATOU-v1_84331074	MATOU-v1_58109608	MATOU-v1_91646685	MATOU-v1_109533657	MATOU-v1_48607711	MATOU-v1_2348321	MATOU-v1_36850049	MATOU-v1_94558160	MATOU-v1_110457315
	MATOU-v1_109412118	MATOU-v1_111322050	MATOU-v1_91053572	MATOU-v1_97680577	MATOU-v1_109113402		MATOU-v1_19125416	MATOU-v1_44239202	MATOU-v1_3497960	MATOU-v1_95791171	MATOU-v1_109242099	MATOU-v1_19909441	MATOU-v1_80369019		MATOU-v1_19898768	MATOU-v1_112997583	MATOU-v1_44134415	MATOU-v1_90626750	MATOU-v1_19929260	MATOU-v1_109226294	MATOU-v1_62611192	MATOU-v1_44175234	MATOU-v1_22757630	MATOU-v1_114740087	MATOU-v1_116660870	MATOU-v1_113683902		MATOU-v1_64781524	MATOU-v1_53236775		MATOU-v1_76672307	MATOU-v1_116569197	MATOU-v1_84031529	MATOU-v1_98423707	MATOU-v1_19793367	MATOU-v1_5574705	MATOU-v1_113710448	MATOU-v1_9534403	MATOU-v1_80214566	MATOU-v1_98980627	MATOU-v1_65103289	MATOU-v1_84206604	MATOU-v1_77346777	MATOU-v1_6203334	MATOU-v1_98425390	MATOU-v1_63516874	MATOU-v1_76104308	MATOU-v1_6051578	MATOU-v1_63498185
	MATOU-v1_83631471	MATOU-v1_84703087	MATOU-v1_109373044	MATOU-v1_97433183	MATOU-v1_80079731		MATOU-v1_114131917	MATOU-v1_28060260	MATOU-v1_44566950	MATOU-v1_94805180	MATOU-v1_1617075	MATOU-v1_64811534	MATOU-v1_18800506		MATOU-v1_35390087	MATOU-v1_116433357	MATOU-v1_64862168	MATOU-v1_112366082	MATOU-v1_18203679	MATOU-v1_75050848	MATOU-v1_19101095	MATOU-v1_112195185	MATOU-v1_114788319	MATOU-v1_113320673	MATOU-v1_112587895	MATOU-v1_113012824		MATOU-v1_116222429	MATOU-v1_112690659		MATOU-v1_88139084	MATOU-v1_110502177	MATOU-v1_97018120	MATOU-v1_109344780	MATOU-v1_109225541	MATOU-v1_64856867	MATOU-v1_76154466	MATOU-v1_69408359	MATOU-v1_50060304	MATOU-v1_76962886	MATOU-v1_114993582	MATOU-v1_116426985	MATOU-v1_101226780	MATOU-v1_72531192	MATOU-v1_18845593	MATOU-v1_113378943	MATOU-v1_111250963	MATOU-v1_65120826	MATOU-v1_53029474
	MATOU-v1_33432117	MATOU-v1_114753332	MATOU-v1_109201606	MATOU-v1_97433185	MATOU-v1_111358757		MATOU-v1_6153054	MATOU-v1_64770387	MATOU-v1_97755581	MATOU-v1_92104554	MATOU-v1_9871253	MATOU-v1_44560627	MATOU-v1_76950067		MATOU-v1_103236156	MATOU-v1_116373084	MATOU-v1_18871027	MATOU-v1_97847372	MATOU-v1_27279588	MATOU-v1_6585474	MATOU-v1_19025239	MATOU-v1_64655005	MATOU-v1_4113012	MATOU-v1_2453909	MATOU-v1_84056089	MATOU-v1_112640810		MATOU-v1_98970942	MATOU-v1_84207349		MATOU-v1_64789900	MATOU-v1_73373500	MATOU-v1_65012488	MATOU-v1_45144404	MATOU-v1_113047371	MATOU-v1_116400169	MATOU-v1_90856135	MATOU-v1_84725818	MATOU-v1_41723279	MATOU-v1_112625552	MATOU-v1_77200461	MATOU-v1_116426987	MATOU-v1_44322677	MATOU-v1_96472311	MATOU-v1_46301230	MATOU-v1_80954541	MATOU-v1_64404994	MATOU-v1_91005339	MATOU-v1_13756988
	MATOU-v1_29358180	MATOU-v1_96489169	MATOU-v1_73336769	MATOU-v1_97433187	MATOU-v1_116374591		MATOU-v1_116129726	MATOU-v1_92146625	MATOU-v1_111633754	MATOU-v1_83565413	MATOU-v1_9648424	MATOU-v1_65091058	MATOU-v1_52758862		MATOU-v1_112750163		MATOU-v1_99167480	MATOU-v1_52791198	MATOU-v1_80207823	MATOU-v1_79785939	MATOU-v1_19327185	MATOU-v1_84122930	MATOU-v1_113682666	MATOU-v1_6245870	MATOU-v1_84388017	MATOU-v1_116109121		MATOU-v1_44179024	MATOU-v1_99801		MATOU-v1_54072660	MATOU-v1_116849835	MATOU-v1_64681197		MATOU-v1_19310740	MATOU-v1_44630690	MATOU-v1_45208985	MATOU-v1_37159641	MATOU-v1_109263019	MATOU-v1_112967371		MATOU-v1_72491537	MATOU-v1_115369150	MATOU-v1_113142052	MATOU-v1_90737238	MATOU-v1_5597276	MATOU-v1_83693887	MATOU-v1_465984	MATOU-v1_90708985
	MATOU-v1_113736030	MATOU-v1_44516507	MATOU-v1_76219123	MATOU-v1_72094949	MATOU-v1_112450387		MATOU-v1_35409857	MATOU-v1_2341325	MATOU-v1_49927097	MATOU-v1_77433565	MATOU-v1_9500721	MATOU-v1_114786106	MATOU-v1_116099823		MATOU-v1_111616701		MATOU-v1_6239364	MATOU-v1_114845950	MATOU-v1_64860401	MATOU-v1_114869357	MATOU-v1_60139460	MATOU-v1_97084788	MATOU-v1_113805155	MATOU-v1_99467928	MATOU-v1_19001924	MATOU-v1_98014029		MATOU-v1_113330104	MATOU-v1_80207226		MATOU-v1_90930416	MATOU-v1_115924858	MATOU-v1_112440928		MATOU-v1_75857198	MATOU-v1_72124639	MATOU-v1_33453967	MATOU-v1_19233202	MATOU-v1_116289659	MATOU-v1_48636508		MATOU-v1_116426986	MATOU-v1_18805488	MATOU-v1_109099962	MATOU-v1_60678459	MATOU-v1_19967417	MATOU-v1_112710158	MATOU-v1_18983199	MATOU-v1_112417545
	MATOU-v1_18997549	MATOU-v1_1555971	MATOU-v1_45920185	MATOU-v1_72094950	MATOU-v1_115250519		MATOU-v1_113282498	MATOU-v1_6084288	MATOU-v1_113241183	MATOU-v1_74665722	MATOU-v1_32643657	MATOU-v1_113723479	MATOU-v1_87968207		MATOU-v1_53868101		MATOU-v1_115145778	MATOU-v1_178907	MATOU-v1_22868686	MATOU-v1_81408241	MATOU-v1_64295284	MATOU-v1_63121093	MATOU-v1_113705209	MATOU-v1_111894724	MATOU-v1_19021134	MATOU-v1_113651503		MATOU-v1_53837645	MATOU-v1_94655082		MATOU-v1_96725653	MATOU-v1_115954524	MATOU-v1_113689705		MATOU-v1_19887272	MATOU-v1_18837394	MATOU-v1_114005366	MATOU-v1_78895264	MATOU-v1_74279005	MATOU-v1_6211939		MATOU-v1_65505327	MATOU-v1_113296969	MATOU-v1_116683478	MATOU-v1_5648031	MATOU-v1_91381801	MATOU-v1_85162052	MATOU-v1_44049219	MATOU-v1_65017644
	MATOU-v1_63556695	MATOU-v1_18927680	MATOU-v1_64769749	MATOU-v1_72094951	MATOU-v1_112851009		MATOU-v1_19121773	MATOU-v1_21509434	MATOU-v1_607629	MATOU-v1_72348674	MATOU-v1_9360774	MATOU-v1_97575916	MATOU-v1_19819791		MATOU-v1_95178484		MATOU-v1_53517877	MATOU-v1_115660976	MATOU-v1_76215164	MATOU-v1_93905213	MATOU-v1_96436552	MATOU-v1_65211279	MATOU-v1_113715963	MATOU-v1_29047826	MATOU-v1_96742780	MATOU-v1_97517747		MATOU-v1_35714073	MATOU-v1_84236682			MATOU-v1_112425920	MATOU-v1_64463945		MATOU-v1_65031144	MATOU-v1_90928223	MATOU-v1_116362717	MATOU-v1_20619599	MATOU-v1_94659069	MATOU-v1_98335090			MATOU-v1_44465749	MATOU-v1_9232441	MATOU-v1_94549525	MATOU-v1_64495236	MATOU-v1_109199289	MATOU-v1_97456965	MATOU-v1_71765670
	MATOU-v1_33163254	MATOU-v1_110545382	MATOU-v1_90610375	MATOU-v1_44386354	MATOU-v1_112851010			MATOU-v1_94655569	MATOU-v1_109270407	MATOU-v1_66016703	MATOU-v1_1963263	MATOU-v1_43199758	MATOU-v1_98230402		MATOU-v1_76265620		MATOU-v1_116106399	MATOU-v1_48573364	MATOU-v1_20874577	MATOU-v1_113115042	MATOU-v1_65065318	MATOU-v1_60192215	MATOU-v1_109241647	MATOU-v1_72487598	MATOU-v1_97914110	MATOU-v1_83976923		MATOU-v1_5996655	MATOU-v1_65182345			MATOU-v1_91204548	MATOU-v1_112576612		MATOU-v1_109174968	MATOU-v1_116176370	MATOU-v1_45095324	MATOU-v1_67877232	MATOU-v1_109111024	MATOU-v1_91886270			MATOU-v1_44322676	MATOU-v1_97792778	MATOU-v1_91858268	MATOU-v1_98467401	MATOU-v1_22268398	MATOU-v1_45051607
	MATOU-v1_113189376	MATOU-v1_91010320	MATOU-v1_43284070	MATOU-v1_86488954	MATOU-v1_116248549			MATOU-v1_96116795	MATOU-v1_52970685	MATOU-v1_62102351	MATOU-v1_84258796	MATOU-v1_86836759	MATOU-v1_110896818		MATOU-v1_24350658		MATOU-v1_85167570	MATOU-v1_64817321	MATOU-v1_77400894	MATOU-v1_84255667		MATOU-v1_116470415	MATOU-v1_114786660	MATOU-v1_91066911	MATOU-v1_93268791	MATOU-v1_29780383		MATOU-v1_84090121	MATOU-v1_19133741				MATOU-v1_112905256		MATOU-v1_2240773		MATOU-v1_111648197	MATOU-v1_7087059	MATOU-v1_63718304	MATOU-v1_115364997			MATOU-v1_44094780	MATOU-v1_112490786	MATOU-v1_41833736	MATOU-v1_44162445	MATOU-v1_92111153	MATOU-v1_64635417
	MATOU-v1_96627676	MATOU-v1_113221950	MATOU-v1_99638798	MATOU-v1_97433184	MATOU-v1_116248550			MATOU-v1_78491587	MATOU-v1_28959639	MATOU-v1_56506063	MATOU-v1_109305468	MATOU-v1_64879777	MATOU-v1_90768089		MATOU-v1_19657864		MATOU-v1_110371340	MATOU-v1_110613343	MATOU-v1_112210721	MATOU-v1_48596059		MATOU-v1_18996328	MATOU-v1_49703455	MATOU-v1_44232324	MATOU-v1_98230178	MATOU-v1_19108184		MATOU-v1_91267415	MATOU-v1_116699094				MATOU-v1_35242043		MATOU-v1_5209109		MATOU-v1_6208579		MATOU-v1_99554943	MATOU-v1_116376742				MATOU-v1_116521628	MATOU-v1_90752351	MATOU-v1_112595892	MATOU-v1_109276412	MATOU-v1_53482104
	MATOU-v1_95318100	MATOU-v1_1798095	MATOU-v1_113049769	MATOU-v1_97433188	MATOU-v1_19747341			MATOU-v1_94572302	MATOU-v1_114701968	MATOU-v1_35416000	MATOU-v1_96533528	MATOU-v1_115147810	MATOU-v1_116656175		MATOU-v1_113754248		MATOU-v1_72381609	MATOU-v1_113826415	MATOU-v1_33064531	MATOU-v1_111623100		MATOU-v1_84516764	MATOU-v1_99719548	MATOU-v1_111065010	MATOU-v1_115196847	MATOU-v1_113242703		MATOU-v1_92123243	MATOU-v1_94571				MATOU-v1_112901542		MATOU-v1_110443733		MATOU-v1_44385303		MATOU-v1_116214479	MATOU-v1_112916658				MATOU-v1_42900388	MATOU-v1_97676593	MATOU-v1_109173908	MATOU-v1_113317374	MATOU-v1_66801563
	MATOU-v1_33966502	MATOU-v1_64395805	MATOU-v1_114796752	MATOU-v1_116137029	MATOU-v1_116405609			MATOU-v1_80101403	MATOU-v1_19882472	MATOU-v1_35238683	MATOU-v1_29895930	MATOU-v1_115749670	MATOU-v1_44506515		MATOU-v1_113752855		MATOU-v1_22777433	MATOU-v1_110449718	MATOU-v1_91605961	MATOU-v1_77661868		MATOU-v1_110733529	MATOU-v1_113782377	MATOU-v1_104214583	MATOU-v1_98218618	MATOU-v1_64472868		MATOU-v1_94776044	MATOU-v1_18663474				MATOU-v1_112902133		MATOU-v1_3714351		MATOU-v1_20683373		MATOU-v1_94457810	MATOU-v1_98362340				MATOU-v1_103133830	MATOU-v1_2322599	MATOU-v1_44488471	MATOU-v1_105379120	MATOU-v1_41813604
	MATOU-v1_1822958	MATOU-v1_110593361	MATOU-v1_55261238	MATOU-v1_116137030	MATOU-v1_90802226			MATOU-v1_89309027	MATOU-v1_97864061	MATOU-v1_19747314	MATOU-v1_2013885	MATOU-v1_112656466	MATOU-v1_19987167		MATOU-v1_110769991		MATOU-v1_45342462	MATOU-v1_116563112	MATOU-v1_64426357	MATOU-v1_66170024		MATOU-v1_33145915	MATOU-v1_94617626	MATOU-v1_75984989	MATOU-v1_100981007	MATOU-v1_45312128		MATOU-v1_113007006	MATOU-v1_86534				MATOU-v1_116388801		MATOU-v1_112585881		MATOU-v1_115167013		MATOU-v1_22848584	MATOU-v1_5981165				MATOU-v1_112618723	MATOU-v1_94662331	MATOU-v1_19915174	MATOU-v1_97900495	MATOU-v1_53137552
	MATOU-v1_53277983	MATOU-v1_25403086	MATOU-v1_113163314	MATOU-v1_64602303	MATOU-v1_89266415			MATOU-v1_53293403	MATOU-v1_112561126	MATOU-v1_19094932	MATOU-v1_33537308	MATOU-v1_113127339	MATOU-v1_64913469		MATOU-v1_45180452		MATOU-v1_92025750	MATOU-v1_114117047	MATOU-v1_47950209	MATOU-v1_113779462			MATOU-v1_110897959	MATOU-v1_109287740		MATOU-v1_110464688		MATOU-v1_48541374	MATOU-v1_112732879				MATOU-v1_112724322		MATOU-v1_19202166		MATOU-v1_96813402		MATOU-v1_3738832					MATOU-v1_113721879	MATOU-v1_2401075	MATOU-v1_92035548	MATOU-v1_6086694	MATOU-v1_113134817
	MATOU-v1_75493413	MATOU-v1_45156521	MATOU-v1_84058617	MATOU-v1_65216856	MATOU-v1_40842753			MATOU-v1_94738195	MATOU-v1_111678895	MATOU-v1_18861417	MATOU-v1_92165098	MATOU-v1_48521018	MATOU-v1_114887997		MATOU-v1_45720670		MATOU-v1_74862875	MATOU-v1_64960732	MATOU-v1_19047502	MATOU-v1_96655707			MATOU-v1_49432568	MATOU-v1_12995602		MATOU-v1_90480937		MATOU-v1_90446668	MATOU-v1_111416332				MATOU-v1_116254404		MATOU-v1_103025057		MATOU-v1_52970939		MATOU-v1_9557261					MATOU-v1_76161554	MATOU-v1_41890029	MATOU-v1_113048784	MATOU-v1_114775778	MATOU-v1_90492838
	MATOU-v1_115641862	MATOU-v1_22099282	MATOU-v1_76214982	MATOU-v1_40307013	MATOU-v1_26987223			MATOU-v1_64940210	MATOU-v1_72409444	MATOU-v1_18852976	MATOU-v1_65214311		MATOU-v1_44286759		MATOU-v1_109849709		MATOU-v1_65001566	MATOU-v1_111885530	MATOU-v1_115300052	MATOU-v1_36770860			MATOU-v1_113799774	MATOU-v1_98475917		MATOU-v1_113651504		MATOU-v1_96394674	MATOU-v1_98375781				MATOU-v1_112954430		MATOU-v1_80219962		MATOU-v1_113662374		MATOU-v1_102115447					MATOU-v1_109645320	MATOU-v1_5984446	MATOU-v1_35418448	MATOU-v1_22750969	MATOU-v1_110692985
	MATOU-v1_86980703	MATOU-v1_4145132	MATOU-v1_18770025	MATOU-v1_112715325	MATOU-v1_44414607			MATOU-v1_56809190	MATOU-v1_116626734	MATOU-v1_170248	MATOU-v1_110477484		MATOU-v1_64320919		MATOU-v1_111974188		MATOU-v1_112762948	MATOU-v1_50058328	MATOU-v1_94858490	MATOU-v1_83431184			MATOU-v1_75393210	MATOU-v1_63657377		MATOU-v1_84309722		MATOU-v1_18878416	MATOU-v1_110512695				MATOU-v1_113001369		MATOU-v1_35406782		MATOU-v1_63757075		MATOU-v1_41361627					MATOU-v1_80282148	MATOU-v1_30026612	MATOU-v1_97787134	MATOU-v1_90545726	MATOU-v1_64868388
	MATOU-v1_41718110	MATOU-v1_115128421	MATOU-v1_76139931	MATOU-v1_112800148	MATOU-v1_116459723			MATOU-v1_114051333	MATOU-v1_101271345	MATOU-v1_116783901	MATOU-v1_63045214		MATOU-v1_90496498		MATOU-v1_97581087		MATOU-v1_45849795	MATOU-v1_26044230	MATOU-v1_49678934	MATOU-v1_113136779			MATOU-v1_112508550	MATOU-v1_33499029		MATOU-v1_64600807		MATOU-v1_45107497	MATOU-v1_18752734				MATOU-v1_84720405		MATOU-v1_92199363		MATOU-v1_110681993		MATOU-v1_112451062					MATOU-v1_64707368	MATOU-v1_6018038	MATOU-v1_6057122	MATOU-v1_96831451	MATOU-v1_88188271
	MATOU-v1_112032801	MATOU-v1_26994607	MATOU-v1_19798425	MATOU-v1_116433452	MATOU-v1_111071714			MATOU-v1_18828081	MATOU-v1_113786796	MATOU-v1_115271353	MATOU-v1_116596030		MATOU-v1_116648775		MATOU-v1_43712764		MATOU-v1_64139414	MATOU-v1_5707721	MATOU-v1_95187267	MATOU-v1_55278684			MATOU-v1_80156334	MATOU-v1_111934911		MATOU-v1_18655330		MATOU-v1_296739	MATOU-v1_101222216				MATOU-v1_101219381		MATOU-v1_33279314		MATOU-v1_83556766		MATOU-v1_112147253					MATOU-v1_112705845	MATOU-v1_94558908	MATOU-v1_44662816	MATOU-v1_6246434	MATOU-v1_49705071
	MATOU-v1_28095	MATOU-v1_91902285	MATOU-v1_98381439	MATOU-v1_116433449	MATOU-v1_79514883			MATOU-v1_98479277	MATOU-v1_109556664	MATOU-v1_115094458	MATOU-v1_45142041		MATOU-v1_112941274		MATOU-v1_83138926		MATOU-v1_98409816	MATOU-v1_110649512	MATOU-v1_97467992	MATOU-v1_110563149			MATOU-v1_111961774	MATOU-v1_19355569		MATOU-v1_113651653		MATOU-v1_115327173	MATOU-v1_156904				MATOU-v1_113188027		MATOU-v1_85047408		MATOU-v1_65264305		MATOU-v1_33300796					MATOU-v1_113782481	MATOU-v1_85221653	MATOU-v1_116280574	MATOU-v1_109558262	MATOU-v1_112045216
	MATOU-v1_115352309	MATOU-v1_76112403	MATOU-v1_109598014	MATOU-v1_116433450	MATOU-v1_72427362			MATOU-v1_97205067	MATOU-v1_53569180	MATOU-v1_115064267	MATOU-v1_3378152		MATOU-v1_65208222		MATOU-v1_76245945		MATOU-v1_114795432	MATOU-v1_48576588	MATOU-v1_91325818	MATOU-v1_44630303			MATOU-v1_81000624	MATOU-v1_114122153		MATOU-v1_76759813		MATOU-v1_98465853	MATOU-v1_6254796				MATOU-v1_83986615		MATOU-v1_110731890		MATOU-v1_90889482		MATOU-v1_18764835					MATOU-v1_112471958	MATOU-v1_72437870	MATOU-v1_112494031	MATOU-v1_35374271	MATOU-v1_63356720
	MATOU-v1_1419433	MATOU-v1_112175028	MATOU-v1_64777218	MATOU-v1_116433451	MATOU-v1_56917425			MATOU-v1_4820808	MATOU-v1_94671174	MATOU-v1_114772426	MATOU-v1_38834657		MATOU-v1_76877747		MATOU-v1_86850154		MATOU-v1_74862876	MATOU-v1_112936053	MATOU-v1_54312283	MATOU-v1_57654628			MATOU-v1_114726278	MATOU-v1_113254347		MATOU-v1_114908492		MATOU-v1_65171090	MATOU-v1_63492293				MATOU-v1_97444622		MATOU-v1_47297129		MATOU-v1_52855562		MATOU-v1_19840723					MATOU-v1_59908148	MATOU-v1_94537595	MATOU-v1_91460022	MATOU-v1_113711903
	MATOU-v1_2193341	MATOU-v1_19442514	MATOU-v1_110516500	MATOU-v1_64848542	MATOU-v1_1120247			MATOU-v1_6068191	MATOU-v1_35347417	MATOU-v1_113661783	MATOU-v1_62388		MATOU-v1_111133743		MATOU-v1_59134567		MATOU-v1_54377407	MATOU-v1_113664350	MATOU-v1_91416587	MATOU-v1_115011534			MATOU-v1_115219849	MATOU-v1_93625204		MATOU-v1_76205035		MATOU-v1_101352673	MATOU-v1_115822163				MATOU-v1_97444623		MATOU-v1_109756304		MATOU-v1_112901736		MATOU-v1_81055420					MATOU-v1_113699265	MATOU-v1_99322723	MATOU-v1_113811057	MATOU-v1_49662667
	MATOU-v1_29912394	MATOU-v1_84091153	MATOU-v1_98308310	MATOU-v1_116398614	MATOU-v1_117160			MATOU-v1_48068004	MATOU-v1_6103399	MATOU-v1_112893351	MATOU-v1_64693992		MATOU-v1_91598742		MATOU-v1_1549644		MATOU-v1_97560647	MATOU-v1_114775930	MATOU-v1_96154636	MATOU-v1_65102999			MATOU-v1_1372080			MATOU-v1_110464687		MATOU-v1_116503598	MATOU-v1_44361447				MATOU-v1_97038141		MATOU-v1_109436840		MATOU-v1_115061554		MATOU-v1_19075351					MATOU-v1_85047343	MATOU-v1_54973523	MATOU-v1_19967418	MATOU-v1_95554674
	MATOU-v1_77214829	MATOU-v1_110787165	MATOU-v1_64506940	MATOU-v1_112933684	MATOU-v1_19511460			MATOU-v1_109551885	MATOU-v1_113037491	MATOU-v1_112848497	MATOU-v1_112332266		MATOU-v1_109303984		MATOU-v1_19322150		MATOU-v1_89537126	MATOU-v1_111073800	MATOU-v1_52821531	MATOU-v1_84241537			MATOU-v1_116107356			MATOU-v1_111063140		MATOU-v1_110944062	MATOU-v1_65228539				MATOU-v1_72175856		MATOU-v1_115009282		MATOU-v1_44192751		MATOU-v1_52959989					MATOU-v1_84228731	MATOU-v1_94737599	MATOU-v1_48161728	MATOU-v1_27488357
	MATOU-v1_45310782	MATOU-v1_116488181	MATOU-v1_84259529	MATOU-v1_112851874	MATOU-v1_19339177			MATOU-v1_3162526	MATOU-v1_97104458	MATOU-v1_112738738	MATOU-v1_112822533		MATOU-v1_96483115		MATOU-v1_19130399		MATOU-v1_64704265	MATOU-v1_64897933	MATOU-v1_72541287	MATOU-v1_8470937			MATOU-v1_77023496			MATOU-v1_114881975		MATOU-v1_81742018	MATOU-v1_5505366				MATOU-v1_113093378		MATOU-v1_80224543		MATOU-v1_35317635		MATOU-v1_113098670					MATOU-v1_83497513	MATOU-v1_76972905		MATOU-v1_79559122
	MATOU-v1_11484295		MATOU-v1_97243233	MATOU-v1_53132071	MATOU-v1_18997615			MATOU-v1_19182320		MATOU-v1_110891225	MATOU-v1_113248886		MATOU-v1_114888199		MATOU-v1_84403450		MATOU-v1_91508047	MATOU-v1_112476649	MATOU-v1_65230628	MATOU-v1_52877383			MATOU-v1_109240327					MATOU-v1_19129388	MATOU-v1_19826494						MATOU-v1_76986573		MATOU-v1_111714391		MATOU-v1_80255114					MATOU-v1_89584924	MATOU-v1_21526250		MATOU-v1_110623392
	MATOU-v1_84336187		MATOU-v1_113170867		MATOU-v1_83412892			MATOU-v1_85243878		MATOU-v1_101123725	MATOU-v1_45033220		MATOU-v1_63230922		MATOU-v1_90414165		MATOU-v1_47264706	MATOU-v1_111496280	MATOU-v1_71148686	MATOU-v1_97432894			MATOU-v1_6086083					MATOU-v1_41620227	MATOU-v1_97171034						MATOU-v1_109169760				MATOU-v1_84270501						MATOU-v1_29843102		MATOU-v1_44401321
	MATOU-v1_53824873		MATOU-v1_35361293		MATOU-v1_113170800			MATOU-v1_96591123			MATOU-v1_116505233		MATOU-v1_83678906		MATOU-v1_48577503			MATOU-v1_83376898	MATOU-v1_115153103	MATOU-v1_23565224			MATOU-v1_47521498					MATOU-v1_91917288	MATOU-v1_64882752						MATOU-v1_65232321				MATOU-v1_48466673						MATOU-v1_111336117		MATOU-v1_55466502
	MATOU-v1_116992402		MATOU-v1_80121223		MATOU-v1_113797701			MATOU-v1_110480351			MATOU-v1_77168052		MATOU-v1_53467498		MATOU-v1_97799291			MATOU-v1_99055744	MATOU-v1_65116494	MATOU-v1_109074355			MATOU-v1_113727177					MATOU-v1_113176955	MATOU-v1_41687865						MATOU-v1_52913386				MATOU-v1_99644752						MATOU-v1_53068384		MATOU-v1_109120819
	MATOU-v1_113956701		MATOU-v1_112889236					MATOU-v1_115168746			MATOU-v1_113316874		MATOU-v1_18828880		MATOU-v1_113387029			MATOU-v1_5600478	MATOU-v1_94593336	MATOU-v1_49994754			MATOU-v1_113718768					MATOU-v1_5818811	MATOU-v1_84096518						MATOU-v1_111726503				MATOU-v1_48603873						MATOU-v1_52892713		MATOU-v1_27965206
	MATOU-v1_11690638		MATOU-v1_116075702					MATOU-v1_1482182			MATOU-v1_37563186		MATOU-v1_111041805		MATOU-v1_84055003			MATOU-v1_52876200	MATOU-v1_35262378	MATOU-v1_87579968			MATOU-v1_112392474					MATOU-v1_113022829	MATOU-v1_112016303						MATOU-v1_115202089				MATOU-v1_111920587						MATOU-v1_48614470		MATOU-v1_114783768
	MATOU-v1_83105679		MATOU-v1_114968904					MATOU-v1_18658046			MATOU-v1_19861335		MATOU-v1_84388776		MATOU-v1_109211593			MATOU-v1_62943348	MATOU-v1_115174723	MATOU-v1_93736294			MATOU-v1_110893106					MATOU-v1_2133648	MATOU-v1_113044706						MATOU-v1_110619127				MATOU-v1_91311483						MATOU-v1_16168269		MATOU-v1_99541656
	MATOU-v1_109337265		MATOU-v1_94045355					MATOU-v1_63338696			MATOU-v1_99344489		MATOU-v1_110528218		MATOU-v1_52224196			MATOU-v1_19855167	MATOU-v1_35424729	MATOU-v1_76269187			MATOU-v1_111680446					MATOU-v1_65093574	MATOU-v1_76204319						MATOU-v1_80333660				MATOU-v1_48517505						MATOU-v1_113048355		MATOU-v1_114856814
	MATOU-v1_19841593		MATOU-v1_84251947					MATOU-v1_109286302			MATOU-v1_90710139		MATOU-v1_113801291		MATOU-v1_52940074			MATOU-v1_112864734	MATOU-v1_43011965	MATOU-v1_66605095			MATOU-v1_111570955					MATOU-v1_4043519	MATOU-v1_19802412						MATOU-v1_116544231				MATOU-v1_19774636						MATOU-v1_98431162		MATOU-v1_83649185
	MATOU-v1_18829057		MATOU-v1_79572939					MATOU-v1_46437821			MATOU-v1_99588230		MATOU-v1_83959564		MATOU-v1_112925188			MATOU-v1_5328672	MATOU-v1_101001567	MATOU-v1_108604002			MATOU-v1_113695415					MATOU-v1_98521880	MATOU-v1_77073437										MATOU-v1_84286332						MATOU-v1_99312000		MATOU-v1_113390548
	MATOU-v1_110610864		MATOU-v1_116288254					MATOU-v1_60619113			MATOU-v1_88197816		MATOU-v1_63359113		MATOU-v1_49424413				MATOU-v1_96554099	MATOU-v1_113242779			MATOU-v1_113768471					MATOU-v1_115155105	MATOU-v1_18902477										MATOU-v1_88216376						MATOU-v1_44365382		MATOU-v1_112478433
	MATOU-v1_112995830		MATOU-v1_113301703					MATOU-v1_77728038			MATOU-v1_106922		MATOU-v1_77217016		MATOU-v1_94648509				MATOU-v1_89746705	MATOU-v1_44399896			MATOU-v1_83741047					MATOU-v1_90853214	MATOU-v1_109241110										MATOU-v1_111491080						MATOU-v1_94842217		MATOU-v1_113782363
	MATOU-v1_4702176		MATOU-v1_63904449					MATOU-v1_44405302			MATOU-v1_98345668		MATOU-v1_6000098		MATOU-v1_98126889				MATOU-v1_41894830	MATOU-v1_112519618			MATOU-v1_109421139					MATOU-v1_93207531	MATOU-v1_349939										MATOU-v1_109600601						MATOU-v1_91062533		MATOU-v1_115153091
	MATOU-v1_41746139		MATOU-v1_80161522					MATOU-v1_22849763			MATOU-v1_75954677		MATOU-v1_117045403		MATOU-v1_52785672				MATOU-v1_90853320	MATOU-v1_83076811			MATOU-v1_116310415					MATOU-v1_116314397	MATOU-v1_111341383										MATOU-v1_6160674						MATOU-v1_86562489		MATOU-v1_80199799
	MATOU-v1_33403727		MATOU-v1_4926001					MATOU-v1_80219701			MATOU-v1_101428016		MATOU-v1_80125788		MATOU-v1_2914288				MATOU-v1_116541631	MATOU-v1_109254766			MATOU-v1_109191756					MATOU-v1_112515030											MATOU-v1_94347581						MATOU-v1_110635734		MATOU-v1_111041819
	MATOU-v1_114997459		MATOU-v1_114727076					MATOU-v1_5116375			MATOU-v1_112756224		MATOU-v1_110495015		MATOU-v1_18956829				MATOU-v1_43332309	MATOU-v1_113355271			MATOU-v1_109146618					MATOU-v1_49908625											MATOU-v1_114319057						MATOU-v1_59854900		MATOU-v1_113394521
	MATOU-v1_90787584		MATOU-v1_76009207					MATOU-v1_18787040			MATOU-v1_76724347		MATOU-v1_116581872		MATOU-v1_111390094				MATOU-v1_112918497	MATOU-v1_18901120			MATOU-v1_109514218					MATOU-v1_64912897											MATOU-v1_53469067						MATOU-v1_102886696		MATOU-v1_115153529
	MATOU-v1_99369526		MATOU-v1_97671549					MATOU-v1_74901893			MATOU-v1_101149056		MATOU-v1_63291361		MATOU-v1_110517980				MATOU-v1_82216964	MATOU-v1_19257746			MATOU-v1_116996162																MATOU-v1_54167451						MATOU-v1_76752996		MATOU-v1_79512299
	MATOU-v1_19858248		MATOU-v1_64676736					MATOU-v1_6137550			MATOU-v1_102949609		MATOU-v1_96868907		MATOU-v1_65022173				MATOU-v1_113003026	MATOU-v1_55037305			MATOU-v1_113746254																MATOU-v1_67232047						MATOU-v1_101290981		MATOU-v1_112710157
	MATOU-v1_112119382		MATOU-v1_99417797					MATOU-v1_94523900			MATOU-v1_97826227		MATOU-v1_116850749		MATOU-v1_99022643				MATOU-v1_54980256	MATOU-v1_115835155			MATOU-v1_110888734																MATOU-v1_90914217						MATOU-v1_94567802		MATOU-v1_116353134
	MATOU-v1_65239261							MATOU-v1_109664820			MATOU-v1_98382224		MATOU-v1_63749801		MATOU-v1_5076298				MATOU-v1_97245059	MATOU-v1_91118109			MATOU-v1_109191756																MATOU-v1_113744203						MATOU-v1_6079285		MATOU-v1_115007315
	MATOU-v1_74652107							MATOU-v1_6087461			MATOU-v1_53173771		MATOU-v1_84036116		MATOU-v1_25444068				MATOU-v1_18997912	MATOU-v1_114213243			MATOU-v1_49646341																MATOU-v1_41199564						MATOU-v1_90600915		MATOU-v1_64803490
	MATOU-v1_52817686							MATOU-v1_114738412			MATOU-v1_55281714		MATOU-v1_6227751		MATOU-v1_97077911				MATOU-v1_91423325	MATOU-v1_115383086			MATOU-v1_109675866																MATOU-v1_9323285						MATOU-v1_97646299		MATOU-v1_112916413
	MATOU-v1_64817789							MATOU-v1_64407603			MATOU-v1_113159117		MATOU-v1_64615087		MATOU-v1_35335301				MATOU-v1_104149494	MATOU-v1_112938689			MATOU-v1_75720359																MATOU-v1_116666300						MATOU-v1_6039097		MATOU-v1_80155748
	MATOU-v1_65219802							MATOU-v1_21438324					MATOU-v1_97899368		MATOU-v1_111280313				MATOU-v1_110860026	MATOU-v1_74670663			MATOU-v1_113718767																MATOU-v1_15025676						MATOU-v1_65011644		MATOU-v1_113164696
	MATOU-v1_52608393							MATOU-v1_59861573					MATOU-v1_76921798		MATOU-v1_109135383				MATOU-v1_10018671	MATOU-v1_91576371																			MATOU-v1_65100345						MATOU-v1_5447438		MATOU-v1_114814670
	MATOU-v1_52981898							MATOU-v1_115006534					MATOU-v1_19013290		MATOU-v1_109721658				MATOU-v1_104670855	MATOU-v1_6285885																											MATOU-v1_115315357
								MATOU-v1_19948733					MATOU-v1_76734093		MATOU-v1_19392086				MATOU-v1_85142050	MATOU-v1_84608597																											MATOU-v1_78694469
								MATOU-v1_93214052					MATOU-v1_112784267		MATOU-v1_113821440				MATOU-v1_112403084	MATOU-v1_116220171																											MATOU-v1_63234706
								MATOU-v1_113021607					MATOU-v1_113151896		MATOU-v1_64843441				MATOU-v1_116448590	MATOU-v1_75577495
								MATOU-v1_114755904							MATOU-v1_12290249				MATOU-v1_114824484	MATOU-v1_108734352
								MATOU-v1_84133224							MATOU-v1_43802772				MATOU-v1_75716825	MATOU-v1_110865047
								MATOU-v1_110478058							MATOU-v1_55066054				MATOU-v1_76800473	MATOU-v1_1785233
								MATOU-v1_115212475							MATOU-v1_47180407				MATOU-v1_89642540	MATOU-v1_109076825
								MATOU-v1_4563377							MATOU-v1_53635656				MATOU-v1_85061379	MATOU-v1_2841027
								MATOU-v1_111153734							MATOU-v1_114720515				MATOU-v1_71929361	MATOU-v1_98938453
								MATOU-v1_98349094							MATOU-v1_99360500				MATOU-v1_115308226	MATOU-v1_12196339
								MATOU-v1_19182645							MATOU-v1_99623061				MATOU-v1_64644877	MATOU-v1_18115369
								MATOU-v1_4955657							MATOU-v1_101962853				MATOU-v1_64869802	MATOU-v1_109614685
								MATOU-v1_3191432							MATOU-v1_113738613				MATOU-v1_104633808	MATOU-v1_53965909
								MATOU-v1_115294843							MATOU-v1_109233421				MATOU-v1_109242924	MATOU-v1_94524911
								MATOU-v1_53078613							MATOU-v1_2392197				MATOU-v1_44438826	MATOU-v1_3755762
								MATOU-v1_116205712							MATOU-v1_75894451				MATOU-v1_48540820	MATOU-v1_46638241
								MATOU-v1_64739086							MATOU-v1_18835644				MATOU-v1_64961381	MATOU-v1_112909414
								MATOU-v1_36381266							MATOU-v1_416309				MATOU-v1_77190170	MATOU-v1_90757988
								MATOU-v1_41312330							MATOU-v1_18835643				MATOU-v1_109627016	MATOU-v1_73521356
								MATOU-v1_102831854							MATOU-v1_112388788				MATOU-v1_112704330	MATOU-v1_44168875
								MATOU-v1_46371776							MATOU-v1_115318209				MATOU-v1_111087110	MATOU-v1_109088193
								MATOU-v1_75420387							MATOU-v1_112441117				MATOU-v1_50844208	MATOU-v1_84781127
								MATOU-v1_46358088							MATOU-v1_113306649				MATOU-v1_115213319	MATOU-v1_53306473
								MATOU-v1_97258395							MATOU-v1_110595900				MATOU-v1_114824484
								MATOU-v1_88026805							MATOU-v1_83671391				MATOU-v1_84316377
								MATOU-v1_23973279							MATOU-v1_96487540				MATOU-v1_1645681
								MATOU-v1_109636046							MATOU-v1_30929743				MATOU-v1_96697802
								MATOU-v1_111286133							MATOU-v1_369355				MATOU-v1_19362854
								MATOU-v1_91457890							MATOU-v1_43949604				MATOU-v1_64724699
								MATOU-v1_113200124							MATOU-v1_35326035				MATOU-v1_97467991
															MATOU-v1_22028393				MATOU-v1_96699318
															MATOU-v1_113535264				MATOU-v1_28092013
															MATOU-v1_97610451				MATOU-v1_76239742
															MATOU-v1_44409526				MATOU-v1_114865647
															MATOU-v1_113246735				MATOU-v1_3110346
															MATOU-v1_18877052				MATOU-v1_72381004
															MATOU-v1_113003964				MATOU-v1_111391927
															MATOU-v1_89589265				MATOU-v1_113253698
															MATOU-v1_45215280				MATOU-v1_18663715
																			MATOU-v1_76657227
																			MATOU-v1_64899672
																			MATOU-v1_50885849
																			MATOU-v1_98302950
																			MATOU-v1_80291846
																			MATOU-v1_35288908
[truncated: 16 more columns]

## Sheet: Environmental parameters
Matching cell	OGA_ID	station	depth	size fraction	latitude	longitude	Seafloor (m)	Temperature (Â°C)	Salinity (PSU)	Density (kg/m**3)	Distance_coast (km)	Chlorophyll_A (mg/m**3)	Depth (m)	PAR (mol quanta/m**2/day)	O2 (Âµmol/kg)	NO3 (Âµmol/l)	Iron_5m* (Âµmol/l)	Ammonium_5m* (Âµmol/l)	Nitrite_5m* (Âµmol/l)	Nitrate_5m* (Âµmol/l)	CDOM* (ppb (QSE))	NPP_C* (mg/m**2/day)	POC* (Âµg/kg)	PIC* (mol/m3)	Alkalinity (Âµmol/kg)	Carbon Total (Âµmol/kg)	CO2 (Âµmol/kg)	CO3 (Âµmol/kg)	HCO3 (Âµmol/kg)	pH (-)	NO2 (Âµmol/l)	PO4 (Âµmol/l)	NO3_NO2 (Âµmol/l)	Si (Âµmol/l)	MLD (m)	DCM (m)	Depth_max_Brunt_VÃ¤isÃ¤lÃ¤_freq (m)	Depth_max_O2 (m)	Depth_min_O2 (m)	Depth_nitracline (m)	Shannon_Darwin* (-)	Shannon_Physat* (-)	miTAG_SILVA_Chao (-)	miTAG_SILVA_Shannon (-)	OG_Richness (-)	OG_Evenness (-)	Chlorophyll c3 (mg/m**3)	Peridinin (mg/m**3)	Fucoxanthin (mg/m**3)
1	TARA_068_DCM_0.8->	TARA_068	DCM	>0.8	-31.027	4.6802	-4935	16.7488	35.6841	26.1013	1113.25	0.27246	50	0.383273	231.977	0.904785	0.00036828	0.015808	0.0605974	0.129486	5.91167	446.399	69.4	0.000394	0.0038	0.0183		0.0692	0		0.285	0.227	1.08	2.436	156	42	353	237	1320		0.530677	0.674945					0.0484	0.005	0.0183
2	TARA_078_DCM_0.8->	TARA_078	DCM	>0.8	-30.1484	-43.2705	-3879	19.3234	36.2775	25.9204	564.404	0.08856	120	0.038677	216.655	0.085111	0.000862562	0.0177186	0.0123646	0.00197412		352.555	38.9688	0.000203361	0.002	0.0064		0.0343	0		0.053	0	0.104	0.319	71	111	4	42	160	166	0.084879	0.65728					0.0231	0.0015	0.0064
3	TARA_082_DCM_0.8->	TARA_082	DCM	>0.8	-47.2007	-57.9446	-3510	7.15487	34.0506	26.6497	455.529	0.57815	40		306.156	18.0473	0.000290781	0.125834	0.274189	6.38723		776.804	107.016	0.00129015							0.1185	1.356	18.525	2.661	18	42	62	24	129	66	0.476837	0.724874
4	TARA_085_DCM_0.8->	TARA_085	DCM	>0.8	-62.2231	-49.2139	-3335	-0.792395	34.3626	27.6286	242.368	0.22416	90	0.022572	326.68	32.9114	0.000451463	0.00768606	0.0427742	26.6249	0.98763	110.189	49.7449	7.04751e-05							0.06	2.309	31	81.82	42	43	55	17	191	177	0	0.49805
5	TARA_100_DCM_0.8->	TARA_100	DCM	>0.8	-12.9723	-96.0122	-3678	22.5967	35.6423	24.5284	1404.69	0.18456	50		216.678	4.22921	3.277e-06	0.0184249	0.128016	9.24222		403.483	52.8909	0.000295935	0.0061	0.0096		0.0099	0		0.1635	0.7785	5.6545	1.8815	44	56	53	52	301	149	0.671904	0.492855	4404.43	6.82919	18464.5	0.737772	0.0122	0.0093	0.0096
6	TARA_102_DCM_0.8->	TARA_102	DCM	>0.8	-5.2669	-85.2732	-4117	19.7812	34.8844	24.7292	444.5	0.33192	40	0.640251	104.997	18.7248	4.398e-06	0.0343006	0.57316	7.14099		598.95	65.7028	0.000359394	0.0334	0.018		0.038	0		1.202	1.8615	24.3645	10.5045	34	39	44	14	238	48	0.507222	0.75472	4240.67	6.78149	15878.3	0.74142	0.031	0.0058	0.018
7	TARA_109_DCM_0.8->	TARA_109	DCM	>0.8	2.0299	-84.5546	-3174	26.0192	34.4759	22.6335	515.632	0.2808	30		199.83	4.36904	4.994e-06	0.0386575	0.411642	3.42335	0.9906	471.954			0.0195	0.013		0.0234	0		0.111	0.50475	4.638	3.225	18	32	57	19	420	56	0.60986	0.500877					0.0259	0.0101	0.013
8	TARA_110_DCM_0.8->	TARA_110	DCM	>0.8	-1.9002	-84.6265	-2111	22.0398	35.1128	24.3182	407.365	0.21402	50	0.112155	145.082	10.2024	5.493e-06	0.042527	0.64536	6.02955		642.094	68.1356	0.000241573	0.005	0.0291		0.0316	0		0.414	0.9295	10.701	5.407	21	28	64	14	369	69	0.54627	0.713291	4206.59	6.79642	16528.4	0.740312	0.0343	0.0099	0.0291
9	TARA_111_DCM_0.8->	TARA_111	DCM	>0.8	-16.9587	-100.675	-3913	19.7833	35.6958	25.3544	916.312	0.12738	90	0.019494	208.549	0.85366	3.007e-06	0.0130756	0.0434914	7.84367	1.1776	367.732	42.4298	0.00022155	0.0047	0.0035		0.0141	0		0.203	0.443	1.2215	0.9285	67	71	225	70	233	230	0.599757	0.463204	4019.57	6.68702	15057.3	0.737598	0.015	0.0055	0.0035
10	TARA_128_DCM_0.8->	TARA_128	DCM	>0.8	0.0222	-153.686	-4767	26.1393	35.1465	23.1032	444.772	0.21615	40		177.673	3.00067	3.345e-06	0.0324203	0.0788008	3.82748		483.827	61.3917	0.000255363	0.0036	0.0082		0.0203	0		0.2835	0.54925	5.264	2.7405	64	43	113	15	376	298	0.668404	0.732395	4723.26	6.74178	19859.1	0.732771	0.0151	0.0062	0.0082
11	TARA_131_DCM_0.8->	TARA_131	DCM	>0.8	22.7901	-157.944	-4685	22.3077	35.3057	24.3685	112.188	0.04584	110	0.087692	204.169	0	0.000198943	0.0158399	0.00588271	0.00245108			34.3614	0.000195167	0.00155	0.00525		0.02915	0		0.01	0.0172	0.006	1.6413	56	114	86	117	159	166	0.703213	0.696645					0.01885	0.0041	0.00525
12	TARA_132_DCM_0.8->	TARA_132	DCM	>0.8	31.5168	-159.046	-5710	15.3211	34.3957	25.4389	972.101	0.07992	115	0.006352	222.941	0	0.00081438	0.0223235	0.0235012	0.00161845		246.522	28.5171	0.000150477	0.0055	0.0099		0.041	0		0.017	0.1252	0.047	4.4468	48	110	58	52	16	128	0.486663	0.607278	5351.6	6.56139	17993.8	0.727202	0.024	0.0035	0.0099
13	TARA_135_DCM_0.8->	TARA_135	DCM	>0.8	32.931	-121.865	-4049	16.2703	33.4178	24.4653	167.478	0.19488	30	0.390236	226.274	0.065956	3.3604e-05	0.0227339	0.0203622	0.539207					0.0271	0.09525		0.1078	0		0.128209	0.370333	1.011	1.61517	30	30	43	13	511	38	0.771964	0.720057					0.0798	0.0254	0.09525
14	TARA_137_DCM_0.8->	TARA_137	DCM	>0.8	14.2075	-116.647	-4118	20.5857	34.366	24.1409	505.499	0.33414	40	0.645405	123.201	7.31279	4.212e-06	0.0162002	0.023765	3.00637	1.7042	452.195	62.9702	0.000252071	0.0238	0.0228		0.0606	0		0.3055	0.884	6.0475	4.661	28	34	39	16	206	39	0.623359	0.561121	4996.59	6.08446	17574.3	0.737769	0.0553	0.0197	0.0228
15	TARA_151_DCM_0.8->	TARA_151	DCM	>0.8	36.1811	-28.9373	-3516	16.747	36.1824	26.4853	256.735	0.08652	80	0.079852	228.117	1.00579	0.00129951	0.0210449	0.0361691	0.306125		426.704	49.1977	0.000114746							0.0415	0.022	0.142	0.6335	48	68	108	52	170	108	0.414522	0.585611	5286.14	6.94045	17700.9	0.732395
16	TARA_047_DCM_0.8-20	TARA_047	DCM	0.8@20	-2.0465	72.1568	-4563	27.6133	35.3849	22.8144	187.102	0.0588	55	0.795409	182.609	0	0.00131357	0.0165358	0.00839672	0.00809043			34.3684	0.00016581	0.0008	0.00225		0.00685	0		0.006	0.199	0.221	2.8465	23	60	57	30	737	112							0.008	0.0031	0.00225
17	TARA_100_DCM_0.8-3	TARA_100	DCM	0.8@3	-12.9794	-96.0232	-3412	12.8064	34.8278	26.3033	1406.31	0.0006	177		3.4942	20.2544	3.277e-06	0.0184249	0.128016	9.24222		378.781	51.6123	0.000296832	0	0		0.0001	0		0.131	2.68675	23.251	20.9015	45	61	56	53	226	148	0.671904	0.492855	4805.28	6.67829	17447.9	0.740331	0	0.0002	0
18	TARA_004_DCM_0.8-5	TARA_004	DCM	0.8@5	36.5533	-6.5669	-49	16.3584	36.5811	26.8866	15.1848	0.6324	40	0.662801			0.0013877	0.0228702	0.0442594	0.00806771	1.15753	-4330.89	72.9579	0.000251951											11	38	36					0.602176	4173.59	6.84989	14607.3	0.746715
19	TARA_007_DCM_0.8-5	TARA_007	DCM	0.8@5	37.0541	1.9478	-2784	17.5211	37.1036	27.0037	48.0551	0.33747	42	0.188942			0.00138778	0.0152447	0.0334898	0.00691847		356.954			0.0265	0.0256		0.0273	0.0243		0	0.0065	0.028	0.4985	18	43	45				0.635715	0.5693	4786.08	6.80117	16416.5	0.750016	0.0181	0.0204	0.0256
20	TARA_009_DCM_0.8-5	TARA_009	DCM	0.8@5	39.0609	5.9422	-2866	15.9708	37.682	27.8161	157.838	0.4575	55	1.23336			0.00138773	0.0150867	0.0487093	0.0167545		240.841	35.8042	8.10158e-05	0.002	0.0067		0.0169	0.0071							56	25				0.600831	0.52087	4462.69	6.90761	15318.4	0.742404	0.01	0.0124	0.0067
21	TARA_018_DCM_0.8-5	TARA_018	DCM	0.8@5	35.7528	14.2765	-818	18.3057	37.8494	27.375	14.2151	0.024	60	0.437326	238.695		0.0013879	0.00911956	0.0300156	0.0102722		315.859	43.879	9.23505e-05	0.0017	0.0118		0.0452	0		0.0263	0.0131	0.038	0.58135	50	82	60	58	580			0.455844					0.0136	0.0055	0.0118
22	TARA_022_DCM_0.8-5	TARA_022	DCM	0.8@5	39.5705	17.4101	-1728	16.9743	37.9639	27.798	49.6822	0.0892	30	0.583875	221.552		0.00138804	0.00179242	0.0265013	0.0633486					0.0032	0.0587		0.07465	0.0082		0.025075	0.010725	0.029	1.59855	37	13	59	13	707		0.321338	0.536506					0.0603	0.01235	0.0587
23	TARA_023_DCM_0.8-5	TARA_023	DCM	0.8@5	42.1735	17.7252	-1183	15.1806	38.4738	28.6135	57.9209	0.0656	55	0.054743	224.264		0.00138788	0.00143125	0.0270646	0.0774715		468.419									0.013	0.012	0.05	1.0505	12	58	58	43	160		0.309499	0.542748
24	TARA_025_DCM_0.8-5	TARA_025	DCM	0.8@5	39.3991	19.3997	-1274	15.182	38.4891	28.6264	38.5477	0.06	50	0.04793	229.909		0.00138795	0.00232665	0.0286966	0.048667		420.545	72.9593	0.000136453							0.1055		0.3595	1.354	31	47	44	39	785		0.276219	0.500541
25	TARA_036_DCM_0.8-5	TARA_036	DCM	0.8@5	20.8222	63.5133	-3403	25.3292	36.5358	24.4038	416.332	0.14115	17	2.5279	206.569	1.45766	0.00138774	0.028902	0.00623558	0.00267475	2.76706	1455.03	224.671	0.000415422	0.0068	0.03175		0.02395	0.00705		0.277	0.431	1.115	1.4395	17	25	3	13	184	90	0.660173	0.513223					0.0377	0.00925	0.03175
26	TARA_038_DCM_0.8-5	TARA_038	DCM	0.8@5	19.0284	64.5126	-3341	25.6077	36.5495	24.3126	575.129	0.17892	25	1.87987	189.023	0.672791	0.00138773	0.0300326	0.00427777	0.00113879	4.24259	847.091	117	0.000244287	0.0135	0.0262		0.0589	0.0068		0.7	0.417	1.858	1.625	45	23	162	53	289	117	0.542872	0.579343					0.0435	0.0085	0.0262
27	TARA_039_DCM_0.8-5	TARA_039	DCM	0.8@5	18.5839	66.4727	-3265	26.6924	36.4016	23.8772	468.207	0.12402	25	4.10044	187.476	0	0.00138772	0.0255102	0.00472865	0.00332351	2.1758	533.091	81.8086	0.000228897	0.00115	0.00545		0.00925	0		0.011	0.2465	0.0675	1.2415	26	41	3	13	480	124	0.386281	0.51759					0.01255	0.00495	0.00545
28	TARA_041_DCM_0.8-5	TARA_041	DCM	0.8@5	14.5536	70.0128	-3625	27.3742	36.5035	23.7347	245.281	0.098025	60	0.606707	164.44	0	0.0013877	0.0202778	0.00404724	0.00469887		312.006	43.7392	9.07193e-05	0.002	0.01485		0.0249	0.00665		0.2375	0.846	7.847	3.5765	25	57	29	33	404	67	0.21705	0.560517					0.0372	0.00715	0.01485
29	TARA_051_DCM_0.8-5	TARA_051	DCM	0.8@5	-21.4689	54.3066	-4265	25.2538	34.9503	23.2298	103.763	0.0552	80	0.170432	205.118	0.532471	0.00097728	0.011299	0.00802496	0.00405947			28.6822	0.000118799	0.0023	0.00705		0.0317	0		0.01425	0.1035	0.0175	2.31038	40	79	77	72	149	144	0.364876	0.69329					0.03025	0.00625	0.00705
30	TARA_052_DCM_0.8-5	TARA_052	DCM	0.8@5	-16.9534	53.9601	-4657	25.2126	34.8968	23.2036	412.52	0.149	75	1.07623	194.818	0.532471	0.00104827	0.0105026	0.00593673	0.00694657	0.79292	172.663	39.1006	0.000139624	0.0057	0.0091		0.0296	0		0.032	0.159	0.4675	2.824	63	68	73	448	170	166	0.306166	0.555372					0.0261	0.0064	0.0091
31	TARA_066_DCM_0.8-5	TARA_066	DCM	0.8@5	-34.8901	18.0459	-1880	15.014	35.3231	26.2175	70.2779	0.1725	30	0.350859	239.791	2.73939	0.000311999	0.0193861	0.184693	1.54572		724.197	99.6284	0.000233923	0.00545	0.0296		0.0276	0.0245		0.284	0.34975	3.30987	2.5895	67	23		15	65		0.897426	0.890853					0.03835	0.0149	0.0296
32	TARA_068_DCM_0.8-5	TARA_068	DCM	0.8@5	-31.027	4.6802	-4935	16.7488	35.6841	26.1013	1113.25	0.27246	50	0.383273	231.977	0.904785	0.00036828	0.015808	0.0605974	0.129486	5.91167	446.399	69.4	0.000394	0.0038	0.0183		0.0692	0		0.285	0.227	1.08	2.436	156	42	353	237	1320		0.530677	0.674945					0.0484	0.005	0.0183
33	TARA_072_DCM_0.8-5	TARA_072	DCM	0.8@5	-8.7296	-17.9604	-4008	23.6301	36.5882	24.9653	395.574	0.16449	100	0.032923	190.597	1.04961	0.00126217	0.0112926	0.0182349	0.03649		334.144	29.3534		0.0083	0.0086		0.0616	0		0.011	0.143	0.044	1.284	88	99	98	16	290	143	0.321126	0.715698					0.0325	0.0073	0.0086
34	TARA_085_DCM_0.8-5	TARA_085	DCM	0.8@5	-62.2231	-49.2139	-3335	-0.792395	34.3626	27.6286	242.368	0.22416	90	0.022572	326.68	32.9114	0.000451463	0.00768606	0.0427742	26.6249	0.98763	110.189	49.7449	7.04751e-05							0.06	2.309	31	81.82	42	43	55	17	191	177	0	0.49805
35	TARA_093_DCM_0.8-5	TARA_093	DCM	0.8@5	-33.9116	-73.0537	-5345	15.3769	34.2289	25.2947	99.553	0.55254	35	0.206846	227.761	2.29501	3.974e-06	0.0408712	0.175246	11.337	2.18225	1494.17	147.021	0.000763547	0	0.7106		0.0898	0.0214		0.359	1.08725	6.80275	0.46	24	29	38	14	81	80	0.54852	0.995357	5020.25	6.69416	16672.3	0.757797	0.32305	0.05225	0.7106
36	TARA_098_DCM_0.8-5	TARA_098	DCM	0.8@5	-25.826	-111.729	-3072	20.2127	35.8619	25.3725	273.603	0.04656	188	0.035513	208.821	0	0.000233155	0.00798636	0.0292868	0.0106981	1.59416	75.1857	17.1863												60	177	71	95	392	391	0.187939	0.317446	3972.08	6.46935	14256.3	0.741779
37	TARA_100_DCM_0.8-5	TARA_100	DCM	0.8@5	-12.9723	-96.0122	-3678	22.5967	35.6423	24.5284	1404.69	0.18456	50		216.678	4.22921	3.277e-06	0.0184249	0.128016	9.24222		403.483	52.8909	0.000295935	0.0061	0.0096		0.0099	0		0.1635	0.7785	5.6545	1.8815	44	56	53	52	301	149	0.671904	0.492855	4404.43	6.82919	18464.5	0.737772	0.0122	0.0093	0.0096
38	TARA_102_DCM_0.8-5	TARA_102	DCM	0.8@5	-5.2669	-85.2732	-4117	19.7812	34.8844	24.7292	444.5	0.33192	40	0.640251	104.997	18.7248	4.398e-06	0.0343006	0.57316	7.14099		598.95	65.7028	0.000359394	0.0334	0.018		0.038	0		1.202	1.8615	24.3645	10.5045	34	39	44	14	238	48	0.507222	0.75472	4240.67	6.78149	15878.3	0.74142	0.031	0.0058	0.018
39	TARA_109_DCM_0.8-5	TARA_109	DCM	0.8@5	2.0299	-84.5546	-3174	26.0192	34.4759	22.6335	515.632	0.2808	30		199.83	4.36904	4.994e-06	0.0386575	0.411642	3.42335	0.9906	471.954			0.0195	0.013		0.0234	0		0.111	0.50475	4.638	3.225	18	32	57	19	420	56	0.60986	0.500877					0.0259	0.0101	0.013
40	TARA_110_DCM_0.8-5	TARA_110	DCM	0.8@5	-1.9002	-84.6265	-2111	22.0398	35.1128	24.3182	407.365	0.21402	50	0.112155	145.082	10.2024	5.493e-06	0.042527	0.64536	6.02955		642.094	68.1356	0.000241573	0.005	0.0291		0.0316	0		0.414	0.9295	10.701	5.407	21	28	64	14	369	69	0.54627	0.713291	4206.59	6.79642	16528.4	0.740312	0.0343	0.0099	0.0291
41	TARA_111_DCM_0.8-5	TARA_111	DCM	0.8@5	-16.9587	-100.675	-3913	19.7833	35.6958	25.3544	916.312	0.12738	90	0.019494	208.549	0.85366	3.007e-06	0.0130756	0.0434914	7.84367	1.1776	367.732	42.4298	0.00022155	0.0047	0.0035		0.0141	0		0.203	0.443	1.2215	0.9285	67	71	225	70	233	230	0.599757	0.463204	4019.57	6.68702	15057.3	0.737598	0.015	0.0055	0.0035
42	TARA_128_DCM_0.8-5	TARA_128	DCM	0.8@5	0.0222	-153.686	-4767	26.1393	35.1465	23.1032	444.772	0.21615	40		177.673	3.00067	3.345e-06	0.0324203	0.0788008	3.82748		483.827	61.3917	0.000255363	0.0036	0.0082		0.0203	0		0.2835	0.54925	5.264	2.7405	64	43	113	15	376	298	0.668404	0.732395	4723.26	6.74178	19859.1	0.732771	0.0151	0.0062	0.0082
43	TARA_131_DCM_0.8-5	TARA_131	DCM	0.8@5	22.7901	-157.944	-4685	22.3077	35.3057	24.3685	112.188	0.04584	110	0.087692	204.169	0	0.000198943	0.0158399	0.00588271	0.00245108			34.3614	0.000195167	0.00155	0.00525		0.02915	0		0.01	0.0172	0.006	1.6413	56	114	86	117	159	166	0.703213	0.696645					0.01885	0.0041	0.00525
44	TARA_132_DCM_0.8-5	TARA_132	DCM	0.8@5	31.5168	-159.046	-5710	15.3211	34.3957	25.4389	972.101	0.07992	115	0.006352	222.941	0	0.00081438	0.0223235	0.0235012	0.00161845		246.522	28.5171	0.000150477	0.0055	0.0099		0.041	0		0.017	0.1252	0.047	4.4468	48	110	58	52	16	128	0.486663	0.607278	5351.6	6.56139	17993.8	0.727202	0.024	0.0035	0.0099
45	TARA_135_DCM_0.8-5	TARA_135	DCM	0.8@5	32.931	-121.865	-4049	16.2703	33.4178	24.4653	167.478	0.19488	30	0.390236	226.274	0.065956	3.3604e-05	0.0227339	0.0203622	0.539207					0.0271	0.09525		0.1078	0		0.128209	0.370333	1.011	1.61517	30	30	43	13	511	38	0.771964	0.720057					0.0798	0.0254	0.09525
46	TARA_138_DCM_0.8-5	TARA_138	DCM	0.8@5	6.3378	-102.954	-3189	17.292	34.664	25.1946	820.051	0.13926	60		41.5251	25.65	4.689e-06	0.0131725	0.0204162	2.89127		282.98			0.0089	0.0132		0.0475	0		0.464	1.108	12.904	8.073	42	50	53	14	120	48	0.602965	0.433796	4312.04	6.63935	16960.1	0.7315	0.0355	0.0135	0.0132
47	TARA_142_DCM_0.8-5	TARA_142	DCM	0.8@5	25.6168	-88.4532	-3246	24.9616	36.1793	24.2529	395.836	0.04617	125	0.000724	193.382	0	0.00116825	0.00934026	0.0434836	0.25489		356.596	53.3712	9.60987e-05	0.001	0.0189		0.041	0		0.0175		0.0615	1.168	145	34	154	14	205	321	0.644225	0.691085	4745.14	6.79659	18707.1	0.732082	0.0294	0.0024	0.0189
48	TARA_150_DCM_0.8-5	TARA_150	DCM	0.8@5	35.8427	-37.1526	-2747	17.5856	36.285	26.3607	652.944	0.1418	40	0.66443	229.098	0.61356	0.00110078	0.013436	0.0238127	0.0964772		550.112	69.9391	0.000247072							0.04	0	0.1745	0.8423	61	48	105	13	547	129	0.243874	0.619626	4224.93	6.75454	17443.7	0.738849
49	TARA_022_DCM_180-2000	TARA_022	DCM	180@2000	39.8607	17.4105	-1758	15.3847	38.2957	28.4293	51.2518	0.0281	60	0.014337	219.236		0.00138804	0.00179242	0.0265013	0.0633486			76.4904	0.000276613	0.003	0.0623		0.0439	0.0087		0.1298	0.01065	0.2935		48	34	55	14	207								0.045	0.0086	0.0623
50	TARA_023_DCM_180-2000	TARA_023	DCM	180@2000	42.1646	17.736	-1183	15.4546	38.429	28.5161	60.1527	0.0703	50	0.093238	225.851		0.00138788	0.00143125	0.0270646	0.0774715		468.419									0.013	0.012	0.05	1.0505	17	41	45	35	194		0.309499	0.542748
51	TARA_025_DCM_180-2000	TARA_025	DCM	180@2000	39.3833	19.4183	-1299	15.182	38.4891	28.6264	38.7612	0.06	50	0.04793	229.909		0.00138795	0.00232665	0.0286966	0.048667		420.545	68.7663	0.000103376							0.1055		0.3595	1.354	32	52	42	36	172		0.276219	0.500541
52	TARA_036_DCM_180-2000	TARA_036	DCM	180@2000	20.807	63.513	-3403	25.0517	36.5228	24.4768	416.332	0.21255	20	1.50393	201.599	1.70521	0.00138774	0.028902	0.00623558	0.00267475	2.76706	1455.03	263.789	0.000415422	0.0068	0.03175		0.02395	0.00705		0.277	0.431	1.115	1.4395	17	25	3	13	184	90	0.660173	0.513223					0.0377	0.00925	0.03175
53	TARA_039_DCM_180-2000	TARA_039	DCM	180@2000	18.5584	66.4725	-3265	26.6924	36.4016	23.8772	468.207	0.12402	25	4.10044	187.476	0	0.00138772	0.0255102	0.00472865	0.00332351	2.1758	533.091	71.954	0.000200002	0.00115	0.00545		0.00925	0		0.011	0.2465	0.0675	1.2415	26	41	3	13	480	124	0.386281	0.51759					0.01255	0.00495	0.00545
54	TARA_051_DCM_180-2000	TARA_051	DCM	180@2000	-21.4836	54.3312	-4265	24.9084	34.9784	23.3575	103.763	0.0564	85	0.121606	204.452	0.532471	0.00097728	0.011299	0.00802496	0.00405947			30.4707	0.000118053	0.0023	0.00705		0.0317	0		0.01425	0.1035	0.0175	2.31038	40	79	77	72	149	144	0.364876	0.69329					0.03025	0.00625	0.00705
55	TARA_052_DCM_180-2000	TARA_052	DCM	180@2000	-16.9538	54.0043	-4666	25.2126	34.8968	23.2036	411.67	0.149	75	1.07623	194.818	0.532471	0.00104827	0.0105026	0.00593673	0.00694657	0.79292	172.663	39.5986	0.000134891	0.0057	0.0091		0.0296	0		0.032	0.159	0.4675	2.824	57	68	66	91	149	149	0.306166	0.555372					0.0261	0.0064	0.0091
56	TARA_064_DCM_180-2000	TARA_064	DCM	180@2000	-29.5015	37.9946	-4940	22.2036	35.3466	24.4276	547.731	0.066	65	0.023767	208.36	0	0.00080341	0.0101983	0.0306575	0.0747608	1.2096	552.457	68.1662	0.000153173	0.0017	0.02		0.01725	0		0.00875	0.08325		1.7355	125	55	185	733	171		0.31965	0.714446					0.02125	0.0024	0.02
57	TARA_068_DCM_180-2000	TARA_068	DCM	180@2000	-31.0292	4.6742	-4935	16.7488	35.6841	26.1013	1113.25	0.27246	50	0.383273	231.977	0.904785	0.00036828	0.015808	0.0605974	0.129486	5.91167	446.399	69.4	0.000394	0.0038	0.0183		0.0692	0		0.285	0.227	1.08	2.436	156	42	353	237	1320		0.530677	0.674945					0.0484	0.005	0.0183
58	TARA_072_DCM_180-2000	TARA_072	DCM	180@2000	-8.757	-17.9245	-4008	23.6358	36.6024	24.9851	395.574	0.16665	100	0.058333	191.822	0.617676	0.00126217	0.0112926	0.0182349	0.03649		334.144	31.2452		0.0083	0.0086		0.0616	0		0.011	0.143	0.044	1.284	88	99	98	16	290	143	0.321126	0.715698					0.0325	0.0073	0.0086
59	TARA_076_DCM_180-2000	TARA_076	DCM	180@2000	-21.004	-35.3168	-4087	21.166	36.6195	25.6873	30.3292	0.039	150	0.045726	200.325	0.218613	0.000776878	0.0119592	0.01393	0.0134531		201.537	24.5751	5.94925e-05	0.0006	0.00245		0.01715	0		0.047654	0.051522	0	0.712116	51	139	202	28	176	205	0.337256	0.578854					0.0114	0.0008	0.00245
60	TARA_078_DCM_180-2000	TARA_078	DCM	180@2000	-30.052	-43.2619	-3879	19.3234	36.2775	25.9204	564.404	0.08856	120	0.038677	216.655	0.085111	0.000862562	0.0177186	0.0123646	0.00197412		352.555	39.0259	0.000222404	0.002	0.0064		0.0343	0		0.053	0	0.104	0.319	71	111	4	42	160	166	0.084879	0.65728					0.0231	0.0015	0.0064
61	TARA_080_DCM_180-2000	TARA_080	DCM	180@2000	-40.6083	-51.9557	-5525	17.7891	35.8085	25.9691	539.423	0.12096	85	0.00639	213.365	0.829393	0.00122622	0.0963655	0.0107275	0.083502			57.1671	0.000196534	0.0032	0.0695		0.0406	0.0125		0.123	0.357	3.495	2.723	37	56	29	662	200	447	0.834092	0.719312					0.039	0	0.0695
62	TARA_081_DCM_180-2000	TARA_081	DCM	180@2000	-44.5455	-52.3242	-5964	13.5062	34.8051	26.1406	825.507	0.2253	35	0.245204	256.635	2.81069	0.00105589	0.15409	0.0274974	1.22448			134.041	0.000631523							0.132	0.412	3.359	1.296	38	39	48	308	81	59	0.872353	0.748402
63	TARA_082_DCM_180-2000	TARA_082	DCM	180@2000	-47.2116	-58.0266	-3510	7.22087	34.0504	26.6407	455.529	0.5275	30		306.433	18.0152	0.000290781	0.125834	0.274189	6.38723		776.804	114.171	0.00133011							0.102	1.296	17.98	2.244	18	42	62	24	129	66	0.476837	0.724874
64	TARA_085_DCM_180-2000	TARA_085	DCM	180@2000	-62.1943	-49.2502	-3339	-0.80475	34.3631	27.6295	242.905	0.22416	90	0.015865	326.038	32.8031	0.000451463	0.00768606	0.0427742	26.6249	0.98763	110.189	50.6374	5.43666e-05							0.06	2.309	31	81.82	30	36	39	35	471	471	0	0.49805
65	TARA_093_DCM_180-2000	TARA_093	DCM	180@2000	-33.9477	-73.0635	-5345	15.3769	34.2289	25.2947	99.553	0.55254	35	0.206846	227.761	2.29501	3.974e-06	0.0408712	0.175246	11.337	2.18225	1494.17	144.343	0.000732746	0	0.7106		0.0898	0.0214		0.359	1.08725	6.80275	0.46	24	29	38	14	81	80	0.54852	0.995357	5020.25	6.69416	16672.3	0.757797	0.32305	0.05225	0.7106
66	TARA_098_DCM_180-2000	TARA_098	DCM	180@2000	-25.8162	-111.735	-3066	20.1679	35.8623	25.3843	268.561	0.05952	180	0.05631	209.275	0	0.000233155	0.00798636	0.0292868	0.0106981	1.59416	75.1857	17.3735		0	0.0005		0.0042	0		0.017	0.0965	0.049	0.35	78	180	86	116	477	339	0.187939	0.317446	3972.08	6.46935	14256.3	0.741779	0.004	0.0011	0.0005
67	TARA_100_DCM_180-2000	TARA_100	DCM	180@2000	-12.9214	-96.0953	-3678	22.0267	35.5961	24.6615	1404.69	0.16032	50		219.872	4.38612	3.277e-06	0.0184249	0.128016	9.24222		403.483			0.0061	0.0096		0.0099	0		0.1635	0.7785	5.6545	1.8815	44	56	53	52	301	149	0.671904	0.492855	4404.43	6.82919	18464.5	0.737772	0.0122	0.0093	0.0096
68	TARA_102_DCM_180-2000	TARA_102	DCM	180@2000	-5.2692	-85.2121	-4117	19.7812	34.8844	24.7292	444.5	0.33192	40	0.579377	104.997	18.7248	4.398e-06	0.0343006	0.57316	7.14099		598.95	82.2894	0.000298	0.0334	0.018		0.038	0		1.202	1.8615	24.3645	10.5045	34	39	44	14	238	48	0.507222	0.75472	4240.67	6.78149	15878.3	0.74142	0.031	0.0058	0.018
69	TARA_110_DCM_180-2000	TARA_110	DCM	180@2000	-1.8155	-84.629	-2133	22.2671	35.0322	24.184	407.422	0.23274	50	0.226499	154.552	7.97429	5.493e-06	0.042527	0.64536	6.02955		642.094	69.8977	0.00024465	0.005	0.0291		0.0316	0		0.414	0.9295	10.701	5.407	27	40	92	13	356	100	0.54627	0.713291	4206.59	6.79642	16528.4	0.740312	0.0343	0.0099	0.0291
70	TARA_111_DCM_180-2000	TARA_111	DCM	180@2000	-16.9741	-100.668	-3999	19.952	35.705	25.3154	914.247	0.14076	90	0.023294	208.991	1.30985	3.007e-06	0.0130756	0.0434914	7.84367	1.1776	367.732	42.4298	0.00022155	0.0047	0.0035		0.0141	0		0.203	0.443	1.2215	0.9285	82	93	91	86	319	243	0.599757	0.463204	4019.57	6.68702	15057.3	0.737598	0.015	0.0055	0.0035
71	TARA_128_DCM_180-2000	TARA_128	DCM	180@2000	0.0348	-153.786	-4767	26.1393	35.1465	23.1032	444.772	0.21615	40		177.673	3.00067	3.345e-06	0.0324203	0.0788008	3.82748		483.827	58.6077	0.000262757	0.0036	0.0082		0.0203	0		0.2835	0.54925	5.264	2.7405	64	43	113	15	376	298	0.668404	0.732395	4723.26	6.74178	19859.1	0.732771	0.0151	0.0062	0.0082
72	TARA_131_DCM_180-2000	TARA_131	DCM	180@2000	22.7478	-158.051	-4699	22.3077	35.3057	24.3685	119.554	0.04584	110	0.043411	204.169	0	0.000198943	0.0158399	0.00588271	0.00245108			32.3831	0.000158311	0.00155	0.00525		0.02915	0		0.01	0.0172	0.006	1.6413	49	125	85	106	128	129	0.703213	0.696645					0.01885	0.0041	0.00525
73	TARA_132_DCM_180-2000	TARA_132	DCM	180@2000	31.5237	-159.035	-5710	15.3211	34.3957	25.4389	972.101	0.07992	115	0.006352	222.941	0	0.00081438	0.0223235	0.0235012	0.00161845		246.522	28.1249	0.000152055	0.0055	0.0099		0.041	0		0.017	0.1252	0.047	4.4468	48	110	58	52	16	128	0.486663	0.607278	5351.6	6.56139	17993.8	0.727202	0.024	0.0035	0.0099
74	TARA_135_DCM_180-2000	TARA_135	DCM	180@2000	32.9916	-121.854	-4049	16.2703	33.4178	24.4653	167.478	0.19488	30	0.935367	226.274	0.065956	3.3604e-05	0.0227339	0.0203622	0.539207			94.3585	0.000333195	0.0271	0.09525		0.1078	0		0.128209	0.370333	1.011	1.61517	30	30	43	13	511	38	0.771964	0.720057					0.0798	0.0254	0.09525
75	TARA_137_DCM_180-2000	TARA_137	DCM	180@2000	14.2005	-116.703	-4118	20.5857	34.366	24.1409	505.499	0.33414	40	0.551993	123.201	7.31279	4.212e-06	0.0162002	0.023765	3.00637	1.7042	452.195	78.3195	0.000320299	0.0238	0.0228		0.0606	0		0.3055	0.884	6.0475	4.661	28	34	39	16	206	39	0.623359	0.561121	4996.59	6.08446	17574.3	0.737769	0.0553	0.0197	0.0228
76	TARA_138_DCM_180-2000	TARA_138	DCM	180@2000	6.3363	-103.075	-3192	17.6968	34.6518	25.0806	819.471	0.14586	60		45.5466	25.3896	4.689e-06	0.0131725	0.0204162	2.89127		282.98			0.0089	0.0132		0.0475	0		0.464	1.108	12.904	8.073	46	52	57	13	114	51	0.602965	0.433796	4312.04	6.63935	16960.1	0.7315	0.0355	0.0135	0.0132
77	TARA_142_DCM_180-2000	TARA_142	DCM	180@2000	25.5773	-88.4308	-3246	24.9616	36.1793	24.2529	395.836	0.04617	125	0.000692	193.382	0	0.00116825	0.00934026	0.0434836	0.25489		356.596	53.2159	0.000100869	0.001	0.0189		0.041	0		0.0175		0.0615	1.168	145	34	154	14	205	321	0.644225	0.691085	4745.14	6.79659	18707.1	0.732082	0.0294	0.0024	0.0189
78	TARA_143_DCM_180-2000	TARA_143	DCM	180@2000	29.8253	-79.6833	-802	24.8285	36.2212	24.3193	142.001	0.04314	40	0.373212	194.382	0.580043	0.00124197	0.00638308	0.0187819	0.0890095			56.3792	5.31501e-05	0.0013	0.0112		0.0338	0		0.0415	0.001	0.0565	1.23	112	14	126	14	612	449	0.892436	0.874273					0.0227	0.0038	0.0112
79	TARA_150_DCM_180-2000	TARA_150	DCM	180@2000	35.7867	-37.0916	-2747	17.5856	36.285	26.3607	652.944	0.1418	40	0.813036	229.098	0.61356	0.00110078	0.013436	0.0238127	0.0964772		550.112	70.3459	0.000218544							0.04	0	0.1745	0.8423	61	48	105	13	547	129	0.243874	0.619626	4224.93	6.75454	17443.7	0.738849
80	TARA_151_DCM_180-2000	TARA_151	DCM	180@2000	36.1765	-28.9694	-3516	16.737	36.1807	26.4863	256.735	0.08652	80	0.06467	227.76	1.12142	0.00129951	0.0210449	0.0361691	0.306125		426.704	48.4319	0.000117278							0.0415	0.022	0.142	0.6335	48	68	108	52	170	108	0.414522	0.585611	5286.14	6.94045	17700.9	0.732395
81	TARA_007_DCM_20-180	TARA_007	DCM	20@180	37.0112	1.946	-2780	17.5211	37.1036	27.0037	49.3939	0.33747	42	0.354641			0.00138778	0.0152447	0.0334898	0.00691847		356.954			0.0265	0.0256		0.0273	0.0243		0	0.0065	0.028	0.4985	24	45	45				0.635715	0.5693	4786.08	6.80117	16416.5	0.750016	0.0181	0.0204	0.0256
82	TARA_018_DCM_20-180	TARA_018	DCM	20@180	35.7528	14.2765	-818	17.146	38.0547	27.8227	14.2151	0.0387	80	0.107209	231.332		0.0013879	0.00911956	0.0300156	0.0102722			43.879	9.23505e-05											50	82	60	58	580
83	TARA_022_DCM_20-180	TARA_022	DCM	20@180	39.8661	17.3868	-1710	15.3847	38.2957	28.4293	50.6065	0.0281	60	0.014337	219.236		0.00138804	0.00179242	0.0265013	0.0633486			72.9833	0.000241042	0.003	0.0623		0.0439	0.0087		0.1298	0.01065	0.2935		16	35	64	17	199		0.321338	0.536506					0.045	0.0086	0.0623
84	TARA_023_DCM_20-180	TARA_023	DCM	20@180	42.1694	17.7179	-1183	15.4546	38.429	28.5161	57.9209	0.0703	50	0.093238	225.851		0.00138788	0.00143125	0.0270646	0.0774715		468.419									0.013	0.012	0.05	1.0505	12	58	58	43	160		0.309499	0.542748
85	TARA_025_DCM_20-180	TARA_025	DCM	20@180	39.4046	19.3886	-1274	15.182	38.4891	28.6264	38.5477	0.06	50	0.04793	229.909		0.00138795	0.00232665	0.0286966	0.048667		420.545	72.9593	0.000136453							0.1055		0.3595	1.354	31	47	44	39	785		0.276219	0.500541
86	TARA_030_DCM_20-180	TARA_030	DCM	20@180	33.9189	32.8532	-1452	18.2147	39.2084	28.4455	73.67	0.039	70	0.138484	219.024	0	0.00138816	0.00327023	0.0348861	0.0541557		291.834	37.4797	0.000191039	0.00045	0.00395		0.0227	0		0.005	0		0.6655	29	70	63	59	808	982	0.239124	0.393525					0.0209	0.0017	0.00395
87	TARA_036_DCM_20-180	TARA_036	DCM	20@180	20.8116	63.5128	-3403	25.0517	36.5228	24.4768	416.332	0.21255	20	1.50393	201.599	1.70521	0.00138774	0.028902	0.00623558	0.00267475	2.76706	1455.03	230.237	0.000415422	0.0068	0.03175		0.02395	0.00705		0.277	0.431	1.115	1.4395	17	25	3	13	184	90	0.660173	0.513223					0.0377	0.00925	0.03175
88	TARA_038_DCM_20-180	TARA_038	DCM	20@180	19.0235	64.5256	-3341	25.6077	36.5495	24.3126	575.129	0.17892	25	1.87987	189.023	0.672791	0.00138773	0.0300326	0.00427777	0.00113879	4.24259	847.091	100.232	0.000229281	0.0135	0.0262		0.0589	0.0068		0.7	0.417	1.858	1.625	45	23	162	53	289	117	0.542872	0.579343					0.0435	0.0085	0.0262
89	TARA_039_DCM_20-180	TARA_039	DCM	20@180	18.5745	66.4895	-3265	26.6924	36.4016	23.8772	468.207	0.12402	25	4.10044	187.476	0	0.00138772	0.0255102	0.00472865	0.00332351	2.1758	533.091	81.2634	0.000228897	0.00115	0.00545		0.00925	0		0.011	0.2465	0.0675	1.2415	26	41	3	13	480	124	0.386281	0.51759					0.01255	0.00495	0.00545
90	TARA_041_DCM_20-180	TARA_041	DCM	20@180	14.5644	70.0096	-3625	26.3173	36.3842	23.9814	245.281	0.144825	70	0.287428	110.171	3.20126	0.0013877	0.0202778	0.00404724	0.00469887		312.006	47.1327	0.000132161	0.0016	0.0208		0.0279	0.0133		0.408	1.348	15.2	5.774	25	57	29	33	404	67	0.21705	0.560517					0.0453	0.0075	0.0208
91	TARA_051_DCM_20-180	TARA_051	DCM	20@180	-21.4689	54.3066	-4265	25.2538	34.9503	23.2298	103.763	0.0552	80	0.170432	205.118	0.532471	0.00097728	0.011299	0.00802496	0.00405947			28.6822	0.000118799	0.0023	0.00705		0.0317	0		0.01425	0.1035	0.0175	2.31038	40	79	77	72	149	144	0.364876	0.69329					0.03025	0.00625	0.00705
92	TARA_052_DCM_20-180	TARA_052	DCM	20@180	-16.953	53.9825	-4666	26.1298	34.8478	22.8822	411.67	0.14465	70	1.37064	195.261	0.532471	0.00104827	0.0105026	0.00593673	0.00694657	0.79292	172.663	39.5986	0.000134891	0.0057	0.0091		0.0296	0		0.032	0.159	0.4675	2.824	57	68	66	91	149	149	0.306166	0.555372					0.0261	0.0064	0.0091
93	TARA_064_DCM_20-180	TARA_064	DCM	20@180	-29.4964	37.9974	-4940	22.2087	35.3424	24.4226	546.64	0.07032	60	0.040865	208.606	0	0.00080341	0.0101983	0.0306575	0.0747608	1.2096	552.457	68.1662	0.000153173	0.0015	0.0167		0.0135	0		0.002	0.0815		1.7455	136	68	159	280	179	183	0.31965	0.714446					0.0175	0.0024	0.0167
94	TARA_072_DCM_20-180	TARA_072	DCM	20@180	-8.6996	-17.9926	-4008	23.6301	36.5882	24.9653	395.574	0.16449	100	0.032923	190.597	1.04961	0.00126217	0.0112926	0.0182349	0.03649		334.144	28.8		0.0083	0.0086		0.0616	0		0.011	0.143	0.044	1.284	88	99	98	16	290	143	0.321126	0.715698					0.0325	0.0073	0.0086
95	TARA_076_DCM_20-180	TARA_076	DCM	20@180	-21.0716	-35.3964	-4236	21.166	36.6195	25.6873	34.5401	0.039	150	0.027104	200.325	0.218613	0.000776878	0.0119592	0.01393	0.0134531		201.537	27.5774	0.000115416	0.0006	0.00245		0.01715	0		0.047654	0.051522	0	0.712116	27	137	156	50	178	187	0.337256	0.578854					0.0114	0.0008	0.00245
96	TARA_078_DCM_20-180	TARA_078	DCM	20@180	-30.1403	-43.2641	-3881	19.3234	36.2775	25.9204	563.227	0.08856	120	0.038677	216.655	0.085111	0.000862562	0.0177186	0.0123646	0.00197412		352.555	39.2649	0.000227721	0.002	0.0064		0.0343	0		0.053	0	0.104	0.319	75	107	3	37	170	168	0.084879	0.65728					0.0231	0.0015	0.0064
97	TARA_080_DCM_20-180	TARA_080	DCM	20@180	-40.6154	-51.9351	-5538	17.7891	35.8085	25.9691	554.125	0.12096	85	0.002862	213.365	0.829393	0.00122622	0.0963655	0.0107275	0.083502			57.1605	0.000239443	0.0032	0.0695		0.0406	0.0125		0.123	0.357	3.495	2.723	42	60	5	119	202	169	0.834092	0.719312					0.039	0	0.0695
98	TARA_081_DCM_20-180	TARA_081	DCM	20@180	-44.5582	-52.2718	-5964	13.5062	34.8051	26.1406	825.507	0.2253	35	0.466106	256.635	2.81069	0.00105589	0.15409	0.0274974	1.22448			134.196	0.000631523							0.132	0.412	3.359	1.296	38	39	48	308	81	59	0.872353	0.748402
99	TARA_082_DCM_20-180	TARA_082	DCM	20@180	-47.2007	-57.9446	-3510	7.15487	34.0506	26.6497	455.529	0.57815	40		306.156	18.0473	0.000290781	0.125834	0.274189	6.38723		776.804	107.016	0.00129015							0.1185	1.356	18.525	2.661	18	42	62	24	129	66	0.476837	0.724874
100	TARA_085_DCM_20-180	TARA_085	DCM	20@180	-62.2024	-49.2382	-3339	-0.80475	34.3631	27.6295	242.905	0.22416	90	0.020877	326.038	32.8031	0.000451463	0.00768606	0.0427742	26.6249	0.98763	110.189	50.6374	5.43666e-05							0.06	2.309	31	81.82	30	36	39	35	471	471	0	0.49805
101	TARA_098_DCM_20-180	TARA_098	DCM	20@180	-25.8162	-111.735	-3066	20.1679	35.8623	25.3843	268.561	0.05952	180	0.05631	209.275	0	0.000233155	0.00798636	0.0292868	0.0106981	1.59416	75.1857	17.3735		0	0.0005		0.0042	0		0.017	0.0965	0.049	0.35	78	180	86	116	477	339	0.187939	0.317446	3972.08	6.46935	14256.3	0.741779	0.004	0.0011	0.0005
102	TARA_100_DCM_20-180	TARA_100	DCM	20@180	-12.9119	-96.1101	-3678	22.0267	35.5961	24.6615	1404.69	0.16032	50		219.872	4.38612	3.277e-06	0.0184249	0.128016	9.24222		403.483			0.0061	0.0096		0.0099	0		0.1635	0.7785	5.6545	1.8815	44	56	53	52	301	149	0.671904	0.492855	4404.43	6.82919	18464.5	0.737772	0.0122	0.0093	0.0096
103	TARA_102_DCM_20-180	TARA_102	DCM	20@180	-5.2686	-85.248	-4117	19.7812	34.8844	24.7292	444.5	0.33192	40	0.579377	104.997	18.7248	4.398e-06	0.0343006	0.57316	7.14099		598.95	73.3027	0.000330744	0.0334	0.018		0.038	0		1.202	1.8615	24.3645	10.5045	34	39	44	14	238	48	0.507222	0.75472	4240.67	6.78149	15878.3	0.74142	0.031	0.0058	0.018
104	TARA_109_DCM_20-180	TARA_109	DCM	20@180	2.0218	-84.5652	-3271	25.432	34.5575	22.8771	514.707	0.27744	40		195.343	5.81137	4.994e-06	0.0386575	0.411642	3.42335	0.9906	471.954			0.0212	0.0146		0.0239	0		0.13	0.56725	5.427	3.661	21	37	70	18	422	75	0.60986	0.500877					0.0279	0.0101	0.0146
105	TARA_111_DCM_20-180	TARA_111	DCM	20@180	-16.9763	-100.679	-3999	19.952	35.705	25.3154	914.247	0.14076	90	0.023294	208.991	1.30985	3.007e-06	0.0130756	0.0434914	7.84367	1.1776	367.732	42.4298	0.00022155	0.0047	0.0035		0.0141	0		0.203	0.443	1.2215	0.9285	82	93	91	86	319	243	0.599757	0.463204	4019.57	6.68702	15057.3	0.737598	0.015	0.0055	0.0035
106	TARA_128_DCM_20-180	TARA_128	DCM	20@180	0.0396	-153.807	-4767	26.1393	35.1465	23.1032	444.772	0.21615	40		177.673	3.00067	3.345e-06	0.0324203	0.0788008	3.82748		483.827	58.6077	0.000262757	0.0036	0.0082		0.0203	0		0.2835	0.54925	5.264	2.7405	64	43	113	15	376	298	0.668404	0.732395	4723.26	6.74178	19859.1	0.732771	0.0151	0.0062	0.0082
107	TARA_131_DCM_20-180	TARA_131	DCM	20@180	22.7384	-158.072	-4699	22.3077	35.3057	24.3685	119.554	0.04584	110	0.043411	204.169	0	0.000198943	0.0158399	0.00588271	0.00245108			31.7743	0.000144887	0.00155	0.00525		0.02915	0		0.01	0.0172	0.006	1.6413	49	125	85	106	128	129	0.703213	0.696645					0.01885	0.0041	0.00525
108	TARA_135_DCM_20-180	TARA_135	DCM	20@180	32.9909	-121.852	-4049	16.2703	33.4178	24.4653	167.478	0.19488	30	0.935367	226.274	0.065956	3.3604e-05	0.0227339	0.0203622	0.539207			94.3585	0.000333195	0.0271	0.09525		0.1078	0		0.128209	0.370333	1.011	1.61517	30	30	43	13	511	38	0.771964	0.720057					0.0798	0.0254	0.09525
109	TARA_137_DCM_20-180	TARA_137	DCM	20@180	14.1987	-116.716	-4132	20.5857	34.366	24.1409	511.669	0.33414	40	0.551993	123.201	7.31279	4.212e-06	0.0162002	0.023765	3.00637	1.7042	452.195	78.3195	0.000320299	0.0238	0.0228		0.0606	0		0.3055	0.884	6.0475	4.661	23	31	35	13	612	46	0.623359	0.561121	4996.59	6.08446	17574.3	0.737769	0.0553	0.0197	0.0228
110	TARA_142_DCM_20-180	TARA_142	DCM	20@180	25.5921	-88.4388	-3246	24.9616	36.1793	24.2529	395.836	0.04617	125	0.000692	193.382	0	0.00116825	0.00934026	0.0434836	0.25489		356.596	53.2159	9.46547e-05	0.001	0.0189		0.041	0		0.0175		0.0615	1.168	145	34	154	14	205	321	0.644225	0.691085	4745.14	6.79659	18707.1	0.732082	0.0294	0.0024	0.0189
111	TARA_143_DCM_20-180	TARA_143	DCM	20@180	29.7902	-79.6437	-801	24.8285	36.2212	24.3193	148.679	0.04314	40	0.268352	194.382	0.580043	0.00124197	0.00638308	0.0187819	0.0890095			56.9727	7.03272e-05	0.0013	0.0112		0.0338	0		0.0415	0.001	0.0565	1.23	106	43	111	15	480	109	0.892436	0.874273					0.0227	0.0038	0.0112
112	TARA_150_DCM_20-180	TARA_150	DCM	20@180	35.8605	-37.178	-3182	17.5856	36.285	26.3607	656.015	0.1418	40	0.528088	229.098	0.61356	0.00110078	0.013436	0.0238127	0.0964772		550.112	68.5439	0.000248164							0.04	0	0.1745	0.8423	106	40	114	18	263	111	0.243874	0.619626	4224.93	6.75454	17443.7	0.738849
113	TARA_151_DCM_20-180	TARA_151	DCM	20@180	36.1736	-29.003	-3516	16.737	36.1807	26.4863	256.735	0.08652	80	0.06467	227.76	1.12142	0.00129951	0.0210449	0.0361691	0.306125		426.704	46.1568	0.000110899							0.0415	0.022	0.142	0.6335	48	68	108	52	170	108	0.414522	0.585611	5286.14	6.94045	17700.9	0.732395
114	TARA_100_DCM_3->	TARA_100	DCM	>3	-12.9794	-96.0232	-3412	12.8064	34.8278	26.3033	1406.31	0.0006	177		3.4942	20.2544	3.277e-06	0.0184249	0.128016	9.24222		378.781	51.6123	0.000296832	0	0		0.0001	0		0.131	2.68675	23.251	20.9015	45	61	56	53	226	148	0.671904	0.492855	4805.28	6.67829	17447.9	0.740331	0	0.0002	0
115	TARA_004_DCM_5-20	TARA_004	DCM	5@20	36.5533	-6.5669	-49	16.3584	36.5811	26.8866	15.1848	0.6324	40	0.662801			0.0013877	0.0228702	0.0442594	0.00806771	1.15753	-4330.89	72.9579	0.000251951											11	38	36					0.602176	4173.59	6.84989	14607.3	0.746715
116	TARA_007_DCM_5-20	TARA_007	DCM	5@20	37.0541	1.9478	-2784	17.5211	37.1036	27.0037	48.0551	0.33747	42	0.188942			0.00138778	0.0152447	0.0334898	0.00691847		356.954			0.0265	0.0256		0.0273	0.0243		0	0.0065	0.028	0.4985	18	43	45				0.635715	0.5693	4786.08	6.80117	16416.5	0.750016	0.0181	0.0204	0.0256
117	TARA_009_DCM_5-20	TARA_009	DCM	5@20	39.0609	5.9422	-2866	15.9708	37.682	27.8161	157.838	0.4575	55	1.23336			0.00138773	0.0150867	0.0487093	0.0167545		240.841	35.8042	8.10158e-05	0.002	0.0067		0.0169	0.0071							56	25				0.600831	0.52087	4462.69	6.90761	15318.4	0.742404	0.01	0.0124	0.0067
118	TARA_018_DCM_5-20	TARA_018	DCM	5@20	35.7528	14.2765	-818	18.3057	37.8494	27.375	14.2151	0.024	60	0.437326	238.695		0.0013879	0.00911956	0.0300156	0.0102722		315.859	43.879	9.23505e-05	0.0017	0.0118		0.0452	0		0.0263	0.0131	0.038	0.58135	50	82	60	58	580			0.455844					0.0136	0.0055	0.0118
119	TARA_022_DCM_5-20	TARA_022	DCM	5@20	39.5705	17.4101	-1728	16.9743	37.9639	27.798	49.6822	0.0892	30	0.583875	221.552		0.00138804	0.00179242	0.0265013	0.0633486					0.0032	0.0587		0.07465	0.0082		0.025075	0.010725	0.029	1.59855	37	13	59	13	707		0.321338	0.536506					0.0603	0.01235	0.0587
120	TARA_025_DCM_5-20	TARA_025	DCM	5@20	39.3991	19.3997	-1274	15.182	38.4891	28.6264	38.5477	0.06	50	0.04793	229.909		0.00138795	0.00232665	0.0286966	0.048667		420.545	72.9593	0.000136453							0.1055		0.3595	1.354	31	47	44	39	785		0.276219	0.500541
121	TARA_036_DCM_5-20	TARA_036	DCM	5@20	20.8222	63.5133	-3403	25.3292	36.5358	24.4038	416.332	0.14115	17	2.5279	206.569	1.45766	0.00138774	0.028902	0.00623558	0.00267475	2.76706	1455.03	224.671	0.000415422	0.0068	0.03175		0.02395	0.00705		0.277	0.431	1.115	1.4395	17	25	3	13	184	90	0.660173	0.513223					0.0377	0.00925	0.03175
122	TARA_041_DCM_5-20	TARA_041	DCM	5@20	14.5536	70.0128	-3625	27.3742	36.5035	23.7347	245.281	0.098025	60	0.606707	164.44	0	0.0013877	0.0202778	0.00404724	0.00469887		312.006	43.7392	9.07193e-05	0.002	0.01485		0.0249	0.00665		0.2375	0.846	7.847	3.5765	25	57	29	33	404	67	0.21705	0.560517					0.0372	0.00715	0.01485
123	TARA_064_DCM_5-20	TARA_064	DCM	5@20	-29.5333	37.9117	-4954	22.2153	35.3462	24.424	546.589	0.06888	65	0.019126	207.957	0	0.00080341	0.0101983	0.0306575	0.0747608	1.2096	552.457	64.7903	0.000150197	0.0017	0.02		0.01725	0		0.00875	0.08325		1.7355	128	14	149	485	149	178	0.31965	0.714446					0.02125	0.0024	0.02
124	TARA_065_DCM_5-20	TARA_065	DCM	5@20	-35.2421	26.3048	-4291	21.7282	35.4515	24.6446	91.3689	0.11241	30	0.043008	207.483		0.000760815	0.00992696	0.0657001	0.482149		621.475	80.3579	0.000164711											66	27		13	63		0.134533	0.817359
125	TARA_066_DCM_5-20	TARA_066	DCM	5@20	-34.8901	18.0459	-1880	15.014	35.3231	26.2175	70.2779	0.1725	30	0.350859	239.791	2.73939	0.000311999	0.0193861	0.184693	1.54572		724.197	99.6284	0.000233923	0.00545	0.0296		0.0276	0.0245		0.284	0.34975	3.30987	2.5895	67	23		15	65		0.897426	0.890853					0.03835	0.0149	0.0296
126	TARA_068_DCM_5-20	TARA_068	DCM	5@20	-31.027	4.6802	-4935	16.7488	35.6841	26.1013	1113.25	0.27246	50	0.383273	231.977	0.904785	0.00036828	0.015808	0.0605974	0.129486	5.91167	446.399	69.4	0.000394	0.0038	0.0183		0.0692	0		0.285	0.227	1.08	2.436	156	42	353	237	1320		0.530677	0.674945					0.0484	0.005	0.0183
127	TARA_072_DCM_5-20	TARA_072	DCM	5@20	-8.6831	-18.0095	-4008	23.6301	36.5882	24.9653	395.574	0.16449	100	0.032923	190.597	1.04961	0.00126217	0.0112926	0.0182349	0.03649		334.144	28.8		0.0083	0.0086		0.0616	0		0.011	0.143	0.044	1.284	88	99	98	16	290	143	0.321126	0.715698					0.0325	0.0073	0.0086
128	TARA_076_DCM_5-20	TARA_076	DCM	5@20	-21.092	-35.417	-4236	21.166	36.6195	25.6873	34.5401	0.039	150	0.027104	200.325	0.218613	0.000776878	0.0119592	0.01393	0.0134531		201.537	28.1761	0.000124008	0.0006	0.00245		0.01715	0		0.047654	0.051522	0	0.712116	27	137	156	50	178	187	0.337256	0.578854					0.0114	0.0008	0.00245
129	TARA_080_DCM_5-20	TARA_080	DCM	5@20	-40.6241	-51.9229	-5538	17.7891	35.8085	25.9691	554.125	0.12096	85	0.002862	213.365	0.829393	0.00122622	0.0963655	0.0107275	0.083502			57.1605	0.000246588	0.0032	0.0695		0.0406	0.0125		0.123	0.357	3.495	2.723	42	60	5	119	202	169	0.834092	0.719312					0.039	0	0.0695
130	TARA_081_DCM_5-20	TARA_081	DCM	5@20	-44.5838	-52.1952	-5964	13.5062	34.8051	26.1406	825.507	0.2253	35	0.392749	256.635	2.81069	0.00105589	0.15409	0.0274974	1.22448			126.538	0.000584416							0.132	0.412	3.359	1.296	38	39	48	308	81	59	0.872353	0.748402
131	TARA_085_DCM_5-20	TARA_085	DCM	5@20	-62.21	-49.2245	-3335	-0.80475	34.3631	27.6295	242.368	0.22416	90	0.020877	326.038	32.8031	0.000451463	0.00768606	0.0427742	26.6249	0.98763	110.189	49.7449	7.04751e-05							0.06	2.309	31	81.82	42	43	55	17	191	177	0	0.49805
132	TARA_093_DCM_5-20	TARA_093	DCM	5@20	-33.9116	-73.0537	-5345	15.3769	34.2289	25.2947	99.553	0.55254	35	0.206846	227.761	2.29501	3.974e-06	0.0408712	0.175246	11.337	2.18225	1494.17	147.021	0.000763547	0	0.7106		0.0898	0.0214		0.359	1.08725	6.80275	0.46	24	29	38	14	81	80	0.54852	0.995357	5020.25	6.69416	16672.3	0.757797	0.32305	0.05225	0.7106
133	TARA_098_DCM_5-20	TARA_098	DCM	5@20	-25.826	-111.729	-3072	20.2127	35.8619	25.3725	273.603	0.04656	188	0.035513	208.821	0	0.000233155	0.00798636	0.0292868	0.0106981	1.59416	75.1857	17.1863												60	177	71	95	392	391	0.187939	0.317446	3972.08	6.46935	14256.3	0.741779
134	TARA_100_DCM_5-20	TARA_100	DCM	5@20	-12.9723	-96.0122	-3678	22.5967	35.6423	24.5284	1404.69	0.18456	50		216.678	4.22921	3.277e-06	0.0184249	0.128016	9.24222		403.483	52.8909	0.000295935	0.0061	0.0096		0.0099	0		0.1635	0.7785	5.6545	1.8815	44	56	53	52	301	149	0.671904	0.492855	4404.43	6.82919	18464.5	0.737772	0.0122	0.0093	0.0096
135	TARA_102_DCM_5-20	TARA_102	DCM	5@20	-5.2669	-85.2732	-4117	19.7812	34.8844	24.7292	444.5	0.33192	40	0.640251	104.997	18.7248	4.398e-06	0.0343006	0.57316	7.14099		598.95	65.7028	0.000359394	0.0334	0.018		0.038	0		1.202	1.8615	24.3645	10.5045	34	39	44	14	238	48	0.507222	0.75472	4240.67	6.78149	15878.3	0.74142	0.031	0.0058	0.018
136	TARA_111_DCM_5-20	TARA_111	DCM	5@20	-16.9587	-100.675	-3913	19.7833	35.6958	25.3544	916.312	0.12738	90	0.019494	208.549	0.85366	3.007e-06	0.0130756	0.0434914	7.84367	1.1776	367.732	42.4298	0.00022155	0.0047	0.0035		0.0141	0		0.203	0.443	1.2215	0.9285	67	71	225	70	233	230	0.599757	0.463204	4019.57	6.68702	15057.3	0.737598	0.015	0.0055	0.0035
137	TARA_128_DCM_5-20	TARA_128	DCM	5@20	0.001	-153.639	-4767	26.1393	35.1465	23.1032	444.772	0.21615	40		177.673	3.00067	3.345e-06	0.0324203	0.0788008	3.82748		483.827	63.1619	0.000250654	0.0036	0.0082		0.0203	0		0.2835	0.54925	5.264	2.7405	64	43	113	15	376	298	0.668404	0.732395	4723.26	6.74178	19859.1	0.732771	0.0151	0.0062	0.0082
138	TARA_131_DCM_5-20	TARA_131	DCM	5@20	22.7281	-158.091	-4711	22.4173	35.3086	24.3387	118.736	0.04584	110	0.043506	203.449	0.596141	0.000198943	0.0158399	0.00588271	0.00245108			32.3818	0.000158297	0.00155	0.00525		0.02915	0		0.01	0.0172	0.006	1.6413	45	89	56	61	745	448	0.703213	0.696645					0.01885	0.0041	0.00525
139	TARA_132_DCM_5-20	TARA_132	DCM	5@20	31.471	-159.101	-5799	15.3211	34.3957	25.4389	972.222	0.07992	115	0.028906	222.941	0	0.00081438	0.0223235	0.0235012	0.00161845		246.522	27.6343	0.000141569	0.0055	0.0099		0.041	0		0.017	0.1252	0.047	4.4468	45	103	56	52	520	127	0.486663	0.607278	5351.6	6.56139	17993.8	0.727202	0.024	0.0035	0.0099
140	TARA_135_DCM_5-20	TARA_135	DCM	5@20	32.9903	-121.846	-4049	16.2703	33.4178	24.4653	167.478	0.19488	30	0.91047	226.274	0.065956	3.3604e-05	0.0227339	0.0203622	0.539207			95.1496	0.000344724	0.0271	0.09525		0.1078	0		0.128209	0.370333	1.011	1.61517	30	30	43	13	511	38	0.771964	0.720057					0.0798	0.0254	0.09525
141	TARA_137_DCM_5-20	TARA_137	DCM	5@20	14.1957	-116.729	-4132	20.5857	34.366	24.1409	511.669	0.33414	40	0.551993	123.201	7.31279	4.212e-06	0.0162002	0.023765	3.00637	1.7042	452.195	82.822	0.000347284	0.0238	0.0228		0.0606	0		0.3055	0.884	6.0475	4.661	23	31	35	13	612	46	0.623359	0.561121	4996.59	6.08446	17574.3	0.737769	0.0553	0.0197	0.0228
142	TARA_138_DCM_5-20	TARA_138	DCM	5@20	6.3356	-103.04	-3192	17.6968	34.6518	25.0806	819.471	0.14586	60		45.5466	25.3896	4.689e-06	0.0131725	0.0204162	2.89127		282.98			0.0089	0.0132		0.0475	0		0.464	1.108	12.904	8.073	46	52	57	13	114	51	0.602965	0.433796	4312.04	6.63935	16960.1	0.7315	0.0355	0.0135	0.0132
143	TARA_142_DCM_5-20	TARA_142	DCM	5@20	25.6168	-88.4532	-3246	24.9616	36.1793	24.2529	395.836	0.04617	125	0.000724	193.382	0	0.00116825	0.00934026	0.0434836	0.25489		356.596	53.3712	9.60987e-05	0.001	0.0189		0.041	0		0.0175		0.0615	1.168	145	34	154	14	205	321	0.644225	0.691085	4745.14	6.79659	18707.1	0.732082	0.0294	0.0024	0.0189
144	TARA_143_DCM_5-20	TARA_143	DCM	5@20	29.8103	-79.668	-802	24.8285	36.2212	24.3193	142.001	0.04314	40	0.373212	194.382	0.580043	0.00124197	0.00638308	0.0187819	0.0890095			56.9727	7.03272e-05	0.0013	0.0112		0.0338	0		0.0415	0.001	0.0565	1.23	112	14	126	14	612	449	0.892436	0.874273					0.0227	0.0038	0.0112
145	TARA_150_DCM_5-20	TARA_150	DCM	5@20	35.8777	-37.1969	-3182	17.5856	36.285	26.3607	656.015	0.1418	40	0.528088	229.098	0.61356	0.00110078	0.013436	0.0238127	0.0964772		550.112	69.3957	0.0002832							0.04	0	0.1745	0.8423	106	40	114	18	263	111	0.243874	0.619626	4224.93	6.75454	17443.7	0.738849
146	TARA_068_MES_0.8-3	TARA_068	MES	0.8@3	-31.0198	4.6685	-4894	7.32145	34.5049	26.9922	1122.28	-0.00576	700	0	194.434	24.2321	0.00036828	0.015808	0.0605974	0.129486		435.877	55.7049	9.54425e-05	0	0.0021		0	0		0.003	1.529	22.08	12.08	233	31	3	21	758		0.530677	0.674945	5525.55	6.92245	17660.3	0.73132	0	0	0.0021
147	TARA_098_MES_0.8-3	TARA_098	MES	0.8@3	-25.8076	-111.691	-3087	7.96837	34.3655	26.7873	273.378	-0.00072	488	1e-06	154.67	24.2716	0.000233155	0.00798636	0.0292868	0.0106981	1.44693	80.7461	18.0822		0	0		0	0		0	2.023	27.2885	12.05	64	168	72	98	460	411	0.187939	0.317446	4911.57	6.53849	17162.4	0.72778	0	0	0
148	TARA_109_MES_0.8-3	TARA_109	MES	0.8@3	2.0649	-84.5546	-3257	11.1424	34.7914	26.5959	511.431	0	380		2.26456	33.0491	4.994e-06	0.0386575	0.411642	3.42335	0.9906	471.954													12	24	69	14	422	64	0.60986	0.500877	4998.54	6.83215	18991.5	0.740245
149	TARA_135_MES_0.8-3	TARA_135	MES	0.8@3	33.0339	-121.878	-3982	5.24549	34.3529	27.1399	176.017	0	650	0	10.196	41.0913	3.3604e-05	0.0227339	0.0203622	0.539207			93.1759	0.000327257	0	0.0003		0	0						11	20	6	14	746	48	0.771964	0.720057					0	0	0.0003
150	TARA_138_MES_0.8-3	TARA_138	MES	0.8@3	6.3559	-103.06	-3241	8.14989	34.6089	26.9514	814.904	0	450		1.01331	36.7537	4.689e-06	0.0131725	0.0204162	2.89127		277.87			0	0.0018		0	0		0.0078	3.155	36.219	52.9225	38	45	49	15	482	49	0.602965	0.433796	6404.03	6.28154	20553.2	0.734762	0	0.001	0.0018
151	TARA_149_MES_0.8-3	TARA_149	MES	0.8@3	34.0771	-49.8233	-4789	10.4963	35.3698	27.1703	1391.14	0.0009	740	0	152.72	20.1725	0.000983844	0.0112744	0.0692057	0.470016		588.722	70.0233	0.000101148							0.00725	1.34475	20.924		150	28	150	14	750	878	0.300514	0.556866	6108.65	6.7834	19184.7	0.726131
152	TARA_135_MES_3->	TARA_135	MES	>3	33.0339	-121.878	-3982	5.24549	34.3529	27.1399	176.017	0	650	0	10.196	41.0913	3.3604e-05	0.0227339	0.0203622	0.539207			93.1759	0.000327257	0	0.0003		0	0						11	20	6	14	746	48	0.771964	0.720057					0	0	0.0003
153	TARA_152_MIX_0.8->	TARA_152	MIX	>0.8	43.7899	-16.9692	-3969	14.2913	35.9925	26.8931	619.643	0.09816	25	1.41985	241.157	3.28369	0.000994762	0.0225599	0.0529232	0.325422			64.8	0.00019							0.3195	0.167	2.2565	1.255	145	36	997	19	847	1020
154	TARA_153_MIX_0.8->	TARA_153	MIX	>0.8	44.0342	-16.5455	-3669	13.4106	35.8332	26.957	596.172	0.0132	100	2.3e-05	244.033	4.35566	0.00104278	0.0270118	0.039164	0.218452											0.23	0.249	3.642	1.626	106	44	3	211	156	221
155	TARA_152_MIX_0.8-5	TARA_152	MIX	0.8@5	43.7056	-16.8794	-4039	14.2913	35.9925	26.8931	618.272	0.09816	25	1.62562	241.157	3.28369	0.000994762	0.0225599	0.0529232	0.325422			67.7718	0.000182685							0.3195	0.167	2.2565	1.255	167	30	1005	37	836	761
156	TARA_153_MIX_0.8-5	TARA_153	MIX	0.8@5	44.0342	-16.5455	-3669	13.4106	35.8332	26.957	596.172	0.0132	100	2.3e-05	244.033	4.35566	0.00104278	0.0270118	0.039164	0.218452											0.23	0.249	3.642	1.626	106	44	3	211	156	221
157	TARA_153_MIX_180-2000	TARA_153	MIX	180@2000	44.0722	-16.4987	-4004	13.4018	35.8321	26.9577	619.621	0.0132	100	3.6e-05	244.031	4.23821	0.00104278	0.0270118	0.039164	0.218452											0.23	0.249	3.642	1.626	158	13	235	13	525	525
158	TARA_152_MIX_20-180	TARA_152	MIX	20@180	43.7421	-16.9002	-3969	14.2913	35.9925	26.8931	619.643	0.09816	25	1.62562	241.157	3.28369	0.000994762	0.0225599	0.0529232	0.325422			71.4	0.000154							0.3195	0.167	2.2565	1.255	145	36	997	19	847	1020
159	TARA_153_MIX_20-180	TARA_153	MIX	20@180	44.0722	-16.4987	-4004	13.4018	35.8321	26.9577	619.621	0.0132	100	3.6e-05	244.031	4.23821	0.00104278	0.0270118	0.039164	0.218452											0.23	0.249	3.642	1.626	158	13	235	13	525	525
160	TARA_152_MIX_5-20	TARA_152	MIX	5@20	43.7056	-16.8794	-4039	14.2913	35.9925	26.8931	618.272	0.09816	25	1.62562	241.157	3.28369	0.000994762	0.0225599	0.0529232	0.325422			67.7718	0.000182685							0.3195	0.167	2.2565	1.255	167	30	1005	37	836	761
161	TARA_153_MIX_5-20	TARA_153	MIX	5@20	44.0497	-16.6034	-3687	13.9392	35.9268	26.9173	601.331	0.06645	25	1.04676	242.339	1.45419	0.00104278	0.0270118	0.039164	0.218452											0.215	0.254	3.205	1.538	88		95	97	323	322
162	TARA_067_SRF_0.8->	TARA_067	SRF	>0.8	-32.2401	17.7103	-160	13.0432	34.8707	26.2841	81.2122	1.20489	5	0.068852	252.631	1.26461	0.000415882	0.0433758	0.0602705	0.0989943	2.7018	5070.88	673.503		0.0483	2.1997	17.0054	0.07385	0.2919	8.0257					25	14	35	14	89	32	0.782904	0.863959					0.1759	0.2836	2.1997
163	TARA_070_SRF_0.8->	TARA_070	SRF	>0.8	-20.4091	-3.1759	-4912	19.77	36.3584	25.8595	1161.26	0.0456	5	22.21	215.201	1.76308	0.000787816	0.0152831	0.0313088	0.0290394	1.43848	475.34	59.298	0.000233392	0.0033	0.0103	12.8786	0.04	0	8.05776	0.0465	0.309	0.8015	1.1485	149	13	159	13	235	161	0.497782	0.556013					0.024	0.0067	0.0103
164	TARA_076_SRF_0.8->	TARA_076	SRF	>0.8	-20.9354	-35.1803	-3847	23.3748	37.0766	25.4002	332.845	-0.00072	5	31.3962	206.232	0.185971	0.000776878	0.0119592	0.01393	0.0134531		191.757	24.6118	9.30798e-05	0	0.0019	10.8722	0.0016	0	8.08471	0.001404	0.055883	0	0.814172	50	136	152	77	582	849	0.337256	0.578854					0.0011	0.0006	0.0019
165	TARA_078_SRF_0.8->	TARA_078	SRF	>0.8	-30.1367	-43.2899	-3887	20.0778	36.3255	25.7541	554.429	0.00144	5	41.2506	221.138	0.025333	0.000862562	0.0177186	0.0123646	0.00197412		352.555	39.004	0.000204804	0	0.0054	11.3484	0.0027	0	8.10137	0	0	0.026	0.749	89	117	197	887	600	580	0.084879	0.65728					0.00175	0.0008	0.0054
166	TARA_080_SRF_0.8->	TARA_080	SRF	>0.8	-40.6511	-52.182	-5496	19.9346	35.6227	25.2553	64.5554	0.04392	5	32.6865	222.466	0	0.00122622	0.0963655	0.0107275	0.083502			68.3554	0.000292576	0	0.0309	11.277	0.0058	0	8.10473	0	0	0.048	1.039	38	77	45	552	249	108	0.834092	0.719312					0.0068	0.003	0.0309
167	TARA_082_SRF_0.8->	TARA_082	SRF	>0.8	-47.1863	-58.2902	-2858	7.57942	34.0502	26.5896	835.698	0.2258	5		303.148	18.4342	0.000290781	0.125834	0.274189	6.38723		750.169	130.012	0.0014031							0.146	1.302	18.005	1.945	55	44	64	74	952	59	0.476837	0.724874	3890.12	6.35877	12924	0.761435
168	TARA_083_SRF_0.8->	TARA_083	SRF	>0.8	-54.3739	-65.1342	-101	7.12605	33.2542	26.0266	468.833	0.1905	5	25.5416	294.229	13.5925	3.2938e-05	0.2578	0.812756	11.7047			114.691	0.00034741			15.9045			8.10457	0.198	1.176	10.86	0.936	78	44	77	13	78	74	0.563985	0.695846
169	TARA_084_SRF_0.8->	TARA_084	SRF	>0.8	-60.2287	-60.6476	-3983	1.9034	33.7198	26.9578	15.0017	0.0219	5	28.6518	338.526	24.9032	8.826e-06	0.0968938	0.217055	19.8923		132.631	52.0462	0.000287959							0.266	1.723	25.3	16.55	254	63	69	60	553	75	8.1e-05	0.485616	2876.1	6.1561	12175	0.765784
170	TARA_085_SRF_0.8->	TARA_085	SRF	>0.8	-62.0385	-49.529	-3319	0.73159	34.3275	27.5218	200.577	0.12516	5	10.7721	344.812	29.7338	0.000451463	0.00768606	0.0427742	26.6249		110.882	46.9335	0.000149059	0	0.02675		0.00375	0.0155		0.1055	2.1055	28.64	80.55	499	89	70	60	596	28	0	0.49805	2354.62	5.80647	10111.2	0.77586	0.0105	0.0016	0.02675
171	TARA_092_SRF_0.8->	TARA_092	SRF	>0.8	-33.6895	-71.998	-142	15.9123	34.3948	25.3016	98.7436	4.9071	9	1.09628	245.323		5.259e-06	0.0730515	0.349131	11.6955			626.092	0.000568026			11.7219			8.11471	0.039	0.795	0.11	0.49	11	13	10	13	125		0.696868	0.932582
172	TARA_093_SRF_0.8->	TARA_093	SRF	>0.8	-34.0614	-73.1066	-5030	18.123	34.316	24.718	41.3902	0.13782	5	18.1541	243.041	0	3.974e-06	0.0408712	0.175246	11.337	1.82307	1547.26	154.388	0.000769762	0	0.0218	12.0659	0.0114	0	8.09286	0.03975	0.52125	0.2115	0.1445	26	29	36	14	156	50	0.54852	0.995357	4762.16	6.85461	17397.8	0.75062	0.01585	0.033	0.0218
173	TARA_100_SRF_0.8->	TARA_100	SRF	>0.8	-13.0023	-95.9759	-3678	25.3495	35.8288	23.8611	1404.69	0.10404	5		201.011	5.0053	3.277e-06	0.0184249	0.128016	9.24222		403.483	51.6577	0.00027787	0.0017	0.0066		0.0049	0		0.137	0.67725	6.1625	1.15025	44	56	53	52	301	149	0.671904	0.492855	3503.55	6.60349	14283	0.749042	0.0056	0.0047	0.0066
174	TARA_102_SRF_0.8->	TARA_102	SRF	>0.8	-5.2529	-85.1545	-4111	24.9589	34.7645	23.1767	805.002	0.16782	5	24.4391	204.421	13.0107	4.398e-06	0.0343006	0.57316	7.14099	1.13119	598.95	85.9029	0.000337211	0.0104	0.00655	16.5638	0.00475	0	7.90509	0.3285	1.02575	12.8225	5.04425	24	26	34	14	419	32	0.507222	0.75472	3197.77	6.6153	13566	0.749754	0.01195	0.0038	0.00655
175	TARA_109_SRF_0.8->	TARA_109	SRF	>0.8	1.9928	-84.5766	-3215	27.4975	33.4724	21.4087	496.135	0.16428	5		199.691	1.6736	4.994e-06	0.0386575	0.411642	3.42335		478.545			0.005	0.004	10.9444	0.00275	0	8.02178	0.0455	0.2865	0.8935	1.7085	15	30	59	13	395	63	0.60986	0.500877					0.0046	0.0043	0.004
176	TARA_110_SRF_0.8->	TARA_110	SRF	>0.8	-2.0133	-84.589	-2519	23.8882	35.0124	23.6842	512.023	0.11724	5	25.4133	191.913	8.07408	5.493e-06	0.042527	0.64536	6.02955	1.9982	527.472	67.0145	0.00023864	0	0.0125	50.2251	0.00855	0	7.48487	0.31925	0.77275	8.287	3.8635	33	41	74	13	369	69	0.54627	0.713291	3819.84	6.73478	15813.9	0.742768	0.0083	0.0044	0.0125
177	TARA_111_SRF_0.8->	TARA_111	SRF	>0.8	-16.9601	-100.633	-4043	22.7818	35.9827	24.7425	1067.52	0.0408	5	15.111	209.1	3.15	3.007e-06	0.0130756	0.0434914	7.84367	0.8502	374.24	43.1289	0.000225242	0	0.0027	12.0998	0.0041	0	8.04974	0.0415	0.5	2.676	1.0325	73	85	83	30	332	260	0.599757	0.463204	3596.85	6.62835	14493.5	0.744136	0.0044	0.0031	0.0027
178	TARA_122_SRF_0.8->	TARA_122	SRF	>0.8	-8.9971	-139.196	-3444	26.6047	35.3703	23.1229	4.603	0.06984	5	28.4574	187.077	5.66037	2.316e-06	0.0301116	0.0875585	6.20715		300.345	41.5905	0.000125815	0.003	0.0041	48.9665	0.0045	0	7.47071	0.11925	0.56795	5.456	2.1905	102	106	112	14	252	235	0.260512	0.561525					0.0044	0.0036	0.0041
179	TARA_123_SRF_0.8->	TARA_123	SRF	>0.8	-8.9068	-140.283	-966	26.5867	35.3551	23.1171	2.4728	0.0924	5		189.67	4.80513	2.277e-06	0.0250831	0.0547781	6.23176	4.91362	478.135	77.0915	0.000143744	0.0023	0.0092	11.921	0.01	0.0036	8.01243	0.14425	0.53495	4.9015	2.2205	122	14	134	14	606	278		0.673503					0.0154	0.00605	0.0092
180	TARA_124_SRF_0.8->	TARA_124	SRF	>0.8	-9.1504	-140.522	-2640	26.5724	35.384	23.1436	36.1359	0.1494	5	24.6097	190.378	4.96555	2.459e-06	0.0231886	0.0525778	6.23208		524.257	73.131	0.000165428	0.00937	0.01184	17.5999	0.01821	0.00774	7.87071	0.1665	0.63025	6.2015	2.53325	103	34	113	13	286	241	0.269235	0.68987					0.01686	0.00746	0.01184
181	TARA_125_SRF_0.8->	TARA_125	SRF	>0.8	-8.9111	-142.557	-4403	26.806	35.4265	23.1014	227.346	0.09801	5		187.332	5.46012	2.359e-06	0.0174856	0.0243335	6.14682		433.979	55.3472	8.75286e-05	0.0032	0.0029	11.7939	0.0077	0	8.01514	0.1945	0.55725	3.7335	1.80475	109	40	119	14	274	281	0.278453	0.607756					0.0101	0.0033	0.0029
182	TARA_128_SRF_0.8->	TARA_128	SRF	>0.8	0.0003	-153.676	-4768	26.2184	35.129	23.0627	449.382	0.1431	5	29.3501	180.674	2.96409	3.345e-06	0.0324203	0.0788008	3.82748		483.827	63.3404	0.00025095	0.0015	0.0061		0.0127	0		0.2715	0.53975	5.0815	2.668	77	29	101	14	483	281	0.668404	0.732395	4616.81	6.66796	18139.8	0.732291	0.0081	0.0038	0.0061
183	TARA_131_SRF_0.8->	TARA_131	SRF	>0.8	22.7598	-157.957	-4707	26.2753	35.273	23.1534	919.577	0	5	34.2621	194.93	0	0.000198943	0.0158399	0.00588271	0.00245108			33.7653	0.00021333	0	0.0026	10.4157	0.0035	0	8.06317	0.0015	0.0457	0.018	1.0473	64	135	80	95	784	462	0.703213	0.696645					0.0038	0.0021	0.0026
184	TARA_132_SRF_0.8->	TARA_132	SRF	>0.8	31.5213	-158.996	-5550	25.1646	35.1902	23.4349	113.969	-0.00288	5	16.5321	197.725	0	0.00081438	0.0223235	0.0235012	0.00161845		263.254	31.3138	0.000155746	0	0.0024		0.0035	0		0.002	0.0062	0.01	2.4278	42	107	52	50	1026	1055	0.486663	0.607278	3275.05	6.42935	14422.3	0.740879	0.0027	0.0015	0.0024
185	TARA_135_SRF_0.8->	TARA_135	SRF	>0.8	32.9986	-121.77	-4012	17.4624	33.4683	24.2294	215.58	0.16416	5	7.81334	226.894	0	3.3604e-05	0.0227339	0.0203622	0.539207					0.00825	0.0308		0.0643	0		0.015167	0.288583	0.029292	1.22329	33	33	44	14	679	43	0.771964	0.720057					0.03535	0.01055	0.0308
186	TARA_136_SRF_0.8->	TARA_136	SRF	>0.8	17.0854	-118.891	-3931	24.6123	34.5247	23.0995	490.603	0.0717	5	16.754	201.518	0	5.2759e-05	0.0126606	0.00799121	0.567578			58.9621	0.000143055	0.002	0.0051		0.0109	0		0.0145	0.3115	0.242	1.7995	43	47	54	13	370	48	0.782584	0.595667					0.011	0.0046	0.0051
187	TARA_137_SRF_0.8->	TARA_137	SRF	>0.8	14.2035	-116.626	-4136	26.4786	33.848	22.0152	453.4	0.1386	5	22.2462	195.772	3.74079	4.212e-06	0.0162002	0.023765	3.00637		446.388	64.7954	0.00026264	0.0044	0.0081	12.327	0.0118	0	7.99484	0.067	0.456	2.444	2.538	29	36	39	13	630	44	0.623359	0.561121	3364.71	6.60774	13938.9	0.747462	0.0178	0.0092	0.0081
188	TARA_139_SRF_0.8->	TARA_139	SRF	>0.8	6.4998	-94.9527	-3629	26.3966	33.2054	21.5574	665.134	0.248	5		183.942	2.96929	4.504e-06	0.0163442	0.0415435	3.95397					0.02775	0.06825	12.6801	0.0769	0	7.98132	0.0995	0.55525	4.49825	3.454	20	22	22	13	438	22	0.657741	0.405685					0.0655	0.02845	0.06825
189	TARA_142_SRF_0.8->	TARA_142	SRF	>0.8	25.5264	-88.394	-3325	24.9846	36.1773	24.2364	398.528	0.05556	5	18.3364	195.541	0	0.00116825	0.00934026	0.0434836	0.25489		351.125	52.9699	8.93728e-05	0.001	0.018	10.4318	0.0392	0	8.0769	0.0195	0.003	0.049	1.218	151	117	160	13	606	975	0.644225	0.691085	4605.45	6.72687	17733.7	0.734864	0.0286	0.0024	0.018
190	TARA_144_SRF_0.8->	TARA_144	SRF	>0.8	36.3698	-72.9669	-3585	22.9393	36.3948	25.0097	45.2654	0.06012	5	11.5297	199.807	1.03724	0.00100284	0.00850982	0.0538738	1.54583			57.4237	0.000116304	0.001	0.01065		0.02785	0		0.01375	0		1.14325	76	14	77	1044	791	613	0.519031	0.758571					0.01925	0.00235	0.01065
191	TARA_145_SRF_0.8->	TARA_145	SRF	>0.8	39.2305	-70.0377	-2649	13.9937	35.1215	26.2826	262.746	0.13044	5	1.09716	236.789	5.01314	0.000894599	0.0131308	0.114781	2.42272		481.959	88.1855	8.87712e-05	0.0164	0.10205	23.6362	0.0266	0	7.8821	0.093	0.33275	3.7925	2.41425	128	55	100	1026	212	105	0.613434	0.688783	4571.09	6.76054	14527.4	0.747028	0.0248	0.00715	0.10205
192	TARA_147_SRF_0.8->	TARA_147	SRF	>0.8	33.061	-66.5435	-4962	20.1507	36.5748	25.9235	466.875	0.0512	5	21.2369	213.352	0.676878	0.00107623	0.00632772	0.0597867	0.754705			53.7269	2.47683e-05			10.9145			8.11269	0.218	0.001	0.4035	0.797	224	56	230	16	892	230	0.386692	0.483964
193	TARA_148_SRF_0.8->	TARA_148	SRF	>0.8	31.6948	-64.2489	-4473	20.4812	36.5967	25.8516	172.467	0.04404	5	21.5002	213.689	1.00992	0.00104127	0.00639683	0.0266433	0.215206		415.07	54.3261	6.01639e-05			10.9888			8.10764	0.093	0.0015	0.1505	0.728	134	14	186	16	824		0.339952	0.515841	4282.46	6.7541	15942.5	0.740708
194	TARA_150_SRF_0.8->	TARA_150	SRF	>0.8	35.9346	-37.3032	-3140	17.6271	36.2853	26.3494	1394.88	0.0782	5	16.2254	229.368	0.120853	0.00110078	0.013436	0.0238127	0.0964772	1.63013	574.844	61.6453	0.000192719			11.7664			8.11196	0.0355	0.0055	0.1695	0.8358	77	33	92	15	632	90	0.243874	0.619626	4161.16	6.77768	14688.2	0.743389
195	TARA_151_SRF_0.8->	TARA_151	SRF	>0.8	36.1715	-29.023	-3478	17.303	36.2296	26.3856	387.509	0.0132	5	25.0121	232.287	0.296016	0.00129951	0.0210449	0.0361691	0.306125		430.166	45.398	0.000111067			12.2998			8.09894	0.019	0.0125		0.6545	56	68	118	14	699	993	0.414522	0.585611	4020.6	6.78109	14771.9	0.741543
196	TARA_152_SRF_0.8->	TARA_152	SRF	>0.8	43.6792	-16.8344	-3940	14.3168	35.9917	26.8863	614.512	0.12096	5	9.22902	242.84	3.20922	0.000994762	0.0225599	0.0529232	0.325422		484.369	67.6851	0.000200516			13.5987			8.09487	0.3105	0.1595	2.159	1.236	144	26	505	14	523	521	0.542868	0.574202	4331.37	6.82113	14842.8	0.74785
197	TARA_026_SRF_0.8-20	TARA_026	SRF	0.8@20	38.4761	20.1705	-2869	19.1055	38.3607	27.5649	24.7566	0.033	5	10.986	213.708		0.00138796	0.00274139	0.030073	0.0370823			65.5258	6.68665e-05			11.5854			8.12601	0.0075	0.0095	0.0225	1.02675	48	55	63	60	203		0.260609	0.464988
198	TARA_047_SRF_0.8-20	TARA_047	SRF	0.8@20	-2.0465	72.1568	-4563	30.1599	34.9119	21.6051	187.102	0	5	33.5582	187.359	0	0.00131357	0.0165358	0.00839672	0.00809043			34.3684	0.00016581	0	0.0007		0.0007	0		0.001	0.093	0.018	2.284	23	60	57	30	737	112	0.21189	0.718092					0	0	0.0007
199	TARA_048_SRF_0.8-20	TARA_048	SRF	0.8@20	-9.3921	66.4228	-2990	29.8181	34.1842	21.177	521.577	0	5	36.0772	187.35	0	0.00120945	0.0138702	0.00699916	0.00811701		173.214	33.1384	0.000214772	0	0.0007		0.00125	0		0.0055	0.0825	0.07475	2.22425	18	52	28	19	106	42	0.262804	0.631249					0.0013	0	0.0007
200	TARA_004_SRF_0.8-5	TARA_004	SRF	0.8@5	36.5533	-6.5669	-62	20.2381	36.5992	25.9099	18.5085	0.094049	9	14.8348			0.0013877	0.0228702	0.0442594	0.00806771	1.17632	832.628	72.9579	0.000251951											12	36	25					0.602176	3762.96	6.63594	14590.9	0.745266
201	TARA_007_SRF_0.8-5	TARA_007	SRF	0.8@5	37.051	1.9378	-2784	23.8141	37.522	25.6111	48.0551	0.065832	9	1.79437			0.00138778	0.0152447	0.0334898	0.00691847		356.954			0.00065	0.00695		0.0067	0		0.0445	0.0475	0.14325	0.7935	18	43	45				0.635715	0.5693	3872.35	6.52514	15495.1	0.746406	0.0045	0.002	0.00695
202	TARA_009_SRF_0.8-5	TARA_009	SRF	0.8@5	39.1633	5.916	-2913	24.4828	37.8042	25.621	156.968	0.0058	9	19.9394			0.00138773	0.0150867	0.0487093	0.0167545		240.841	35.9396	8.31049e-05	0	0.0003		0.0003	0						25	54	35				0.600831	0.52087	3982.79	6.62497	15315.1	0.74953	0	0	0.0003
203	TARA_011_SRF_0.8-5	TARA_011	SRF	0.8@5	41.6686	2.7996							9				0.00138777	0.00913241	0.0318073	0.0242744			43.0202	2e-05
204	TARA_018_SRF_0.8-5	TARA_018	SRF	0.8@5	35.759	14.2574	-793	21.4867	37.8957	26.5653	13.8783	0.0018	5	19.2626	208.245		0.0013879	0.00911956	0.0300156	0.0102722		315.859	43.0426	8.89881e-05	0.001	0.0103		0.0228	0		0.01833	0.0256	0.118	0.5571	51	80	61	60	221			0.455844					0.0053	0.0033	0.0103
205	TARA_022_SRF_0.8-5	TARA_022	SRF	0.8@5	39.8386	17.4155	-1758	17.2988	37.8398	27.6234	51.2518	0.0856	5	9.74098	221.548		0.00138804	0.00179242	0.0265013	0.0633486	4.11862	654.913	79.8148	0.000316626	0.004	0.0586		0.0518	0.0057		0.070975	0.0133	0.23125	1.9913	48	34	55	14	207		0.321338	0.536506					0.0415	0.0104	0.0586
206	TARA_023_SRF_0.8-5	TARA_023	SRF	0.8@5	42.2038	17.715	-1184	17.2117	38.2281	27.9429	54.4621	0.0338	5	10.1292	221.782		0.00138788	0.00143125	0.0270646	0.0774715		468.419									0.009125	0.012	0.040875	1.37237	16	58	3	37	115		0.309499	0.542748	3734.95	6.58342	14477.2	0.744611
207	TARA_025_SRF_0.8-5	TARA_025	SRF	0.8@5	39.3888	19.3905	-1273	18.3192	38.1853	27.6336	39.754	0.0366	5	4.66295	217.81		0.00138795	0.00232665	0.0286966	0.048667		420.545	66.7305	9.16014e-05			11.4613			8.13664	0.00425	0.00525	0.03525	1.0505	30	54	41	37	174		0.276219	0.500541
208	TARA_036_SRF_0.8-5	TARA_036	SRF	0.8@5	20.8183	63.5047	-3404	25.6814	36.526	24.2846	415.584	0.06795	5	17.2657	209.807	1.54529	0.00138774	0.028902	0.00623558	0.00267475	2.69396	1455.03	224.671	0.000415422	0.00285	0.0169	10.9596	0.01325	0.00225	8.05426	0.0455	0.3575	0.1415	1.143	18	21	24	13	596		0.660173	0.513223					0.0208	0.0065	0.0169
209	TARA_038_SRF_0.8-5	TARA_038	SRF	0.8@5	19.0393	64.4913	-3344	26.3136	36.618	24.1483	584.834	0.05004	5	23.0032	187.739	0.632675	0.00138773	0.0300326	0.00427777	0.00113879	4.12012	851.496	117	0.000244287	0.00375	0.00775		0.01315	0		0.107	0.337	0.4195	1.278	20	27	126	13	704	120	0.542872	0.579343					0.0114	0.0019	0.00775
210	TARA_039_SRF_0.8-5	TARA_039	SRF	0.8@5	18.5918	66.622	-3272	27.0891	36.3106	23.6773	464.623	0.0258	5	26.6274	193.065	0	0.00138772	0.0255102	0.00472865	0.00332351	2.09529	533.091	84.6746	0.00023667	0	0.0035		0.0034	0		0.0065	0.2335	0.0425	1.515	28	24	34	14	689	109	0.386281	0.51759					0.0054	0.0025	0.0035
211	TARA_041_SRF_0.8-5	TARA_041	SRF	0.8@5	14.6059	69.9776	-3640	29.1515	36.0499	22.7998	249.783	0	5	34.5408	187.307	0	0.0013877	0.0202778	0.00404724	0.00469887		312.006	47.6406	0.000157328	0	0.001		0.00075	0		0.007	0.1565	0.057	1.3865	25	66	79	24	450	74	0.21705	0.560517					0.0015	0	0.001
212	TARA_046_SRF_0.8-5	TARA_046	SRF	0.8@5	-0.6625	73.161	-23	30.1247	35.1113	21.7675	1.3428	0.048	5	34.9549	185.755	0.436989	0.00127992	0.0164385	0.00912013	0.00839148		236.284	50.6479	0.000243189	0.00185	0.00815	10.5765	0.0026	0.00675	8.01617	0.0045	0.102	0.047	1.947	23	64	57	13	64	50	0.280692	0.747565					0.0049	0.00285	0.00815
213	TARA_051_SRF_0.8-5	TARA_051	SRF	0.8@5	-21.5043	54.3563	-4277	27.4884	34.94	22.5161	102.989	0	5	25.5544	194.434	0.532471	0.00097728	0.011299	0.00802496	0.00405947			33.0951	0.000114003	0	0.0011		0.0011	0		0	0.07325	0.138	1.8665	30	81	79	597	1001	1040	0.364876	0.69329					0.0012	0.0014	0.0011
214	TARA_052_SRF_0.8-5	TARA_052	SRF	0.8@5	-16.957	53.9801	-4688	27.9565	34.5455	22.0676	409.626	0.0332	5	30.1893	191.628	0.532471	0.00104827	0.0105026	0.00593673	0.00694657	0.79622	172.663	39.5986	0.000134891	0	0.0022	33.4619	0.0061	0	7.61233	0	0.119	0	2.666	53	82	79	470	958		0.306166	0.555372	3095.72	6.25617	14573.1	0.738694	0.0053	0.0017	0.0022
215	TARA_064_SRF_0.8-5	TARA_064	SRF	0.8@5	-29.5019	37.9889	-4938	22.2414	35.3247	24.397	550.519	0.0492	5	13.5759	210.239	0	0.00080341	0.0101983	0.0306575	0.0747608	1.13587	550.308	68.1662	0.000153173	0.0012	0.0103	10.3344	0.0089	0	8.10393	0.004	0.084	0	1.7665	140	76	163	812	1514		0.31965	0.714446					0.0109	0.0017	0.0103
216	TARA_065_SRF_0.8-5	TARA_065	SRF	0.8@5	-35.1728	26.2868	-4316	21.7636	35.4496	24.6296	85.2841	0.10548	5	0.86456	207.581		0.000760815	0.00992696	0.0657001	0.482149		621.475	80.4896	0.000166576											78	20	88	679	1186		0.134533	0.817359
217	TARA_066_SRF_0.8-5	TARA_066	SRF	0.8@5	-34.9449	17.9189	-2031	15.0134	35.3233	26.2141	79.9944	0.1611	5	9.43583	239.937	2.42629	0.000311999	0.0193861	0.184693	1.54572		810.68	108.124	0.000263462	0.0051	0.0302	12.7332	0.0271	0.0244	8.10696	0.3025	0.343	3.34	2.7435	91	31	100	14	451	106	0.897426	0.890853					0.039	0.0148	0.0302
218	TARA_067_SRF_0.8-5	TARA_067	SRF	0.8@5	-32.2401	17.7103	-160	13.0432	34.8707	26.2841	81.2122	1.20489	5	0.068852	252.631	1.26461	0.000415882	0.0433758	0.0602705	0.0989943	2.7018	5070.88	673.503		0.0483	2.1997	17.0054	0.07385	0.2919	8.0257					25	14	35	14	89	32	0.782904	0.863959					0.1759	0.2836	2.1997
219	TARA_068_SRF_0.8-5	TARA_068	SRF	0.8@5	-31.0266	4.665	-4935	16.8632	35.6866	26.0744	1113.25	0.19332	5	24.3014	234.476	1.10387	0.00036828	0.015808	0.0605974	0.129486	5.91167	446.399	69.4	0.000394	0.00255	0.01515	12.7277	0.0462	0	8.08702	0.201	0.1455	0.939	1.9865	156	42	353	237	1320		0.530677	0.674945					0.0338	0.00465	0.01515
220	TARA_070_SRF_0.8-5	TARA_070	SRF	0.8@5	-20.4091	-3.1759	-4912	19.77	36.3584	25.8595	1161.26	0.0456	5	22.21	215.201	1.76308	0.000787816	0.0152831	0.0313088	0.0290394	1.43848	475.34	59.298	0.000233392	0.0033	0.0103	12.8786	0.04	0	8.05776	0.0465	0.309	0.8015	1.1485	149	13	159	13	235	161	0.497782	0.556013					0.024	0.0067	0.0103
221	TARA_080_SRF_0.8-5	TARA_080	SRF	0.8@5	-40.6511	-52.182	-5496	19.9346	35.6227	25.2553	64.5554	0.04392	5	32.6865	222.466	0	0.00122622	0.0963655	0.0107275	0.083502			68.3554	0.000292576	0	0.0309	11.277	0.0058	0	8.10473	0	0	0.048	1.039	38	77	45	552	249	108	0.834092	0.719312					0.0068	0.003	0.0309
222	TARA_081_SRF_0.8-5	TARA_081	SRF	0.8@5	-44.5342	-52.455	-5910	13.6805	34.7939	26.0944	565.492	0.099	5	16.7857	255.266	2.43963	0.00105589	0.15409	0.0274974	1.22448			129.103	0.000555257			12.5162			8.13301	0.115	0.429	3.081	1.173	32	31	42	254	880	161	0.872353	0.748402
223	TARA_082_SRF_0.8-5	TARA_082	SRF	0.8@5	-47.1863	-58.2902	-2858	7.57942	34.0502	26.5896	835.698	0.2258	5		303.148	18.4342	0.000290781	0.125834	0.274189	6.38723		750.169	130.012	0.0014031							0.146	1.302	18.005	1.945	55	44	64	74	952	59	0.476837	0.724874	3890.12	6.35877	12924	0.761435
224	TARA_083_SRF_0.8-5	TARA_083	SRF	0.8@5	-54.3739	-65.1342	-101	7.12605	33.2542	26.0266	468.833	0.1905	5	25.5416	294.229	13.5925	3.2938e-05	0.2578	0.812756	11.7047			114.691	0.00034741			15.9045			8.10457	0.198	1.176	10.86	0.936	78	44	77	13	78	74	0.563985	0.695846
225	TARA_084_SRF_0.8-5	TARA_084	SRF	0.8@5	-60.2287	-60.6476	-3983	1.9034	33.7198	26.9578	15.0017	0.0219	5	28.6518	338.526	24.9032	8.826e-06	0.0968938	0.217055	19.8923		132.631	52.0462	0.000287959							0.266	1.723	25.3	16.55	254	63	69	60	553	75	8.1e-05	0.485616	2876.1	6.1561	12175	0.765784
226	TARA_085_SRF_0.8-5	TARA_085	SRF	0.8@5	-62.0385	-49.529	-3319	0.73159	34.3275	27.5218	200.577	0.12516	5	10.7721	344.812	29.7338	0.000451463	0.00768606	0.0427742	26.6249		110.882	46.9335	0.000149059	0	0.02675		0.00375	0.0155		0.1055	2.1055	28.64	80.55	499	89	70	60	596	28	0	0.49805	2354.62	5.80647	10111.2	0.77586	0.0105	0.0016	0.02675
227	TARA_092_SRF_0.8-5	TARA_092	SRF	0.8@5	-33.6895	-71.998	-142	15.9123	34.3948	25.3016	98.7436	4.9071	9	1.09628	245.323		5.259e-06	0.0730515	0.349131	11.6955			626.092	0.000568026			11.7219			8.11471	0.039	0.795	0.11	0.49	11	13	10	13	125		0.696868	0.932582
228	TARA_093_SRF_0.8-5	TARA_093	SRF	0.8@5	-34.0614	-73.1066	-5030	18.123	34.316	24.718	41.3902	0.13782	5	18.1541	243.041	0	3.974e-06	0.0408712	0.175246	11.337	1.82307	1547.26	154.388	0.000769762	0	0.0218	12.0659	0.0114	0	8.09286	0.03975	0.52125	0.2115	0.1445	26	29	36	14	156	50	0.54852	0.995357	4762.16	6.85461	17397.8	0.75062	0.01585	0.033	0.0218
229	TARA_100_SRF_0.8-5	TARA_100	SRF	0.8@5	-13.0023	-95.9759	-3678	25.3495	35.8288	23.8611	1404.69	0.10404	5		201.011	5.0053	3.277e-06	0.0184249	0.128016	9.24222		403.483	51.6577	0.00027787	0.0017	0.0066		0.0049	0		0.137	0.67725	6.1625	1.15025	44	56	53	52	301	149	0.671904	0.492855	3503.55	6.60349	14283	0.749042	0.0056	0.0047	0.0066
230	TARA_102_SRF_0.8-5	TARA_102	SRF	0.8@5	-5.2529	-85.1545	-4111	24.9589	34.7645	23.1767	805.002	0.16782	5	24.4391	204.421	13.0107	4.398e-06	0.0343006	0.57316	7.14099	1.13119	598.95	85.9029	0.000337211	0.0104	0.00655	16.5638	0.00475	0	7.90509	0.3285	1.02575	12.8225	5.04425	24	26	34	14	419	32	0.507222	0.75472	3197.77	6.6153	13566	0.749754	0.01195	0.0038	0.00655
231	TARA_109_SRF_0.8-5	TARA_109	SRF	0.8@5	1.9928	-84.5766	-3215	27.4975	33.4724	21.4087	496.135	0.16428	5		199.691	1.6736	4.994e-06	0.0386575	0.411642	3.42335		478.545			0.005	0.004	10.9444	0.00275	0	8.02178	0.0455	0.2865	0.8935	1.7085	15	30	59	13	395	63	0.60986	0.500877					0.0046	0.0043	0.004
232	TARA_110_SRF_0.8-5	TARA_110	SRF	0.8@5	-2.0133	-84.589	-2519	23.8882	35.0124	23.6842	512.023	0.11724	5	25.4133	191.913	8.07408	5.493e-06	0.042527	0.64536	6.02955	1.9982	527.472	67.0145	0.00023864	0	0.0125	50.2251	0.00855	0	7.48487	0.31925	0.77275	8.287	3.8635	33	41	74	13	369	69	0.54627	0.713291	3819.84	6.73478	15813.9	0.742768	0.0083	0.0044	0.0125
233	TARA_111_SRF_0.8-5	TARA_111	SRF	0.8@5	-16.9601	-100.633	-4043	22.7818	35.9827	24.7425	1067.52	0.0408	5	15.111	209.1	3.15	3.007e-06	0.0130756	0.0434914	7.84367	0.8502	374.24	43.1289	0.000225242	0	0.0027	12.0998	0.0041	0	8.04974	0.0415	0.5	2.676	1.0325	73	85	83	30	332	260	0.599757	0.463204	3596.85	6.62835	14493.5	0.744136	0.0044	0.0031	0.0027
234	TARA_122_SRF_0.8-5	TARA_122	SRF	0.8@5	-8.9971	-139.196	-3444	26.6047	35.3703	23.1229	4.603	0.06984	5	28.4574	187.077	5.66037	2.316e-06	0.0301116	0.0875585	6.20715		300.345	41.5905	0.000125815	0.003	0.0041	48.9665	0.0045	0	7.47071	0.11925	0.56795	5.456	2.1905	102	106	112	14	252	235	0.260512	0.561525					0.0044	0.0036	0.0041
235	TARA_123_SRF_0.8-5	TARA_123	SRF	0.8@5	-8.9068	-140.283	-966	26.5867	35.3551	23.1171	2.4728	0.0924	5		189.67	4.80513	2.277e-06	0.0250831	0.0547781	6.23176	4.91362	478.135	77.0915	0.000143744	0.0023	0.0092	11.921	0.01	0.0036	8.01243	0.14425	0.53495	4.9015	2.2205	122	14	134	14	606	278		0.673503					0.0154	0.00605	0.0092
236	TARA_124_SRF_0.8-5	TARA_124	SRF	0.8@5	-9.1504	-140.522	-2640	26.5724	35.384	23.1436	36.1359	0.1494	5	24.6097	190.378	4.96555	2.459e-06	0.0231886	0.0525778	6.23208		524.257	73.131	0.000165428	0.00937	0.01184	17.5999	0.01821	0.00774	7.87071	0.1665	0.63025	6.2015	2.53325	103	34	113	13	286	241	0.269235	0.68987					0.01686	0.00746	0.01184
237	TARA_125_SRF_0.8-5	TARA_125	SRF	0.8@5	-8.9111	-142.557	-4403	26.806	35.4265	23.1014	227.346	0.09801	5		187.332	5.46012	2.359e-06	0.0174856	0.0243335	6.14682		433.979	55.3472	8.75286e-05	0.0032	0.0029	11.7939	0.0077	0	8.01514	0.1945	0.55725	3.7335	1.80475	109	40	119	14	274	281	0.278453	0.607756					0.0101	0.0033	0.0029
238	TARA_128_SRF_0.8-5	TARA_128	SRF	0.8@5	0.0003	-153.676	-4768	26.2184	35.129	23.0627	449.382	0.1431	5	29.3501	180.674	2.96409	3.345e-06	0.0324203	0.0788008	3.82748		483.827	63.3404	0.00025095	0.0015	0.0061		0.0127	0		0.2715	0.53975	5.0815	2.668	77	29	101	14	483	281	0.668404	0.732395	4616.81	6.66796	18139.8	0.732291	0.0081	0.0038	0.0061
239	TARA_131_SRF_0.8-5	TARA_131	SRF	0.8@5	22.7598	-157.957	-4707	26.2753	35.273	23.1534	919.577	0	5	34.2621	194.93	0	0.000198943	0.0158399	0.00588271	0.00245108			33.7653	0.00021333	0	0.0026	10.4157	0.0035	0	8.06317	0.0015	0.0457	0.018	1.0473	64	135	80	95	784	462	0.703213	0.696645					0.0038	0.0021	0.0026
240	TARA_132_SRF_0.8-5	TARA_132	SRF	0.8@5	31.5213	-158.996	-5550	25.1646	35.1902	23.4349	113.969	-0.00288	5	16.5321	197.725	0	0.00081438	0.0223235	0.0235012	0.00161845		263.254	31.3138	0.000155746	0	0.0024		0.0035	0		0.002	0.0062	0.01	2.4278	42	107	52	50	1026	1055	0.486663	0.607278	3275.05	6.42935	14422.3	0.740879	0.0027	0.0015	0.0024
241	TARA_135_SRF_0.8-5	TARA_135	SRF	0.8@5	32.9986	-121.77	-4012	17.4624	33.4683	24.2294	215.58	0.16416	5	7.81334	226.894	0	3.3604e-05	0.0227339	0.0203622	0.539207					0.00825	0.0308		0.0643	0		0.015167	0.288583	0.029292	1.22329	33	33	44	14	679	43	0.771964	0.720057					0.03535	0.01055	0.0308
242	TARA_136_SRF_0.8-5	TARA_136	SRF	0.8@5	17.0854	-118.891	-3931	24.6123	34.5247	23.0995	490.603	0.0717	5	16.754	201.518	0	5.2759e-05	0.0126606	0.00799121	0.567578			58.9621	0.000143055	0.002	0.0051		0.0109	0		0.0145	0.3115	0.242	1.7995	43	47	54	13	370	48	0.782584	0.595667					0.011	0.0046	0.0051
243	TARA_137_SRF_0.8-5	TARA_137	SRF	0.8@5	14.2035	-116.626	-4136	26.4786	33.848	22.0152	453.4	0.1386	5	22.2462	195.772	3.74079	4.212e-06	0.0162002	0.023765	3.00637		446.388	64.7954	0.00026264	0.0044	0.0081	12.327	0.0118	0	7.99484	0.067	0.456	2.444	2.538	29	36	39	13	630	44	0.623359	0.561121	3364.71	6.60774	13938.9	0.747462	0.0178	0.0092	0.0081
244	TARA_139_SRF_0.8-5	TARA_139	SRF	0.8@5	6.4998	-94.9527	-3629	26.3966	33.2054	21.5574	665.134	0.248	5		183.942	2.96929	4.504e-06	0.0163442	0.0415435	3.95397					0.02775	0.06825	12.6801	0.0769	0	7.98132	0.0995	0.55525	4.49825	3.454	20	22	22	13	438	22	0.657741	0.405685					0.0655	0.02845	0.06825
245	TARA_142_SRF_0.8-5	TARA_142	SRF	0.8@5	25.5264	-88.394	-3325	24.9846	36.1773	24.2364	398.528	0.05556	5	18.3364	195.541	0	0.00116825	0.00934026	0.0434836	0.25489		351.125	52.9699	8.93728e-05	0.001	0.018	10.4318	0.0392	0	8.0769	0.0195	0.003	0.049	1.218	151	117	160	13	606	975	0.644225	0.691085	4605.45	6.72687	17733.7	0.734864	0.0286	0.0024	0.018
246	TARA_144_SRF_0.8-5	TARA_144	SRF	0.8@5	36.3698	-72.9669	-3585	22.9393	36.3948	25.0097	45.2654	0.06012	5	11.5297	199.807	1.03724	0.00100284	0.00850982	0.0538738	1.54583			57.4237	0.000116304	0.001	0.01065		0.02785	0		0.01375	0		1.14325	76	14	77	1044	791	613	0.519031	0.758571					0.01925	0.00235	0.01065
247	TARA_145_SRF_0.8-5	TARA_145	SRF	0.8@5	39.2305	-70.0377	-2649	13.9937	35.1215	26.2826	262.746	0.13044	5	1.09716	236.789	5.01314	0.000894599	0.0131308	0.114781	2.42272		481.959	88.1855	8.87712e-05	0.0164	0.10205	23.6362	0.0266	0	7.8821	0.093	0.33275	3.7925	2.41425	128	55	100	1026	212	105	0.613434	0.688783	4571.09	6.76054	14527.4	0.747028	0.0248	0.00715	0.10205
248	TARA_146_SRF_0.8-5	TARA_146	SRF	0.8@5	34.6712	-71.3093	-4556	19.3128	36.5131	26.0976	353.086	0.06129	5		213.964	1.27972	0.00110593	0.00564043	0.0351529	0.618738		383.248					11.0934			8.11404	0.2225		0.7375	0.944		26	218	956	623	220	0.517071	0.514298	4362.19	6.54704	15916.6	0.739122
249	TARA_147_SRF_0.8-5	TARA_147	SRF	0.8@5	33.061	-66.5435	-4962	20.1507	36.5748	25.9235	466.875	0.0512	5	21.2369	213.352	0.676878	0.00107623	0.00632772	0.0597867	0.754705			53.7269	2.47683e-05			10.9145			8.11269	0.218	0.001	0.4035	0.797	224	56	230	16	892	230	0.386692	0.483964
250	TARA_150_SRF_0.8-5	TARA_150	SRF	0.8@5	35.9346	-37.3032	-3140	17.6271	36.2853	26.3494	1394.88	0.0782	5	16.2254	229.368	0.120853	0.00110078	0.013436	0.0238127	0.0964772	1.63013	574.844	61.6453	0.000192719			11.7664			8.11196	0.0355	0.0055	0.1695	0.8358	77	33	92	15	632	90	0.243874	0.619626	4161.16	6.77768	14688.2	0.743389
251	TARA_151_SRF_0.8-5	TARA_151	SRF	0.8@5	36.1715	-29.023	-3478	17.303	36.2296	26.3856	387.509	0.0132	5	25.0121	232.287	0.296016	0.00129951	0.0210449	0.0361691	0.306125		430.166	45.398	0.000111067			12.2998			8.09894	0.019	0.0125		0.6545	56	68	118	14	699	993	0.414522	0.585611	4020.6	6.78109	14771.9	0.741543
252	TARA_152_SRF_0.8-5	TARA_152	SRF	0.8@5	43.6792	-16.8344	-3940	14.3168	35.9917	26.8863	614.512	0.12096	5	9.22902	242.84	3.20922	0.000994762	0.0225599	0.0529232	0.325422		484.369	67.6851	0.000200516			13.5987			8.09487	0.3105	0.1595	2.159	1.236	144	26	505	14	523	521	0.542868	0.574202	4331.37	6.82113	14842.8	0.74785
253	TARA_004_SRF_180-2000	TARA_004	SRF	180@2000	36.5533	-6.5669	-49	20.2381	36.5992	25.9099	15.1848	0.094049	9	14.8348			0.0013877	0.0228702	0.0442594	0.00806771	1.17632	832.628	72.9579	0.000251951											11	38	36					0.602176	3762.96	6.63594	14590.9	0.745266
254	TARA_009_SRF_180-2000	TARA_009	SRF	180@2000	39.0856	5.7927	-2913	24.4828	37.8042	25.621	156.968	0.0058	9	12.1993			0.00138773	0.0150867	0.0487093	0.0167545		240.841	36.9164	6.61216e-05	0	0.0003		0.0003	0						25	54	35				0.600831	0.52087	3982.79	6.62497	15315.1	0.74953	0	0	0.0003
255	TARA_011_SRF_180-2000	TARA_011	SRF	180@2000	41.6666	2.7962							9				0.00138777	0.00913241	0.0318073	0.0242744			43.0202	2e-05
256	TARA_020_SRF_180-2000	TARA_020	SRF	180@2000	34.4064	15.043	-312	21.4415	38.3884	26.9547	149.217	-0.0219	5	19.2212	216.714		0.00138798	0.00884625	0.0410985	0.0152444			37.7593	0.000159822											63	93	73	69	13
257	TARA_022_SRF_180-2000	TARA_022	SRF	180@2000	39.8312	17.3952	-1710	17.2988	37.8398	27.6234	50.6065	0.0856	5	9.74098	221.548		0.00138804	0.00179242	0.0265013	0.0633486	4.11862	654.913	76.4904	0.000276641	0.004	0.0586		0.0518	0.0057		0.070975	0.0133	0.23125	1.9913	16	35	64	17	199		0.321338	0.536506					0.0415	0.0104	0.0586
258	TARA_023_SRF_180-2000	TARA_023	SRF	180@2000	42.1916	17.7175	-1184	17.2117	38.2281	27.9429	54.4621	0.0338	5	10.1292	221.782		0.00138788	0.00143125	0.0270646	0.0774715		468.419									0.009125	0.012	0.040875	1.37237	16	58	3	37	115		0.309499	0.542748	3734.95	6.58342	14477.2	0.744611
259	TARA_025_SRF_180-2000	TARA_025	SRF	180@2000	39.2143	19.406	-1274	18.3192	38.1853	27.6336	38.5477	0.0366	5	4.61156	217.81		0.00138795	0.00232665	0.0286966	0.048667		420.545	62.0339	5.50306e-05			11.4613			8.13664	0.00425	0.00525	0.03525	1.0505	31	47	44	39	785		0.276219	0.500541
260	TARA_030_SRF_180-2000	TARA_030	SRF	180@2000	33.9184	32.86	-1452	20.4425	39.4231	28.0195	73.67	0.01488	5	14.9942	207.614	0.188705	0.00138816	0.00327023	0.0348861	0.0541557		288.505	37.4797	0.000191039	0	0.005		0.0106	0		0.00125	0.00025	0.0455	0.816	29	70	63	59	808	982	0.239124	0.393525	3185.33	6.37884	12611.5	0.753524	0.0104	0.0012	0.005
261	TARA_036_SRF_180-2000	TARA_036	SRF	180@2000	20.8215	63.512	-3403	25.6814	36.526	24.2846	416.332	0.06795	5	17.2657	209.807	1.54529	0.00138774	0.028902	0.00623558	0.00267475	2.69396	1455.03	224.671	0.000415422	0.00285	0.0169	10.9596	0.01325	0.00225	8.05426	0.0455	0.3575	0.1415	1.143	17	25	3	13	184	90	0.660173	0.513223					0.0208	0.0065	0.0169
262	TARA_038_SRF_180-2000	TARA_038	SRF	180@2000	19.0359	64.511	-3341	26.3136	36.618	24.1483	584.008	0.05004	5	23.0032	187.739	0.632675	0.00138773	0.0300326	0.00427777	0.00113879	4.12012	851.496	117	0.000244287	0.00375	0.00775		0.01315	0		0.107	0.337	0.4195	1.278	15	25	3	13	293	117	0.542872	0.579343					0.0114	0.0019	0.00775
263	TARA_039_SRF_180-2000	TARA_039	SRF	180@2000	18.5743	66.5029	-3265	27.1608	36.3122	23.6554	468.207	0.02364	5	28.0094	192.773	0	0.00138772	0.0255102	0.00472865	0.00332351	2.09529	533.091	81.2634	0.000228897	0	0.0035		0.0034	0		0.0065	0.2335	0.0425	1.515	26	41	3	13	480	124	0.386281	0.51759					0.0054	0.0025	0.0035
264	TARA_041_SRF_180-2000	TARA_041	SRF	180@2000	14.5741	69.9988	-3636	29.1515	36.0499	22.7998	246.734	0	5	34.5408	187.307	0	0.0013877	0.0202778	0.00404724	0.00469887		312.006	47.1327	0.000132161	0	0.001		0.00075	0		0.007	0.1565	0.057	1.3865	27	73	107	25	447	84	0.21705	0.560517					0.0015	0	0.001
265	TARA_046_SRF_180-2000	TARA_046	SRF	180@2000	-0.6623	73.1629	-23	30.1247	35.1113	21.7675	1.3428	0.048	5	34.9549	185.755	0.436989	0.00127992	0.0164385	0.00912013	0.00839148		236.284	50.6479	0.000243189	0.00185	0.00815	10.5765	0.0026	0.00675	8.01617	0.0045	0.102	0.047	1.947	23	64	57	13	64	50	0.280692	0.747565					0.0049	0.00285	0.00815
266	TARA_047_SRF_180-2000	TARA_047	SRF	180@2000	-2.0409	72.1645	-4563	30.1599	34.9119	21.6051	187.102	0	5	33.5582	187.359	0	0.00131357	0.0165358	0.00839672	0.00809043			34.3684	0.00016581	0	0.0007		0.0007	0		0.001	0.093	0.018	2.284	23	60	57	30	737	112	0.21189	0.718092					0	0	0.0007
267	TARA_048_SRF_180-2000	TARA_048	SRF	180@2000	-9.4153	66.303	-3295	29.8181	34.1842	21.177	533.829	0	5	35.2683	187.35	0	0.00120945	0.0138702	0.00699916	0.00811701		173.214	33.0523	0.000203583	0	0.0007		0.00125	0		0.0055	0.0825	0.07475	2.22425	23	57	33	26	95	68	0.262804	0.631249					0.0013	0	0.0007
268	TARA_051_SRF_180-2000	TARA_051	SRF	180@2000	-21.4994	54.3486	-4277	27.4884	34.94	22.5161	102.989	0	5	25.3872	194.434	0.532471	0.00097728	0.011299	0.00802496	0.00405947			30.4707	0.000118053	0	0.0011		0.0011	0		0	0.07325	0.138	1.8665	30	81	79	597	1001	1040	0.364876	0.69329					0.0012	0.0014	0.0011
269	TARA_052_SRF_180-2000	TARA_052	SRF	180@2000	-16.9567	53.9809	-4688	27.9565	34.5455	22.0676	409.626	0.0332	5	30.1893	191.628	0.532471	0.00104827	0.0105026	0.00593673	0.00694657	0.79622	172.663	39.5986	0.000134891	0	0.0022	33.4619	0.0061	0	7.61233	0	0.119	0	2.666	53	82	79	470	958		0.306166	0.555372	3095.72	6.25617	14573.1	0.738694	0.0053	0.0017	0.0022
270	TARA_064_SRF_180-2000	TARA_064	SRF	180@2000	-29.5018	37.9887	-4938	22.2414	35.3247	24.397	550.519	0.0492	5	13.5759	210.239	0	0.00080341	0.0101983	0.0306575	0.0747608	1.13587	550.308	68.1662	0.000153173	0.0012	0.0103	10.3344	0.0089	0	8.10393	0.004	0.084	0	1.7665	140	76	163	812	1514		0.31965	0.714446					0.0109	0.0017	0.0103
271	TARA_065_SRF_180-2000	TARA_065	SRF	180@2000	-35.1808	26.2879	-4316	21.7636	35.4496	24.6296	85.2841	0.10548	5	0.86456	207.581		0.000760815	0.00992696	0.0657001	0.482149		621.475	80.4896	0.000166576											78	20	88	679	1186		0.134533	0.817359
272	TARA_066_SRF_180-2000	TARA_066	SRF	180@2000	-34.9363	17.9366	-2031	15.0134	35.3233	26.2141	79.9944	0.1611	5	9.43583	239.937	2.42629	0.000311999	0.0193861	0.184693	1.54572		810.68	106.496	0.000240524	0.0051	0.0302	12.7332	0.0271	0.0244	8.10696	0.3025	0.343	3.34	2.7435	91	31	100	14	451	106	0.897426	0.890853					0.039	0.0148	0.0302
273	TARA_067_SRF_180-2000	TARA_067	SRF	180@2000	-32.2188	17.7054	-160	13.0432	34.8707	26.2841	81.2122	1.20489	5	0.068852	252.631	1.26461	0.000415882	0.0433758	0.0602705	0.0989943	2.7018	5070.88	620.965		0.0483	2.1997	17.0054	0.07385	0.2919	8.0257					25	14	35	14	89	32	0.782904	0.863959					0.1759	0.2836	2.1997
274	TARA_068_SRF_180-2000	TARA_068	SRF	180@2000	-31.0507	4.6603	-4929	16.8637	35.6862	26.074	1113.02	0.19188	5	23.3579	234.861	1.10387	0.00036828	0.015808	0.0605974	0.129486	5.91167	446.399	55.9977	0.000114269	0.00255	0.01515	12.7277	0.0462	0	8.08702	0.201	0.1455	0.939	1.9865	210	32	4	13	248	142	0.530677	0.674945					0.0338	0.00465	0.01515
275	TARA_070_SRF_180-2000	TARA_070	SRF	180@2000	-20.4035	-3.1859	-4912	19.77	36.3584	25.8595	1161.26	0.0456	5	22.21	215.201	1.76308	0.000787816	0.0152831	0.0313088	0.0290394	1.43848	475.34	59.298	0.000233392	0.0033	0.0103	12.8786	0.04	0	8.05776	0.0465	0.309	0.8015	1.1485	149	13	159	13	235	161	0.497782	0.556013					0.024	0.0067	0.0103
276	TARA_072_SRF_180-2000	TARA_072	SRF	180@2000	-8.7726	-17.915	-4046	25.0644	36.4168	24.3931	396.049	0.00864	5	28.6388	199.135	0.416799	0.00126217	0.0112926	0.0182349	0.03649		322.113	32.0269		0	0.0018	11.0015	0.0038	0	8.06029	0.003	0.104	0.018	0.868	91	98	108	28	300	144	0.321126	0.715698					0.0021	0.0009	0.0018
277	TARA_076_SRF_180-2000	TARA_076	SRF	180@2000	-20.9406	-35.196	-3847	23.3748	37.0766	25.4002	332.845	-0.00072	5	31.3962	206.232	0.185971	0.000776878	0.0119592	0.01393	0.0134531		191.757	24.673	9.25749e-05	0	0.0019	10.8722	0.0016	0	8.08471	0.001404	0.055883	0	0.814172	50	136	152	77	582	849	0.337256	0.578854					0.0011	0.0006	0.0019
278	TARA_078_SRF_180-2000	TARA_078	SRF	180@2000	-30.1506	-43.2877	-3887	20.0778	36.3255	25.7541	554.429	0.00144	5	40.4003	221.138	0.025333	0.000862562	0.0177186	0.0123646	0.00197412		352.555	38.6281	0.000196519	0	0.0054	11.3484	0.0027	0	8.10137	0	0	0.026	0.749	89	117	197	887	600	580	0.084879	0.65728					0.00175	0.0008	0.0054
279	TARA_080_SRF_180-2000	TARA_080	SRF	180@2000	-40.6487	-52.1511	-5496	19.9346	35.6227	25.2553	64.5554	0.04392	5	31.3119	222.466	0	0.00122622	0.0963655	0.0107275	0.083502			69.3413	0.000303677	0	0.0309	11.277	0.0058	0	8.10473	0	0	0.048	1.039	38	77	45	552	249	108	0.834092	0.719312					0.0068	0.003	0.0309
280	TARA_082_SRF_180-2000	TARA_082	SRF	180@2000	-47.1899	-58.2724	-2858	7.57942	34.0502	26.5896	835.698	0.2258	5		303.148	18.4342	0.000290781	0.125834	0.274189	6.38723		750.169	110.269	0.00117448							0.146	1.302	18.005	1.945	55	44	64	74	952	59	0.476837	0.724874	3890.12	6.35877	12924	0.761435
281	TARA_083_SRF_180-2000	TARA_083	SRF	180@2000	-54.3826	-65.051	-101	7.12605	33.2542	26.0266	468.833	0.1905	5	25.5416	294.229	13.5925	3.2938e-05	0.2578	0.812756	11.7047			220.582	0.00034741			15.9045			8.10457	0.198	1.176	10.86	0.936	78	44	77	13	78	74	0.563985	0.695846
282	TARA_084_SRF_180-2000	TARA_084	SRF	180@2000	-60.2584	-60.6226	-3983	1.9034	33.7198	26.9578	15.0017	0.0219	5	26.1021	338.526	24.9032	8.826e-06	0.0968938	0.217055	19.8923		132.631	53.0338	0.00030074							0.266	1.723	25.3	16.55	254	63	69	60	553	75	8.1e-05	0.485616	2876.1	6.1561	12175	0.765784
283	TARA_085_SRF_180-2000	TARA_085	SRF	180@2000	-62.0773	-49.4534	-3319	0.73159	34.3275	27.5218	200.577	0.12516	5	9.99561	344.812	29.7338	0.000451463	0.00768606	0.0427742	26.6249		110.882	49.9117	0.000146307	0	0.02675		0.00375	0.0155		0.1055	2.1055	28.64	80.55	499	89	70	60	596	28	0	0.49805	2354.62	5.80647	10111.2	0.77586	0.0105	0.0016	0.02675
284	TARA_092_SRF_180-2000	TARA_092	SRF	180@2000	-33.688	-71.9903	-142	15.9123	34.3948	25.3016	98.7436	4.9071	9	1.09628	245.323		5.259e-06	0.0730515	0.349131	11.6955			445.479	0.000568026			11.7219			8.11471	0.039	0.795	0.11	0.49	11	13	10	13	125		0.696868	0.932582
285	TARA_093_SRF_180-2000	TARA_093	SRF	180@2000	-34.0374	-73.09	-5068	18.123	34.316	24.718	98.5442	0.13782	5	18.0907	243.041	0	3.974e-06	0.0408712	0.175246	11.337	1.82307	1547.26	154.779	0.000795101	0	0.0218	12.0659	0.0114	0	8.09286	0.03975	0.52125	0.2115	0.1445	22	29	33	25	165	42	0.54852	0.995357	4762.16	6.85461	17397.8	0.75062	0.01585	0.033	0.0218
286	TARA_098_SRF_180-2000	TARA_098	SRF	180@2000	-25.8073	-111.736	-2988	25.181	36.4016	24.3463	204.746	-0.0072	5	30.9536	200.408	0	0.000233155	0.00798636	0.0292868	0.0106981	1.84413	78.4074	18.7413				11.8884			8.03111	0.000563	0.1815	0.05125	0.385875	69	184	79	109	485	431	0.187939	0.317446	3094.57	6.27931	14079.2	0.742123
287	TARA_100_SRF_180-2000	TARA_100	SRF	180@2000	-12.9359	-96.0413	-3678	25.3495	35.8288	23.8611	1404.69	0.10404	5		201.011	5.0053	3.277e-06	0.0184249	0.128016	9.24222		403.483			0.0017	0.0066		0.0049	0		0.137	0.67725	6.1625	1.15025	44	56	53	52	301	149	0.671904	0.492855	3503.55	6.60349	14283	0.749042	0.0056	0.0047	0.0066
288	TARA_102_SRF_180-2000	TARA_102	SRF	180@2000	-5.2537	-85.2221	-4111	24.9589	34.7645	23.1767	805.002	0.16782	5	24.4391	204.421	13.0107	4.398e-06	0.0343006	0.57316	7.14099	1.13119	598.95	82.2894	0.000298	0.0104	0.00655	16.5638	0.00475	0	7.90509	0.3285	1.02575	12.8225	5.04425	24	26	34	14	419	32	0.507222	0.75472	3197.77	6.6153	13566	0.749754	0.01195	0.0038	0.00655
289	TARA_109_SRF_180-2000	TARA_109	SRF	180@2000	2.0574	-84.5546	-3250	27.4975	33.4724	21.4087	514.819	0.16428	5		199.691	1.6736	4.994e-06	0.0386575	0.411642	3.42335		478.545			0.005	0.004	10.9444	0.00275	0	8.02178	0.0455	0.2865	0.8935	1.7085	17	29	52	20	238	51	0.60986	0.500877					0.0046	0.0043	0.004
290	TARA_110_SRF_180-2000	TARA_110	SRF	180@2000	-1.9389	-84.611	-2519	23.8882	35.0124	23.6842	512.023	0.11724	5	23.0964	191.913	8.07408	5.493e-06	0.042527	0.64536	6.02955	1.9982	527.472	67.4133	0.000267621	0	0.0125	50.2251	0.00855	0	7.48487	0.31925	0.77275	8.287	3.8635	33	41	74	13	369	69	0.54627	0.713291	3819.84	6.73478	15813.9	0.742768	0.0083	0.0044	0.0125
291	TARA_111_SRF_180-2000	TARA_111	SRF	180@2000	-16.9554	-100.691	-3931	22.7818	35.9827	24.7425	914.862	0.0408	5	15.9987	209.1	3.15	3.007e-06	0.0130756	0.0434914	7.84367	0.8502	374.24	40.3208	0.000169451	0	0.0027	12.0998	0.0041	0	8.04974	0.0415	0.5	2.676	1.0325	73	83	84	80	333	518	0.599757	0.463204	3596.85	6.62835	14493.5	0.744136	0.0044	0.0031	0.0027
292	TARA_122_SRF_180-2000	TARA_122	SRF	180@2000	-8.9948	-139.217	-3494	26.6047	35.3703	23.1229	31.3767	0.06984	5	28.4574	187.077	5.66037	2.316e-06	0.0301116	0.0875585	6.20715		300.345	41.5905	0.000125815	0.003	0.0041	48.9665	0.0045	0	7.47071	0.11925	0.56795	5.456	2.1905	106	108	116	14	264	204	0.260512	0.561525					0.0044	0.0036	0.0041
293	TARA_123_SRF_180-2000	TARA_123	SRF	180@2000	-8.8932	-140.288	-770	26.5867	35.3551	23.1171	6.2474	0.0924	5		189.67	4.80513	2.277e-06	0.0250831	0.0547781	6.23176	4.91362	478.135	81.8434	0.000143035	0.0023	0.0092	11.921	0.01	0.0036	8.01243	0.14425	0.53495	4.9015	2.2205	107	34	119	14	261	317		0.673503					0.0154	0.00605	0.0092
294	TARA_124_SRF_180-2000	TARA_124	SRF	180@2000	-9.1508	-140.497	-2640	26.5453	35.3849	23.1528	36.1359	0.1392	5	24.4962	190.351	5.50248	2.459e-06	0.0231886	0.0525778	6.23208		524.257	66.0634	0.000144114	0.00937	0.01184	17.5999	0.01821	0.00774	7.87071	0.1665	0.63025	6.2015	2.53325	103	34	113	13	286	241	0.269235	0.68987					0.01686	0.00746	0.01184
295	TARA_125_SRF_180-2000	TARA_125	SRF	180@2000	-8.892	-142.636	-4457	26.806	35.4265	23.1014	226.821	0.09801	5		187.332	5.46012	2.359e-06	0.0174856	0.0243335	6.14682		433.979	57.2346	0.000101474	0.0032	0.0029	11.7939	0.0077	0	8.01514	0.1945	0.55725	3.7335	1.80475	109	61	119	14	277	223	0.278453	0.607756					0.0101	0.0033	0.0029
296	TARA_128_SRF_180-2000	TARA_128	SRF	180@2000	0.0193	-153.749	-4767	26.2184	35.129	23.0627	444.772	0.1431	5	29.3501	180.674	2.96409	3.345e-06	0.0324203	0.0788008	3.82748		483.827	63.5701	0.00025709	0.0015	0.0061		0.0127	0		0.2715	0.53975	5.0815	2.668	64	43	113	15	376	298	0.668404	0.732395	4616.81	6.66796	18139.8	0.732291	0.0081	0.0038	0.0061
297	TARA_131_SRF_180-2000	TARA_131	SRF	180@2000	22.7511	-157.963	-4729	26.2753	35.273	23.1534	116.811	0	5	34.5205	194.93	0	0.000198943	0.0158399	0.00588271	0.00245108			33.7328	0.000207271	0	0.0026	10.4157	0.0035	0	8.06317	0.0015	0.0457	0.018	1.0473	71	120	3	90	515	510	0.703213	0.696645					0.0038	0.0021	0.0026
298	TARA_132_SRF_180-2000	TARA_132	SRF	180@2000	31.5024	-159.039	-5783	25.1646	35.1902	23.4349	976.508	-0.00288	5	16.5321	197.725	0	0.00081438	0.0223235	0.0235012	0.00161845		263.254	28.5171	0.000150477	0	0.0024		0.0035	0		0.002	0.0062	0.01	2.4278	51	112	61	58	533	531	0.486663	0.607278	3275.05	6.42935	14422.3	0.740879	0.0027	0.0015	0.0024
299	TARA_135_SRF_180-2000	TARA_135	SRF	180@2000	33.008	-121.758	-4001	17.3373	33.4406	24.2376	170.336	0.14508	5	7.92049	228.245	0	3.3604e-05	0.0227339	0.0203622	0.539207					0.00825	0.0308		0.0643	0		0.015167	0.288583	0.029292	1.22329	27	32	40	14	568	568	0.771964	0.720057					0.03535	0.01055	0.0308
300	TARA_136_SRF_180-2000	TARA_136	SRF	180@2000	17.0769	-118.896	-3931	24.6123	34.5247	23.0995	490.603	0.0717	5	16.754	201.518	0	5.2759e-05	0.0126606	0.00799121	0.567578			59.9032	0.000147695	0.002	0.0051		0.0109	0		0.0145	0.3115	0.242	1.7995	43	47	54	13	370	48	0.782584	0.595667					0.011	0.0046	0.0051
301	TARA_137_SRF_180-2000	TARA_137	SRF	180@2000	14.2004	-116.64	-4136	26.4786	33.848	22.0152	453.4	0.1386	5	22.2462	195.772	3.74079	4.212e-06	0.0162002	0.023765	3.00637		446.388	64.7954	0.00026264	0.0044	0.0081	12.327	0.0118	0	7.99484	0.067	0.456	2.444	2.538	29	36	39	13	630	44	0.623359	0.561121	3364.71	6.60774	13938.9	0.747462	0.0178	0.0092	0.0081
302	TARA_138_SRF_180-2000	TARA_138	SRF	180@2000	6.3306	-102.953	-3169	26.6055	33.5204	21.729	10.2085	0.00588	5		196.203	0.803918	4.689e-06	0.0131725	0.0204162	2.89127	2.25678	281.582			0	0.0032	9.80389	0.0059	0	8.07	0.003	0.1575	0.002	1.1855	45	55	57	13	483	64	0.602965	0.433796	4305.5	6.50754	17717.1	0.727669	0.0052	0.003	0.0032
303	TARA_139_SRF_180-2000	TARA_139	SRF	180@2000	6.4946	-95.0463	-3641	26.3966	33.2054	21.5574	630.063	0.248	5		183.942	2.96929	4.504e-06	0.0163442	0.0415435	3.95397					0.02775	0.06825	12.6801	0.0769	0	7.98132	0.0995	0.55525	4.49825	3.454	17	21	26	14	194	27	0.657741	0.405685					0.0655	0.02845	0.06825
304	TARA_142_SRF_180-2000	TARA_142	SRF	180@2000	25.5593	-88.4126	-3325	24.9846	36.1773	24.2364	398.528	0.05556	5	18.1082	195.541	0	0.00116825	0.00934026	0.0434836	0.25489		351.125	53.185	9.0902e-05	0.001	0.018	10.4318	0.0392	0	8.0769	0.0195	0.003	0.049	1.218	151	117	160	13	606	975	0.644225	0.691085	4605.45	6.72687	17733.7	0.734864	0.0286	0.0024	0.018
305	TARA_143_SRF_180-2000	TARA_143	SRF	180@2000	29.6721	-79.5929	-801	24.8122	36.2191	24.3205	88.8528	0.036	5	6.00671	194.679	0.492301	0.00124197	0.00638308	0.0187819	0.0890095			59.6358	6.19834e-05	0.0008	0.0099	10.0479	0.0263	0	8.08884	0.018	0.0065	0.061	1.256	109	14	127	16	656	639	0.892436	0.874273					0.0198	0.0029	0.0099
306	TARA_144_SRF_180-2000	TARA_144	SRF	180@2000	36.345	-72.7586	-3585	22.9393	36.3948	25.0097	45.2654	0.06012	5	14.2778	199.807	1.03724	0.00100284	0.00850982	0.0538738	1.54583			63.4644	5.00261e-05	0.001	0.01065		0.02785	0		0.01375	0		1.14325	76	14	77	1044	791	613	0.519031	0.758571					0.01925	0.00235	0.01065
307	TARA_145_SRF_180-2000	TARA_145	SRF	180@2000	39.2214	-70.0322	-2663	13.9937	35.1215	26.2826	223.012	0.13044	5	1.09716	236.789	5.01314	0.000894599	0.0131308	0.114781	2.42272		481.959	88.9074	8.63991e-05	0.0164	0.10205	23.6362	0.0266	0	7.8821	0.093	0.33275	3.7925	2.41425	143	13	123	14	210	125	0.613434	0.688783	4571.09	6.76054	14527.4	0.747028	0.0248	0.00715	0.10205
308	TARA_146_SRF_180-2000	TARA_146	SRF	180@2000	34.7631	-71.2422	-4535	19.3128	36.5131	26.0976	390.697	0.06129	5	12.1814	213.964	1.27972	0.00110593	0.00564043	0.0351529	0.618738		383.248					11.0934			8.11404	0.2225		0.7375	0.944	202	45	206	20	415	200	0.517071	0.514298	4362.19	6.54704	15916.6	0.739122
309	TARA_147_SRF_180-2000	TARA_147	SRF	180@2000	33.0096	-66.547	-4962	20.1507	36.5748	25.9235	466.875	0.0512	5	20.7404	213.352	0.676878	0.00107623	0.00632772	0.0597867	0.754705			51.8474	1.76821e-05			10.9145			8.11269	0.218	0.001	0.4035	0.797	224	56	230	16	892	230	0.386692	0.483964
310	TARA_148_SRF_180-2000	TARA_148	SRF	180@2000	31.7432	-64.1967	-4473	20.4812	36.5967	25.8516	172.467	0.04404	5	21.5002	213.689	1.00992	0.00104127	0.00639683	0.0266433	0.215206		415.07	56.1609	5.97335e-05			10.9888			8.10764	0.093	0.0015	0.1505	0.728	134	14	186	16	824		0.339952	0.515841	4282.46	6.7541	15942.5	0.740708
311	TARA_149_SRF_180-2000	TARA_149	SRF	180@2000	34.0823	-49.8695	-4781	18.8255	36.4127	26.1469	749.564	0.08145	5	21.5335	220.949	0.808032	0.000983844	0.0112744	0.0692057	0.470016		555.787	69.3539	9.50107e-05											167	33	171	14	748	165	0.300514	0.556866	4325.01	6.71131	15145.5	0.742229
312	TARA_150_SRF_180-2000	TARA_150	SRF	180@2000	35.9167	-37.2761	-3140	17.6271	36.2853	26.3494	1394.88	0.0782	5	16.2254	229.368	0.120853	0.00110078	0.013436	0.0238127	0.0964772	1.63013	574.844	61.9587	0.000193963			11.7664			8.11196	0.0355	0.0055	0.1695	0.8358	77	33	92	15	632	90	0.243874	0.619626	4161.16	6.77768	14688.2	0.743389
313	TARA_151_SRF_180-2000	TARA_151	SRF	180@2000	36.1631	-29.0143	-3478	17.303	36.2296	26.3856	387.509	0.0132	5	25.0121	232.287	0.296016	0.00129951	0.0210449	0.0361691	0.306125		430.166	45.398	0.000111067			12.2998			8.09894	0.019	0.0125		0.6545	56	68	118	14	699	993	0.414522	0.585611	4020.6	6.78109	14771.9	0.741543
314	TARA_152_SRF_180-2000	TARA_152	SRF	180@2000	43.6825	-16.8412	-3863	14.3168	35.9917	26.8863	615.479	0.12096	5	9.22902	242.84	3.20922	0.000994762	0.0225599	0.0529232	0.325422		484.369	67.2297	0.00020375			13.5987			8.09487	0.3105	0.1595	2.159	1.236	151	26	998	21	831	346	0.542868	0.574202	4331.37	6.82113	14842.8	0.74785
315	TARA_007_SRF_20-180	TARA_007	SRF	20@180	37.0299	1.9575	-2784	23.8141	37.522	25.6111	48.0551	0.065832	9	3.47421			0.00138778	0.0152447	0.0334898	0.00691847		356.954			0.00065	0.00695		0.0067	0		0.0445	0.0475	0.14325	0.7935	18	43	45				0.635715	0.5693	3872.35	6.52514	15495.1	0.746406	0.0045	0.002	0.00695
316	TARA_011_SRF_20-180	TARA_011	SRF	20@180	41.6663	2.7994							9				0.00138777	0.00913241	0.0318073	0.0242744			43.0202	2e-05
317	TARA_018_SRF_20-180	TARA_018	SRF	20@180	35.7444	14.3083	-818	21.4867	37.8957	26.5653	14.2151	0.0018	5	18.3963	208.245		0.0013879	0.00911956	0.0300156	0.0102722			44.8273	9.59772e-05	0.001	0.0103		0.0228	0		0.01833	0.0256	0.118	0.5571	50	82	60	58	580								0.0053	0.0033	0.0103
318	TARA_022_SRF_20-180	TARA_022	SRF	20@180	39.814	17.4138	-1728	17.2988	37.8398	27.6234	49.6822	0.0856	5	9.74098	221.548		0.00138804	0.00179242	0.0265013	0.0633486	4.11862	654.913	79.8148	0.000316626	0.004	0.0586		0.0518	0.0057		0.070975	0.0133	0.23125	1.9913	37	13	59	13	707		0.321338	0.536506					0.0415	0.0104	0.0586
319	TARA_023_SRF_20-180	TARA_023	SRF	20@180	42.1735	17.7175	-1183	17.2117	38.2281	27.9429	57.9209	0.0338	5	10.1292	221.782		0.00138788	0.00143125	0.0270646	0.0774715		468.419									0.009125	0.012	0.040875	1.37237	12	58	58	43	160		0.309499	0.542748	3734.95	6.58342	14477.2	0.744611
320	TARA_025_SRF_20-180	TARA_025	SRF	20@180	39.3885	19.3906	-1273	18.3192	38.1853	27.6336	39.754	0.0366	5	4.66295	217.81		0.00138795	0.00232665	0.0286966	0.048667		420.545	66.7305	9.16014e-05			11.4613			8.13664	0.00425	0.00525	0.03525	1.0505	30	54	41	37	174		0.276219	0.500541
321	TARA_026_SRF_20-180	TARA_026	SRF	20@180	38.4735	20.1718	-2869	19.1055	38.3607	27.5649	24.7566	0.033	5	10.986	213.708		0.00138796	0.00274139	0.030073	0.0370823			65.5258	6.68665e-05			11.5854			8.12601	0.0075	0.0095	0.0225	1.02675	48	55	63	60	203		0.260609	0.464988
322	TARA_030_SRF_20-180	TARA_030	SRF	20@180	33.9178	32.8849	-1497	20.4425	39.4231	28.0195	72.8349	0.01488	5	14.9942	207.614	0.188705	0.00138816	0.00327023	0.0348861	0.0541557		288.505	36.4046	0.000191039	0	0.005		0.0106	0		0.00125	0.00025	0.0455	0.816	50	73	59	55	151	193	0.239124	0.393525	3185.33	6.37884	12611.5	0.753524	0.0104	0.0012	0.005
323	TARA_036_SRF_20-180	TARA_036	SRF	20@180	20.8183	63.5047	-3404	25.6814	36.526	24.2846	415.584	0.06795	5	17.2657	209.807	1.54529	0.00138774	0.028902	0.00623558	0.00267475	2.69396	1455.03	224.671	0.000415422	0.00285	0.0169	10.9596	0.01325	0.00225	8.05426	0.0455	0.3575	0.1415	1.143	18	21	24	13	596		0.660173	0.513223					0.0208	0.0065	0.0169
324	TARA_038_SRF_20-180	TARA_038	SRF	20@180	19.0393	64.4913	-3344	26.3136	36.618	24.1483	584.834	0.05004	5	23.0032	187.739	0.632675	0.00138773	0.0300326	0.00427777	0.00113879	4.12012	851.496	117	0.000244287	0.00375	0.00775		0.01315	0		0.107	0.337	0.4195	1.278	20	27	126	13	704	120	0.542872	0.579343					0.0114	0.0019	0.00775
325	TARA_039_SRF_20-180	TARA_039	SRF	20@180	18.5667	66.522	-3272	27.0891	36.3106	23.6773	464.623	0.0258	5	28.0378	193.065	0	0.00138772	0.0255102	0.00472865	0.00332351	2.09529	533.091	80.2852	0.000235127	0	0.0035		0.0034	0		0.0065	0.2335	0.0425	1.515	28	24	34	14	689	109	0.386281	0.51759					0.0054	0.0025	0.0035
326	TARA_041_SRF_20-180	TARA_041	SRF	20@180	14.6067	69.9775	-3640	29.1515	36.0499	22.7998	249.783	0	5	34.5408	187.307	0	0.0013877	0.0202778	0.00404724	0.00469887		312.006	47.6406	0.000157328	0	0.001		0.00075	0		0.007	0.1565	0.057	1.3865	25	66	79	24	450	74	0.21705	0.560517					0.0015	0	0.001
327	TARA_046_SRF_20-180	TARA_046	SRF	20@180	-0.6625	73.1611	-23	30.1247	35.1113	21.7675	1.3428	0.048	5	34.9549	185.755	0.436989	0.00127992	0.0164385	0.00912013	0.00839148		236.284	50.6479	0.000243189	0.00185	0.00815	10.5765	0.0026	0.00675	8.01617	0.0045	0.102	0.047	1.947	23	64	57	13	64	50	0.280692	0.747565					0.0049	0.00285	0.00815
328	TARA_051_SRF_20-180	TARA_051	SRF	20@180	-21.4752	54.3236	-4277	27.4884	34.94	22.5161	102.989	0	5	25.3872	194.434	0.532471	0.00097728	0.011299	0.00802496	0.00405947			29.7355	0.000116589	0	0.0011		0.0011	0		0	0.07325	0.138	1.8665	30	81	79	597	1001	1040	0.364876	0.69329					0.0012	0.0014	0.0011
329	TARA_052_SRF_20-180	TARA_052	SRF	20@180	-16.9672	53.9337	-4688	27.9565	34.5455	22.0676	409.626	0.0332	5	29.639	191.628	0.532471	0.00104827	0.0105026	0.00593673	0.00694657	0.79622	172.663	41.5347	0.000162967	0	0.0022	33.4619	0.0061	0	7.61233	0	0.119	0	2.666	53	82	79	470	958		0.306166	0.555372	3095.72	6.25617	14573.1	0.738694	0.0053	0.0017	0.0022
330	TARA_064_SRF_20-180	TARA_064	SRF	20@180	-29.4985	37.9926	-4940	22.2414	35.3247	24.397	546.64	0.0492	5	13.5759	210.239	0	0.00080341	0.0101983	0.0306575	0.0747608	1.13587	550.308	68.1662	0.000153173	0.0012	0.0103	10.3344	0.0089	0	8.10393	0.004	0.084	0	1.7665	136	68	159	280	179	183	0.31965	0.714446					0.0109	0.0017	0.0103
331	TARA_065_SRF_20-180	TARA_065	SRF	20@180	-35.2351	26.3022	-4291	21.7636	35.4496	24.6296	91.3689	0.10548	5	0.86456	207.581		0.000760815	0.00992696	0.0657001	0.482149		621.475	80.3579	0.000164711											66	27		13	63		0.134533	0.817359
332	TARA_066_SRF_20-180	TARA_066	SRF	20@180	-34.8986	18.03	-1880	15.0134	35.3233	26.2141	70.2779	0.1611	5	9.59824	239.937	2.42629	0.000311999	0.0193861	0.184693	1.54572		810.68	99.1787	0.000283059	0.0051	0.0302	12.7332	0.0271	0.0244	8.10696	0.3025	0.343	3.34	2.7435	67	23		15	65		0.897426	0.890853					0.039	0.0148	0.0302
333	TARA_067_SRF_20-180	TARA_067	SRF	20@180	-32.1745	17.6991	-161	13.0432	34.8707	26.2841	56.5509	1.20489	5	0.068852	252.631	1.26461	0.000415882	0.0433758	0.0602705	0.0989943	2.7018	5070.88	626.496		0.0483	2.1997	17.0054	0.07385	0.2919	8.0257					13	13	22	13	64	61	0.782904	0.863959					0.1759	0.2836	2.1997
334	TARA_068_SRF_20-180	TARA_068	SRF	20@180	-31.0551	4.668	-4929	16.8637	35.6862	26.074	1113.02	0.19188	5	23.3579	234.861	1.10387	0.00036828	0.015808	0.0605974	0.129486	5.91167	446.399	55.9977	0.000114269	0.00255	0.01515	12.7277	0.0462	0	8.08702	0.201	0.1455	0.939	1.9865	210	32	4	13	248	142	0.530677	0.674945					0.0338	0.00465	0.01515
335	TARA_070_SRF_20-180	TARA_070	SRF	20@180	-20.3943	-3.2085	-4912	19.77	36.3584	25.8595	1161.26	0.0456	5	22.21	215.201	1.76308	0.000787816	0.0152831	0.0313088	0.0290394	1.43848	475.34	58.252	0.00021045	0.0033	0.0103	12.8786	0.04	0	8.05776	0.0465	0.309	0.8015	1.1485	149	13	159	13	235	161	0.497782	0.556013					0.024	0.0067	0.0103
336	TARA_072_SRF_20-180	TARA_072	SRF	20@180	-8.7484	-17.9179	-4046	25.0644	36.4168	24.3931	396.049	0.00864	5	33.5865	199.135	0.416799	0.00126217	0.0112926	0.0182349	0.03649		322.113	31.2452		0	0.0018	11.0015	0.0038	0	8.06029	0.003	0.104	0.018	0.868	91	98	108	28	300	144	0.321126	0.715698					0.0021	0.0009	0.0018
337	TARA_076_SRF_20-180	TARA_076	SRF	20@180	-20.9514	-35.2273	-3847	23.3748	37.0766	25.4002	332.845	-0.00072	5	35.2292	206.232	0.185971	0.000776878	0.0119592	0.01393	0.0134531		191.757	24.673	9.25749e-05	0	0.0019	10.8722	0.0016	0	8.08471	0.001404	0.055883	0	0.814172	50	136	152	77	582	849	0.337256	0.578854					0.0011	0.0006	0.0019
338	TARA_078_SRF_20-180	TARA_078	SRF	20@180	-30.1872	-43.2834	-3887	20.0778	36.3255	25.7541	554.429	0.00144	5	40.4003	221.138	0.025333	0.000862562	0.0177186	0.0123646	0.00197412		352.555	37.2271	0.000158979	0	0.0054	11.3484	0.0027	0	8.10137	0	0	0.026	0.749	89	117	197	887	600	580	0.084879	0.65728					0.00175	0.0008	0.0054
339	TARA_080_SRF_20-180	TARA_080	SRF	20@180	-40.6297	-52.0503	-5525	19.9346	35.6227	25.2553	539.423	0.04392	5	32.8719	222.466	0	0.00122622	0.0963655	0.0107275	0.083502			59.12	0.000216784	0	0.0309	11.277	0.0058	0	8.10473	0	0	0.048	1.039	37	56	29	662	200	447	0.834092	0.719312					0.0068	0.003	0.0309
340	TARA_081_SRF_20-180	TARA_081	SRF	20@180	-44.6241	-52.1505	-5964	13.6805	34.7939	26.0944	825.507	0.099	5	19.4392	255.266	2.43963	0.00105589	0.15409	0.0274974	1.22448			119.026	0.000535176			12.5162			8.13301	0.115	0.429	3.081	1.173	38	39	48	308	81	59	0.872353	0.748402
341	TARA_082_SRF_20-180	TARA_082	SRF	20@180	-47.1966	-58.2349	-2858	7.57942	34.0502	26.5896	835.698	0.2258	5		303.148	18.4342	0.000290781	0.125834	0.274189	6.38723		750.169	113.888	0.00124552							0.146	1.302	18.005	1.945	55	44	64	74	952	59	0.476837	0.724874	3890.12	6.35877	12924	0.761435
342	TARA_084_SRF_20-180	TARA_084	SRF	20@180	-60.3046	-60.5715	-3983	1.9034	33.7198	26.9578	15.0017	0.0219	5	26.1021	338.526	24.9032	8.826e-06	0.0968938	0.217055	19.8923		132.631	53.2384	0.00030678							0.266	1.723	25.3	16.55	254	63	69	60	553	75	8.1e-05	0.485616	2876.1	6.1561	12175	0.765784
343	TARA_085_SRF_20-180	TARA_085	SRF	20@180	-62.14	-49.3273	-3339	0.73159	34.3275	27.5218	242.905	0.12516	5	11.9545	344.812	29.7338	0.000451463	0.00768606	0.0427742	26.6249		110.882	62.0973	0.000109375	0	0.02675		0.00375	0.0155		0.1055	2.1055	28.64	80.55	30	36	39	35	471	471	0	0.49805	2354.62	5.80647	10111.2	0.77586	0.0105	0.0016	0.02675
344	TARA_092_SRF_20-180	TARA_092	SRF	20@180	-33.6771	-71.9719	-142	15.9123	34.3948	25.3016	98.7436	4.9071	9	1.09628	245.323		5.259e-06	0.0730515	0.349131	11.6955			361.737	0.00057489			11.7219			8.11471	0.039	0.795	0.11	0.49	11	13	10	13	125		0.696868	0.932582
345	TARA_093_SRF_20-180	TARA_093	SRF	20@180	-34.0614	-73.1066	-5030	18.123	34.316	24.718	41.3902	0.13782	5	18.1541	243.041	0	3.974e-06	0.0408712	0.175246	11.337	1.82307	1547.26	154.388	0.000769762	0	0.0218	12.0659	0.0114	0	8.09286	0.03975	0.52125	0.2115	0.1445	26	29	36	14	156	50	0.54852	0.995357	4762.16	6.85461	17397.8	0.75062	0.01585	0.033	0.0218
346	TARA_098_SRF_20-180	TARA_098	SRF	20@180	-25.8105	-111.733	-2988	25.181	36.4016	24.3463	204.746	-0.0072	5	30.9536	200.408	0	0.000233155	0.00798636	0.0292868	0.0106981	1.84413	78.4074	18.7413				11.8884			8.03111	0.000563	0.1815	0.05125	0.385875	69	184	79	109	485	431	0.187939	0.317446	3094.57	6.27931	14079.2	0.742123
347	TARA_100_SRF_20-180	TARA_100	SRF	20@180	-12.991	-95.9893	-3678	25.3495	35.8288	23.8611	1404.69	0.10404	5		201.011	5.0053	3.277e-06	0.0184249	0.128016	9.24222		403.483	51.6182	0.000285187	0.0017	0.0066		0.0049	0		0.137	0.67725	6.1625	1.15025	44	56	53	52	301	149	0.671904	0.492855	3503.55	6.60349	14283	0.749042	0.0056	0.0047	0.0066
348	TARA_102_SRF_20-180	TARA_102	SRF	20@180	-5.2514	-85.1696	-4111	24.9589	34.7645	23.1767	805.002	0.16782	5	24.4391	204.421	13.0107	4.398e-06	0.0343006	0.57316	7.14099	1.13119	598.95	85.9029	0.000337211	0.0104	0.00655	16.5638	0.00475	0	7.90509	0.3285	1.02575	12.8225	5.04425	24	26	34	14	419	32	0.507222	0.75472	3197.77	6.6153	13566	0.749754	0.01195	0.0038	0.00655
349	TARA_109_SRF_20-180	TARA_109	SRF	20@180	1.9958	-84.576	-3215	27.4975	33.4724	21.4087	496.135	0.16428	5		199.691	1.6736	4.994e-06	0.0386575	0.411642	3.42335		478.545			0.005	0.004	10.9444	0.00275	0	8.02178	0.0455	0.2865	0.8935	1.7085	15	30	59	13	395	63	0.60986	0.500877					0.0046	0.0043	0.004
350	TARA_110_SRF_20-180	TARA_110	SRF	20@180	-1.9778	-84.5992	-2519	23.8882	35.0124	23.6842	512.023	0.11724	5	25.4133	191.913	8.07408	5.493e-06	0.042527	0.64536	6.02955	1.9982	527.472	67.8685	0.000239773	0	0.0125	50.2251	0.00855	0	7.48487	0.31925	0.77275	8.287	3.8635	33	41	74	13	369	69	0.54627	0.713291	3819.84	6.73478	15813.9	0.742768	0.0083	0.0044	0.0125
351	TARA_111_SRF_20-180	TARA_111	SRF	20@180	-16.9581	-100.659	-4043	22.7818	35.9827	24.7425	1067.52	0.0408	5	15.9987	209.1	3.15	3.007e-06	0.0130756	0.0434914	7.84367	0.8502	374.24	42.4298	0.00022155	0	0.0027	12.0998	0.0041	0	8.04974	0.0415	0.5	2.676	1.0325	73	85	83	30	332	260	0.599757	0.463204	3596.85	6.62835	14493.5	0.744136	0.0044	0.0031	0.0027
352	TARA_122_SRF_20-180	TARA_122	SRF	20@180	-9.006	-139.206	-3494	26.6047	35.3703	23.1229	31.3767	0.06984	5	28.4574	187.077	5.66037	2.316e-06	0.0301116	0.0875585	6.20715		300.345	41.5905	0.000125815	0.003	0.0041	48.9665	0.0045	0	7.47071	0.11925	0.56795	5.456	2.1905	106	108	116	14	264	204	0.260512	0.561525					0.0044	0.0036	0.0041
353	TARA_123_SRF_20-180	TARA_123	SRF	20@180	-8.9056	-140.279	-770	26.5867	35.3551	23.1171	6.2474	0.0924	5		189.67	4.80513	2.277e-06	0.0250831	0.0547781	6.23176	4.91362	478.135	77.0915	0.000143744	0.0023	0.0092	11.921	0.01	0.0036	8.01243	0.14425	0.53495	4.9015	2.2205	107	34	119	14	261	317		0.673503					0.0154	0.00605	0.0092
354	TARA_124_SRF_20-180	TARA_124	SRF	20@180	-9.1463	-140.515	-3091	26.5295	35.3872	23.1595	41.6354	0.12075	5	7.59741	190.255	5.79043	2.459e-06	0.0231886	0.0525778	6.23208		524.257	68.824	0.000157498	0.01003	0.01212	17.5999	0.01833	0.01112	7.87071	0.1665	0.63025	6.2015	2.53325	98	60	108	14	229	229	0.269235	0.68987					0.01706	0.0078	0.01212
355	TARA_125_SRF_20-180	TARA_125	SRF	20@180	-8.894	-142.631	-4457	26.806	35.4265	23.1014	226.821	0.09801	5		187.332	5.46012	2.359e-06	0.0174856	0.0243335	6.14682		433.979	57.2346	0.000101474	0.0032	0.0029	11.7939	0.0077	0	8.01514	0.1945	0.55725	3.7335	1.80475	109	61	119	14	277	223	0.278453	0.607756					0.0101	0.0033	0.0029
356	TARA_128_SRF_20-180	TARA_128	SRF	20@180	0.008	-153.702	-4767	26.2184	35.129	23.0627	444.772	0.1431	5		180.674	2.96409	3.345e-06	0.0324203	0.0788008	3.82748		483.827	63.2794	0.000254873	0.0015	0.0061		0.0127	0		0.2715	0.53975	5.0815	2.668	64	43	113	15	376	298	0.668404	0.732395	4616.81	6.66796	18139.8	0.732291	0.0081	0.0038	0.0061
357	TARA_131_SRF_20-180	TARA_131	SRF	20@180	22.7267	-157.995	-4729	26.2753	35.273	23.1534	116.811	0	5	33.1597	194.93	0	0.000198943	0.0158399	0.00588271	0.00245108			32.5215	0.000192225	0	0.0026	10.4157	0.0035	0	8.06317	0.0015	0.0457	0.018	1.0473	71	120	3	90	515	510	0.703213	0.696645					0.0038	0.0021	0.0026
358	TARA_132_SRF_20-180	TARA_132	SRF	20@180	31.4901	-159.067	-5783	25.1646	35.1902	23.4349	976.508	-0.00288	5	22.3355	197.725	0	0.00081438	0.0223235	0.0235012	0.00161845		263.254	28.0011	0.000148507	0	0.0024		0.0035	0		0.002	0.0062	0.01	2.4278	51	112	61	58	533	531	0.486663	0.607278	3275.05	6.42935	14422.3	0.740879	0.0027	0.0015	0.0024
359	TARA_135_SRF_20-180	TARA_135	SRF	20@180	33.02	-121.741	-4001	17.3373	33.4406	24.2376	170.336	0.14508	5	7.46522	228.245	0	3.3604e-05	0.0227339	0.0203622	0.539207					0.00825	0.0308		0.0643	0		0.015167	0.288583	0.029292	1.22329	27	32	40	14	568	568	0.771964	0.720057					0.03535	0.01055	0.0308
360	TARA_136_SRF_20-180	TARA_136	SRF	20@180	17.0552	-118.901	-3931	24.6123	34.5247	23.0995	462.807	0.0717	5	16.754	201.518	0	5.2759e-05	0.0126606	0.00799121	0.567578			56.4698	0.00014158	0.002	0.0051		0.0109	0		0.0145	0.3115	0.242	1.7995	44	47	57	13	244	53	0.782584	0.595667					0.011	0.0046	0.0051
361	TARA_137_SRF_20-180	TARA_137	SRF	20@180	14.1927	-116.647	-4118	26.4786	33.848	22.0152	505.499	0.1386	5	22.2462	195.772	3.74079	4.212e-06	0.0162002	0.023765	3.00637		446.388	62.9702	0.000252071	0.0044	0.0081	12.327	0.0118	0	7.99484	0.067	0.456	2.444	2.538	28	34	39	16	206	39	0.623359	0.561121	3364.71	6.60774	13938.9	0.747462	0.0178	0.0092	0.0081
362	TARA_138_SRF_20-180	TARA_138	SRF	20@180	6.3199	-102.96	-3166	26.6055	33.5204	21.729	820.837	0.00588	5		196.203	0.803918	4.689e-06	0.0131725	0.0204162	2.89127	2.25678	281.582			0	0.0032	9.80389	0.0059	0	8.07	0.003	0.1575	0.002	1.1855	43	54	51	17	123	54	0.602965	0.433796	4305.5	6.50754	17717.1	0.727669	0.0052	0.003	0.0032
363	TARA_142_SRF_20-180	TARA_142	SRF	20@180	25.5877	-88.4275	-3325	24.9846	36.1773	24.2364	398.528	0.05556	5	18.1082	195.541	0	0.00116825	0.00934026	0.0434836	0.25489			53.2159	0.000100869	0.001	0.018	10.4318	0.0392	0	8.0769	0.0195	0.003	0.049	1.218	151	117	160	13	606	975							0.0286	0.0024	0.018
364	TARA_143_SRF_20-180	TARA_143	SRF	20@180	29.7812	-79.6299	-801	24.8122	36.2191	24.3205	148.679	0.036	5	7.54851	194.679	0.492301	0.00124197	0.00638308	0.0187819	0.0890095			56.932	7.21099e-05	0.0008	0.0099	10.0479	0.0263	0	8.08884	0.018	0.0065	0.061	1.256	106	43	111	15	480	109	0.892436	0.874273					0.0198	0.0029	0.0099
365	TARA_144_SRF_20-180	TARA_144	SRF	20@180	36.3385	-72.7366	-3585	22.9393	36.3948	25.0097	45.2654	0.06012	5	13.2722	199.807	1.03724	0.00100284	0.00850982	0.0538738	1.54583			62.8314	5.00261e-05	0.001	0.01065		0.02785	0		0.01375	0		1.14325	76	14	77	1044	791	613	0.519031	0.758571					0.01925	0.00235	0.01065
366	TARA_145_SRF_20-180	TARA_145	SRF	20@180	39.2077	-70.034	-2663	13.9937	35.1215	26.2826	223.012	0.13044	5	1.09716	236.789	5.01314	0.000894599	0.0131308	0.114781	2.42272		481.959	88.9074	8.63991e-05	0.0164	0.10205	23.6362	0.0266	0	7.8821	0.093	0.33275	3.7925	2.41425	143	13	123	14	210	125	0.613434	0.688783	4571.09	6.76054	14527.4	0.747028	0.0248	0.00715	0.10205
367	TARA_146_SRF_20-180	TARA_146	SRF	20@180	34.7942	-71.2229	-4535	19.3128	36.5131	26.0976	390.697	0.06129	5	12.1814	213.964	1.27972	0.00110593	0.00564043	0.0351529	0.618738		383.248	48.1744	0.000260876			11.0934			8.11404	0.2225		0.7375	0.944	202	45	206	20	415	200	0.517071	0.514298	4362.19	6.54704	15916.6	0.739122
368	TARA_147_SRF_20-180	TARA_147	SRF	20@180	32.9997	-66.5655	-4947	20.1507	36.5748	25.9235	176.866	0.0512	5	20.9779	213.352	0.676878	0.00107623	0.00632772	0.0597867	0.754705			51.9593	1.8e-05			10.9145			8.11269	0.218	0.001	0.4035	0.797	232	13	242	13	242	289	0.386692	0.483964
369	TARA_148_SRF_20-180	TARA_148	SRF	20@180	31.7913	-64.1522	-4551	20.4812	36.5967	25.8516	78.4562	0.04404	5	21.7452	213.689	1.00992	0.00104127	0.00639683	0.0266433	0.215206		415.07	56.9305	7.35972e-05			10.9888			8.10764	0.093	0.0015	0.1505	0.728	138	53	177	14	183	338	0.339952	0.515841	4282.46	6.7541	15942.5	0.740708
370	TARA_149_SRF_20-180	TARA_149	SRF	20@180	34.0639	-49.844	-4818	18.8255	36.4127	26.1469	1384.95	0.08145	5	21.0727	220.949	0.808032	0.000983844	0.0112744	0.0692057	0.470016		555.787	70.0233	0.000101148											169	35	170	15	754	879	0.300514	0.556866	4325.01	6.71131	15145.5	0.742229
371	TARA_150_SRF_20-180	TARA_150	SRF	20@180	35.8913	-37.2369	-3140	17.6271	36.2853	26.3494	1394.88	0.0782	5	16.1597	229.368	0.120853	0.00110078	0.013436	0.0238127	0.0964772	1.63013	574.844	69.3957	0.000278315			11.7664			8.11196	0.0355	0.0055	0.1695	0.8358	77	33	92	15	632	90	0.243874	0.619626	4161.16	6.77768	14688.2	0.743389
372	TARA_151_SRF_20-180	TARA_151	SRF	20@180	36.15	-28.9989	-3478	17.303	36.2296	26.3856	387.509	0.0132	5	25.0121	232.287	0.296016	0.00129951	0.0210449	0.0361691	0.306125		430.166	46.1568	0.000110899			12.2998			8.09894	0.019	0.0125		0.6545	56	68	118	14	699	993	0.414522	0.585611	4020.6	6.78109	14771.9	0.741543
373	TARA_152_SRF_20-180	TARA_152	SRF	20@180	43.6904	-16.8544	-3940	14.3168	35.9917	26.8863	614.512	0.12096	5	10.0596	242.84	3.20922	0.000994762	0.0225599	0.0529232	0.325422		484.369	67.7718	0.000182685			13.5987			8.09487	0.3105	0.1595	2.159	1.236	144	26	505	14	523	521	0.542868	0.574202	4331.37	6.82113	14842.8	0.74785
374	TARA_040_SRF_3->	TARA_040	SRF	>3	17.5294	67.9576	-3504	27.5841	36.2267	23.4533	450.829	0.02076	5	28.9776	192.986	0	0.00138772	0.0214855	0.00378923	0.00490882			95.1425	0.000115367	0	0.0011		0.0015	0		0.007	0.27	0.026	1.792	27	44	23	33	643								0.0019	0.0018	0.0011
375	TARA_004_SRF_5-20	TARA_004	SRF	5@20	36.5533	-6.5669	-62	20.2381	36.5992	25.9099	18.5085	0.094049	9	14.8348			0.0013877	0.0228702	0.0442594	0.00806771	1.17632	832.628	72.9579	0.000251951											12	36	25					0.602176	3762.96	6.63594	14590.9	0.745266
376	TARA_011_SRF_5-20	TARA_011	SRF	5@20	41.6686	2.7996							9				0.00138777	0.00913241	0.0318073	0.0242744			43.0202	2e-05
377	TARA_018_SRF_5-20	TARA_018	SRF	5@20	35.759	14.2574	-793	21.4867	37.8957	26.5653	13.8783	0.0018	5	19.2626	208.245		0.0013879	0.00911956	0.0300156	0.0102722		315.859	43.0426	8.89881e-05	0.001	0.0103		0.0228	0		0.01833	0.0256	0.118	0.5571	51	80	61	60	221			0.455844					0.0053	0.0033	0.0103
378	TARA_020_SRF_5-20	TARA_020	SRF	5@20	34.453	14.9538	-312	21.5215	38.4002	26.9407	149.217	-0.0146	5	19.2758	223.28		0.00138798	0.00884625	0.0410985	0.0152444			38.3181	0.00016556											63	93	73	69	13		0.631032	0.435061
379	TARA_022_SRF_5-20	TARA_022	SRF	5@20	39.8386	17.4155	-1758	17.2988	37.8398	27.6234	51.2518	0.0856	5	9.74098	221.548		0.00138804	0.00179242	0.0265013	0.0633486	4.11862	654.913	79.8148	0.000316626	0.004	0.0586		0.0518	0.0057		0.070975	0.0133	0.23125	1.9913	48	34	55	14	207		0.321338	0.536506					0.0415	0.0104	0.0586
380	TARA_025_SRF_5-20	TARA_025	SRF	5@20	39.3888	19.3905	-1273	18.3192	38.1853	27.6336	39.754	0.0366	5	4.66295	217.81		0.00138795	0.00232665	0.0286966	0.048667		420.545	66.7305	9.16014e-05			11.4613			8.13664	0.00425	0.00525	0.03525	1.0505	30	54	41	37	174		0.276219	0.500541
381	TARA_030_SRF_5-20	TARA_030	SRF	5@20	33.9179	32.898	-1497	20.4425	39.4231	28.0195	72.8349	0.01488	5	14.9942	207.614	0.188705	0.00138816	0.00327023	0.0348861	0.0541557		288.505	36.4046	3.8367e-05	0	0.005		0.0106	0		0.00125	0.00025	0.0455	0.816	50	73	59	55	151	193	0.239124	0.393525	3185.33	6.37884	12611.5	0.753524	0.0104	0.0012	0.005
382	TARA_039_SRF_5-20	TARA_039	SRF	5@20	18.5918	66.622	-3272	27.0891	36.3106	23.6773	464.623	0.0258	5	26.6274	193.065	0	0.00138772	0.0255102	0.00472865	0.00332351	2.09529	533.091	84.6746	0.00023667	0	0.0035		0.0034	0		0.0065	0.2335	0.0425	1.515	28	24	34	14	689	109	0.386281	0.51759					0.0054	0.0025	0.0035
383	TARA_041_SRF_5-20	TARA_041	SRF	5@20	14.6059	69.9776	-3640	29.1515	36.0499	22.7998	249.783	0	5	34.5408	187.307	0	0.0013877	0.0202778	0.00404724	0.00469887		312.006	47.6406	0.000157328	0	0.001		0.00075	0		0.007	0.1565	0.057	1.3865	25	66	79	24	450	74	0.21705	0.560517					0.0015	0	0.001
384	TARA_046_SRF_5-20	TARA_046	SRF	5@20	-0.6625	73.161	-23	30.1247	35.1113	21.7675	1.3428	0.048	5	34.9549	185.755	0.436989	0.00127992	0.0164385	0.00912013	0.00839148		236.284	50.6479	0.000243189	0.00185	0.00815	10.5765	0.0026	0.00675	8.01617	0.0045	0.102	0.047	1.947	23	64	57	13	64	50	0.280692	0.747565					0.0049	0.00285	0.00815
385	TARA_051_SRF_5-20	TARA_051	SRF	5@20	-21.4593	54.3041	-4265	27.4884	34.94	22.5161	103.763	0	5	25.3872	194.434	0.532471	0.00097728	0.011299	0.00802496	0.00405947			28.6822	0.000118799	0	0.0011		0.0011	0		0	0.07325	0.138	1.8665	40	79	77	72	149	144	0.364876	0.69329					0.0012	0.0014	0.0011
386	TARA_052_SRF_5-20	TARA_052	SRF	5@20	-16.9616	53.9541	-4688	27.9565	34.5455	22.0676	409.626	0.0332	5	30.1893	191.628	0.532471	0.00104827	0.0105026	0.00593673	0.00694657	0.79622	172.663	39.1006	0.000139624	0	0.0022	33.4619	0.0061	0	7.61233	0	0.119	0	2.666	53	82	79	470	958		0.306166	0.555372	3095.72	6.25617	14573.1	0.738694	0.0053	0.0017	0.0022
387	TARA_064_SRF_5-20	TARA_064	SRF	5@20	-29.4991	37.9938	-4940	22.2414	35.3247	24.397	546.64	0.0492	5	13.5759	210.239	0	0.00080341	0.0101983	0.0306575	0.0747608	1.13587	550.308	68.1662	0.000153173	0.0012	0.0103	10.3344	0.0089	0	8.10393	0.004	0.084	0	1.7665	136	68	159	280	179	183	0.31965	0.714446					0.0109	0.0017	0.0103
388	TARA_065_SRF_5-20	TARA_065	SRF	5@20	-35.1728	26.2868	-4316	21.7636	35.4496	24.6296	85.2841	0.10548	5	0.86456	207.581		0.000760815	0.00992696	0.0657001	0.482149		621.475	80.4896	0.000166576											78	20	88	679	1186		0.134533	0.817359
389	TARA_066_SRF_5-20	TARA_066	SRF	5@20	-34.9449	17.9189	-2031	15.0134	35.3233	26.2141	79.9944	0.1611	5	9.43583	239.937	2.42629	0.000311999	0.0193861	0.184693	1.54572		810.68	108.124	0.000263462	0.0051	0.0302	12.7332	0.0271	0.0244	8.10696	0.3025	0.343	3.34	2.7435	91	31	100	14	451	106	0.897426	0.890853					0.039	0.0148	0.0302
390	TARA_067_SRF_5-20	TARA_067	SRF	5@20	-32.12	17.6987	-161	13.0432	34.8707	26.2841	56.5509	1.20489	5	0.054594	252.631	1.26461	0.000415882	0.0433758	0.0602705	0.0989943	2.7018	5070.88	604.519		0.0483	2.1997	17.0054	0.07385	0.2919	8.0257					13	13	22	13	64	61	0.782904	0.863959					0.1759	0.2836	2.1997
391	TARA_068_SRF_5-20	TARA_068	SRF	5@20	-31.0536	4.6742	-4929	16.8637	35.6862	26.074	1113.02	0.19188	5	23.3579	234.861	1.10387	0.00036828	0.015808	0.0605974	0.129486	5.91167	446.399	55.9977	0.000114269	0.00255	0.01515	12.7277	0.0462	0	8.08702	0.201	0.1455	0.939	1.9865	210	32	4	13	248	142	0.530677	0.674945					0.0338	0.00465	0.01515
392	TARA_070_SRF_5-20	TARA_070	SRF	5@20	-20.4107	-3.1775	-4796	19.77	36.3584	25.8595	560.144	0.0456	5	22.21	215.201	1.76308	0.000787816	0.0152831	0.0313088	0.0290394	1.43848	475.34	59.298	0.000233392	0.0033	0.0103	12.8786	0.04	0	8.05776	0.0465	0.309	0.8015	1.1485	151	36	162	14	239	155	0.497782	0.556013					0.024	0.0067	0.0103
393	TARA_072_SRF_5-20	TARA_072	SRF	5@20	-8.7277	-17.9235	-4008	25.0644	36.4168	24.3931	395.574	0.00864	5	33.5865	199.135	0.416799	0.00126217	0.0112926	0.0182349	0.03649		322.113	29.7498		0	0.0018	11.0015	0.0038	0	8.06029	0.003	0.104	0.018	0.868	88	99	98	16	290	143	0.321126	0.715698					0.0021	0.0009	0.0018
394	TARA_076_SRF_5-20	TARA_076	SRF	5@20	-20.9724	-35.2724	-3932	23.3748	37.0766	25.4002	30.8868	-0.00072	5	30.7104	206.232	0.185971	0.000776878	0.0119592	0.01393	0.0134531		191.757	25.3149	6.38242e-05	0	0.0019	10.8722	0.0016	0	8.08471	0.001404	0.055883	0	0.814172	31	136	165	80	175	329	0.337256	0.578854					0.0011	0.0006	0.0019
395	TARA_078_SRF_5-20	TARA_078	SRF	5@20	-30.2163	-43.275	-3875	20.0778	36.3255	25.7541	561.023	0.00144	5	40.4003	221.138	0.025333	0.000862562	0.0177186	0.0123646	0.00197412		352.555	35.9232	0.000158979	0	0.0054	11.3484	0.0027	0	8.10137	0	0	0.026	0.749	85	112	3	45	261	409	0.084879	0.65728					0.00175	0.0008	0.0054
396	TARA_082_SRF_5-20	TARA_082	SRF	5@20	-47.2002	-58.2034	-2858	7.57942	34.0502	26.5896	835.698	0.2258	5		303.148	18.4342	0.000290781	0.125834	0.274189	6.38723		750.169	118.036	0.00131236							0.146	1.302	18.005	1.945	55	44	64	74	952	59	0.476837	0.724874	3890.12	6.35877	12924	0.761435
397	TARA_083_SRF_5-20	TARA_083	SRF	5@20	-54.3739	-65.1342	-101	7.12605	33.2542	26.0266	468.833	0.1905	5	25.5416	294.229	13.5925	3.2938e-05	0.2578	0.812756	11.7047			114.691	0.00034741			15.9045			8.10457	0.198	1.176	10.86	0.936	78	44	77	13	78	74	0.563985	0.695846
398	TARA_084_SRF_5-20	TARA_084	SRF	5@20	-60.4016	-60.4488	-3890	1.9034	33.7198	26.9578	223.06	0.0219	5	23.8719	338.526	24.9032	8.826e-06	0.0968938	0.217055	19.8923		132.631	53.5909	0.000359412							0.266	1.723	25.3	16.55	425	72	95	69	462	105	8.1e-05	0.485616	2876.1	6.1561	12175	0.765784
399	TARA_092_SRF_5-20	TARA_092	SRF	5@20	-33.6737	-71.9641	-142	15.9123	34.3948	25.3016	98.7436	4.9071	9	1.09628	245.323		5.259e-06	0.0730515	0.349131	11.6955			361.737	0.00057489			11.7219			8.11471	0.039	0.795	0.11	0.49	11	13	10	13	125		0.696868	0.932582
400	TARA_093_SRF_5-20	TARA_093	SRF	5@20	-34.0614	-73.1066	-5030	18.123	34.316	24.718	41.3902	0.13782	5	18.1541	243.041	0	3.974e-06	0.0408712	0.175246	11.337	1.82307	1547.26	154.388	0.000769762	0	0.0218	12.0659	0.0114	0	8.09286	0.03975	0.52125	0.2115	0.1445	26	29	36	14	156	50	0.54852	0.995357	4762.16	6.85461	17397.8	0.75062	0.01585	0.033	0.0218
401	TARA_098_SRF_5-20	TARA_098	SRF	5@20	-25.8051	-111.72	-2988	25.181	36.4016	24.3463	204.746	-0.0072	5	30.9536	200.408	0	0.000233155	0.00798636	0.0292868	0.0106981	1.84413	78.4074	18.135				11.8884			8.03111	0.000563	0.1815	0.05125	0.385875	69	184	79	109	485	431	0.187939	0.317446	3094.57	6.27931	14079.2	0.742123
402	TARA_100_SRF_5-20	TARA_100	SRF	5@20	-12.9488	-96.0293	-3678	25.3495	35.8288	23.8611	1404.69	0.10404	5		201.011	5.0053	3.277e-06	0.0184249	0.128016	9.24222		403.483	51.6123	0.000296832	0.0017	0.0066		0.0049	0		0.137	0.67725	6.1625	1.15025	44	56	53	52	301	149	0.671904	0.492855	3503.55	6.60349	14283	0.749042	0.0056	0.0047	0.0066
403	TARA_102_SRF_5-20	TARA_102	SRF	5@20	-5.252	-85.2052	-4111	24.9589	34.7645	23.1767	805.002	0.16782	5	24.4391	204.421	13.0107	4.398e-06	0.0343006	0.57316	7.14099	1.13119	598.95	82.2894	0.000298	0.0104	0.00655	16.5638	0.00475	0	7.90509	0.3285	1.02575	12.8225	5.04425	24	26	34	14	419	32	0.507222	0.75472	3197.77	6.6153	13566	0.749754	0.01195	0.0038	0.00655
404	TARA_109_SRF_5-20	TARA_109	SRF	5@20	2.0399	-84.5599	-3250	27.4975	33.4724	21.4087	514.819	0.16428	5		199.691	1.6736	4.994e-06	0.0386575	0.411642	3.42335		478.545			0.005	0.004	10.9444	0.00275	0	8.02178	0.0455	0.2865	0.8935	1.7085	17	29	52	20	238	51	0.60986	0.500877					0.0046	0.0043	0.004
405	TARA_110_SRF_5-20	TARA_110	SRF	5@20	-2.0133	-84.589	-2519	23.8882	35.0124	23.6842	512.023	0.11724	5	25.4133	191.913	8.07408	5.493e-06	0.042527	0.64536	6.02955	1.9982	527.472	67.0145	0.00023864	0	0.0125	50.2251	0.00855	0	7.48487	0.31925	0.77275	8.287	3.8635	33	41	74	13	369	69	0.54627	0.713291	3819.84	6.73478	15813.9	0.742768	0.0083	0.0044	0.0125
406	TARA_122_SRF_5-20	TARA_122	SRF	5@20	-8.996	-139.281	-3494	26.6047	35.3703	23.1229	31.3767	0.06984	5	28.6536	187.077	5.66037	2.316e-06	0.0301116	0.0875585	6.20715		300.345	41.1896	9.97177e-05	0.003	0.0041	48.9665	0.0045	0	7.47071	0.11925	0.56795	5.456	2.1905	106	108	116	14	264	204	0.260512	0.561525					0.0044	0.0036	0.0041
407	TARA_123_SRF_5-20	TARA_123	SRF	5@20	-8.8984	-140.309	-770	26.5867	35.3551	23.1171	6.2474	0.0924	5		189.67	4.80513	2.277e-06	0.0250831	0.0547781	6.23176	4.91362	478.135	77.0915	0.000143744	0.0023	0.0092	11.921	0.01	0.0036	8.01243	0.14425	0.53495	4.9015	2.2205	107	34	119	14	261	317		0.673503					0.0154	0.00605	0.0092
408	TARA_124_SRF_5-20	TARA_124	SRF	5@20	-9.1504	-140.522	-2640	26.5724	35.384	23.1436	36.1359	0.1494	5	24.6097	190.378	4.96555	2.459e-06	0.0231886	0.0525778	6.23208		524.257	73.131	0.000165428	0.00937	0.01184	17.5999	0.01821	0.00774	7.87071	0.1665	0.63025	6.2015	2.53325	103	34	113	13	286	241	0.269235	0.68987					0.01686	0.00746	0.01184
409	TARA_125_SRF_5-20	TARA_125	SRF	5@20	-8.9124	-142.559	-4457	26.806	35.4265	23.1014	226.821	0.09801	5		187.332	5.46012	2.359e-06	0.0174856	0.0243335	6.14682		433.979	55.3472	8.75286e-05	0.0032	0.0029	11.7939	0.0077	0	8.01514	0.1945	0.55725	3.7335	1.80475	109	61	119	14	277	223	0.278453	0.607756					0.0101	0.0033	0.0029
410	TARA_128_SRF_5-20	TARA_128	SRF	5@20	0.0078	-153.626	-4767	26.2184	35.129	23.0627	444.772	0.1431	5		180.674	2.96409	3.345e-06	0.0324203	0.0788008	3.82748		483.827	63.1619	0.000250654	0.0015	0.0061		0.0127	0		0.2715	0.53975	5.0815	2.668	64	43	113	15	376	298	0.668404	0.732395	4616.81	6.66796	18139.8	0.732291	0.0081	0.0038	0.0061
411	TARA_131_SRF_5-20	TARA_131	SRF	5@20	22.7091	-158.025	-4729	26.2753	35.273	23.1534	116.811	0	5	33.1597	194.93	0	0.000198943	0.0158399	0.00588271	0.00245108			32.3831	0.000158311	0	0.0026	10.4157	0.0035	0	8.06317	0.0015	0.0457	0.018	1.0473	71	120	3	90	515	510	0.703213	0.696645					0.0038	0.0021	0.0026
412	TARA_132_SRF_5-20	TARA_132	SRF	5@20	31.4868	-159.075	-5783	25.1646	35.1902	23.4349	976.508	-0.00288	5	22.3355	197.725	0	0.00081438	0.0223235	0.0235012	0.00161845		263.254	27.7013	0.000145023	0	0.0024		0.0035	0		0.002	0.0062	0.01	2.4278	51	112	61	58	533	531	0.486663	0.607278	3275.05	6.42935	14422.3	0.740879	0.0027	0.0015	0.0024
413	TARA_135_SRF_5-20	TARA_135	SRF	5@20	33.0007	-121.87	-4001	17.0111	33.4138	24.2917	170.336	0.12462	5	7.77698	230.628	0	3.3604e-05	0.0227339	0.0203622	0.539207					0.00825	0.0308		0.0643	0		0.015167	0.288583	0.029292	1.22329	27	32	40	14	568	568	0.771964	0.720057					0.03535	0.01055	0.0308
414	TARA_136_SRF_5-20	TARA_136	SRF	5@20	17.0149	-118.917	-3931	24.6123	34.5247	23.0995	462.807	0.0717	5	18.3075	201.518	0	5.2759e-05	0.0126606	0.00799121	0.567578			53.6251	0.000141186	0.002	0.0051		0.0109	0		0.0145	0.3115	0.242	1.7995	44	47	57	13	244	53	0.782584	0.595667					0.011	0.0046	0.0051
415	TARA_137_SRF_5-20	TARA_137	SRF	5@20	14.1853	-116.684	-4118	26.4786	33.848	22.0152	505.499	0.1386	5	21.2497	195.772	3.74079	4.212e-06	0.0162002	0.023765	3.00637		446.388	72.1789	0.00030236	0.0044	0.0081	12.327	0.0118	0	7.99484	0.067	0.456	2.444	2.538	28	34	39	16	206	39	0.623359	0.561121	3364.71	6.60774	13938.9	0.747462	0.0178	0.0092	0.0081
416	TARA_138_SRF_5-20	TARA_138	SRF	5@20	6.3305	-102.946	-3166	26.6055	33.5204	21.729	820.837	0.00588	5		196.203	0.803918	4.689e-06	0.0131725	0.0204162	2.89127	2.25678	281.582			0	0.0032	9.80389	0.0059	0	8.07	0.003	0.1575	0.002	1.1855	43	54	51	17	123	54	0.602965	0.433796	4305.5	6.50754	17717.1	0.727669	0.0052	0.003	0.0032
417	TARA_139_SRF_5-20	TARA_139	SRF	5@20	6.4808	-94.9704	-3629	26.3966	33.2054	21.5574	665.134	0.248	5		183.942	2.96929	4.504e-06	0.0163442	0.0415435	3.95397					0.02775	0.06825	12.6801	0.0769	0	7.98132	0.0995	0.55525	4.49825	3.454	20	22	22	13	438	22	0.657741	0.405685					0.0655	0.02845	0.06825
418	TARA_143_SRF_5-20	TARA_143	SRF	5@20	29.7186	-79.6636	-801	24.8122	36.2191	24.3205	148.679	0.036	5	5.3214	194.679	0.492301	0.00124197	0.00638308	0.0187819	0.0890095			55.0341	9.64414e-05	0.0008	0.0099	10.0479	0.0263	0	8.08884	0.018	0.0065	0.061	1.256	106	43	111	15	480	109	0.892436	0.874273					0.0198	0.0029	0.0099
419	TARA_144_SRF_5-20	TARA_144	SRF	5@20	36.3489	-72.7896	-3585	22.9393	36.3948	25.0097	45.2654	0.06012	5	14.2295	199.807	1.03724	0.00100284	0.00850982	0.0538738	1.54583			64.0141	5.4004e-05	0.001	0.01065		0.02785	0		0.01375	0		1.14325	76	14	77	1044	791	613	0.519031	0.758571					0.01925	0.00235	0.01065
420	TARA_145_SRF_5-20	TARA_145	SRF	5@20	39.194	-70.0499	-2663	13.9937	35.1215	26.2826	223.012	0.13044	5	1.09716	236.789	5.01314	0.000894599	0.0131308	0.114781	2.42272		481.959	88.9074	8.63991e-05	0.0164	0.10205	23.6362	0.0266	0	7.8821	0.093	0.33275	3.7925	2.41425	143	13	123	14	210	125	0.613434	0.688783	4571.09	6.76054	14527.4	0.747028	0.0248	0.00715	0.10205
421	TARA_146_SRF_5-20	TARA_146	SRF	5@20	34.8217	-71.21	-4535	19.3731	36.5406	26.1028	390.697	0.05973	5	12.4119	213.948	0.861936	0.00110593	0.00564043	0.0351529	0.618738		383.248	46.2382	0.000234335			11.0934			8.11404	0.2225		0.7375	0.944	202	45	206	20	415	200	0.517071	0.514298	4362.19	6.54704	15916.6	0.739122
422	TARA_147_SRF_5-20	TARA_147	SRF	5@20	32.9701	-66.5548	-4947	20.1507	36.5748	25.9235	176.866	0.0512	5	20.9779	213.352	0.676878	0.00107623	0.00632772	0.0597867	0.754705			52.3023	1.95157e-05			10.9145			8.11269	0.218	0.001	0.4035	0.797	232	13	242	13	242	289	0.386692	0.483964
423	TARA_148_SRF_5-20	TARA_148	SRF	5@20	31.8103	-64.1348	-4551	20.4812	36.5967	25.8516	78.4562	0.04404	5	21.4856	213.689	1.00992	0.00104127	0.00639683	0.0266433	0.215206		415.07	57.1197	9.0475e-05			10.9888			8.10764	0.093	0.0015	0.1505	0.728	138	53	177	14	183	338	0.339952	0.515841	4282.46	6.7541	15942.5	0.740708
424	TARA_149_SRF_5-20	TARA_149	SRF	5@20	34.0533	-49.8355	-4818	18.8255	36.4127	26.1469	1384.95	0.08145	5	21.0727	220.949	0.808032	0.000983844	0.0112744	0.0692057	0.470016		555.787	69.6162	9.73286e-05											169	35	170	15	754	879	0.300514	0.556866	4325.01	6.71131	15145.5	0.742229
425	TARA_150_SRF_5-20	TARA_150	SRF	5@20	35.8641	-37.1831	-3182	17.6271	36.2853	26.3494	656.015	0.0782	5	16.1597	229.368	0.120853	0.00110078	0.013436	0.0238127	0.0964772	1.63013	574.844	68.9829	0.000267344			11.7664			8.11196	0.0355	0.0055	0.1695	0.8358	106	40	114	18	263	111	0.243874	0.619626	4161.16	6.77768	14688.2	0.743389
426	TARA_151_SRF_5-20	TARA_151	SRF	5@20	36.1399	-28.9689	-3608	17.303	36.2296	26.3856	255.949	0.0132	5	25.6069	232.287	0.296016	0.00129951	0.0210449	0.0361691	0.306125		430.166	47.6391	0.000128627			12.2998			8.09894	0.019	0.0125		0.6545	56	79	122	57	256	290	0.414522	0.585611	4020.6	6.78109	14771.9	0.741543
427	TARA_152_SRF_5-20	TARA_152	SRF	5@20	43.6858	-16.8474	-3940	14.3168	35.9917	26.8863	614.512	0.12096	5	9.22902	242.84	3.20922	0.000994762	0.0225599	0.0529232	0.325422		484.369	67.2297	0.00020375			13.5987			8.09487	0.3105	0.1595	2.159	1.236	144	26	505	14	523	521	0.542868	0.574202	4331.37	6.82113	14842.8	0.74785
428	TARA_039_FSW_0.8-5	TARA_039	FSW	0.8@5	18.5745	66.4895		27.1608	36.3122	23.6554		0.02364	2	28.0094	192.773	0	0.00138772	0.0255102	0.00472865	0.00332351			81.2634	0.000228897	0	0.0035		0.0034	0		0.0065	0.2335	0.0425	1.515													0.0054	0.0025	0.0035
429	TARA_040_ZZZ_3->	TARA_040	ZZZ	>3	17.4825	67.9869	-3512	27.5269	36.4924	23.6732	453.574	0.02328	25	4.74587	193.296	0	0.00138772	0.0214855	0.00378923	0.00490882			99.2463	0.000106927	0	0.0011		0.0018	0			0.235	0.035	1.19	39	57	82	46	482	76							0.0033	0.0022	0.0011
[truncated: 10 more columns]

## Sheet: MetaG original data
Name	TARA_068_DCM_0.8->	TARA_078_DCM_0.8->	TARA_082_DCM_0.8->	TARA_085_DCM_0.8->	TARA_100_DCM_0.8->	TARA_102_DCM_0.8->	TARA_109_DCM_0.8->	TARA_110_DCM_0.8->	TARA_111_DCM_0.8->	TARA_128_DCM_0.8->	TARA_131_DCM_0.8->	TARA_132_DCM_0.8->	TARA_135_DCM_0.8->	TARA_137_DCM_0.8->	TARA_151_DCM_0.8->	TARA_047_DCM_0.8-20	TARA_100_DCM_0.8-3	TARA_004_DCM_0.8-5	TARA_007_DCM_0.8-5	TARA_009_DCM_0.8-5	TARA_018_DCM_0.8-5	TARA_022_DCM_0.8-5	TARA_023_DCM_0.8-5	TARA_025_DCM_0.8-5	TARA_036_DCM_0.8-5	TARA_038_DCM_0.8-5	TARA_039_DCM_0.8-5	TARA_041_DCM_0.8-5	TARA_051_DCM_0.8-5	TARA_052_DCM_0.8-5	TARA_066_DCM_0.8-5	TARA_068_DCM_0.8-5	TARA_072_DCM_0.8-5	TARA_085_DCM_0.8-5	TARA_093_DCM_0.8-5	TARA_098_DCM_0.8-5	TARA_100_DCM_0.8-5	TARA_102_DCM_0.8-5	TARA_109_DCM_0.8-5	TARA_110_DCM_0.8-5	TARA_111_DCM_0.8-5	TARA_128_DCM_0.8-5	TARA_131_DCM_0.8-5	TARA_132_DCM_0.8-5	TARA_135_DCM_0.8-5	TARA_138_DCM_0.8-5	TARA_142_DCM_0.8-5	TARA_150_DCM_0.8-5	TARA_022_DCM_180-2000
Station	TARA_068	TARA_078	TARA_082	TARA_085	TARA_100	TARA_102	TARA_109	TARA_110	TARA_111	TARA_128	TARA_131	TARA_132	TARA_135	TARA_137	TARA_151	TARA_047	TARA_100	TARA_004	TARA_007	TARA_009	TARA_018	TARA_022	TARA_023	TARA_025	TARA_036	TARA_038	TARA_039	TARA_041	TARA_051	TARA_052	TARA_066	TARA_068	TARA_072	TARA_085	TARA_093	TARA_098	TARA_100	TARA_102	TARA_109	TARA_110	TARA_111	TARA_128	TARA_131	TARA_132	TARA_135	TARA_138	TARA_142	TARA_150	TARA_022
Depth	DCM	DCM	DCM	DCM	DCM	DCM	DCM	DCM	DCM	DCM	DCM	DCM	DCM	DCM	DCM	DCM	DCM	DCM	DCM	DCM	DCM	DCM	DCM	DCM	DCM	DCM	DCM	DCM	DCM	DCM	DCM	DCM	DCM	DCM	DCM	DCM	DCM	DCM	DCM	DCM	DCM	DCM	DCM	DCM	DCM	DCM	DCM	DCM	DCM
Size fraction	>0.8	>0.8	>0.8	>0.8	>0.8	>0.8	>0.8	>0.8	>0.8	>0.8	>0.8	>0.8	>0.8	>0.8	>0.8	0.8@20	0.8@3	0.8@5	0.8@5	0.8@5	0.8@5	0.8@5	0.8@5	0.8@5	0.8@5	0.8@5	0.8@5	0.8@5	0.8@5	0.8@5	0.8@5	0.8@5	0.8@5	0.8@5	0.8@5	0.8@5	0.8@5	0.8@5	0.8@5	0.8@5	0.8@5	0.8@5	0.8@5	0.8@5	0.8@5	0.8@5	0.8@5	0.8@5	180@2000
GeneID
EG02328	0	0	6.34418e-08	2.35671e-08	0	0	0	3.18073e-08	1.60995e-08	1.516e-08	0	0	2.08154e-08	0	0	0	0	0	0	0	0	0	0	0	0	0	0	0	0	0	0	2.69375e-08	0	2.36032e-08	0	0	0	0	0	0	0	0	0	1.38678e-08	0	0	0	0	0
EG02492	0	0	0	0	0	0	0	0	0	0	0	0	0	0	0	0	0	4.90569e-08	0	0	0	0	0	0	0	0	0	0	0	0	0	0	4.79939e-08	0	0	0	0	0	0	1.44277e-08	0	0	0	0	0	0	0	0	0
J1764	0	0	0	7.0902e-08	1.3595e-08	0	0	1.32913e-08	1.30097e-08	0	0	0	0	0	1.84625e-08	3.42448e-08	0	0	0	0	0	0	0	0	0	0	0	0	1.36784e-08	1.59751e-08	0	0	0	5.16994e-08	0	0	0	0	0	0	1.38432e-08	0	0	0	0	0	0	0	0
J4286	1.03868e-07	4.34679e-08	2.17695e-08	0	0	0	0	0	0	0	0	1.92732e-08	1.20241e-07	0	0	0	0	1.34477e-07	0	0	0	0	9.29696e-09	0	0	0	0	0	0	0	1.26455e-07	7.21115e-08	0	0	0	0	0	0	0	0	0	0	0	0	1.27298e-07	1.36622e-08	0	5.09411e-08	0
J10409	0	0	2.57161e-08	5.40973e-08	0	0	0	0	0	0	0	0	0	0	0	0	0	0	0	5.20045e-08	0	0	0	0	0	0	0	0	0	0	1.62215e-08	0	0	7.73636e-08	0	0	0	0	0	0	0	0	0	0	0	0	0	0	0
J10896	7.70552e-08	1.79103e-08	1.62834e-07	0	0	1.80053e-08	1.78318e-08	3.23767e-08	0	1.4671e-08	0	0	4.54707e-08	1.61366e-08	5.27502e-08	2.22482e-08	0	1.23602e-07	7.462e-08	0	0	6.40348e-08	1.98827e-08	0	2.30832e-08	2.06051e-08	1.43963e-07	3.00975e-08	0	4.24579e-08	7.56971e-08	9.38166e-08	0	0	0	0	0	5.91257e-08	2.43053e-08	4.45592e-08	0	1.82897e-08	1.73146e-08	3.68592e-08	9.56571e-08	0	1.59181e-08	6.14504e-08	0
J11414	0	0	1.05552e-07	0	0	0	0	1.32913e-08	0	0	0	0	0	0	0	0	0	1.49652e-08	0	0	0	0	0	0	0	0	0	0	0	0	7.11222e-09	0	0	2.5761e-08	0	0	0	0	0	0	0	0	0	0	0	0	0	1.35977e-08	0
J11866	4.49487e-08	0	2.42545e-07	1.58076e-06	1.3595e-08	0	0	1.34242e-08	0	0	0	0	0	0	0	0	0	0	0	0	0	0	0	0	0	0	4.12604e-08	0	0	0	0	0	0	2.64488e-06	0	0	0	0	0	0	0	0	0	0	0	0	2.12945e-08	3.25019e-08	0
J13076	2.58904e-08	0	4.71883e-08	0	0	0	2.59791e-08	1.32913e-08	0	2.25149e-08	1.4012e-08	1.65199e-08	1.73462e-08	0	0	4.2139e-08	0	4.40322e-08	1.23186e-08	0	2.54194e-08	1.79943e-08	1.93882e-08	0	0	0	1.68409e-08	2.36306e-08	2.88676e-08	3.19502e-08	4.98491e-08	1.34687e-08	1.63179e-08	0	9.39005e-08	0	0	0	2.14175e-08	2.97986e-08	0	3.93707e-08	0	2.77356e-08	4.25709e-08	1.59525e-08	3.21578e-08	3.02781e-08	0
J14403	0	0	2.76569e-08	0	0	0	0	0	0	0	0	0	0	0	0	0	0	0	0	0	0	0	0	0	0	0	0	0	0	0	0	0	0	0	0	0	0	0	0	0	0	0	0	0	0	0	0	0	0
J14544	4.26121e-08	0	5.1044e-08	0	0	3.5125e-08	0	4.84723e-08	0	0	0	5.11045e-08	3.62294e-08	1.45427e-07	0	0	0	0	1.63521e-08	0	0	0	0	0	0	0	1.80373e-08	0	0	0	2.41703e-08	1.71652e-08	0	0	0	0	2.07763e-08	8.10091e-08	0	4.4965e-08	1.51974e-08	0	0	4.99841e-08	3.67034e-08	8.99807e-08	0	0	0
J16421	0	2.99825e-08	2.85548e-08	0	1.84308e-08	0	5.95328e-08	2.8546e-08	2.66941e-08	5.56104e-08	3.7545e-08	3.55812e-08	0	0	0	1.80983e-08	0	3.59836e-08	1.22573e-08	4.8581e-08	1.43471e-08	1.79943e-08	9.94133e-09	1.68973e-08	1.69125e-08	6.80712e-08	8.68326e-08	5.03223e-08	4.24432e-08	5.48799e-08	2.78422e-08	1.62915e-08	4.2161e-08	0	1.67844e-08	0	0	0	0	5.34965e-08	3.31326e-08	3.5611e-08	0	1.90997e-08	1.8279e-08	2.19029e-08	3.73904e-08	3.78712e-08	0
J18945	1.10621e-07	1.37444e-07	7.69093e-08	1.34108e-07	3.8541e-08	7.85688e-08	7.11097e-08	4.33e-08	1.36874e-07	1.06452e-07	5.15477e-08	9.84696e-08	8.18893e-08	2.77938e-08	9.207e-08	3.13975e-08	0	6.8061e-08	0	9.99764e-08	2.58406e-08	1.79943e-08	3.9897e-08	6.01921e-08	8.73756e-08	2.49999e-07	1.37538e-07	1.27364e-07	9.31978e-08	6.11528e-08	9.49615e-08	5.07818e-08	1.02197e-07	2.00815e-07	6.90513e-08	0	6.04626e-08	9.07411e-08	1.00625e-07	7.98047e-08	8.52059e-08	1.10176e-07	3.15339e-08	1.04147e-07	8.06194e-08	9.44361e-08	6.60257e-08	6.90671e-08	0
J22325	0	0	2.17695e-08	0	1.3595e-08	0	0	2.41877e-08	0	0	0	0	0	0	3.93411e-08	0	0	0	0	1.73083e-08	0	0	0	0	0	0	1.63407e-08	1.49738e-08	0	0	0	0	0	0	0	0	0	0	0	0	0	0	0	0	0	1.50808e-08	0	0	0
J22332	0	0	2.7484e-08	0	0	0	0	0	0	0	0	0	0	0	0	0	0	0	0	4.39888e-08	0	0	0	0	0	0	0	0	0	0	0	0	0	0	0	0	0	0	0	0	0	0	0	0	0	0	0	0	0
J23830	1.60213e-08	0	2.17695e-08	0	1.5089e-08	1.55987e-08	1.97395e-08	0	0	1.28233e-08	0	0	1.5457e-08	0	0	0	0	0	1.21966e-08	0	0	0	0	0	0	0	0	0	0	1.77306e-08	0	0	0	6.0835e-08	0	0	1.84678e-08	0	7.46473e-08	3.27419e-08	1.46404e-08	3.25556e-08	0	0	0	0	0	0	0
J32491	0	0	5.16165e-08	2.95687e-08	0	1.55987e-08	0	0	0	0	0	0	0	0	0	0	0	0	0	3.32457e-08	0	0	0	0	2.23289e-08	0	0	0	0	0	0	0	0	2.37274e-08	0	0	0	0	0	0	0	1.90384e-08	0	0	0	0	0	0	0
J32535	2.52048e-08	0	2.52003e-08	7.66949e-08	0	0	0	0	0	1.516e-08	0	0	6.37208e-08	0	1.72088e-08	0	0	5.697e-08	0	3.66098e-08	0	0	0	0	0	0	0	0	0	0	2.36024e-08	2.32537e-08	0	4.38361e-08	0	0	0	0	0	0	0	0	0	1.55627e-08	4.24898e-08	0	0	1.51716e-08	0
J32902	6.18181e-08	0	4.9717e-08	0	1.3595e-08	0	0	0	0	2.44516e-08	0	0	1.24183e-07	0	6.39176e-08	0	0	1.11959e-07	0	0	0	0	0	0	0	0	0	0	0	0	5.71405e-08	1.0018e-07	0	0	0	0	0	0	0	0	0	0	0	0	8.52085e-08	0	0	0	0
J35587	0	2.1664e-08	2.17695e-08	0	0	0	0	0	1.2752e-08	0	1.77152e-08	0	8.21321e-08	0	2.16952e-08	0	0	1.21119e-07	4.11976e-08	3.9105e-08	1.59087e-08	0	1.06816e-08	0	0	0	4.07913e-08	5.22239e-08	9.89043e-08	2.54761e-08	2.67306e-08	1.93152e-08	0	2.37274e-08	3.73452e-08	0	1.81021e-08	2.09949e-08	0	0	0	1.61167e-08	2.12735e-08	0	2.65638e-08	0	4.85853e-08	3.08336e-08	0
J35625	0	0	8.5613e-08	0	2.19695e-08	0	2.10739e-08	6.42007e-08	0	4.20506e-08	0	0	0	0	0	0	0	0	0	0	0	0	0	0	1.89095e-08	4.56811e-08	1.8544e-08	1.67111e-08	0	1.66912e-08	0	0	0	2.50455e-08	0	0	0	0	4.13344e-08	4.41666e-08	0	0	0	0	0	0	0	0	0
J36726	0	0	0	0	0	0	0	0	0	0	0	0	0	0	0	0	0	6.28404e-08	1.21966e-08	0	0	0	0	0	0	0	0	0	0	0	0	0	0	0	1.47902e-08	0	0	0	0	0	0	0	0	0	0	0	0	0	0
J38786	1.60213e-08	0	3.05378e-08	0	0	0	0	0	0	0	0	0	0	0	0	0	0	0	0	0	0	0	0	0	0	0	0	0	0	0	0	0	0	0	0	0	0	0	0	0	0	0	0	0	0	0	0	0	0
J39402	0	0	0	0	0	0	0	0	0	0	0	0	0	0	0	0	0	0	0	1.83154e-08	0	0	0	0	0	0	0	0	0	0	0	0	0	0	0	0	0	0	0	0	0	0	0	0	0	0	0	0	0
J41857	0	0	2.97125e-08	0	0	0	0	0	0	0	0	0	0	0	0	0	0	0	0	0	0	0	0	0	0	0	0	0	0	0	0	0	0	0	0	0	0	0	0	0	0	1.61167e-08	0	0	1.90328e-08	0	0	0	0
J42868	0	0	0	0	0	0	0	0	0	0	0	0	0	0	0	0	0	0	0	3.8485e-08	0	0	0	0	0	0	0	0	0	0	7.21944e-09	0	0	2.23178e-08	0	0	0	0	0	0	0	0	0	0	0	0	0	0	0
J43105	6.94391e-08	2.21956e-08	6.00081e-08	0	0	0	0	0	0	0	0	0	1.69934e-07	0	3.9125e-08	0	0	1.19656e-07	0	0	1.15771e-08	0	0	0	0	0	0	0	0	0	6.43375e-08	5.47408e-08	0	2.36032e-08	0	0	0	0	0	0	0	0	0	0	1.58e-07	0	0	4.47318e-08	0
J43194	0	0	3.25737e-08	2.35671e-08	0	0	0	0	0	0	0	0	0	0	0	0	0	0	0	0	0	0	0	0	0	0	0	1.73834e-08	0	0	0	0	0	2.36032e-08	0	0	0	0	0	0	0	0	0	0	0	0	0	0	0
J43320	0	0	0	0	0	0	0	0	0	0	0	0	0	0	0	0	0	0	0	5.2104e-08	0	0	0	0	0	0	0	0	0	0	0	0	0	0	1.72695e-08	0	0	0	0	0	0	0	0	0	0	0	0	0	0
J43342	0	0	0	0	0	0	1.75208e-08	0	0	0	0	0	0	0	0	0	0	0	0	0	0	0	0	0	0	0	0	0	0	0	0	0	0	0	0	0	0	0	0	0	0	0	0	0	0	0	0	0	0
J43785	0	0	0	0	2.1709e-08	4.97111e-08	0	3.22279e-08	1.96135e-08	0	0	7.51874e-08	3.0914e-08	3.09519e-07	1.38012e-08	0	0	1.63699e-08	0	0	0	0	0	0	0	2.90713e-08	0	0	0	1.94396e-08	0	0	0	0	0	0	3.16135e-08	5.44006e-08	0	3.38391e-08	0	1.88183e-08	0	6.49095e-08	0	1.02541e-07	7.3079e-08	0	0
J44888	2.86398e-08	0	2.83706e-08	0	0	0	0	0	0	0	0	1.63255e-08	7.10568e-08	0	3.31228e-08	0	0	3.62466e-08	0	3.16775e-08	0	0	0	0	0	0	0	0	0	0	4.3438e-08	4.5403e-08	0	0	0	0	0	0	0	0	0	0	0	2.06737e-08	7.29305e-08	0	0	1.6251e-08	0
J45119	0	0	2.17695e-08	7.98328e-08	2.86062e-08	3.3918e-08	5.21579e-08	1.32913e-08	0	0	0	0	0	0	1.76445e-08	1.7292e-08	0	4.91231e-08	0	0	0	0	0	0	0	0	1.90799e-08	1.79331e-08	0	1.59751e-08	1.1776e-08	0	0	9.5308e-08	0	0	0	0	2.14175e-08	3.3868e-08	0	3.35625e-08	0	0	0	0	0	0	0
J45579	0	0	6.37562e-08	2.80033e-08	0	0	0	1.32913e-08	0	0	0	0	0	0	0	0	0	0	0	0	0	0	0	0	0	2.09392e-08	0	0	0	0	0	0	0	0	0	0	0	0	0	0	0	0	0	0	0	0	0	0	0
J45656	0	0	5.10858e-08	5.91374e-08	1.3595e-08	1.98796e-08	0	2.21887e-08	0	0	0	0	0	0	0	1.7292e-08	0	4.48956e-08	0	1.66228e-08	0	0	0	0	0	0	0	0	0	0	2.77218e-08	0	0	5.33063e-08	0	0	0	0	0	0	0	0	0	0	0	0	0	0	0
J45852	0	0	0	0	0	0	0	0	0	0	0	0	1.76402e-08	0	1.65942e-08	2.22482e-08	0	7.51988e-08	0	3.46309e-08	0	0	0	0	0	0	0	0	1.36784e-08	0	2.90844e-08	0	1.87562e-08	0	1.47902e-08	0	0	0	2.14175e-08	1.42849e-08	0	0	0	1.38678e-08	2.26525e-08	1.55919e-08	0	0	0
J45969	0	1.79103e-08	0	0	0	0	0	0	0	0	0	0	0	0	0	0	0	0	0	0	0	0	0	0	0	0	0	0	0	0	0	0	1.61564e-08	0	0	0	2.00914e-08	0	0	1.50289e-08	0	2.3254e-08	0	0	0	0	0	0	0
J46051	0	0	0	0	0	0	0	0	0	0	0	0	0	0	0	0	0	0	0	0	0	0	0	0	0	0	0	0	0	0	0	0	0	0	0	0	0	0	0	0	0	0	0	0	0	0	0	0	0
J48145	0	2.1535e-08	0	0	1.69518e-08	0	0	0	0	0	0	0	0	0	0	0	0	0	0	3.22867e-08	0	1.79943e-08	0	0	0	0	0	0	0	0	0	0	0	0	0	0	0	0	0	0	0	0	0	0	0	0	0	0	0
J49053	1.21391e-07	3.58206e-08	6.53086e-08	0	0	5.19267e-08	3.42994e-08	3.35722e-08	0	4.21282e-08	0	5.52136e-08	1.84671e-07	1.56755e-08	9.10059e-08	3.45839e-08	0	2.67566e-07	2.19975e-08	2.12006e-07	0	2.59633e-08	1.06064e-08	1.66962e-08	2.87086e-08	2.88368e-08	1.68409e-08	1.65285e-08	0	1.59751e-08	1.70093e-07	7.75142e-08	3.59357e-08	0	7.3979e-08	0	0	2.17231e-08	2.72096e-08	0	0	1.84976e-08	0	6.44436e-08	1.52614e-07	6.09806e-08	0	5.21125e-08	0
J49533	1.60213e-08	1.79103e-08	0	0	0	0	0	0	0	0	0	3.29277e-08	1.5457e-08	1.35802e-08	1.38012e-08	0	0	2.19056e-08	0	0	0	0	0	0	0	0	0	0	0	0	1.84553e-08	0	2.88813e-08	2.23178e-08	0	0	0	0	0	0	0	0	0	0	0	1.85219e-08	0	0	0
J49936	0	3.88002e-08	4.35391e-08	0	1.3595e-08	0	1.49187e-08	9.37004e-08	1.2752e-08	1.13701e-08	0	0	1.89232e-08	2.23025e-08	1.38012e-08	0	0	0	1.23805e-08	0	0	2.05359e-08	2.17154e-08	0	0	1.91771e-08	1.75576e-08	1.74839e-08	0	1.59751e-08	1.42244e-08	0	3.60972e-08	0	1.68792e-08	0	0	0	2.72096e-08	1.67765e-08	0	4.60678e-08	0	3.02496e-08	0	0	3.64284e-08	2.99882e-08	0
J49985	0	4.42593e-08	3.09679e-08	3.20577e-08	0	0	0	4.6787e-08	0	0	0	1.65199e-08	0	0	1.77569e-08	0	0	2.7607e-08	2.09678e-08	1.66228e-08	2.21666e-08	1.79943e-08	9.94133e-09	0	0	0	4.06907e-08	3.26115e-08	3.94721e-08	0	2.12167e-08	0	1.72677e-08	6.60541e-08	0	0	2.10151e-08	0	0	1.42849e-08	0	1.61167e-08	0	1.68753e-08	0	1.37989e-08	4.85809e-08	4.68487e-08	0
J50540	1.74621e-08	0	8.51171e-08	0	0	3.42432e-08	0	1.74907e-08	0	0	0	0	5.71853e-08	0	7.16208e-08	0	0	9.63207e-08	2.64893e-08	5.32202e-08	0	0	1.87677e-08	0	0	1.91771e-08	2.5391e-08	0	0	2.98793e-08	5.01246e-08	2.65002e-08	0	2.37274e-08	1.83289e-08	0	0	0	0	0	0	0	0	1.68753e-08	5.15693e-08	0	0	0	0
J54017	0	0	0	0	1.59662e-08	1.55987e-08	3.54192e-08	4.70315e-08	1.36291e-08	4.43075e-08	0	0	0	3.63623e-08	1.39392e-08	4.20901e-08	0	8.54569e-08	2.54424e-08	0	0	0	1.24729e-08	0	2.09162e-08	2.1385e-08	0	1.72841e-08	1.40972e-08	4.25986e-08	2.85201e-08	0	0	0	3.45039e-08	0	0	2.25036e-08	6.97796e-08	5.88324e-08	2.70612e-08	4.03889e-08	1.53385e-08	1.38678e-08	0	4.67595e-08	0	0	0
J39274	1.53565e-07	1.98e-07	8.50721e-08	0	5.35653e-08	3.66386e-08	5.6577e-08	7.27952e-08	3.84873e-08	7.92005e-08	9.31171e-08	3.92634e-08	2.92717e-08	8.24038e-08	1.65901e-07	1.59519e-07	0	6.62321e-08	4.49839e-08	1.52347e-07	3.47017e-08	2.75368e-08	6.82496e-08	1.022e-07	1.37665e-07	2.31237e-07	1.4987e-07	3.05415e-07	2.29962e-07	1.60827e-07	5.03555e-08	1.24857e-07	1.93653e-07	2.34801e-08	1.74374e-08	0	8.71655e-08	8.29555e-08	9.14029e-08	8.91401e-08	3.08986e-08	1.15487e-07	1.64085e-07	5.91115e-08	4.62436e-08	6.33468e-08	1.72716e-07	3.94681e-07	0
J16222	0	0	0	7.67833e-08	0	0	0	0	0	0	0	0	0	0	0	0	0	1.98879e-08	0	0	0	0	1.52132e-08	1.52443e-08	0	0	0	0	0	0	1.44235e-08	0	1.82323e-08	0	1.47902e-08	0	1.97656e-08	0	0	0	0	0	0	0	1.99587e-08	0	0	0	0
J50071	0	0	2.54188e-08	4.76056e-08	0	0	0	2.73962e-08	0	0	0	0	0	0	0	0	0	0	0	0	0	0	0	0	0	0	0	0	0	0	1.01174e-08	0	0	6.06364e-08	0	0	0	0	0	0	0	0	0	0	0	0	0	0	0
EG00808	4.04538e-08	7.92293e-08	4.75537e-08	0	1.3595e-08	3.08914e-08	1.49187e-08	3.04107e-08	1.79715e-08	5.27813e-08	4.32547e-08	3.13008e-08	2.12885e-08	1.38546e-08	6.34384e-08	4.36622e-08	0	5.28576e-08	3.50088e-08	6.8651e-08	1.15771e-08	0	3.50258e-08	2.14446e-08	8.50383e-08	1.43119e-07	1.16165e-07	1.05388e-07	1.08342e-07	5.84067e-08	2.98065e-08	6.3866e-08	4.28479e-08	0	1.77834e-08	0	2.67559e-08	4.68591e-08	6.94595e-08	3.32218e-08	3.67937e-08	8.20126e-08	3.38532e-08	5.53125e-08	7.73541e-08	6.50209e-08	8.71554e-08	4.96999e-08	0
J3046	3.42466e-08	0	7.97491e-08	3.11148e-08	1.5428e-08	4.94909e-08	3.3521e-08	1.32913e-08	0	0	0	3.72171e-08	4.25619e-08	3.69455e-08	2.6979e-08	2.53114e-08	0	5.98609e-08	4.1268e-08	3.34119e-08	2.26314e-08	4.66007e-08	0	2.77719e-08	1.69125e-08	0	4.23183e-08	0	2.73569e-08	3.19502e-08	2.13367e-08	2.07686e-08	2.5288e-07	5.27785e-08	9.65624e-08	0	2.17657e-08	5.95806e-08	0	0	0	1.79865e-08	1.39717e-08	7.41777e-08	3.69237e-08	0	0	4.29863e-08	0
J16142	1.78604e-08	2.1535e-08	1.07798e-07	0	2.89368e-08	0	3.2964e-08	6.05013e-08	0	0	0	1.75654e-08	6.50483e-08	0	0	0	0	6.29083e-08	0	3.79074e-08	0	0	0	0	4.4243e-08	3.19265e-08	1.63407e-08	1.49738e-08	0	3.63628e-08	3.13258e-08	4.70494e-08	0	0	3.35065e-08	0	0	0	2.14175e-08	2.86645e-08	1.38432e-08	1.61167e-08	0	0	6.74731e-08	0	0	1.93127e-08	0
J22803	6.69715e-08	0	6.48135e-08	7.30148e-08	1.3595e-08	0	0	0	1.55175e-08	1.39939e-08	0	0	2.52112e-07	1.46957e-08	6.9385e-08	0	0	1.89769e-07	0	6.42742e-08	2.08802e-08	0	0	1.9212e-08	0	2.12067e-08	2.84554e-08	1.73336e-08	0	0	1.39534e-07	1.02396e-07	1.74058e-08	5.13754e-08	0	0	4.00601e-08	1.86045e-08	2.47219e-08	0	3.04779e-08	1.84976e-08	0	0	1.78356e-07	0	1.7765e-08	4.92619e-08	0
J24610	4.70035e-08	0	5.16188e-08	0	3.02889e-08	5.31358e-08	5.49489e-08	5.31027e-08	3.91332e-08	2.42346e-08	0	0	4.37405e-08	0	8.65926e-08	0	0	7.09615e-08	5.0643e-08	1.25246e-07	0	0	0	0	5.59575e-08	6.00426e-08	0	4.17413e-08	2.49673e-08	5.97101e-08	2.852e-08	1.34687e-08	2.07872e-08	0	0	0	4.13214e-08	4.40403e-08	4.9728e-08	3.88428e-08	4.10448e-08	5.39278e-08	0	1.38678e-08	7.03308e-08	2.02924e-08	1.73809e-08	1.44846e-08	1.27245e-08
J36253	0	0	0	0	0	0	0	0	0	0	0	0	0	0	0	0	0	0	0	0	0	0	0	0	0	0	0	0	0	0	0	0	0	0	0	0	0	0	0	0	0	0	0	0	0	0	0	0	0
J37674	2.74263e-07	0	6.365e-08	3.6202e-08	0	0	0	0	0	0	0	0	8.21665e-08	0	3.63631e-08	0	0	0	0	0	0	0	0	0	0	0	0	0	0	0	7.71097e-08	3.24627e-07	0	5.73074e-08	0	0	0	0	0	0	0	0	0	0	1.47695e-07	0	0	1.33258e-08	0
J43171	0	0	3.25737e-08	2.35671e-08	0	0	0	0	0	0	0	0	0	0	0	0	0	0	0	0	0	0	0	0	0	0	0	1.73834e-08	0	0	0	0	0	2.36032e-08	0	0	0	0	0	0	0	0	0	0	0	0	0	0	0
J45335	0	0	8.0006e-08	0	0	0	0	0	0	0	0	0	0	0	1.77569e-08	0	0	0	0	0	0	0	0	0	0	0	0	0	0	0	7.11222e-09	0	0	0	0	0	0	0	0	0	0	0	0	0	0	0	0	0	0
J46742	1.24758e-07	9.22692e-08	4.94265e-08	2.38028e-08	1.36626e-08	7.84104e-08	1.08174e-07	6.60106e-08	5.10674e-08	3.47008e-08	2.47025e-08	4.2464e-08	2.85625e-07	3.70941e-08	9.08323e-08	3.47568e-08	0	1.35573e-07	1.22573e-08	8.40816e-08	2.3622e-08	0	1.66421e-08	3.42068e-08	4.79147e-08	8.61571e-08	3.71006e-08	5.57632e-08	1.01722e-07	7.75289e-08	9.71164e-08	1.20684e-07	3.23128e-08	0	1.64155e-08	0	6.35385e-08	7.42977e-08	1.96294e-07	9.09409e-08	8.0195e-08	6.68439e-08	1.39717e-08	3.44267e-08	2.30279e-07	5.32885e-08	4.3604e-08	4.40606e-08	0
J47805	0	0	0	0	0	0	0	0	0	1.69702e-08	0	0	0	0	0	0	0	0	0	4.78799e-08	1.21801e-08	0	1.11771e-08	0	0	2.21357e-08	1.63407e-08	1.68978e-08	0	0	7.85067e-09	0	0	0	0	0	1.88486e-08	0	2.75563e-08	0	0	0	0	0	0	0	0	0	0
EG02514	0	1.79103e-08	4.89653e-08	2.35671e-08	1.44536e-08	0	0	1.57008e-08	0	0	3.07904e-08	1.37393e-08	0	0	1.6399e-08	0	0	0	2.90714e-08	1.92978e-08	3.32796e-08	0	0	0	0	0	5.60088e-08	6.97458e-08	1.54603e-07	0	0	0	1.61564e-08	2.57121e-08	0	0	0	0	0	0	0	1.74094e-08	3.53282e-08	0	0	0	9.9417e-08	3.36962e-08	0
J12788	0	0	0	0	0	0	0	0	0	0	0	0	0	0	0	0	0	0	0	0	0	0	0	0	0	0	0	0	0	0	0	0	0	0	0	0	0	0	0	0	0	0	0	0	0	0	0	0	0
EG02593	0	0	0	0	0	0	0	0	0	0	0	0	0	0	0	0	0	0	0	0	1.33633e-08	0	0	0	0	0	0	2.85351e-08	0	1.78285e-08	0	0	0	0	0	0	0	0	0	0	0	0	0	0	0	0	0	0	0
EG00042	3.87118e-08	0	7.57442e-08	4.11407e-08	1.71637e-08	0	0	0	0	0	1.25259e-08	0	7.77655e-08	0	3.39024e-08	0	0	7.6414e-08	0	4.13524e-08	1.64689e-08	4.20341e-08	1.27098e-08	0	0	0	0	0	0	0	5.70853e-08	2.12553e-08	0	7.12466e-08	0	0	0	0	4.2835e-08	3.69943e-08	1.39816e-08	0	0	1.65757e-08	1.17752e-07	1.91651e-08	0	2.03447e-08	0
J52200	1.79795e-08	0	2.20141e-07	0	0	0	0	1.69926e-08	0	1.12574e-08	1.54045e-08	0	0	0	2.02998e-08	2.06684e-08	0	5.87839e-08	1.80492e-08	3.24651e-08	1.44357e-08	0	0	0	0	0	2.1716e-08	5.23143e-08	7.52463e-08	0	9.97687e-09	0	1.61564e-08	2.4501e-08	0	0	0	0	2.60622e-08	3.71136e-08	1.38432e-08	1.99728e-08	2.69431e-08	1.68753e-08	0	0	4.08054e-08	3.09901e-08	0
J34949	0	0	0	0	0	0	0	0	0	0	0	0	0	0	0	0	0	0	0	0	0	0	0	0	0	0	0	0	0	0	0	0	0	0	0	0	0	0	0	0	0	0	0	0	0	0	0	0	0
[truncated: 380 more columns]

## Sheet: MetaT original data
Name	TARA_068_DCM_0.8->	TARA_078_DCM_0.8->	TARA_082_DCM_0.8->	TARA_085_DCM_0.8->	TARA_100_DCM_0.8->	TARA_102_DCM_0.8->	TARA_109_DCM_0.8->	TARA_110_DCM_0.8->	TARA_111_DCM_0.8->	TARA_128_DCM_0.8->	TARA_131_DCM_0.8->	TARA_132_DCM_0.8->	TARA_135_DCM_0.8->	TARA_137_DCM_0.8->	TARA_151_DCM_0.8->	TARA_047_DCM_0.8-20	TARA_100_DCM_0.8-3	TARA_004_DCM_0.8-5	TARA_007_DCM_0.8-5	TARA_009_DCM_0.8-5	TARA_018_DCM_0.8-5	TARA_022_DCM_0.8-5	TARA_023_DCM_0.8-5	TARA_025_DCM_0.8-5	TARA_036_DCM_0.8-5	TARA_038_DCM_0.8-5	TARA_039_DCM_0.8-5	TARA_041_DCM_0.8-5	TARA_051_DCM_0.8-5	TARA_052_DCM_0.8-5	TARA_066_DCM_0.8-5	TARA_068_DCM_0.8-5	TARA_072_DCM_0.8-5	TARA_085_DCM_0.8-5	TARA_093_DCM_0.8-5	TARA_098_DCM_0.8-5	TARA_100_DCM_0.8-5	TARA_102_DCM_0.8-5	TARA_109_DCM_0.8-5	TARA_110_DCM_0.8-5	TARA_111_DCM_0.8-5	TARA_128_DCM_0.8-5	TARA_131_DCM_0.8-5	TARA_132_DCM_0.8-5	TARA_135_DCM_0.8-5	TARA_138_DCM_0.8-5	TARA_142_DCM_0.8-5	TARA_150_DCM_0.8-5	TARA_022_DCM_180-2000
Station	TARA_068	TARA_078	TARA_082	TARA_085	TARA_100	TARA_102	TARA_109	TARA_110	TARA_111	TARA_128	TARA_131	TARA_132	TARA_135	TARA_137	TARA_151	TARA_047	TARA_100	TARA_004	TARA_007	TARA_009	TARA_018	TARA_022	TARA_023	TARA_025	TARA_036	TARA_038	TARA_039	TARA_041	TARA_051	TARA_052	TARA_066	TARA_068	TARA_072	TARA_085	TARA_093	TARA_098	TARA_100	TARA_102	TARA_109	TARA_110	TARA_111	TARA_128	TARA_131	TARA_132	TARA_135	TARA_138	TARA_142	TARA_150	TARA_022
Depth	DCM	DCM	DCM	DCM	DCM	DCM	DCM	DCM	DCM	DCM	DCM	DCM	DCM	DCM	DCM	DCM	DCM	DCM	DCM	DCM	DCM	DCM	DCM	DCM	DCM	DCM	DCM	DCM	DCM	DCM	DCM	DCM	DCM	DCM	DCM	DCM	DCM	DCM	DCM	DCM	DCM	DCM	DCM	DCM	DCM	DCM	DCM	DCM	DCM
Size fraction	>0.8	>0.8	>0.8	>0.8	>0.8	>0.8	>0.8	>0.8	>0.8	>0.8	>0.8	>0.8	>0.8	>0.8	>0.8	0.8@20	0.8@3	0.8@5	0.8@5	0.8@5	0.8@5	0.8@5	0.8@5	0.8@5	0.8@5	0.8@5	0.8@5	0.8@5	0.8@5	0.8@5	0.8@5	0.8@5	0.8@5	0.8@5	0.8@5	0.8@5	0.8@5	0.8@5	0.8@5	0.8@5	0.8@5	0.8@5	0.8@5	0.8@5	0.8@5	0.8@5	0.8@5	0.8@5	180@2000
GeneID
EG02328	2.20604e-08	0	1.03115e-06	1.03757e-07	1.51036e-07	6.87146e-08	2.72385e-08	6.19991e-08	0	1.13762e-07	0	0	5.78659e-08	0	3.08162e-08	0	0	5.52543e-08	0	5.18681e-08	0	0	0	0	0	0	0	0	0	0	4.37698e-08	1.34116e-08	0	5.06243e-08	0	0	0	0	0	0	0	2.38309e-08	0	0	0	0	0	0	0
EG02492	0	0	1.25298e-07	1.31254e-07	0	2.30659e-08	1.36192e-08	0	0	1.24507e-08	0	0	0	0	0	0	0	0	0	0	0	0	0	0	0	0	0	0	0	0	1.76184e-08	0	0	1.23487e-07	0	0	0	1.20047e-08	0	0	0	0	0	0	0	0	0	0	0
J1764	0	0	7.63785e-08	5.48869e-08	0	0	0	0	0	1.24507e-08	0	0	0	0	0	0	0	0	0	0	0	0	0	0	0	0	0	0	0	2.56269e-08	0	0	0	1.98652e-07	0	0	0	0	0	0	0	0	0	0	0	0	0	0	0
J4286	2.602e-08	0	6.52942e-07	6.54165e-08	0	1.15329e-08	0	0	1.1858e-08	3.25193e-08	0	6.26379e-08	1.48272e-07	2.28105e-08	4.57742e-08	0	0	0	0	0	0	2.1836e-08	0	0	0	0	0	0	0	0	4.8011e-08	4.73449e-08	0	0	0	0	0	0	0	0	0	5.19971e-08	0	1.34636e-07	2.14448e-07	0	0	0	0
J10409	2.12891e-08	0	1.81455e-07	9.74322e-08	0	5.37839e-08	1.36192e-08	0	0	1.29642e-08	0	0	0	0	0	0	0	0	0	0	0	0	0	0	0	0	0	0	0	0	1.00715e-07	0	0	3.21668e-07	1.33877e-07	0	0	0	0	0	0	1.54482e-08	0	0	0	1.04335e-08	0	0	0
J10896	1.8563e-08	0	6.019e-07	1.1027e-07	0	5.14742e-08	2.92298e-08	5.48002e-08	1.1858e-08	0	6.48e-08	1.75793e-07	5.22823e-08	0	1.62687e-07	0	3.68278e-06	0	6.14429e-08	0	1.32729e-07	2.336e-08	2.92307e-08	0	0	0	0	0	5.98288e-08	1.28381e-07	9.60157e-08	1.34116e-08	4.31291e-08	1.00443e-07	1.56383e-08	4.80059e-08	0	1.70771e-08	5.17731e-08	1.03601e-07	0	4.79328e-08	2.85457e-08	0	2.89081e-07	3.28292e-08	0	6.11278e-08	0
J11414	0	0	1.24666e-07	4.32471e-07	0	0	0	0	0	0	0	0	0	0	0	0	0	7.94343e-08	0	0	0	0	0	0	0	0	0	0	0	0	0	0	0	6.96631e-08	0	0	0	0	0	0	0	0	0	0	0	1.98827e-08	0	0	0
J11866	4.35227e-08	0	1.03646e-06	6.18994e-07	0	1.57471e-07	1.36192e-08	1.76956e-07	0	3.84803e-08	2.18138e-08	0	1.41096e-07	0	1.4542e-08	0	0	0	0	0	0	0	0	0	1.25065e-08	0	0	0	0	0	9.85023e-08	1.91685e-08	4.69434e-08	3.65061e-07	6.5144e-08	0	1.38724e-08	4.08593e-08	0	1.60311e-07	0	5.79847e-08	0	0	7.06994e-08	1.04335e-08	1.345e-07	0	0
J13076	6.78907e-08	2.62152e-07	3.86106e-06	3.66387e-07	0	7.17604e-08	3.40481e-08	1.21543e-07	2.58638e-08	1.70731e-07	4.36277e-08	1.63847e-07	1.74554e-07	2.20921e-08	1.68458e-07	7.57982e-08	0	2.96633e-07	2.90794e-08	3.29898e-07	2.02822e-07	7.85578e-08	3.36521e-08	0	0	5.56593e-08	5.48298e-07	0	1.53499e-07	1.14944e-07	4.84258e-07	1.10636e-07	0	1.21994e-07	1.34172e-08	0	4.83641e-08	4.55234e-08	1.74626e-08	1.61675e-07	0	9.9e-08	4.1752e-08	6.92642e-08	1.3921e-07	2.76664e-08	0	1.47747e-07	0
J14403	0	0	1.23993e-07	1.69505e-08	0	0	0	0	0	0	0	0	0	0	0	0	0	0	0	0	0	0	0	0	0	0	0	0	0	0	0	0	0	2.93033e-08	0	0	0	0	0	0	0	0	0	0	0	0	0	0	0
J14544	2.37206e-07	0	8.17282e-07	2.50009e-07	0	9.09019e-08	0	2.42569e-07	3.17313e-08	1.24507e-08	0	4.82028e-07	3.5372e-08	8.03496e-08	3.76601e-08	0	0	5.9727e-08	0	4.56127e-08	0	0	0	0	0	0	0	0	0	1.13372e-07	7.15514e-08	1.54995e-07	0	0	0	0	3.32151e-08	1.04625e-06	0	0	6.55857e-08	0	0	6.73824e-07	5.78235e-08	3.49472e-08	0	2.69907e-08	0
J16421	2.93166e-07	1.9042e-08	1.21973e-06	3.12134e-07	0	3.47035e-07	4.3939e-07	1.43447e-07	2.211e-07	3.79205e-07	3.00779e-08	1.94047e-07	3.44519e-08	1.03387e-07	2.71706e-07	1.20069e-07	0	1.53286e-07	1.82598e-07	0	6.91552e-08	2.41698e-07	2.69912e-07	4.02385e-08	1.85492e-07	3.31568e-07	0	1.43696e-07	8.49754e-08	5.12538e-08	6.0659e-07	3.4505e-07	1.01998e-07	1.23896e-07	7.90072e-08	4.96756e-08	3.09273e-07	3.65473e-07	3.96267e-07	9.8477e-07	1.4323e-07	6.08273e-07	1.89177e-07	2.07532e-07	7.44634e-08	2.487e-07	0	2.74684e-07	0
J18945	2.91622e-07	6.30964e-07	4.89426e-06	6.01279e-07	1.78048e-06	1.59509e-07	3.15523e-07	1.97059e-07	1.4123e-07	4.21022e-07	1.63004e-06	5.45788e-06	6.45544e-07	2.30096e-07	4.47299e-07	9.43954e-08	0	3.30861e-06	1.49617e-07	3.08046e-07	1.45842e-07	1.38548e-07	1.20277e-07	8.05247e-08	3.1617e-07	4.655e-07	2.22016e-07	1.41817e-07	1.16607e-07	2.81948e-07	3.86404e-07	3.57525e-07	1.75474e-07	3.644e-07	3.49603e-07	3.57044e-08	3.59781e-07	3.91576e-07	4.24009e-07	3.21159e-07	5.26413e-07	3.83267e-07	1.36741e-07	1.28938e-06	1.3907e-07	2.30316e-07	1.51799e-07	2.56826e-07	0
J22325	0	0	4.65622e-08	0	0	2.53999e-08	0	0	1.1858e-08	4.16955e-08	0	0	0	0	4.3626e-08	0	0	0	0	0	0	0	0	0	0	0	0	0	0	0	0	0	0	2.33072e-08	0	0	0	0	0	0	0	0	0	0	0	0	0	0	0
J22332	0	0	3.99725e-08	1.84019e-07	1.94116e-07	2.81733e-08	1.36192e-08	0	0	2.44179e-08	0	0	0	0	4.8958e-08	0	0	0	0	0	0	1.03494e-08	0	6.43125e-08	0	0	0	0	0	0	0	0	0	2.78237e-07	2.18347e-08	0	1.21015e-08	0	1.5215e-08	3.67353e-08	0	6.07666e-08	0	0	0	0	1.70764e-07	0	0
J23830	0	0	2.40273e-06	2.65045e-07	2.11707e-08	3.40782e-07	3.87896e-08	1.98047e-07	1.31341e-07	9.07114e-08	0	2.00535e-07	0	1.01657e-07	0	0	0	2.64174e-08	0	0	0	0	0	0	0	1.50117e-08	0	0	0	7.07741e-08	4.27927e-08	0	6.55694e-08	3.5571e-07	2.6301e-08	0	6.95746e-07	5.50472e-08	1.00395e-07	2.10719e-07	3.93396e-08	3.04375e-08	0	1.49254e-07	5.44757e-08	5.72974e-08	0	0	0
J32491	0	0	3.47645e-07	3.3762e-07	0	1.15329e-08	2.63261e-08	6.01431e-08	0	0	2.35636e-08	0	0	0	0	0	0	0	0	1.10394e-07	0	0	0	0	0	0	0	0	0	0	0	0	0	4.20659e-07	0	0	1.26393e-08	0	0	0	0	0	0	0	0	0	0	0	0
J32535	3.47119e-08	0	4.02162e-08	6.64075e-08	0	0	0	0	0	0	0	0	5.54237e-08	0	1.95832e-08	0	0	0	0	0	0	0	0	0	0	0	0	0	0	0	2.90081e-08	1.70387e-08	0	1.27186e-07	0	0	0	1.20047e-08	0	0	0	0	0	0	5.14093e-08	0	0	0	0
J32902	0	0	5.92075e-07	6.65476e-08	0	3.17908e-08	0	0	0	3.59037e-08	0	0	1.63613e-07	0	3.53914e-08	0	0	0	0	9.45513e-08	0	0	0	0	0	0	0	0	0	0	0	0	0	7.5966e-08	0	0	1.14903e-08	0	0	0	3.48128e-08	3.78103e-08	0	0	1.26739e-07	0	0	0	0
J35587	0	0	5.39795e-08	1.67827e-08	0	2.62776e-08	1.36192e-08	8.47767e-08	2.45991e-08	5.63685e-08	1.67843e-07	5.08064e-08	6.39161e-08	3.62765e-08	5.15309e-08	0	0	4.1583e-08	2.20829e-08	8.98703e-08	0	0	0	0	0	0	1.83916e-07	2.97263e-07	6.57374e-07	8.73523e-08	4.26506e-08	0	2.27745e-08	2.33072e-08	0	4.82491e-08	4.5997e-08	0	1.5215e-08	1.68681e-07	1.03114e-07	3.27042e-08	4.32249e-08	4.98676e-08	1.23219e-07	2.13535e-08	6.99255e-07	1.74645e-08	0
J35625	1.66357e-08	0	1.69013e-06	5.99822e-08	0	1.15903e-08	0	1.82365e-08	3.46706e-08	1.09663e-07	3.71325e-08	3.88144e-08	0	0	0	0	0	0	0	0	0	0	0	0	0	0	0	0	0	0	2.03674e-08	0	0	5.25453e-08	3.08488e-08	2.91464e-08	0	1.21247e-08	0	0	0	1.48545e-07	0	0	0	3.8418e-08	0	0	0
J36726	0	0	0	0	0	2.78666e-08	1.39649e-08	0	2.34835e-08	0	0	0	0	0	6.08043e-08	0	0	0	0	0	0	0	0	0	0	1.47005e-08	0	0	0	2.58831e-08	0	0	0	0	0	0	0	0	0	0	0	0	0	0	0	0	0	0	0
J38786	0	0	5.24109e-07	1.32366e-07	0	0	0	0	1.22837e-08	2.04476e-08	0	0	0	2.48291e-08	0	0	0	3.09722e-08	0	0	0	1.04529e-08	4.04506e-08	0	0	0	0	0	0	0	0	0	0	1.38355e-07	0	0	0	0	0	0	0	0	0	0	0	1.06443e-08	0	0	0
J39402	0	0	1.45859e-07	1.67827e-08	0	0	0	0	0	0	0	0	0	0	0	0	0	0	0	0	0	0	0	0	0	0	0	0	0	0	0	0	0	0	0	0	0	0	0	0	0	0	0	0	0	0	0	0	0
J41857	0	0	1.86859e-06	1.30093e-07	0	0	0	2.28805e-08	0	0	0	0	0	0	0	0	0	0	0	0	0	0	0	0	0	0	0	0	0	0	0	0	0	1.16228e-07	0	0	0	2.46346e-08	0	0	3.21688e-08	4.7696e-08	0	0	0	0	0	0	0
J42868	0	0	2.71418e-08	5.31406e-08	0	0	1.36192e-08	2.16692e-08	0	0	0	0	0	0	0	0	0	0	0	5.5123e-08	0	0	0	0	0	0	0	0	0	0	1.82917e-08	0	0	1.44372e-07	0	0	0	0	0	0	0	0	0	0	0	0	0	0	0
J43105	3.93607e-08	0	2.44019e-07	3.35654e-08	0	2.79909e-08	1.36192e-08	0	1.1858e-08	0	2.45893e-08	1.95994e-08	1.92098e-07	0	7.71589e-08	0	0	0	2.54654e-08	0	0	0	1.38328e-08	0	0	0	0	0	0	0	1.39322e-07	6.08805e-08	0	2.94977e-07	1.6532e-08	0	0	0	0	0	8.76289e-08	0	0	0	2.16008e-07	1.04335e-08	0	7.06024e-08	0
J43194	3.42177e-08	0	8.73956e-07	6.37157e-07	3.93299e-07	1.19152e-07	1.36192e-08	2.25901e-07	8.55041e-08	8.77646e-08	1.44823e-07	1.95994e-08	0	3.16472e-08	8.36846e-08	0	0	1.41704e-07	2.57632e-08	5.67307e-08	1.69632e-08	0	1.32165e-08	0	0	0	0	7.94762e-08	1.16371e-07	4.31387e-08	2.50656e-08	7.62375e-08	1.06719e-07	4.11889e-07	7.80184e-08	0	7.57604e-08	2.16513e-08	5.53761e-08	3.89775e-07	2.80295e-08	1.05437e-07	4.64345e-08	4.12766e-08	0	2.36608e-08	1.14209e-07	0	0
J43320	0	0	2.9141e-07	5.45444e-08	0	1.15329e-08	0	1.93883e-08	0	0	0	0	0	0	0	0	0	0	0	0	0	0	0	0	0	0	0	0	0	0	1.42169e-08	0	0	1.01389e-07	0	0	0	0	0	0	0	0	0	0	0	1.04335e-08	0	0	0
J43342	0	0	8.40188e-08	0	0	1.15329e-08	0	0	0	0	0	0	0	0	0	0	0	0	0	0	0	0	0	0	0	0	0	0	0	0	0	0	0	0	0	0	0	0	0	0	0	0	0	0	0	0	0	0	0
J43785	2.45511e-08	0	4.11134e-08	5.0516e-08	0	2.83527e-08	0	0	0	0	0	4.68174e-08	2.95058e-08	2.74172e-08	0	0	0	0	0	0	0	0	0	0	0	4.50209e-08	0	0	0	3.84402e-08	2.27921e-08	1.8061e-08	0	4.88388e-08	1.14578e-08	0	1.63843e-08	2.58505e-08	0	2.0853e-08	0	0	0	3.84993e-08	0	2.0265e-07	0	0	0
J44888	0	0	0	4.71193e-08	0	1.87875e-08	0	0	0	0	0	0	1.07672e-07	0	1.79663e-08	0	0	0	0	0	0	0	0	0	0	0	0	0	0	0	2.50813e-08	1.34116e-08	0	2.33072e-08	0	0	0	0	0	0	0	0	0	0	1.04794e-07	0	0	2.21486e-08	0
J45119	0	0	9.35023e-07	1.35205e-07	0	7.23961e-08	5.79161e-08	1.82365e-08	2.28126e-08	3.04125e-08	0	0	0	0	0	0	0	4.08269e-08	0	0	0	0	0	0	1.60911e-08	2.65135e-08	0	0	0	0	0	0	0	5.70877e-07	0	0	0	3.38363e-08	3.07342e-08	0	0	0	0	0	0	1.3424e-08	0	0	0
J45579	0	0	2.56263e-07	1.67827e-08	0	0	0	0	0	1.24507e-08	0	0	0	0	0	0	0	0	0	4.98731e-08	0	0	0	0	0	3.0224e-08	7.47898e-08	0	0	0	0	0	0	0	0	0	0	0	0	2.57686e-07	0	0	0	0	0	0	0	0	0
J45656	0	5.8161e-08	1.74455e-06	5.20024e-07	9.86332e-08	1.00957e-07	2.52136e-08	1.02168e-07	2.83685e-08	7.18162e-08	0	1.95994e-08	0	7.42801e-08	1.4542e-08	0	0	7.77527e-08	0	1.91076e-07	0	0	0	0	0	1.47005e-08	0	0	0	0	4.31609e-08	0	0	2.17641e-07	0	0	0	1.20047e-08	0	0	5.91011e-08	0	0	0	0	0	0	0	0
J45852	0	0	7.68249e-08	4.3463e-08	0	7.42086e-08	0	0	0	0	0	1.95994e-08	3.72512e-08	0	0	0	0	2.22325e-08	0	5.85608e-08	0	0	0	0	0	0	0	3.98246e-08	0	0	1.47021e-08	1.83051e-08	0	3.80559e-08	9.20812e-08	0	0	0	0	0	5.1864e-08	0	0	2.88175e-08	0	3.13005e-08	0	0	0
J45969	2.11903e-08	0	1.47739e-07	0	0	2.41256e-08	3.75147e-08	0	4.16734e-08	3.58518e-08	0	0	0	2.72398e-08	0	0	0	3.30218e-08	1.45397e-08	0	3.30758e-08	0	3.2286e-08	0	0	1.47005e-08	0	4.46876e-08	2.5299e-08	0	2.52651e-08	1.34116e-08	3.71003e-08	1.00171e-07	0	2.97536e-08	4.9339e-08	0	3.66466e-08	3.05242e-08	1.15691e-07	3.38567e-08	0	0	0	0	0	2.39802e-08	0
J46051	0	0	0	4.20821e-08	0	0	0	0	0	0	0	0	0	0	0	0	0	0	1.61374e-08	0	0	0	0	0	0	0	0	0	0	0	0	0	0	0	0	0	0	0	0	0	0	0	0	0	0	0	0	0	0
J48145	1.55323e-08	0	1.90038e-07	4.93799e-08	0	1.08503e-07	7.9481e-08	6.24417e-08	1.1858e-08	2.09587e-08	2.18138e-08	3.61559e-08	0	4.34527e-08	7.27099e-08	0	0	1.03515e-07	0	0	0	0	0	0	0	0	0	0	0	2.67756e-08	8.04101e-08	0	0	0	0	0	0	0	4.64373e-08	0	0	8.21046e-08	0	0	0	1.13717e-08	0	0	0
J49053	6.57213e-07	2.04889e-07	3.67684e-06	9.93012e-07	4.52791e-07	8.2266e-07	4.01388e-07	3.78665e-07	1.21019e-07	1.19635e-06	2.07638e-07	2.99925e-07	3.02757e-07	1.43047e-07	4.00015e-07	0	0	7.79861e-07	2.1045e-07	3.30922e-07	1.49658e-07	1.78321e-07	1.37634e-07	2.11722e-08	5.59375e-08	7.06392e-08	2.46214e-08	4.51344e-08	7.29958e-08	9.81434e-08	2.7419e-06	6.27922e-07	3.81252e-08	9.38742e-07	1.12283e-07	5.19336e-08	5.21837e-08	8.71155e-08	1.25984e-07	1.42618e-07	2.73268e-07	4.8369e-07	6.65964e-08	1.05106e-07	5.35333e-07	3.66611e-07	1.09356e-07	3.27317e-07	3.46714e-08
J49533	0	8.18931e-08	8.25659e-07	4.60086e-08	1.14541e-07	8.82728e-08	1.36192e-08	2.08941e-07	5.25621e-08	1.33779e-08	1.4843e-07	1.41268e-07	3.77227e-08	2.00407e-08	4.57743e-08	0	0	4.92164e-08	4.84172e-08	1.79236e-07	4.21136e-08	4.84771e-08	2.47198e-08	3.22371e-08	0	0	0	0	8.74815e-08	8.26848e-08	9.88284e-08	3.11428e-08	2.59517e-07	2.14768e-07	4.05834e-08	0	1.75006e-08	4.82329e-08	0	0	0	1.64395e-08	1.01575e-08	8.97527e-08	1.14686e-07	1.04335e-08	6.78685e-08	0	0
J49936	3.79785e-08	5.63295e-08	7.70465e-07	5.81253e-08	4.9014e-07	1.31871e-07	1.37554e-08	1.53398e-07	1.09647e-07	7.74369e-08	4.36276e-08	3.57748e-08	0	3.3648e-08	0	0	0	4.61872e-08	0	0	0	3.62962e-08	1.32165e-08	0	1.76664e-08	1.47005e-08	2.61765e-08	0	5.82694e-08	7.14146e-08	7.30585e-08	0	9.06621e-08	1.04132e-07	2.66223e-08	0	3.38531e-08	0	0	5.59409e-07	7.09517e-08	8.58336e-08	1.1527e-08	2.06383e-08	1.18708e-07	4.98172e-08	2.71505e-07	0	0
J49985	0	7.47586e-08	1.05765e-06	1.74142e-07	0	3.5361e-08	0	0	0	2.87822e-08	0	0	0	0	0	0	0	2.24548e-08	2.93731e-08	5.8941e-08	0	5.65429e-08	2.10216e-08	0	0	1.47005e-08	8.95657e-08	0	6.67155e-08	0	6.49843e-08	1.34116e-08	0	2.81966e-07	0	0	0	1.59536e-08	2.78137e-08	2.3437e-07	1.06777e-07	4.34054e-08	0	0	0	2.21421e-08	2.55914e-08	3.37994e-08	0
J50540	9.97011e-08	0	2.01669e-06	1.54147e-07	1.96442e-07	2.46697e-07	4.29694e-08	2.5942e-08	6.34315e-08	1.28713e-07	2.18138e-08	6.74687e-08	4.31898e-08	1.55872e-08	2.17914e-08	0	0	1.10905e-07	0	0	3.17226e-08	0	0	0	1.25065e-08	1.52543e-08	1.92956e-07	0	0	2.81338e-08	2.54851e-07	4.87134e-08	2.27745e-08	1.55052e-07	3.27753e-08	0	2.74245e-08	1.30374e-08	4.03094e-08	1.00293e-07	6.45965e-08	1.71188e-07	2.0315e-08	0	0	4.56711e-08	6.29081e-08	5.89011e-08	0
J54017	3.99351e-08	0	2.60875e-06	1.26072e-06	9.12857e-08	4.78674e-08	0	3.94738e-07	9.94627e-08	3.81319e-07	5.80256e-08	3.64163e-07	1.34462e-07	8.76176e-08	7.98202e-08	3.13441e-08	0	9.07219e-08	1.45397e-08	0	0	2.65963e-08	3.21225e-08	0	1.25065e-08	7.02559e-08	0	0	0	1.31205e-07	3.27921e-07	0	4.84257e-08	2.1179e-07	0	0	2.04218e-07	1.16845e-07	2.17357e-08	8.40486e-08	3.33655e-08	2.7506e-07	0	4.89599e-08	0	1.82627e-07	2.55914e-08	0	0
J39274	9.73283e-08	0	1.07075e-07	1.03022e-07	0	1.15329e-08	1.36192e-08	1.82365e-08	3.36842e-08	4.38282e-08	0	2.42145e-08	3.42539e-08	0	1.0223e-07	0	0	0	0	1.98707e-07	1.74878e-08	0	1.33487e-08	0	0	4.47882e-08	7.53565e-08	6.72878e-08	2.69421e-07	8.98972e-08	2.85759e-08	1.08149e-07	0	1.13657e-07	0	2.82807e-08	0	0	0	0	4.07702e-08	1.63521e-08	1.26655e-08	0	1.54827e-07	1.04335e-08	2.85606e-08	1.54328e-08	0
J16222	1.54143e-08	0	1.82313e-07	0	0	8.33429e-08	3.76541e-08	5.89804e-08	1.41317e-08	3.54096e-08	2.18138e-08	0	0	1.75356e-08	4.4418e-08	3.05605e-08	0	0	8.09614e-08	4.49352e-08	0	3.67497e-07	2.22823e-07	0	3.80233e-08	3.99901e-08	1.65784e-07	1.02504e-07	0	0	0	5.3708e-08	0	0	0	0	3.40738e-08	1.62204e-08	3.04299e-08	3.94412e-08	0	3.10651e-08	0	0	0	1.95145e-08	0	0	0
J50071	0	0	4.3542e-07	9.00663e-08	0	0	0	0	0	0	0	0	0	0	7.27099e-08	0	0	0	0	0	0	0	0	0	0	1.47005e-08	0	0	0	0	6.75702e-08	0	0	1.87718e-07	0	0	0	0	0	0	0	1.75668e-08	0	0	0	0	0	0	0
EG00808	4.00722e-08	5.39228e-08	2.99883e-07	1.8904e-08	0	5.22587e-08	4.09408e-08	5.14237e-08	7.48461e-08	1.72791e-07	8.6179e-08	3.66581e-08	4.4479e-08	1.7683e-08	7.43579e-08	5.39304e-08	0	0	9.79094e-08	7.69229e-08	1.67953e-08	7.04196e-08	5.04547e-08	6.20641e-08	7.08253e-08	6.4135e-08	2.46214e-08	3.20102e-08	1.88588e-07	6.04556e-08	9.90808e-08	4.61399e-08	0	4.24915e-08	1.69825e-08	0	3.92993e-08	4.7776e-08	1.04879e-07	1.61375e-07	4.27628e-08	1.36808e-07	5.64223e-08	2.06383e-08	7.61059e-08	4.61468e-08	4.94347e-08	6.5118e-08	0
J3046	7.44717e-08	0	1.67578e-06	1.03061e-07	3.66839e-08	2.07167e-07	6.88906e-08	1.83272e-08	2.72991e-08	1.23619e-07	2.18138e-08	5.69611e-08	1.84607e-07	1.39587e-08	4.94083e-08	0	0	1.36068e-07	0	0	4.58465e-08	0	1.97758e-08	0	0	5.10246e-08	0	0	5.80728e-08	6.26204e-08	1.04071e-07	2.49692e-08	4.00038e-08	3.97132e-07	4.65761e-08	0	0	1.70172e-07	0	0	0	7.98801e-08	1.59054e-08	2.06383e-08	1.92694e-07	0	0	0	0
J16142	4.59726e-08	0	4.55545e-07	3.23051e-07	0	1.15329e-08	1.37554e-08	1.10868e-07	2.11975e-08	0	5.43735e-08	4.78695e-08	4.35495e-07	0	1.80053e-07	0	0	0	0	0	0	0	0	0	0	0	0	0	0	0	1.92738e-08	1.67923e-08	0	3.04772e-07	2.99736e-08	0	0	0	0	0	0	0	0	3.96286e-08	2.48265e-07	3.32971e-08	0	0	0
J22803	6.42968e-08	0	9.56405e-07	1.2669e-07	4.22367e-08	1.66809e-07	7.83073e-08	8.15223e-08	8.47431e-08	1.12101e-07	0	3.91988e-08	2.95058e-08	6.32804e-08	6.19852e-08	0	0	0	5.69581e-08	0	0	1.60174e-08	1.71357e-08	2.11722e-08	4.17619e-08	8.8932e-08	0	0	0	2.56269e-08	1.6698e-07	6.89813e-08	2.65702e-08	1.05404e-07	0	0	5.91911e-08	4.2267e-08	8.2094e-08	5.48662e-07	0	1.39926e-07	2.82286e-08	0	1.42373e-07	5.76183e-08	2.55914e-08	2.06576e-08	0
J24610	2.43334e-07	7.90226e-08	4.47666e-06	3.09242e-07	4.98753e-07	6.33201e-07	1.88181e-07	4.90645e-07	1.49231e-07	4.20499e-07	1.65599e-07	3.27483e-07	2.96294e-07	1.36144e-07	2.47131e-07	1.91874e-07	0	3.51565e-07	1.3734e-07	2.47552e-07	1.01181e-07	8.48609e-08	1.32165e-08	6.40935e-08	1.3311e-07	1.14e-07	1.52536e-07	4.49111e-08	7.58971e-08	2.00249e-07	5.80553e-07	1.13883e-07	8.42546e-08	7.28658e-08	1.30027e-08	7.41265e-08	6.51778e-08	1.37486e-07	1.31276e-07	1.034e-07	0	3.91602e-07	5.762e-08	2.16966e-07	2.14739e-07	1.92729e-07	1.04029e-07	1.20787e-07	0
J36253	0	0	2.19849e-08	0	0	0	0	0	0	0	0	0	0	0	0	0	0	0	0	0	0	0	0	0	0	0	0	0	0	0	0	0	0	2.33072e-08	0	0	0	0	0	0	0	0	0	0	0	0	0	0	0
J37674	1.37486e-07	0	5.25235e-08	9.3391e-08	0	0	0	0	2.01287e-08	0	0	0	2.14138e-07	0	0	0	0	0	0	0	0	1.03494e-08	0	0	0	0	0	0	0	0	2.43373e-08	1.02346e-07	0	0	0	0	0	0	0	0	0	0	0	0	2.31035e-07	0	0	1.91253e-08	0
J43171	3.01419e-08	0	0	0	0	3.69445e-08	6.75636e-08	2.14173e-08	0	1.25752e-08	0	0	0	0	0	0	1.16682e-06	0	0	4.49352e-08	0	0	1.32165e-08	1.58969e-07	0	0	2.96043e-08	0	0	0	0	0	0	0	0	0	0	0	3.06729e-08	0	0	4.64234e-08	1.0259e-08	0	0	0	0	0	0
J45335	3.69727e-08	0	2.03313e-07	0	2.78347e-07	9.46741e-08	3.54533e-08	2.21896e-07	7.62574e-08	1.67077e-07	8.40386e-08	5.04998e-08	6.05484e-08	1.35527e-07	2.03222e-07	0	0	2.38881e-08	0	0	0	0	0	0	0	5.61798e-08	0	2.3778e-07	0	1.12874e-07	9.20235e-08	1.34116e-08	8.7875e-08	5.74154e-08	6.11972e-08	0	2.88899e-08	0	0	1.74965e-06	0	4.9393e-08	0	2.06383e-08	0	3.3712e-08	6.32993e-08	0	0
J46742	4.79187e-07	0	1.05674e-06	3.34799e-07	5.68241e-07	4.74742e-07	5.43399e-07	2.55207e-07	4.75786e-07	4.69843e-07	1.3792e-07	8.05109e-08	4.19578e-07	2.08219e-07	4.44236e-07	0	0	4.62312e-08	2.50109e-07	7.11915e-08	2.28541e-07	3.24589e-07	2.72899e-07	2.13839e-08	4.15197e-07	2.89443e-07	5.32123e-07	0	3.56611e-07	3.33096e-07	3.4195e-07	3.86863e-07	1.19822e-07	2.85613e-07	4.07363e-07	1.33294e-07	4.63074e-07	4.84641e-07	6.78037e-07	9.59313e-07	2.7114e-07	4.97086e-07	1.51306e-07	1.23711e-07	7.29331e-07	2.63468e-07	2.43777e-07	2.51826e-07	0
J47805	0	1.01588e-07	4.51554e-08	9.02148e-08	9.48836e-08	1.51744e-07	1.23544e-07	1.99123e-08	1.51797e-07	1.03258e-07	1.31525e-07	7.54311e-08	0	3.0061e-08	7.46794e-08	4.98269e-08	1.16682e-06	1.27468e-07	1.58758e-08	4.49352e-08	0	1.84891e-07	5.27616e-08	0	1.25065e-08	2.53804e-08	0	1.71247e-07	0	8.6519e-08	2.19558e-07	1.43342e-08	6.81884e-08	9.62139e-08	2.37037e-08	0	5.81507e-08	8.49444e-08	4.79923e-08	2.8135e-07	0	9.13351e-08	3.14447e-08	3.1583e-08	0	3.68248e-08	3.38025e-07	0	0
EG02514	1.76996e-08	6.11524e-08	2.3915e-06	2.47453e-08	0	1.65223e-08	5.68634e-08	2.95402e-07	4.43653e-08	1.14066e-07	2.56186e-08	1.95994e-08	3.27483e-08	1.38896e-08	8.91453e-08	0	1.16682e-06	2.4145e-08	3.37053e-08	4.49352e-08	8.46872e-08	0	0	0	1.26315e-08	3.2734e-08	2.40813e-07	1.7952e-07	1.96857e-07	8.61074e-08	1.42169e-08	1.35458e-08	0	0	0	0	1.67285e-08	0	6.4456e-08	2.21701e-08	0	4.30508e-08	3.54018e-08	2.14894e-08	5.4764e-08	1.40504e-08	0	1.28589e-07	0
J12788	0	0	0	0	0	0	0	0	0	0	0	0	0	0	0	0	0	0	0	0	0	0	0	0	0	0	0	0	0	0	0	0	0	0	0	0	0	0	0	0	0	0	0	0	0	0	0	0	0
EG02593	0	0	0	0	0	0	0	0	0	0	7.35514e-08	0	3.46523e-08	0	0	4.85088e-07	0	0	0	0	3.91459e-08	1.03494e-08	0	0	0	0	0	0	2.5299e-08	9.25948e-08	0	0	3.73683e-08	2.64498e-08	0	6.59448e-08	0	0	0	0	0	0	1.0259e-08	0	1.52212e-07	0	5.11828e-08	0	0
EG00042	2.3992e-07	6.29883e-08	9.43793e-07	3.38451e-07	1.06328e-07	1.48621e-07	1.75159e-07	3.36519e-07	2.9132e-08	7.82443e-08	2.18138e-08	3.91988e-08	1.52923e-07	1.38896e-08	7.27099e-08	0	0	5.09915e-08	4.24247e-08	4.49352e-08	5.301e-08	1.08623e-07	1.4107e-07	0	1.83065e-08	2.94011e-08	4.75574e-07	3.45845e-07	4.01341e-08	1.50566e-07	2.003e-07	2.47478e-07	8.27169e-08	1.08618e-06	1.67715e-08	1.10627e-07	5.19052e-08	1.701e-07	1.31355e-07	9.16535e-07	3.77112e-07	5.71001e-08	3.01167e-08	9.97893e-08	2.56529e-07	4.56192e-08	2.9109e-07	9.44261e-08	0
J52200	2.12891e-08	3.58369e-08	3.54413e-06	4.71515e-07	7.99631e-08	3.49102e-07	1.15125e-07	2.94869e-07	4.71623e-08	2.40268e-07	2.18138e-08	0	7.70603e-08	2.79886e-08	5.8168e-08	3.02579e-08	0	2.59364e-07	7.87176e-08	1.93737e-07	0	4.0551e-08	4.08256e-08	0	0	4.71248e-08	5.56739e-08	1.59768e-07	8.88599e-08	9.35516e-08	2.5586e-07	6.85555e-08	3.80203e-08	3.44282e-07	7.36897e-08	0	4.02275e-08	2.44558e-07	1.22221e-07	5.00922e-07	1.21061e-07	1.96225e-08	0	2.06383e-08	0	5.38292e-08	0	0	0
J34949	0	0	0	0	0	0	0	0	0	0	0	0	0	0	0	0	0	0	0	0	0	0	0	0	0	0	0	0	0	0	0	0	0	0	0	0	0	0	0	0	0	0	0	0	0	0	0	0	0
[truncated: 380 more columns]

## Sheet: MetaT-MetaG original data
Name	TARA_068_DCM_0.8->	TARA_078_DCM_0.8->	TARA_082_DCM_0.8->	TARA_085_DCM_0.8->	TARA_100_DCM_0.8->	TARA_102_DCM_0.8->	TARA_109_DCM_0.8->	TARA_110_DCM_0.8->	TARA_111_DCM_0.8->	TARA_128_DCM_0.8->	TARA_131_DCM_0.8->	TARA_132_DCM_0.8->	TARA_135_DCM_0.8->	TARA_137_DCM_0.8->	TARA_151_DCM_0.8->	TARA_047_DCM_0.8-20	TARA_100_DCM_0.8-3	TARA_004_DCM_0.8-5	TARA_007_DCM_0.8-5	TARA_009_DCM_0.8-5	TARA_018_DCM_0.8-5	TARA_022_DCM_0.8-5	TARA_023_DCM_0.8-5	TARA_025_DCM_0.8-5	TARA_036_DCM_0.8-5	TARA_038_DCM_0.8-5	TARA_039_DCM_0.8-5	TARA_041_DCM_0.8-5	TARA_051_DCM_0.8-5	TARA_052_DCM_0.8-5	TARA_066_DCM_0.8-5	TARA_068_DCM_0.8-5	TARA_072_DCM_0.8-5	TARA_085_DCM_0.8-5	TARA_093_DCM_0.8-5	TARA_098_DCM_0.8-5	TARA_100_DCM_0.8-5	TARA_102_DCM_0.8-5	TARA_109_DCM_0.8-5	TARA_110_DCM_0.8-5	TARA_111_DCM_0.8-5	TARA_128_DCM_0.8-5	TARA_131_DCM_0.8-5	TARA_132_DCM_0.8-5	TARA_135_DCM_0.8-5	TARA_138_DCM_0.8-5	TARA_142_DCM_0.8-5	TARA_150_DCM_0.8-5	TARA_022_DCM_180-2000
Station	TARA_068	TARA_078	TARA_082	TARA_085	TARA_100	TARA_102	TARA_109	TARA_110	TARA_111	TARA_128	TARA_131	TARA_132	TARA_135	TARA_137	TARA_151	TARA_047	TARA_100	TARA_004	TARA_007	TARA_009	TARA_018	TARA_022	TARA_023	TARA_025	TARA_036	TARA_038	TARA_039	TARA_041	TARA_051	TARA_052	TARA_066	TARA_068	TARA_072	TARA_085	TARA_093	TARA_098	TARA_100	TARA_102	TARA_109	TARA_110	TARA_111	TARA_128	TARA_131	TARA_132	TARA_135	TARA_138	TARA_142	TARA_150	TARA_022
Depth	DCM	DCM	DCM	DCM	DCM	DCM	DCM	DCM	DCM	DCM	DCM	DCM	DCM	DCM	DCM	DCM	DCM	DCM	DCM	DCM	DCM	DCM	DCM	DCM	DCM	DCM	DCM	DCM	DCM	DCM	DCM	DCM	DCM	DCM	DCM	DCM	DCM	DCM	DCM	DCM	DCM	DCM	DCM	DCM	DCM	DCM	DCM	DCM	DCM
Size fraction	>0.8	>0.8	>0.8	>0.8	>0.8	>0.8	>0.8	>0.8	>0.8	>0.8	>0.8	>0.8	>0.8	>0.8	>0.8	0.8@20	0.8@3	0.8@5	0.8@5	0.8@5	0.8@5	0.8@5	0.8@5	0.8@5	0.8@5	0.8@5	0.8@5	0.8@5	0.8@5	0.8@5	0.8@5	0.8@5	0.8@5	0.8@5	0.8@5	0.8@5	0.8@5	0.8@5	0.8@5	0.8@5	0.8@5	0.8@5	0.8@5	0.8@5	0.8@5	0.8@5	0.8@5	0.8@5	180@2000
GeneID
EG02328	2.20604e-08	0	9.67706e-07	8.01897e-08	1.51036e-07	6.87146e-08	2.72385e-08	3.01918e-08	-1.60995e-08	9.86022e-08	0	0	3.70504e-08	0	3.08162e-08	0	0	5.52543e-08	0	5.18681e-08	0	0	0	0	0	0	0	0	0	0	4.37698e-08	-1.35258e-08	0	2.70211e-08	0	0	0	0	0	0	0	2.38309e-08	0	-1.38678e-08	0	0	0	0	0
EG02492	0	0	1.25298e-07	1.31254e-07	0	2.30659e-08	1.36192e-08	0	0	1.24507e-08	0	0	0	0	0	0	0	-4.90569e-08	0	0	0	0	0	0	0	0	0	0	0	0	1.76184e-08	0	-4.79939e-08	1.23487e-07	0	0	0	1.20047e-08	0	-1.44277e-08	0	0	0	0	0	0	0	0	0
J1764	0	0	7.63785e-08	-1.60151e-08	-1.3595e-08	0	0	-1.32913e-08	-1.30097e-08	1.24507e-08	0	0	0	0	-1.84625e-08	-3.42448e-08	0	0	0	0	0	0	0	0	0	0	0	0	-1.36784e-08	9.65177e-09	0	0	0	1.46953e-07	0	0	0	0	0	0	-1.38432e-08	0	0	0	0	0	0	0	0
J4286	-7.78485e-08	-4.34679e-08	6.31173e-07	6.54165e-08	0	1.15329e-08	0	0	1.1858e-08	3.25193e-08	0	4.33648e-08	2.80314e-08	2.28105e-08	4.57742e-08	0	0	-1.34477e-07	0	0	0	2.1836e-08	-9.29696e-09	0	0	0	0	0	0	0	-7.84444e-08	-2.47666e-08	0	0	0	0	0	0	0	0	0	5.19971e-08	0	1.34636e-07	8.71496e-08	-1.36622e-08	0	-5.09411e-08	0
J10409	2.12891e-08	0	1.55739e-07	4.33349e-08	0	5.37839e-08	1.36192e-08	0	0	1.29642e-08	0	0	0	0	0	0	0	0	0	-5.20045e-08	0	0	0	0	0	0	0	0	0	0	8.44933e-08	0	0	2.44305e-07	1.33877e-07	0	0	0	0	0	0	1.54482e-08	0	0	0	1.04335e-08	0	0	0
J10896	-5.84921e-08	-1.79103e-08	4.39066e-07	1.1027e-07	0	3.34689e-08	1.13981e-08	2.24234e-08	1.1858e-08	-1.4671e-08	6.48e-08	1.75793e-07	6.81167e-09	-1.61366e-08	1.09936e-07	-2.22482e-08	3.68278e-06	-1.23602e-07	-1.31771e-08	0	1.32729e-07	-4.06749e-08	9.34801e-09	0	-2.30832e-08	-2.06051e-08	-1.43963e-07	-3.00975e-08	5.98288e-08	8.59232e-08	2.03185e-08	-8.0405e-08	4.31291e-08	1.00443e-07	1.56383e-08	4.80059e-08	0	-4.20486e-08	2.74678e-08	5.9042e-08	0	2.96431e-08	1.12311e-08	-3.68592e-08	1.93424e-07	3.28292e-08	-1.59181e-08	-3.22663e-10	0
J11414	0	0	1.91141e-08	4.32471e-07	0	0	0	-1.32913e-08	0	0	0	0	0	0	0	0	0	6.4469e-08	0	0	0	0	0	0	0	0	0	0	0	0	-7.11222e-09	0	0	4.39021e-08	0	0	0	0	0	0	0	0	0	0	0	1.98827e-08	0	-1.35977e-08	0
J11866	-1.42601e-09	0	7.93919e-07	-9.61761e-07	-1.3595e-08	1.57471e-07	1.36192e-08	1.63532e-07	0	3.84803e-08	2.18138e-08	0	1.41096e-07	0	1.4542e-08	0	0	0	0	0	0	0	0	0	1.25065e-08	0	-4.12604e-08	0	0	0	9.85023e-08	1.91685e-08	4.69434e-08	-2.27982e-06	6.5144e-08	0	1.38724e-08	4.08593e-08	0	1.60311e-07	0	5.79847e-08	0	0	7.06994e-08	1.04335e-08	1.13205e-07	-3.25019e-08	0
J13076	4.20003e-08	2.62152e-07	3.81388e-06	3.66387e-07	0	7.17604e-08	8.06901e-09	1.08252e-07	2.58638e-08	1.48216e-07	2.96157e-08	1.47327e-07	1.57208e-07	2.20921e-08	1.68458e-07	3.36591e-08	0	2.526e-07	1.67608e-08	3.29898e-07	1.77402e-07	6.05635e-08	1.42639e-08	0	0	5.56593e-08	5.31457e-07	-2.36306e-08	1.24632e-07	8.29939e-08	4.34409e-07	9.7167e-08	-1.63179e-08	1.21994e-07	-8.04832e-08	0	4.83641e-08	4.55234e-08	-3.95487e-09	1.31876e-07	0	5.96293e-08	4.1752e-08	4.15286e-08	9.66389e-08	1.17139e-08	-3.21578e-08	1.17469e-07	0
J14403	0	0	9.63356e-08	1.69505e-08	0	0	0	0	0	0	0	0	0	0	0	0	0	0	0	0	0	0	0	0	0	0	0	0	0	0	0	0	0	2.93033e-08	0	0	0	0	0	0	0	0	0	0	0	0	0	0	0
J14544	1.94594e-07	0	7.66238e-07	2.50009e-07	0	5.57769e-08	0	1.94096e-07	3.17313e-08	1.24507e-08	0	4.30923e-07	-8.57418e-10	-6.50773e-08	3.76601e-08	0	0	5.9727e-08	-1.63521e-08	4.56127e-08	0	0	0	0	0	0	-1.80373e-08	0	0	1.13372e-07	4.7381e-08	1.3783e-07	0	0	0	0	1.24388e-08	9.65241e-07	0	-4.4965e-08	5.03883e-08	0	0	6.23839e-07	2.112e-08	-5.50335e-08	0	2.69907e-08	0
J16421	2.93166e-07	-1.09405e-08	1.19117e-06	3.12134e-07	-1.84308e-08	3.47035e-07	3.79857e-07	1.14901e-07	1.94405e-07	3.23595e-07	-7.46706e-09	1.58466e-07	3.44519e-08	1.03387e-07	2.71706e-07	1.01971e-07	0	1.17303e-07	1.7034e-07	-4.8581e-08	5.48081e-08	2.23704e-07	2.59971e-07	2.33412e-08	1.6858e-07	2.63497e-07	-8.68326e-08	9.33733e-08	4.25321e-08	-3.62613e-09	5.78747e-07	3.28759e-07	5.98365e-08	1.23896e-07	6.22229e-08	4.96756e-08	3.09273e-07	3.65473e-07	3.96267e-07	9.31274e-07	1.10098e-07	5.72662e-07	1.89177e-07	1.88432e-07	5.61844e-08	2.26797e-07	-3.73904e-08	2.36813e-07	0
J18945	1.81001e-07	4.9352e-07	4.81735e-06	4.67171e-07	1.74194e-06	8.09402e-08	2.44414e-07	1.53759e-07	4.35648e-09	3.1457e-07	1.57849e-06	5.35941e-06	5.63655e-07	2.02303e-07	3.55229e-07	6.29979e-08	0	3.24055e-06	1.49617e-07	2.08069e-07	1.20001e-07	1.20554e-07	8.03802e-08	2.03326e-08	2.28794e-07	2.15501e-07	8.44778e-08	1.44531e-08	2.34087e-08	2.20795e-07	2.91442e-07	3.06743e-07	7.32775e-08	1.63585e-07	2.80552e-07	3.57044e-08	2.99319e-07	3.00834e-07	3.23384e-07	2.41355e-07	4.41207e-07	2.73091e-07	1.05207e-07	1.18523e-06	5.84511e-08	1.3588e-07	8.57737e-08	1.87759e-07	0
J22325	0	0	2.47927e-08	0	-1.3595e-08	2.53999e-08	0	-2.41877e-08	1.1858e-08	4.16955e-08	0	0	0	0	4.28488e-09	0	0	0	0	-1.73083e-08	0	0	0	0	0	0	-1.63407e-08	-1.49738e-08	0	0	0	0	0	2.33072e-08	0	0	0	0	0	0	0	0	0	0	0	-1.50808e-08	0	0	0
J22332	0	0	1.24885e-08	1.84019e-07	1.94116e-07	2.81733e-08	1.36192e-08	0	0	2.44179e-08	0	0	0	0	4.8958e-08	0	0	0	0	-4.39888e-08	0	1.03494e-08	0	6.43125e-08	0	0	0	0	0	0	0	0	0	2.78237e-07	2.18347e-08	0	1.21015e-08	0	1.5215e-08	3.67353e-08	0	6.07666e-08	0	0	0	0	1.70764e-07	0	0
J23830	-1.60213e-08	0	2.38096e-06	2.65045e-07	6.08177e-09	3.25183e-07	1.90501e-08	1.98047e-07	1.31341e-07	7.78881e-08	0	2.00535e-07	-1.5457e-08	1.01657e-07	0	0	0	2.64174e-08	-1.21966e-08	0	0	0	0	0	0	1.50117e-08	0	0	0	5.30435e-08	4.27927e-08	0	6.55694e-08	2.94875e-07	2.6301e-08	0	6.77278e-07	5.50472e-08	2.57476e-08	1.77977e-07	2.46992e-08	-2.11811e-09	0	1.49254e-07	5.44757e-08	5.72974e-08	0	0	0
J32491	0	0	2.96029e-07	3.08051e-07	0	-4.06572e-09	2.63261e-08	6.01431e-08	0	0	2.35636e-08	0	0	0	0	0	0	0	0	7.7148e-08	0	0	0	0	-2.23289e-08	0	0	0	0	0	0	0	0	3.96931e-07	0	0	1.26393e-08	0	0	0	0	-1.90384e-08	0	0	0	0	0	0	0
J32535	9.50701e-09	0	1.5016e-08	-1.02874e-08	0	0	0	0	0	-1.516e-08	0	0	-8.29708e-09	0	2.37436e-09	0	0	-5.697e-08	0	-3.66098e-08	0	0	0	0	0	0	0	0	0	0	5.40571e-09	-6.21502e-09	0	8.33504e-08	0	0	0	1.20047e-08	0	0	0	0	0	-1.55627e-08	8.91945e-09	0	0	-1.51716e-08	0
J32902	-6.18181e-08	0	5.42358e-07	6.65476e-08	-1.3595e-08	3.17908e-08	0	0	0	1.14521e-08	0	0	3.94295e-08	0	-2.85262e-08	0	0	-1.11959e-07	0	9.45513e-08	0	0	0	0	0	0	0	0	0	0	-5.71405e-08	-1.0018e-07	0	7.5966e-08	0	0	1.14903e-08	0	0	0	3.48128e-08	3.78103e-08	0	0	4.15309e-08	0	0	0	0
J35587	0	-2.1664e-08	3.221e-08	1.67827e-08	0	2.62776e-08	1.36192e-08	8.47767e-08	1.1847e-08	5.63685e-08	1.50128e-07	5.08064e-08	-1.82159e-08	3.62765e-08	2.98357e-08	0	0	-7.95363e-08	-1.91147e-08	5.07653e-08	-1.59087e-08	0	-1.06816e-08	0	0	0	1.43125e-07	2.4504e-07	5.5847e-07	6.18763e-08	1.59199e-08	-1.93152e-08	2.27745e-08	-4.2012e-10	-3.73452e-08	4.82491e-08	2.78949e-08	-2.09949e-08	1.5215e-08	1.68681e-07	1.03114e-07	1.65875e-08	2.19513e-08	4.98676e-08	9.66553e-08	2.13535e-08	6.5067e-07	-1.3369e-08	0
J35625	1.66357e-08	0	1.60452e-06	5.99822e-08	-2.19695e-08	1.15903e-08	-2.10739e-08	-4.59642e-08	3.46706e-08	6.76127e-08	3.71325e-08	3.88144e-08	0	0	0	0	0	0	0	0	0	0	0	0	-1.89095e-08	-4.56811e-08	-1.8544e-08	-1.67111e-08	0	-1.66912e-08	2.03674e-08	0	0	2.74998e-08	3.08488e-08	2.91464e-08	0	1.21247e-08	-4.13344e-08	-4.41666e-08	0	1.48545e-07	0	0	0	3.8418e-08	0	0	0
J36726	0	0	0	0	0	2.78666e-08	1.39649e-08	0	2.34835e-08	0	0	0	0	0	6.08043e-08	0	0	-6.28404e-08	-1.21966e-08	0	0	0	0	0	0	1.47005e-08	0	0	0	2.58831e-08	0	0	0	0	-1.47902e-08	0	0	0	0	0	0	0	0	0	0	0	0	0	0
J38786	-1.60213e-08	0	4.93571e-07	1.32366e-07	0	0	0	0	1.22837e-08	2.04476e-08	0	0	0	2.48291e-08	0	0	0	3.09722e-08	0	0	0	1.04529e-08	4.04506e-08	0	0	0	0	0	0	0	0	0	0	1.38355e-07	0	0	0	0	0	0	0	0	0	0	0	1.06443e-08	0	0	0
J39402	0	0	1.45859e-07	1.67827e-08	0	0	0	0	0	0	0	0	0	0	0	0	0	0	0	-1.83154e-08	0	0	0	0	0	0	0	0	0	0	0	0	0	0	0	0	0	0	0	0	0	0	0	0	0	0	0	0	0
J41857	0	0	1.83888e-06	1.30093e-07	0	0	0	2.28805e-08	0	0	0	0	0	0	0	0	0	0	0	0	0	0	0	0	0	0	0	0	0	0	0	0	0	1.16228e-07	0	0	0	2.46346e-08	0	0	3.21688e-08	3.15794e-08	0	0	-1.90328e-08	0	0	0	0
J42868	0	0	2.71418e-08	5.31406e-08	0	0	1.36192e-08	2.16692e-08	0	0	0	0	0	0	0	0	0	0	0	1.6638e-08	0	0	0	0	0	0	0	0	0	0	1.10723e-08	0	0	1.22054e-07	0	0	0	0	0	0	0	0	0	0	0	0	0	0	0
J43105	-3.00785e-08	-2.21956e-08	1.84011e-07	3.35654e-08	0	2.79909e-08	1.36192e-08	0	1.1858e-08	0	2.45893e-08	1.95994e-08	2.2164e-08	0	3.80339e-08	0	0	-1.19656e-07	2.54654e-08	0	-1.15771e-08	0	1.38328e-08	0	0	0	0	0	0	0	7.49844e-08	6.13964e-09	0	2.71373e-07	1.6532e-08	0	0	0	0	0	8.76289e-08	0	0	0	5.80084e-08	1.04335e-08	0	2.58706e-08	0
J43194	3.42177e-08	0	8.41382e-07	6.1359e-07	3.93299e-07	1.19152e-07	1.36192e-08	2.25901e-07	8.55041e-08	8.77646e-08	1.44823e-07	1.95994e-08	0	3.16472e-08	8.36846e-08	0	0	1.41704e-07	2.57632e-08	5.67307e-08	1.69632e-08	0	1.32165e-08	0	0	0	0	6.20928e-08	1.16371e-07	4.31387e-08	2.50656e-08	7.62375e-08	1.06719e-07	3.88286e-07	7.80184e-08	0	7.57604e-08	2.16513e-08	5.53761e-08	3.89775e-07	2.80295e-08	1.05437e-07	4.64345e-08	4.12766e-08	0	2.36608e-08	1.14209e-07	0	0
J43320	0	0	2.9141e-07	5.45444e-08	0	1.15329e-08	0	1.93883e-08	0	0	0	0	0	0	0	0	0	0	0	-5.2104e-08	0	0	0	0	0	0	0	0	0	0	1.42169e-08	0	0	1.01389e-07	-1.72695e-08	0	0	0	0	0	0	0	0	0	0	1.04335e-08	0	0	0
J43342	0	0	8.40188e-08	0	0	1.15329e-08	-1.75208e-08	0	0	0	0	0	0	0	0	0	0	0	0	0	0	0	0	0	0	0	0	0	0	0	0	0	0	0	0	0	0	0	0	0	0	0	0	0	0	0	0	0	0
J43785	2.45511e-08	0	4.11134e-08	5.0516e-08	-2.1709e-08	-2.13584e-08	0	-3.22279e-08	-1.96135e-08	0	0	-2.837e-08	-1.40825e-09	-2.82102e-07	-1.38012e-08	0	0	-1.63699e-08	0	0	0	0	0	0	0	1.59496e-08	0	0	0	1.90006e-08	2.27921e-08	1.8061e-08	0	4.88388e-08	1.14578e-08	0	-1.52292e-08	-2.855e-08	0	-1.29861e-08	0	-1.88183e-08	0	-2.64102e-08	0	1.00109e-07	-7.3079e-08	0	0
J44888	-2.86398e-08	0	-2.83706e-08	4.71193e-08	0	1.87875e-08	0	0	0	0	0	-1.63255e-08	3.66154e-08	0	-1.51565e-08	0	0	-3.62466e-08	0	-3.16775e-08	0	0	0	0	0	0	0	0	0	0	-1.83567e-08	-3.19913e-08	0	2.33072e-08	0	0	0	0	0	0	0	0	0	-2.06737e-08	3.18632e-08	0	0	5.89766e-09	0
J45119	0	0	9.13253e-07	5.53727e-08	-2.86062e-08	3.84781e-08	5.75818e-09	4.94522e-09	2.28126e-08	3.04125e-08	0	0	0	0	-1.76445e-08	-1.7292e-08	0	-8.29612e-09	0	0	0	0	0	0	1.60911e-08	2.65135e-08	-1.90799e-08	-1.79331e-08	0	-1.59751e-08	-1.1776e-08	0	0	4.75569e-07	0	0	0	3.38363e-08	9.31672e-09	-3.3868e-08	0	-3.35625e-08	0	0	0	1.3424e-08	0	0	0
J45579	0	0	1.92507e-07	-1.12205e-08	0	0	0	-1.32913e-08	0	1.24507e-08	0	0	0	0	0	0	0	0	0	4.98731e-08	0	0	0	0	0	9.28482e-09	7.47898e-08	0	0	0	0	0	0	0	0	0	0	0	0	2.57686e-07	0	0	0	0	0	0	0	0	0
J45656	0	5.8161e-08	1.69347e-06	4.60886e-07	8.50382e-08	8.10773e-08	2.52136e-08	7.99794e-08	2.83685e-08	7.18162e-08	0	1.95994e-08	0	7.42801e-08	1.4542e-08	-1.7292e-08	0	3.2857e-08	0	1.74453e-07	0	0	0	0	0	1.47005e-08	0	0	0	0	1.54391e-08	0	0	1.64334e-07	0	0	0	1.20047e-08	0	0	5.91011e-08	0	0	0	0	0	0	0	0
J45852	0	0	7.68249e-08	4.3463e-08	0	7.42086e-08	0	0	0	0	0	1.95994e-08	1.9611e-08	0	-1.65942e-08	-2.22482e-08	0	-5.29663e-08	0	2.39299e-08	0	0	0	0	0	0	0	3.98246e-08	-1.36784e-08	0	-1.43823e-08	1.83051e-08	-1.87562e-08	3.80559e-08	7.7291e-08	0	0	0	-2.14175e-08	-1.42849e-08	5.1864e-08	0	0	1.49497e-08	-2.26525e-08	1.57086e-08	0	0	0
J45969	2.11903e-08	-1.79103e-08	1.47739e-07	0	0	2.41256e-08	3.75147e-08	0	4.16734e-08	3.58518e-08	0	0	0	2.72398e-08	0	0	0	3.30218e-08	1.45397e-08	0	3.30758e-08	0	3.2286e-08	0	0	1.47005e-08	0	4.46876e-08	2.5299e-08	0	2.52651e-08	1.34116e-08	2.09439e-08	1.00171e-07	0	2.97536e-08	2.92476e-08	0	3.66466e-08	1.54952e-08	1.15691e-07	1.06027e-08	0	0	0	0	0	2.39802e-08	0
J46051	0	0	0	4.20821e-08	0	0	0	0	0	0	0	0	0	0	0	0	0	0	1.61374e-08	0	0	0	0	0	0	0	0	0	0	0	0	0	0	0	0	0	0	0	0	0	0	0	0	0	0	0	0	0	0
J48145	1.55323e-08	-2.1535e-08	1.90038e-07	4.93799e-08	-1.69518e-08	1.08503e-07	7.9481e-08	6.24417e-08	1.1858e-08	2.09587e-08	2.18138e-08	3.61559e-08	0	4.34527e-08	7.27099e-08	0	0	1.03515e-07	0	-3.22867e-08	0	-1.79943e-08	0	0	0	0	0	0	0	2.67756e-08	8.04101e-08	0	0	0	0	0	0	0	4.64373e-08	0	0	8.21046e-08	0	0	0	1.13717e-08	0	0	0
J49053	5.35821e-07	1.69069e-07	3.61153e-06	9.93012e-07	4.52791e-07	7.70734e-07	3.67089e-07	3.45093e-07	1.21019e-07	1.15422e-06	2.07638e-07	2.44712e-07	1.18086e-07	1.27371e-07	3.09009e-07	-3.45839e-08	0	5.12296e-07	1.88452e-07	1.18916e-07	1.49658e-07	1.52358e-07	1.27028e-07	4.47598e-09	2.72289e-08	4.18023e-08	7.78048e-09	2.8606e-08	7.29958e-08	8.21683e-08	2.57181e-06	5.50408e-07	2.1895e-09	9.38742e-07	3.83037e-08	5.19336e-08	5.21837e-08	6.53924e-08	9.87748e-08	1.42618e-07	2.73268e-07	4.65193e-07	6.65964e-08	4.06623e-08	3.82719e-07	3.0563e-07	1.09356e-07	2.75205e-07	3.46714e-08
J49533	-1.60213e-08	6.39828e-08	8.25659e-07	4.60086e-08	1.14541e-07	8.82728e-08	1.36192e-08	2.08941e-07	5.25621e-08	1.33779e-08	1.4843e-07	1.08341e-07	2.22657e-08	6.46047e-09	3.19731e-08	0	0	2.73108e-08	4.84172e-08	1.79236e-07	4.21136e-08	4.84771e-08	2.47198e-08	3.22371e-08	0	0	0	0	8.74815e-08	8.26848e-08	8.03731e-08	3.11428e-08	2.30636e-07	1.9245e-07	4.05834e-08	0	1.75006e-08	4.82329e-08	0	0	0	1.64395e-08	1.01575e-08	8.97527e-08	1.14686e-07	-8.08847e-09	6.78685e-08	0	0
J49936	3.79785e-08	1.75293e-08	7.26926e-07	5.81253e-08	4.76545e-07	1.31871e-07	-1.16326e-09	5.96979e-08	9.68951e-08	6.60668e-08	4.36276e-08	3.57748e-08	-1.89232e-08	1.13455e-08	-1.38012e-08	0	0	4.61872e-08	-1.23805e-08	0	0	1.57603e-08	-8.4989e-09	0	1.76664e-08	-4.47652e-09	8.61889e-09	-1.74839e-08	5.82694e-08	5.54395e-08	5.88341e-08	0	5.45649e-08	1.04132e-07	9.74312e-09	0	3.38531e-08	0	-2.72096e-08	5.42633e-07	7.09517e-08	3.97657e-08	1.1527e-08	-9.61132e-09	1.18708e-07	4.98172e-08	2.35077e-07	-2.99882e-08	0
J49985	0	3.04993e-08	1.02668e-06	1.42084e-07	0	3.5361e-08	0	-4.6787e-08	0	2.87822e-08	0	-1.65199e-08	0	0	-1.77569e-08	0	0	-5.15217e-09	8.4053e-09	4.23182e-08	-2.21666e-08	3.85486e-08	1.10802e-08	0	0	1.47005e-08	4.8875e-08	-3.26115e-08	2.72434e-08	0	4.37676e-08	1.34116e-08	-1.72677e-08	2.15912e-07	0	0	-2.10151e-08	1.59536e-08	2.78137e-08	2.20085e-07	1.06777e-07	2.72888e-08	0	-1.68753e-08	0	8.34325e-09	-2.29894e-08	-1.30493e-08	0
J50540	8.2239e-08	0	1.93157e-06	1.54147e-07	1.96442e-07	2.12453e-07	4.29694e-08	8.45128e-09	6.34315e-08	1.28713e-07	2.18138e-08	6.74687e-08	-1.39956e-08	1.55872e-08	-4.98294e-08	0	0	1.45843e-08	-2.64893e-08	-5.32202e-08	3.17226e-08	0	-1.87677e-08	0	1.25065e-08	-3.92275e-09	1.67565e-07	0	0	-1.74555e-09	2.04726e-07	2.22132e-08	2.27745e-08	1.31325e-07	1.44464e-08	0	2.74245e-08	1.30374e-08	4.03094e-08	1.00293e-07	6.45965e-08	1.71188e-07	2.0315e-08	-1.68753e-08	-5.15693e-08	4.56711e-08	6.29081e-08	5.89011e-08	0
J54017	3.99351e-08	0	2.60875e-06	1.26072e-06	7.53194e-08	3.22688e-08	-3.54192e-08	3.47706e-07	8.58336e-08	3.37011e-07	5.80256e-08	3.64163e-07	1.34462e-07	5.12553e-08	6.58811e-08	-1.0746e-08	0	5.265e-09	-1.09027e-08	0	0	2.65963e-08	1.96495e-08	0	-8.40977e-09	4.88709e-08	0	-1.72841e-08	-1.40972e-08	8.86061e-08	2.99401e-07	0	4.84257e-08	2.1179e-07	-3.45039e-08	0	2.04218e-07	9.43415e-08	-4.8044e-08	2.52162e-08	6.30431e-09	2.34671e-07	-1.53385e-08	3.50921e-08	0	1.35867e-07	2.55914e-08	0	0
J39274	-5.62368e-08	-1.98e-07	2.20032e-08	1.03022e-07	-5.35653e-08	-2.51057e-08	-4.29578e-08	-5.45587e-08	-4.80314e-09	-3.53723e-08	-9.31171e-08	-1.50489e-08	4.98225e-09	-8.24038e-08	-6.36709e-08	-1.59519e-07	0	-6.62321e-08	-4.49839e-08	4.63603e-08	-1.72139e-08	-2.75368e-08	-5.49009e-08	-1.022e-07	-1.37665e-07	-1.86449e-07	-7.45138e-08	-2.38127e-07	3.94586e-08	-7.09297e-08	-2.17796e-08	-1.67082e-08	-1.93653e-07	9.01771e-08	-1.74374e-08	2.82807e-08	-8.71655e-08	-8.29555e-08	-9.14029e-08	-8.91401e-08	9.87158e-09	-9.91351e-08	-1.5142e-07	-5.91115e-08	1.08584e-07	-5.29133e-08	-1.44156e-07	-3.79248e-07	0
J16222	1.54143e-08	0	1.82313e-07	-7.67833e-08	0	8.33429e-08	3.76541e-08	5.89804e-08	1.41317e-08	3.54096e-08	2.18138e-08	0	0	1.75356e-08	4.4418e-08	3.05605e-08	0	-1.98879e-08	8.09614e-08	4.49352e-08	0	3.67497e-07	2.0761e-07	-1.52443e-08	3.80233e-08	3.99901e-08	1.65784e-07	1.02504e-07	0	0	-1.44235e-08	5.3708e-08	-1.82323e-08	0	-1.47902e-08	0	1.43082e-08	1.62204e-08	3.04299e-08	3.94412e-08	0	3.10651e-08	0	0	-1.99587e-08	1.95145e-08	0	0	0
J50071	0	0	4.10001e-07	4.24606e-08	0	0	0	-2.73962e-08	0	0	0	0	0	0	7.27099e-08	0	0	0	0	0	0	0	0	0	0	1.47005e-08	0	0	0	0	5.74528e-08	0	0	1.27082e-07	0	0	0	0	0	0	0	1.75668e-08	0	0	0	0	0	0	0
EG00808	-3.81639e-10	-2.53065e-08	2.52329e-07	1.8904e-08	-1.3595e-08	2.13674e-08	2.60222e-08	2.1013e-08	5.68746e-08	1.2001e-07	4.29243e-08	5.35739e-09	2.31905e-08	3.82839e-09	1.09196e-08	1.02682e-08	0	-5.28576e-08	6.29006e-08	8.27193e-09	5.21821e-09	7.04196e-08	1.54289e-08	4.06194e-08	-1.4213e-08	-7.89844e-08	-9.15436e-08	-7.33778e-08	8.0246e-08	2.04889e-09	6.92744e-08	-1.77262e-08	-4.28479e-08	4.24915e-08	-8.00894e-10	0	1.25435e-08	9.16951e-10	3.54198e-08	1.28154e-07	5.96909e-09	5.47955e-08	2.25691e-08	-3.46741e-08	-1.24815e-09	-1.8874e-08	-3.77207e-08	1.54182e-08	0
J3046	4.02251e-08	0	1.59603e-06	7.19462e-08	2.12558e-08	1.57676e-07	3.53696e-08	5.03597e-09	2.72991e-08	1.23619e-07	2.18138e-08	1.9744e-08	1.42045e-07	-2.29869e-08	2.24293e-08	-2.53114e-08	0	7.62076e-08	-4.1268e-08	-3.34119e-08	2.32151e-08	-4.66007e-08	1.97758e-08	-2.77719e-08	-1.69125e-08	5.10246e-08	-4.23183e-08	0	3.07159e-08	3.06702e-08	8.27345e-08	4.20059e-09	-2.12876e-07	3.44353e-07	-4.99863e-08	0	-2.17657e-08	1.10591e-07	0	0	0	6.18936e-08	1.93372e-09	-5.35394e-08	1.5577e-07	0	0	-4.29863e-08	0
J16142	2.81122e-08	-2.1535e-08	3.47747e-07	3.23051e-07	-2.89368e-08	1.15329e-08	-1.92086e-08	5.03667e-08	2.11975e-08	0	5.43735e-08	3.0304e-08	3.70447e-07	0	1.80053e-07	0	0	-6.29083e-08	0	-3.79074e-08	0	0	0	0	-4.4243e-08	-3.19265e-08	-1.63407e-08	-1.49738e-08	0	-3.63628e-08	-1.20519e-08	-3.02572e-08	0	3.04772e-07	-3.53292e-09	0	0	0	-2.14175e-08	-2.86645e-08	-1.38432e-08	-1.61167e-08	0	3.96286e-08	1.80792e-07	3.32971e-08	0	-1.93127e-08	0
J22803	-2.67464e-09	0	8.91591e-07	5.36754e-08	2.86417e-08	1.66809e-07	7.83073e-08	8.15223e-08	6.92255e-08	9.81076e-08	0	3.91988e-08	-2.22606e-07	4.85846e-08	-7.3998e-09	0	0	-1.89769e-07	5.69581e-08	-6.42742e-08	-2.08802e-08	1.60174e-08	1.71357e-08	1.96013e-09	4.17619e-08	6.77253e-08	-2.84554e-08	-1.73336e-08	0	2.56269e-08	2.74462e-08	-3.34151e-08	9.16443e-09	5.4029e-08	0	0	1.91309e-08	2.36625e-08	5.73721e-08	5.48662e-07	-3.04779e-08	1.21429e-07	2.82286e-08	0	-3.59823e-08	5.76183e-08	7.8264e-09	-2.86043e-08	0
J24610	1.9633e-07	7.90226e-08	4.42504e-06	3.09242e-07	4.68465e-07	5.80065e-07	1.33232e-07	4.37542e-07	1.10098e-07	3.96264e-07	1.65599e-07	3.27483e-07	2.52553e-07	1.36144e-07	1.60539e-07	1.91874e-07	0	2.80604e-07	8.66972e-08	1.22306e-07	1.01181e-07	8.48609e-08	1.32165e-08	6.40935e-08	7.71527e-08	5.39576e-08	1.52536e-07	3.16981e-09	5.09298e-08	1.40539e-07	5.52033e-07	1.00414e-07	6.34675e-08	7.28658e-08	1.30027e-08	7.41265e-08	2.38565e-08	9.34454e-08	8.15484e-08	6.45569e-08	-4.10448e-08	3.37675e-07	5.762e-08	2.03098e-07	1.44408e-07	1.72436e-07	8.66486e-08	1.06302e-07	-1.27245e-08
J36253	0	0	2.19849e-08	0	0	0	0	0	0	0	0	0	0	0	0	0	0	0	0	0	0	0	0	0	0	0	0	0	0	0	0	0	0	2.33072e-08	0	0	0	0	0	0	0	0	0	0	0	0	0	0	0
J37674	-1.36777e-07	0	-1.11264e-08	5.7189e-08	0	0	0	0	2.01287e-08	0	0	0	1.31971e-07	0	-3.63631e-08	0	0	0	0	0	0	1.03494e-08	0	0	0	0	0	0	0	0	-5.27724e-08	-2.22281e-07	0	-5.73074e-08	0	0	0	0	0	0	0	0	0	0	8.33408e-08	0	0	5.7995e-09	0
J43171	3.01419e-08	0	-3.25737e-08	-2.35671e-08	0	3.69445e-08	6.75636e-08	2.14173e-08	0	1.25752e-08	0	0	0	0	0	0	1.16682e-06	0	0	4.49352e-08	0	0	1.32165e-08	1.58969e-07	0	0	2.96043e-08	-1.73834e-08	0	0	0	0	0	-2.36032e-08	0	0	0	0	3.06729e-08	0	0	4.64234e-08	1.0259e-08	0	0	0	0	0	0
J45335	3.69727e-08	0	1.23307e-07	0	2.78347e-07	9.46741e-08	3.54533e-08	2.21896e-07	7.62574e-08	1.67077e-07	8.40386e-08	5.04998e-08	6.05484e-08	1.35527e-07	1.85465e-07	0	0	2.38881e-08	0	0	0	0	0	0	0	5.61798e-08	0	2.3778e-07	0	1.12874e-07	8.49113e-08	1.34116e-08	8.7875e-08	5.74154e-08	6.11972e-08	0	2.88899e-08	0	0	1.74965e-06	0	4.9393e-08	0	2.06383e-08	0	3.3712e-08	6.32993e-08	0	0
J46742	3.5443e-07	-9.22692e-08	1.00731e-06	3.10996e-07	5.54579e-07	3.96331e-07	4.35226e-07	1.89196e-07	4.24719e-07	4.35142e-07	1.13218e-07	3.80469e-08	1.33952e-07	1.71125e-07	3.53404e-07	-3.47568e-08	0	-8.93416e-08	2.37852e-07	-1.28901e-08	2.04919e-07	3.24589e-07	2.56257e-07	-1.28229e-08	3.67282e-07	2.03286e-07	4.95023e-07	-5.57632e-08	2.54889e-07	2.55567e-07	2.44833e-07	2.66179e-07	8.75088e-08	2.85613e-07	3.90948e-07	1.33294e-07	3.99535e-07	4.10343e-07	4.81743e-07	8.68372e-07	1.90945e-07	4.30242e-07	1.37335e-07	8.92843e-08	4.99052e-07	2.10179e-07	2.00173e-07	2.07765e-07	0
J47805	0	1.01588e-07	4.51554e-08	9.02148e-08	9.48836e-08	1.51744e-07	1.23544e-07	1.99123e-08	1.51797e-07	8.62882e-08	1.31525e-07	7.54311e-08	0	3.0061e-08	7.46794e-08	4.98269e-08	1.16682e-06	1.27468e-07	1.58758e-08	-2.94478e-09	-1.21801e-08	1.84891e-07	4.15846e-08	0	1.25065e-08	3.24468e-09	-1.63407e-08	1.5435e-07	0	8.6519e-08	2.11707e-07	1.43342e-08	6.81884e-08	9.62139e-08	2.37037e-08	0	3.9302e-08	8.49444e-08	2.04361e-08	2.8135e-07	0	9.13351e-08	3.14447e-08	3.1583e-08	0	3.68248e-08	3.38025e-07	0	0
EG02514	1.76996e-08	4.32421e-08	2.34253e-06	1.17819e-09	-1.44536e-08	1.65223e-08	5.68634e-08	2.79701e-07	4.43653e-08	1.14066e-07	-5.17178e-09	5.86011e-09	3.27483e-08	1.38896e-08	7.27463e-08	0	1.16682e-06	2.4145e-08	4.63389e-09	2.56374e-08	5.14076e-08	0	0	0	1.26315e-08	3.2734e-08	1.84804e-07	1.09774e-07	4.22547e-08	8.61074e-08	1.42169e-08	1.35458e-08	-1.61564e-08	-2.57121e-08	0	0	1.67285e-08	0	6.4456e-08	2.21701e-08	0	2.56414e-08	7.35487e-11	2.14894e-08	5.4764e-08	1.40504e-08	-9.9417e-08	9.48927e-08	0
J12788	0	0	0	0	0	0	0	0	0	0	0	0	0	0	0	0	0	0	0	0	0	0	0	0	0	0	0	0	0	0	0	0	0	0	0	0	0	0	0	0	0	0	0	0	0	0	0	0	0
EG02593	0	0	0	0	0	0	0	0	0	0	7.35514e-08	0	3.46523e-08	0	0	4.85088e-07	0	0	0	0	2.57826e-08	1.03494e-08	0	0	0	0	0	-2.85351e-08	2.5299e-08	7.47663e-08	0	0	3.73683e-08	2.64498e-08	0	6.59448e-08	0	0	0	0	0	0	1.0259e-08	0	1.52212e-07	0	5.11828e-08	0	0
EG00042	2.01208e-07	6.29883e-08	8.68049e-07	2.97311e-07	8.91644e-08	1.48621e-07	1.75159e-07	3.36519e-07	2.9132e-08	7.82443e-08	9.28796e-09	3.91988e-08	7.51576e-08	1.38896e-08	3.88075e-08	0	0	-2.54225e-08	4.24247e-08	3.58278e-09	3.65412e-08	6.65887e-08	1.2836e-07	0	1.83065e-08	2.94011e-08	4.75574e-07	3.45845e-07	4.01341e-08	1.50566e-07	1.43215e-07	2.26222e-07	8.27169e-08	1.01493e-06	1.67715e-08	1.10627e-07	5.19052e-08	1.701e-07	8.85199e-08	8.79541e-07	3.6313e-07	5.71001e-08	3.01167e-08	8.32136e-08	1.38777e-07	2.64541e-08	2.9109e-07	7.40815e-08	0
J52200	3.3096e-09	3.58369e-08	3.32399e-06	4.71515e-07	7.99631e-08	3.49102e-07	1.15125e-07	2.77876e-07	4.71623e-08	2.2901e-07	6.40933e-09	0	7.70603e-08	2.79886e-08	3.78683e-08	9.58948e-09	0	2.0058e-07	6.06684e-08	1.61272e-07	-1.44357e-08	4.0551e-08	4.08256e-08	0	0	4.71248e-08	3.3958e-08	1.07454e-07	1.36136e-08	9.35516e-08	2.45883e-07	6.85555e-08	2.18639e-08	3.19781e-07	7.36897e-08	0	4.02275e-08	2.44558e-07	9.61592e-08	4.63808e-07	1.07218e-07	-3.50255e-10	-2.69431e-08	3.76304e-09	0	5.38292e-08	-4.08054e-08	-3.09901e-08	0
J34949	0	0	0	0	0	0	0	0	0	0	0	0	0	0	0	0	0	0	0	0	0	0	0	0	0	0	0	0	0	0	0	0	0	0	0	0	0	0	0	0	0	0	0	0	0	0	0	0	0
[truncated: 380 more columns]

## Sheet: MetaT-MetaG Correlation Data
Sample information				Correlations
GeneID	Depth	Size Fraction	Number samples	latitude	longitude	Seafloor (m)	Temperature (Â°C)	Salinity (PSU)	Density (kg/m**3)	Distance_coast (km)	Chlorophyll_A (mg/m**3)	Depth (m)	PAR (mol quanta/m**2/day)	O2 (Âµmol/kg)	NO3 (Âµmol/l)	Iron_5m* (Âµmol/l)	Ammonium_5m* (Âµmol/l)	Nitrite_5m* (Âµmol/l)	Nitrate_5m* (Âµmol/l)	CDOM* (ppb (QSE))	NPP_C* (mg/m**2/day)	POC* (Âµg/kg)	PIC* (mol/m3)	Alkalinity (Âµmol/kg)	Carbon Total (Âµmol/kg)	CO2 (Âµmol/kg)	CO3 (Âµmol/kg)	HCO3 (Âµmol/kg)	pH (-)	NO2 (Âµmol/l)	PO4 (Âµmol/l)	NO3_NO2 (Âµmol/l)	Si (Âµmol/l)	MLD (m)	DCM (m)	Depth_max_Brunt_VÃ¤isÃ¤lÃ¤_freq (m)	Depth_max_O2 (m)	Depth_min_O2 (m)	Depth_nitracline (m)	Shannon_Darwin* (-)	Shannon_Physat* (-)	miTAG_SILVA_Chao (-)	miTAG_SILVA_Shannon (-)	OG_Richness (-)	OG_Evenness (-)	Chlorophyll c3 (mg/m**3)	Peridinin (mg/m**3)	Fucoxanthin (mg/m**3)	Prasinoxanthin (mg/m**3)
EG02328	DCM	0.8>	15	-0.437438	0.176031	0.176022	-0.426428	-0.319788	0.303802	-0.0423749	0.761562	-0.285743	0.243096	0.466464	0.387087	-0.0474047	0.929789	0.178254	0.142639	-0.0859082	0.585501	0.786513	0.949762	0.0850437	0.0188308	NA	-0.251721	NA	NA	-0.0591041	0.345429	0.389807	-0.0241162	-0.27583	-0.209488	-0.122842	-0.164422	-0.161204	-0.175653	-0.0383402	0.260066	-0.209021	0.453374	0.534995	0.184115	-0.220126	0.066601	0.0188308	-0.0932619
EG02328	DCM	0.8@5	31	-0.0734554	0.0679414	-0.111906	-0.0321108	-0.00705538	0.0344391	0.284331	-0.0467888	0.320501	-0.057222	-0.441561	0.142156	0.0662111	-0.151775	-0.103948	0.0609605	-0.367097	-0.00501034	-0.203921	-0.00718579	0.130916	-0.103359	NA	-0.235492	0.0628948	NA	-0.202615	0.185772	0.102387	0.0343276	0.010985	0.0845055	0.0319092	0.431184	-0.100672	0.0847277	-0.0326053	-0.207378	0.176112	-0.01044	-0.0377481	0.23456	-0.1667	-0.0831657	-0.103359	0.331932
EG02328	DCM	5@20	31	-0.201469	-0.151145	-0.12749	-0.106779	-0.258994	-0.137099	0.153569	0.201731	-0.101302	0.031817	-0.208758	0.526894	-0.332559	0.0203914	0.839437	0.439122	-0.0673467	0.0372293	-0.0380095	0.0756642	0.493638	-0.0904304	NA	-0.101293	-0.231131	NA	0.74433	0.653833	0.730041	0.364074	0.040413	-0.174908	0.0216572	0.0175062	-0.101707	-0.163517	-0.117092	0.112189	-0.181541	0.203296	0.0514996	-0.0341797	-0.0887152	-0.152158	-0.0904304	-0.123294
EG02328	DCM	20@180	33	-0.382329	-0.146547	-0.0568788	-0.468159	-0.379048	0.0763224	0.08439	0.763938	-0.247085	0.0472621	0.305242	0.729334	-0.351943	0.483285	0.630484	0.481782	0.0476147	0.245427	0.214844	0.735175	0.609526	0.158157	NA	0.155828	0.0197933	NA	0.355654	0.657691	0.708181	0.323504	-0.319794	-0.298554	-0.105725	-0.20964	-0.108244	-0.0735947	-0.02511	0.146816	-0.0900018	0.0526625	0.00771605	0.0893019	0.202928	0.0882832	0.158157	-0.0563841
EG02328	DCM	180@2000	32	-0.391977	-0.0205101	-0.205774	-0.435971	-0.268449	0.218413	0.0870732	0.534219	-0.286223	-0.0640574	0.417972	0.192017	-0.0409543	0.845418	0.153079	0.106249	0.0311319	0.333264	0.366896	0.840785	-0.154743	0.986506	NA	0.436788	0.78262	NA	-0.0281345	0.212061	0.232412	-0.0724066	-0.249636	-0.18089	-0.130513	0.0795904	-0.232329	-0.27503	0.203798	0.286755	0.281914	0.0267199	-0.0965319	0.80768	0.963929	0.844021	0.986506	0.747219
EG02328	SRF	0.8>	35	-0.420621	0.112896	0.50018	-0.324339	-0.424994	0.0915849	0.0219435	0.472501	0.419461	-0.173888	0.327975	0.501746	-0.396849	0.461389	0.599341	0.356482	-0.0326449	0.175603	0.443362	0.573524	0.235612	0.23853	0.557128	0.147963	0.237914	-0.479124	0.39434	0.542733	0.422801	0.0649688	-0.125371	-0.236849	-0.274807	-0.198775	-0.189941	-0.388789	0.0751036	0.244787	-0.185893	-0.238387	-0.200376	0.294994	0.241357	0.239943	0.23853	0.210895
EG02328	SRF	0.8@5	53	-0.37873	-0.118107	0.255097	-0.46204	-0.356072	0.170049	-0.202981	0.486465	0.117165	-0.142047	0.494277	0.547361	-0.353234	0.315512	0.318319	0.517681	0.0782308	0.222855	0.47121	0.163288	0.680243	0.717939	0.165622	0.337416	0.708316	-0.0945165	0.304278	0.557808	0.514199	0.152879	0.202622	-0.155063	-0.0999612	-0.102832	-0.142916	-0.164432	-0.165945	0.13922	-0.307739	-0.347474	-0.33179	0.437307	0.661175	0.716114	0.717939	0.72174
EG02328	SRF	5@20	62	-0.341973	-0.0482281	-0.132405	-0.415628	-0.177601	0.191815	0.0709019	-0.294634	-0.213011	-0.0666924	0.498917	0.60952	-0.14136	0.132334	0.0326157	0.424681	-0.178961	0.0218141	-0.133528	0.449043	-0.0855472	-0.0355035	-0.0373867	-0.0998849	0.0140418	0.0277159	0.176326	0.503425	0.586803	0.558259	0.408148	0.0602591	-0.0167337	-0.0286972	0.180572	-0.208416	-0.17698	0.0241658	-0.223313	-0.48655	-0.430414	0.666132	-0.0220168	-0.00907296	-0.0355035	-0.0421345
EG02328	SRF	20@180	59	-0.377847	-0.0990909	-0.0441397	-0.43068	-0.276091	0.140778	-0.0296041	-0.0601646	-0.143446	-0.0154809	0.479305	0.7058	-0.349815	0.247668	0.512513	0.586711	-0.0792108	-0.0246739	0.000316602	0.0566187	0.17467	0.07403	0.294413	-0.0596919	0.111756	-0.279525	0.667222	0.674254	0.722987	0.408994	0.288899	-0.175975	0.0182617	-0.150538	-0.121267	-0.245732	-0.168536	-0.00496982	-0.462708	-0.347245	-0.463215	0.542368	0.109402	0.0808841	0.07403	0.0743715
EG02328	SRF	180@2000	53	-0.379849	-0.127026	0.0661427	-0.378718	-0.297017	0.0981528	0.146711	0.130835	-0.0701963	-0.364868	0.408611	0.516682	-0.302732	0.382239	0.17453	0.27695	0.334322	0.405533	0.41651	0.640458	0.555136	0.601053	0.124851	0.36588	0.589127	-0.0995098	0.382321	0.56632	0.618667	0.288981	0.0972595	-0.237113	0.00705861	-0.0146109	0.296449	-0.122663	0.117214	0.24372	0.115375	-0.221493	-0.0822155	0.33532	0.582192	0.601575	0.601053	0.572878
EG02328	Positive			0	0	1	0	0	0	0	5	1	0	6	7	0	6	5	7	1	3	5	6	4	3	2	3	3	0	6	7	7	4	2	0	0	1	1	0	0	0	0	0	1	5	3	3	3	3
EG02328	Negative			7	0	0	7	5	0	0	1	0	1	1	0	5	0	0	0	1	0	0	0	0	0	0	0	0	2	0	0	0	0	0	0	0	0	0	1	0	0	2	3	3	0	0	0	0	0
EG02492	DCM	0.8>	15	-0.695535	0.280517	0.259641	-0.822236	-0.413964	0.562394	-0.268815	0.5908	-0.0604902	-0.165844	0.675897	0.849266	0.0289396	0.534816	0.0845388	0.717233	-0.346573	0.0226312	0.504174	0.522306	0.539719	-0.133306	NA	-0.217574	NA	NA	-0.0747151	0.74213	0.79978	0.695073	-0.263341	-0.252353	-0.175544	-0.254629	-0.214918	-0.0185976	-0.517056	-0.0265297	-0.277083	0.198723	-0.0415018	0.30535	-0.181214	-0.141736	-0.133306	-0.129227
EG02492	DCM	0.8@5	31	0.0147838	0.0827818	-0.0326454	0.2215	0.144754	-0.107228	-0.238582	0.00280903	0.00110235	-0.0839007	0.159862	-0.17902	0.260077	-0.135976	-0.120531	-0.11764	-0.715891	-0.0143413	-0.147526	-0.231763	0.0645774	-0.0166003	NA	0.162714	-0.0308312	NA	-0.134182	-0.285143	-0.225374	-0.105317	0.0219754	0.238429	-0.179879	-0.0923981	-0.260307	0.0222579	-0.230829	0.13995	-0.216814	0.177743	-0.0494995	-0.030602	0.00551804	0.0412963	-0.0166003	-0.0223146
EG02492	DCM	5@20	31	-0.385437	-0.0762729	-0.00242634	-0.631734	-0.256424	0.203747	0.00817449	0.0842284	0.0952134	-0.0664	0.419229	0.727227	-0.184157	-0.101952	0.0578935	0.853128	-0.269491	-0.025405	-0.114559	-0.214293	-0.143618	-0.0741628	NA	-0.163868	-0.432606	NA	0.00186639	0.701591	0.760949	0.970639	-0.0468885	-0.0581541	-0.0759832	-0.124911	-0.133468	-0.00697281	-0.386514	-0.16477	-0.164386	0.0697102	0.215891	-0.279193	-0.0777049	-0.126254	-0.0741628	-0.687071
EG02492	DCM	20@180	33	-0.424614	-0.077577	0.000921467	-0.651391	-0.277967	0.208438	-0.0608101	0.206749	0.0698615	-0.0967027	0.485012	0.835189	-0.184435	-0.0319739	0.082191	0.8901	-0.279696	-0.233912	-0.042071	-0.0772485	0.647976	-0.0682756	NA	0.0666372	-0.202036	NA	-0.00550207	0.67569	0.722885	0.993201	-0.132658	-0.163799	-0.144403	-0.0822445	0.133743	0.266337	-0.348188	-0.126327	-0.102236	-0.183586	-0.216393	0.189164	0.103583	0.117468	-0.0682756	-0.0978338
EG02492	DCM	180@2000	32	-0.367968	-0.00211427	0.0799132	-0.653132	-0.205087	0.28803	-0.124045	0.125484	0.091394	-0.0925569	0.453338	0.676284	-0.100082	-0.100733	-0.0156982	0.815595	-0.250699	-0.215378	-0.0766217	-0.112942	NA	NA	NA	NA	NA	NA	-0.0811313	0.619147	0.676278	0.981647	-0.138855	-0.121376	-0.110388	-0.0838629	0.138151	0.450568	-0.4277	-0.181233	NA	NA	NA	NA	NA	NA	NA	NA
EG02492	SRF	0.8>	35	-0.308489	0.391128	0.499923	-0.33539	-0.159073	0.2574	-0.253284	0.366755	0.161841	-0.403645	0.309867	0.105455	-0.0888859	0.116472	-0.00184208	0.0878984	0.264275	0.892552	0.792756	0.154813	0.80368	0.995109	0.00805367	0.496345	0.997865	0.0506787	0.179843	0.541606	0.478047	0.266142	-0.012939	-0.212093	-0.187214	-0.0889691	-0.29635	-0.193861	0.117084	0.297051	-0.467557	-0.576232	-0.451608	0.57012	0.916201	0.985538	0.995109	0.972168
EG02492	SRF	0.8@5	53	-0.26923	0.0912812	0.284256	-0.281952	-0.139651	0.168451	-0.152481	0.19939	-0.0675772	-0.266199	0.270233	0.101865	-0.139507	0.076409	-0.0195331	0.0846515	0.186898	0.857488	0.659995	-0.0130751	0.777476	0.973389	-0.00511655	0.44197	0.974755	0.0444458	0.253782	0.496515	0.556957	0.409113	0.0851923	-0.178303	-0.0502976	-0.0763934	-0.13195	-0.147105	0.0751853	0.220091	-0.516059	-0.634635	-0.553176	0.665282	0.870367	0.962243	0.973389	0.945378
EG02492	SRF	5@20	62	-0.279658	-0.0156578	-0.0068635	-0.42637	-0.129446	0.20227	-0.06441	-0.0131915	-0.0362234	-0.133883	0.505143	0.609774	-0.0605137	-0.0628155	-0.0385263	0.616124	-0.171248	-0.0923502	-0.0464093	-0.0491281	-0.0690882	-0.0152428	0.192325	-0.094786	0.0276602	-0.244316	0.0303542	0.552615	0.598024	0.98033	0.686537	0.126325	-0.026011	-0.0278957	0.0506186	-0.123589	-0.285246	-0.123949	-0.479066	-0.64441	-0.533629	0.607401	-0.0344322	-0.0331195	-0.0152428	-0.0350472
EG02492	SRF	20@180	59	-0.41141	-0.0436316	-0.00903771	-0.628905	-0.274448	0.256538	-0.142135	-0.0245264	-0.0560766	-0.0172826	0.735026	0.827909	-0.19578	0.173686	0.122392	0.788736	0.162869	-0.103425	-0.0229076	-0.0306853	-0.0095337	0.0219986	0.24371	-0.0792988	0.0679805	-0.22149	0.250908	0.745796	0.828097	0.831849	0.216612	-0.0590031	-0.103134	-0.0435874	0.0608054	-0.020992	-0.368258	-0.144654	-0.568003	-0.692947	-0.620993	0.73835	0.0173261	0.00492805	0.0219986	0.016123
EG02492	SRF	180@2000	53	-0.341463	0.0237134	0.121314	-0.488634	-0.20048	0.222241	-0.0651365	0.0981936	-0.0836516	-0.183793	0.536671	0.478765	-0.200978	0.218285	0.0508914	0.409072	0.0906624	0.57495	0.5356	0.101063	0.841502	0.957203	0.0737811	0.445312	0.949774	-0.046605	0.311707	0.5833	0.716587	0.903866	0.439566	-0.11116	-0.0366967	-0.0491684	-0.0479349	-0.139757	-0.0962272	0.0664318	-0.336779	-0.439925	-0.440918	0.603674	0.856514	0.942283	0.957203	0.960524
EG02492	Positive			0	1	2	0	0	2	0	2	0	0	8	7	0	1	0	7	0	3	4	1	5	3	0	3	3	0	2	9	9	8	2	0	0	0	0	1	0	0	0	0	0	5	3	3	3	3
EG02492	Negative			8	0	0	9	1	0	0	0	0	2	0	0	0	0	0	0	1	0	0	0	0	0	0	0	1	1	0	0	0	0	0	0	0	0	0	0	6	0	5	5	5	0	0	0	0	1
J1764	DCM	0.8>	15	-0.298796	0.00062727	-0.0849076	-0.245782	-0.393437	0.100701	-0.110532	0.739315	-0.276448	0.506355	0.299597	0.18865	-0.104195	0.903195	0.109224	-0.128567	0.461458	0.617665	0.719955	0.934227	0.155604	0.0419615	NA	0.268069	NA	NA	-0.0299004	0.157733	0.208407	-0.203481	-0.172138	-0.112631	-0.0915839	-0.0934175	-0.0865666	-0.159557	0.0811197	0.450223	0.180363	-0.405233	0.465921	-0.231303	0.148775	-0.0171103	0.0419615	0.205691
J1764	DCM	0.8@5	31	-0.107281	0.0465084	-0.118279	0.109445	0.0941246	-0.0343235	-0.0100095	-0.0277819	0.162877	-0.11945	0.0147389	-0.105554	0.167613	-0.167368	-0.142652	-0.101501	NA	-0.000494566	-0.168837	0.048045	0.0240768	-0.0515765	NA	0.194115	-0.109817	NA	-0.165722	-0.154748	-0.144166	-0.0590395	0.246097	0.258485	0.0724986	-0.0746234	-0.0489599	0.0283299	-0.159479	0.152277	0.221931	-0.158824	0.034625	-0.0119773	-0.0259814	-0.0585384	-0.0515765	-0.0509128
J1764	DCM	5@20	31	-0.361871	-0.216461	-0.164746	-0.360521	-0.2885	-0.0373163	-0.0467883	0.0801769	0.0189822	-0.151958	0.340587	0.477651	-0.266241	-0.00228319	0.0430827	0.701478	-0.213081	0.112834	-0.0300329	-0.0583429	-0.174958	0.174496	NA	-0.0964407	0.00544418	NA	-0.00621487	0.506634	0.554727	0.712212	-0.0086336	-0.0732604	0.0156988	-0.130807	-0.151849	0.143578	-0.225645	0.0576912	0.196119	0.163483	0.524707	-0.0973836	0.125291	0.0822237	0.174496	-0.0480535
J1764	DCM	20@180	33	-0.366354	-0.00259606	0.0426518	-0.656969	-0.170816	0.286952	-0.136761	0.0850379	0.0950752	-0.125418	0.50169	0.755053	-0.0675582	-0.0738036	-0.0452291	0.818345	-0.259457	-0.24189	-0.04815	-0.158432	0.0303668	0.471667	NA	0.234467	0.305214	NA	-0.0872985	0.570494	0.620987	0.976127	-0.158239	-0.146396	-0.169881	-0.0495818	0.1084	0.286181	-0.369812	-0.160739	0.15909	-0.517391	-0.427153	0.169299	0.391465	-0.045747	0.471667	0.0483032
J1764	DCM	180@2000	32	-0.257383	-0.00895595	-0.317105	-0.178035	-0.12721	0.0968605	0.206019	0.0863978	-0.160698	-0.0410168	0.184181	-0.0398442	0.119533	0.670869	-0.0610409	-0.0508104	NA	NA	0.256963	0.266527	NA	NA	NA	NA	NA	NA	-0.0219725	-0.0189843	-0.0233562	-0.0460546	-0.0878856	-0.106733	-0.0887414	0.228743	-0.155886	-0.177835	0.317094	0.157067	NA	NA	NA	NA	NA	NA	NA	NA
J1764	SRF	0.8>	35	-0.330472	0.0826736	0.424053	-0.381957	-0.340996	0.188963	-0.015657	-0.020185	-0.0321391	0.116541	0.376817	0.285835	-0.148816	0.838692	0.601758	0.260925	0.0197351	-0.0994257	0.0122002	0.0811215	0.103852	0.052796	-0.00588101	0.119094	0.0791616	0.129725	0.18119	0.300506	0.224362	-0.0131761	0.0239174	-0.033571	-0.055261	-0.0701013	-0.267194	-0.130995	-0.00590214	0.051236	-0.433009	-0.53006	-0.473444	0.573322	0.112187	0.0512803	0.052796	0.0661621
J1764	SRF	0.8@5	53	-0.343268	-0.0239975	0.0695967	-0.596431	-0.241797	0.336659	-0.0996057	-0.0138154	-0.0237596	0.0155965	0.67004	0.567658	-0.143192	0.483638	0.230378	0.521291	0.16775	-0.0627721	-0.00110163	0.0505908	0.0955071	0.0477147	-0.354139	0.100438	0.0589493	0.436654	0.126008	0.499511	0.536105	0.261896	0.387947	0.0779701	-0.0284953	-0.0427928	-0.0432685	-0.0924101	-0.288676	-0.175776	-0.428019	-0.475836	-0.546726	0.625557	0.103001	0.0486094	0.0477147	0.0459203
J1764	SRF	5@20	62	-0.269795	-0.0374965	-0.0620469	-0.400708	-0.187238	0.162281	-0.132199	-0.0302477	-0.0336241	0.0864587	0.478307	0.496584	-0.161157	0.242819	0.105609	0.440601	NA	-0.0895286	-0.0412298	0.066621	NA	NA	NA	NA	NA	NA	0.2489	0.430885	0.51772	0.167689	0.285089	0.0296241	-0.0268432	-0.028453	0.0316797	-0.0991699	-0.282827	-0.135199	-0.306137	-0.344876	-0.297157	0.400474	NA	NA	NA	NA
J1764	SRF	20@180	59	-0.405241	-0.0195775	-0.023289	-0.632431	-0.254223	0.270093	-0.122097	-0.0264969	-0.043973	-0.008529	0.744231	0.823726	-0.161519	0.154787	0.0823213	0.781716	-0.23601	-0.131126	-0.0454151	-0.016752	-0.0618652	-0.0185271	-0.171813	-0.0999635	0.029875	0.201543	0.216609	0.738237	0.81929	0.870025	0.178933	-0.043728	-0.103385	-0.0446922	0.075957	-0.00366468	-0.369812	-0.165974	-0.589602	-0.726947	-0.641229	0.751529	-0.0220766	-0.0345672	-0.0185271	-0.032021
J1764	SRF	180@2000	53	-0.310422	-0.0352792	0.269029	-0.409237	-0.275851	0.132583	0.0586639	0.00294449	-0.0351507	0.0891645	0.447531	0.394049	-0.171925	0.868063	0.615326	0.365472	-0.413384	-0.0413973	0.0625463	0.153343	0.284515	0.0592089	0.0043403	0.192928	0.0285371	0.107576	0.171007	0.394377	0.318675	0.0167417	0.045789	-0.0409744	-0.0310007	-0.0602042	-0.134041	-0.142821	0.0479844	0.0589445	-0.318216	-0.526294	-0.580172	0.767778	0.152574	0.0685761	0.0592089	0.130066
J1764	Positive			0	0	2	0	0	2	0	1	0	1	7	6	0	5	2	6	0	1	1	1	1	1	0	0	0	1	1	6	6	4	2	0	0	0	0	0	0	0	0	0	1	5	1	0	1	0
J1764	Negative			7	0	0	7	3	0	0	0	0	0	0	0	0	0	0	0	1	0	0	0	0	0	1	0	0	0	0	0	0	0	0	0	0	0	0	0	4	0	5	6	6	0	0	0	0	0
J4286	DCM	0.8>	15	-0.332589	0.0796597	0.159853	-0.490611	-0.408421	0.333185	-0.170393	0.707403	-0.199913	-0.162393	0.478231	0.399977	0.020803	0.912939	0.125063	0.148773	-0.882177	0.515426	0.703966	0.89164	0.333272	0.201857	NA	-0.0571241	NA	NA	-0.120235	0.338689	0.385026	0.0212475	-0.387072	-0.155246	-0.190718	-0.264192	-0.310234	-0.199993	-0.0590039	0.216837	0.874684	-0.0946573	0.419731	-0.852536	-0.0169558	0.361829	0.201857	0.023381
J4286	DCM	0.8@5	31	0.209524	-0.27499	-0.16915	0.0469841	0.0338667	-0.00707281	-0.178122	0.00682558	-0.102146	-0.167446	0.387439	-0.25135	-0.0292415	0.0459155	-0.0851537	-0.116732	0.119292	-0.0146554	-0.104052	-0.0603451	0.00546739	-0.00930893	NA	0.0837265	-0.067635	NA	-0.0399072	-0.450534	-0.303867	-0.127346	-0.0865248	0.33904	0.0758628	-0.158171	-0.049331	-0.0376151	0.0173265	0.0458847	-0.0140442	-0.177453	-0.1674	-0.173931	0.00290085	-0.00447525	-0.00930893	-0.04248
J4286	DCM	5@20	31	-0.399309	-0.0729336	-0.114566	-0.675958	-0.255277	0.272816	0.0934306	0.219769	0.00620441	-0.0364053	0.374217	0.716335	-0.149801	0.142267	0.167961	0.769779	-0.139085	-0.0151995	-0.058694	-0.0507817	0.255986	-0.167606	NA	-0.126105	-0.242292	NA	0.144137	0.695912	0.768102	0.901739	0.0136952	-0.11076	0.043383	0.0368639	-0.103972	-0.0938969	-0.264081	-0.104272	-0.256519	0.225887	-0.098795	-0.0890115	-0.161371	-0.122366	-0.167606	-0.207502
J4286	DCM	20@180	33	-0.548335	0.0328382	-0.124249	-0.607405	-0.353609	0.158131	0.163338	0.486983	-0.104095	-0.134124	0.421601	0.806266	-0.217283	0.33899	0.269392	0.729858	-0.377319	-0.0332291	0.14321	0.418408	0.0158834	-0.0893469	NA	-0.25571	0.123212	NA	0.119012	0.787537	0.856497	0.674913	-0.174984	-0.212637	-0.163277	0.141259	-0.0999944	0.0241669	-0.268579	0.0118896	-0.412534	0.250857	-0.132932	0.110448	-0.00193027	-0.0565417	-0.0893469	-0.0775589
J4286	DCM	180@2000	32	-0.271245	-0.0102033	-0.315682	-0.197171	-0.139336	0.104906	0.206346	0.11218	-0.170032	-0.0410168	0.202606	-0.0242844	0.112892	0.697387	-0.0490419	-0.0446195	NA	0.177168	0.266058	0.306662	NA	NA	NA	NA	NA	NA	-0.0242832	-0.0054963	-0.00665552	-0.0477802	-0.0974478	-0.111416	-0.091366	0.225158	-0.161966	-0.186371	0.316669	0.163434	NA	NA	NA	NA	NA	NA	NA	NA
J4286	SRF	0.8>	35	-0.547721	0.323884	0.279521	-0.640808	-0.214308	0.441782	0.115498	-0.0219758	-0.0751681	0.0318313	0.704491	0.703271	-0.069345	0.433011	0.22135	0.588098	-0.0407992	0.13993	0.0984567	0.253665	0.110301	0.318996	-0.0487102	-0.105521	0.376393	0.143123	0.239372	0.658872	0.719953	0.570015	0.493236	-0.0199608	-0.0966658	-0.25735	0.0106837	-0.26717	-0.508687	-0.124986	-0.587012	-0.714664	-0.646278	0.705231	0.225916	0.308618	0.318996	0.227119
J4286	SRF	0.8@5	53	-0.453123	-0.0123329	0.0877044	-0.327219	-0.186242	0.0963766	0.0662551	0.00357287	-0.107512	0.194176	0.440941	0.613848	-0.210403	0.322118	0.356141	0.635803	-0.0110031	-0.0478624	-0.00544583	0.0221682	-0.183544	0.0304346	0.101307	-0.24305	0.0824697	-0.0394928	0.194475	0.600027	0.593805	0.635192	0.484018	0.116649	-0.0405729	-0.286188	-0.0758062	-0.158154	-0.371818	-0.158355	-0.599338	-0.649044	-0.437979	0.550457	-0.065865	0.0291543	0.0304346	-0.0989983
J4286	SRF	5@20	62	-0.291253	-0.0127466	-0.184042	-0.203007	-0.053132	0.120497	-0.108734	-0.0299214	-0.0510391	0.0937089	0.232681	0.183209	0.0859197	0.209958	-0.0726811	0.194802	0.257162	-0.0616647	-0.0261187	0.0856525	-0.0969234	-0.0248675	-0.067595	-0.117685	-0.0202201	0.0977999	-0.0879403	0.138624	0.185312	0.367223	0.200836	0.110589	-0.0707867	0.207366	-0.0784213	-0.143164	0.1074	0.0404668	-0.456899	-0.635433	-0.531674	0.644484	-0.0715833	-0.0437375	-0.0248675	-0.0539049
J4286	SRF	20@180	59	-0.437252	-0.00636903	0.000653037	-0.561749	-0.309726	0.229306	0.000221638	-0.0255007	-0.0663799	0.00700015	0.653866	0.678586	-0.239858	0.488203	0.29694	0.430543	0.0491325	-0.060705	-0.018677	0.533635	-0.0473548	-0.115077	-0.0896528	0.0244694	-0.0371241	0.106696	0.364416	0.601872	0.692854	0.219227	0.249504	-0.0770382	-0.0799194	-0.0723303	0.183092	-0.184799	-0.15281	0.0749415	-0.279913	-0.441963	-0.461529	0.606957	0.0342605	-0.0933141	-0.115077	-0.0617853
J4286	SRF	180@2000	53	-0.385147	-0.150447	-0.216367	-0.377883	-0.226341	0.121688	0.265623	-0.0469247	-0.15137	0.072473	0.421754	0.617533	-0.389085	0.224018	0.237982	0.535578	0.469017	-0.0399869	-0.0108483	0.0381351	0.110991	0.0189921	0.25643	0.122839	0.0227935	-0.220098	0.608391	0.560722	0.645694	0.726954	0.643833	-0.0716668	0.0559319	-0.147262	0.0149556	-0.110533	-0.136016	0.00826038	-0.28525	-0.263407	-0.336181	0.508045	0.102939	0.0175631	0.0189921	0.0377334
J4286	Positive			0	1	0	0	0	1	1	2	0	0	8	6	0	6	2	6	2	1	1	3	0	1	0	0	1	0	2	6	6	6	4	1	0	0	0	0	0	0	1	0	0	5	0	0	1	0
J4286	Negative			7	0	0	7	2	0	0	0	0	0	0	0	1	0	0	0	2	0	0	0	0	0	0	0	0	0	0	1	0	0	0	0	0	1	0	0	2	0	6	5	5	1	0	0	0	0
J10409	DCM	0.8>	15	-0.561896	0.284869	0.142641	-0.549615	-0.364657	0.391818	-0.135487	0.829065	-0.282471	0.352916	0.428789	0.602885	-0.0604218	0.862787	0.287175	0.289342	0.0890773	0.524685	0.795088	0.895887	0.519743	-0.0876803	NA	0.00783211	NA	NA	0.169349	0.557689	0.620604	0.181949	-0.207344	-0.277381	-0.0625921	-0.12856	-0.0929715	-0.218276	-0.198083	0.30016	-0.313546	0.183595	-0.242024	0.40755	0.00058707	-0.210935	-0.0876803	0.0337778
J10409	DCM	0.8@5	31	-0.372088	0.0554679	-0.163561	-0.129585	-0.0965215	-0.0320707	-0.00480178	-0.0472307	0.209336	-0.127425	0.199129	0.170158	0.0756083	-0.218256	-0.124227	0.27842	-0.404564	-0.0220209	-0.223776	-0.276287	-0.0713565	-0.0637127	NA	0.178537	-0.252528	NA	-0.179028	0.102762	0.162893	0.389265	0.233774	0.20361	0.052903	0.130948	-0.115676	0.0479642	-0.434144	0.0568091	-0.281317	-0.189733	-0.0305754	-0.362363	-0.0256797	-0.115711	-0.0637127	-0.26237
J10409	DCM	5@20	31	-0.344972	-0.149781	-0.218665	-0.294349	-0.390918	-0.159893	0.0681446	0.118253	-0.0517752	-0.122985	0.106275	0.551872	-0.288609	0.0156463	0.11306	0.620125	-0.257897	0.0235259	-0.0571376	-0.0913471	0.142308	-0.108244	NA	-0.137327	-0.226366	NA	0.15003	0.610033	0.695299	0.714863	0.0421933	-0.206697	0.0274022	0.0972885	-0.0668815	-0.0609154	-0.281252	0.0181789	0.255623	-0.34042	0.542992	-0.2762	-0.0754684	-0.094405	-0.108244	-0.160235
J10409	DCM	20@180	33	-0.282776	-0.120964	0.0973175	-0.596655	-0.158618	0.283082	-0.0451651	0.252652	-0.0675699	-0.12203	0.291061	0.928349	-0.225863	0.000446971	0.32879	0.776327	-0.273889	-0.127601	0.0205991	0.0134974	0.583524	-0.0244817	NA	0.0266041	-0.171552	NA	0.250035	0.671014	0.712316	0.792219	-0.252873	-0.219789	-0.173113	-0.115034	0.0184003	0.160871	-0.246951	-0.0765495	-0.23093	-0.0104763	-0.167468	0.0672758	0.0310958	0.010235	-0.0244817	-0.124973
J10409	DCM	180@2000	32	-0.336163	0.00608636	-0.1595	-0.408726	-0.191715	0.243271	0.124347	0.390266	-0.25981	-0.056715	0.396841	0.181056	0.0363857	0.835221	0.106118	0.0311138	NA	0.171236	0.31554	0.743835	NA	NA	NA	NA	NA	NA	-0.0660734	0.14377	0.190876	-0.0654385	-0.225284	-0.158099	-0.11694	0.112438	-0.209259	-0.248759	0.20654	0.183208	NA	NA	NA	NA	NA	NA	NA	NA
J10409	SRF	0.8>	35	-0.19117	0.389067	0.425628	-0.195837	-0.0728602	0.181388	-0.164858	0.20869	-0.0172816	-0.367607	0.155825	-0.0520301	-0.0218131	0.0491876	-0.0488692	-0.101927	0.198239	0.955539	0.719903	0.291013	0.813852	0.997939	0.0179886	0.510412	0.997814	0.0322229	0.379462	0.560635	0.565816	0.101045	-0.118168	-0.194523	-0.143771	-0.0817174	-0.27461	-0.154957	0.216252	0.29001	-0.385456	-0.441289	-0.296717	0.392691	0.921158	0.99058	0.997939	0.971464
J10409	SRF	0.8@5	53	-0.22992	0.14727	0.29586	-0.23355	-0.0975843	0.16578	-0.139153	0.230938	-0.0447441	-0.320394	0.203729	-0.0026915	-0.0993988	0.0229964	-0.0242344	-0.0143844	0.0735524	0.910942	0.702766	0.023923	0.782951	0.979525	0.00406468	0.453067	0.993599	0.0504024	0.309648	0.31307	0.328887	0.464228	-0.000906096	-0.178109	-0.082865	-0.0982035	-0.167765	-0.138977	0.185786	0.294305	-0.672029	-0.78555	-0.627371	0.725886	0.890277	0.974117	0.979525	0.956838
J10409	SRF	5@20	62	-0.355545	-0.0508017	0.12505	-0.626968	-0.25932	0.315436	-0.0166618	0.369758	0.0984004	-0.356037	0.696073	0.721647	-0.197239	0.20344	0.153978	0.601046	-0.153136	0.188568	0.33923	0.399666	0.298903	0.336528	0.030301	0.110308	0.358969	0.0267784	0.180088	0.671616	0.679846	0.644604	0.498876	-0.0573804	-0.0424996	-0.132119	0.0784622	-0.213579	-0.188705	0.0610783	-0.367089	-0.646984	-0.62557	0.771016	0.289412	0.31064	0.336528	0.361387
J10409	SRF	20@180	59	-0.397854	-0.0764785	-0.0437977	-0.519959	-0.292043	0.17873	-0.101616	-0.0433347	-0.0692511	0.0906492	0.61872	0.72069	-0.267992	0.338691	0.263884	0.635313	0.00304721	-0.115102	-0.0538105	0.10654	0.00270029	-0.0602359	0.264781	-0.142279	-0.0065222	-0.274847	0.398757	0.650434	0.739394	0.395118	0.387935	-0.0294626	-0.054716	-0.0591361	0.0664684	-0.141768	-0.304934	-0.0954908	-0.439805	-0.475081	-0.464542	0.58219	-0.0234197	-0.0556194	-0.0602359	-0.05994
J10409	SRF	180@2000	53	-0.51514	-0.0300963	-0.166593	-0.427497	-0.277063	0.115562	0.144366	-0.0042599	-0.121982	-0.00594164	0.512147	0.636255	-0.329656	0.289452	0.127816	0.519692	0.294307	0.077568	0.10217	0.205781	0.172785	0.23421	0.174902	0.16112	0.230247	-0.143904	0.377974	0.580982	0.686353	0.780768	0.627139	-0.0297152	-0.0272922	0.0462938	0.0505732	-0.208874	-0.203258	0.0236432	-0.283198	-0.486026	-0.278537	0.485319	0.229914	0.219223	0.23421	0.212869
J10409	Positive			0	1	2	0	0	1	0	3	0	0	4	6	0	4	2	5	1	3	4	3	5	3	1	2	3	0	4	8	8	7	3	0	0	0	0	0	0	1	0	0	1	5	3	3	3	3
J10409	Negative			7	0	0	6	4	0	0	0	0	3	0	0	2	0	0	0	1	0	0	0	0	0	0	0	0	1	0	0	0	0	0	0	0	0	0	0	2	0	5	6	4	1	0	0	0	0
J10896	DCM	0.8>	15	-0.211558	0.0345629	0.0561894	-0.590084	-0.364743	0.466817	-0.180685	0.478446	0.0778156	-0.503816	0.552162	0.394307	0.268448	0.790313	0.0763234	0.155964	-0.694973	0.310267	0.456209	0.719694	-0.0583673	-0.117417	NA	-0.139254	NA	NA	-0.208307	0.280007	0.36384	0.117584	-0.391147	0.0872077	-0.236421	-0.223393	-0.449945	-0.192617	-0.188318	0.151094	0.633144	0.186071	0.00844822	-0.708649	-0.241093	-0.225941	-0.117417	-0.225124
J10896	DCM	0.8@5	31	0.0318674	-0.153322	-0.395835	-0.0107892	-0.144844	-0.0751665	-0.0859874	0.210837	0.0512003	-0.290068	0.257936	-0.203121	0.0570339	-0.00142624	0.00254239	-0.0812664	-0.313054	-0.0192857	-0.33742	-0.119826	0.0250383	0.0905703	NA	0.171787	-0.139779	NA	-0.204738	-0.245447	-0.160773	-0.0372726	0.0793645	0.259354	-0.0224644	0.0498572	-0.0271838	-0.0847862	-0.252237	0.129879	0.348463	-0.0754355	-0.0756874	-0.168463	0.11567	0.0950344	0.0905703	-0.0448686
J10896	DCM	5@20	31	-0.198839	-0.0962707	-0.25126	-0.0699969	-0.177228	-0.0441875	0.433576	0.356047	-0.282701	0.0770316	-0.101991	0.224237	-0.370844	0.12069	0.725523	0.2902	0.743475	0.126933	0.0490215	0.368418	0.295864	0.106577	NA	-0.00328193	-0.152545	NA	0.640244	0.407315	0.41743	0.0469603	0.12847	-0.223372	0.207286	0.236873	0.177151	-0.269192	0.0367496	0.159281	-0.0726604	0.310599	0.133409	0.139811	0.103804	0.051004	0.106577	-0.0728275
J10896	DCM	20@180	33	-0.421208	-0.0932592	0.0525422	-0.740705	-0.318092	0.30306	-0.0992969	0.532093	-0.0538406	-0.133204	0.667115	0.735986	-0.175038	0.403698	0.203446	0.589626	-0.328478	0.0260153	0.126856	0.588486	0.132397	0.57898	NA	0.469161	-0.00112525	NA	-0.0886421	0.576538	0.628717	0.564799	-0.204982	-0.198328	-0.144616	-0.0998946	0.0043123	0.0560823	-0.152911	0.0898268	0.0683169	-0.169735	-0.23306	-0.296519	0.484059	0.123609	0.57898	-0.016368
J10896	DCM	180@2000	32	-0.435764	0.0724094	0.068961	-0.60826	-0.230959	0.231156	-0.214543	0.127291	0.0487031	-0.0968251	0.462445	0.661621	-0.0513708	0.05055	-0.0159298	0.777969	-0.388568	-0.171056	-0.0284018	-0.0346399	-0.0292638	0.0031796	NA	-0.184252	0.0179371	NA	-0.109537	0.602631	0.66229	0.918547	-0.250742	-0.137102	-0.230131	-0.0677072	-0.0215548	0.392003	-0.378415	-0.122765	-0.492742	0.159345	-0.164374	0.417909	-0.0145471	0.0452832	0.0031796	-0.0105642
J10896	SRF	0.8>	35	-0.367361	0.440411	0.638409	-0.511983	-0.29801	0.376841	-0.230536	0.396701	0.204023	-0.439966	0.463677	0.21665	-0.0861012	0.491972	0.315744	0.138477	0.157012	0.885572	0.785781	0.396902	0.827272	0.974087	0.0539171	0.524816	0.964538	0.0675357	0.298688	0.502302	0.402857	0.0156048	-0.0680073	-0.277307	-0.178067	-0.0314488	-0.40013	-0.243397	0.200189	0.399333	-0.0471635	-0.287066	-0.284787	0.433434	0.906615	0.95992	0.974087	0.987787
J10896	SRF	0.8@5	53	-0.0205088	0.214681	0.106099	-0.0111027	0.0830577	0.0545168	-0.0449133	0.117301	0.0530096	-0.0499675	0.00218963	-0.0808865	0.152209	0.0619398	-0.0731122	-0.0874366	0.287918	0.464041	0.365547	0.00646983	0.339529	0.442549	-0.00111604	0.120366	0.430878	0.0497112	-0.0334002	-0.0333567	-0.0629621	-0.0331026	-0.132783	-0.102259	-0.0329872	-0.0523171	-0.0635103	-0.105586	0.15887	0.0647177	-0.205266	-0.168472	-0.117625	0.106415	0.35038	0.421467	0.442549	0.42031
J10896	SRF	5@20	62	-0.27669	-0.014231	-0.00355063	-0.428106	-0.126488	0.205932	-0.0653236	-0.0114398	-0.0346026	-0.136807	0.505885	0.610081	-0.0572972	-0.0619754	-0.037876	0.613172	-0.728486	-0.0930185	-0.0459958	-0.0450662	-0.0686537	-0.0164511	0.135242	-0.0945433	0.026306	-0.101006	0.0289537	0.551877	0.597434	0.97896	0.68502	0.125134	-0.0248663	-0.0278198	0.0529789	-0.123075	-0.284426	-0.124008	-0.475947	-0.642288	-0.535351	0.608504	-0.035104	-0.0347078	-0.0164511	-0.0356142
J10896	SRF	20@180	59	-0.403259	-0.0753406	-0.119827	-0.55241	-0.249826	0.229618	-0.132927	-0.065665	-0.0709869	0.113904	0.637971	0.702056	-0.185137	0.34806	0.134004	0.626316	0.439717	-0.150995	-0.0862189	-0.000273156	-0.0498031	-0.0527232	0.340186	-0.122361	-0.0265843	-0.282887	0.330439	0.608497	0.709584	0.498474	0.41042	-0.000517852	-0.0372481	0.0143209	0.00706698	-0.0827348	-0.312613	-0.148316	-0.460098	-0.556648	-0.513158	0.628978	-0.0572684	-0.0726038	-0.0527232	-0.0573002
J10896	SRF	180@2000	53	-0.298279	0.0492243	0.0907254	-0.495828	-0.266493	0.221852	0.222997	0.130453	0.00701174	-0.242108	0.515769	0.52625	-0.211999	0.339992	0.281641	0.227226	0.160743	0.540055	0.510151	0.431598	0.684561	0.709467	0.0933266	0.389956	0.699141	-0.0429229	0.599973	0.554507	0.663188	0.417699	0.195299	-0.279836	0.1493	-0.126962	0.0648928	-0.1695	0.17018	0.277505	-0.0274104	-0.0776926	-0.311377	0.501834	0.675438	0.690571	0.709467	0.722912
J10896	Positive			0	1	1	0	0	1	1	4	0	0	7	5	0	5	2	4	3	3	3	5	3	4	1	3	3	0	3	7	7	5	2	0	0	0	0	1	0	2	2	0	0	5	4	3	4	3
J10896	Negative			6	0	1	7	2	0	0	0	0	2	0	0	1	0	0	0	4	0	1	0	0	0	0	0	0	1	0	0	0	0	0	1	0	0	1	0	3	0	3	2	3	1	0	0	0	0
J11414	DCM	0.8>	15	-0.557304	0.233808	0.192963	-0.766472	-0.230547	0.545241	-0.242734	0.0468695	0.208169	-0.258405	0.583075	0.768153	0.116199	-0.176189	-0.161978	0.880217	-0.307543	-0.578702	-0.0682029	-0.190658	0.176748	-0.115717	NA	0.0954508	NA	NA	-0.165583	0.656826	0.682809	0.989606	-0.0662555	-0.128978	-0.114143	-0.155682	-0.126045	0.190438	-0.666107	-0.341842	0.351897	-0.181845	0.226638	-0.375367	-0.037496	-0.0478516	-0.115717	0.195381
J11414	DCM	0.8@5	31	-0.116041	-0.146578	-0.0783967	-0.171996	-0.141543	0.0723289	0.340028	-0.157639	0.387883	-0.105624	-0.46593	0.21875	-0.162524	-0.0150554	-0.017966	0.119801	0.287085	0.0163074	-0.124948	0.140585	0.00757187	-0.0546489	NA	-0.00265942	-0.14421	NA	-0.0968585	0.409288	0.282955	0.117971	-0.0118241	0.135285	-0.0694843	-0.14178	-0.0245507	-0.136841	0.091668	-0.00245172	0.166596	-0.155595	0.051247	0.0698434	-0.0810153	-0.0871982	-0.0546489	-0.0526786
J11414	DCM	5@20	31	-0.410442	0.00222399	-0.0303134	-0.613442	-0.245711	0.194138	-0.0552338	0.0259392	0.0806336	-0.167387	0.458121	0.641829	-0.0985416	-0.0743099	-0.0504177	0.77766	-0.328131	-0.0454836	-0.0838596	-0.229407	-0.197129	-0.0782927	NA	-0.241847	-0.154305	NA	-0.130255	0.570153	0.699299	0.939358	0.0254424	-0.130068	-0.016148	0.0959503	-0.156837	0.0471621	-0.408724	-0.101286	0.0568457	0.134741	0.469538	-0.20174	-0.119791	-0.205473	-0.0782927	-0.109188
J11414	DCM	20@180	33	-0.433638	-0.04242	-0.0518079	-0.599364	-0.261042	0.178602	-0.0441637	0.0981846	0.124395	-0.11072	0.488178	0.743199	-0.126787	-0.0697955	-0.02814	0.845247	-0.298729	-0.267721	-0.0751656	-0.181231	-0.147848	0.0622807	NA	-0.120935	-0.0559394	NA	-0.0868063	0.594709	0.644217	0.981481	-0.0287376	-0.133548	-0.0877051	0.00742593	0.112111	0.302684	-0.347325	-0.125659	0.436925	0.314926	0.352637	-0.551539	-0.0891984	-0.286087	0.0622807	-0.0674486
J11414	DCM	180@2000	32	-0.456599	-0.00345802	-0.107322	-0.624109	-0.188625	0.299933	-0.0375404	0.047898	0.0870531	-0.131206	0.436126	0.550295	0.0179398	0.147898	-0.0955128	0.704127	-0.250699	-0.243187	-0.0345673	-0.164041	-0.0776128	0.0321887	NA	0.0228028	0.423842	NA	-0.0851174	0.52411	0.571623	0.905266	-0.157734	-0.140772	-0.1667	0.191071	0.0791711	0.525316	-0.213178	-0.104163	NA	NA	NA	NA	-0.00717258	-0.166198	0.0321887	0.11165
J11414	SRF	0.8>	35	-0.472865	0.179839	0.603576	-0.494617	-0.311685	0.306716	-0.345616	0.81708	0.787224	-0.343715	0.505443	0.659705	-0.207545	0.399737	0.303995	0.53771	0.349349	0.283377	0.683697	0.184102	0.473268	0.577017	-0.0350969	0.282867	0.613693	0.113258	0.0897427	0.494645	0.337231	0.264088	0.184965	-0.172736	-0.223487	-0.0925669	-0.335211	-0.217772	-0.0884028	0.317693	-0.537074	-0.733932	-0.537917	0.676409	0.546832	0.551923	0.577017	0.573739
J11414	SRF	0.8@5	53	-0.376602	0.0634895	0.315446	-0.294078	-0.18636	0.178169	-0.219855	0.546037	0.100952	-0.335821	0.264302	0.029262	-0.122764	0.295518	0.133078	0.105187	0.0870852	0.86976	0.829798	0.0854915	0.735339	0.940697	-0.0516862	0.391692	0.939051	0.141363	-0.0210161	0.238227	0.084429	0.113913	-0.0251454	-0.207814	-0.1433	0.00116612	-0.224837	-0.153756	0.203958	0.419875	-0.467785	-0.567413	-0.395511	0.479186	0.819649	0.924797	0.940697	0.903577
J11414	SRF	5@20	62	-0.27806	-0.0169689	-2.78227e-05	-0.432316	-0.135974	0.201805	-0.0832308	-0.0102254	-0.0369797	-0.137156	0.509994	0.616596	-0.0587215	-0.063357	-0.0406502	0.625881	NA	-0.10226	-0.0490469	-0.0692709	-0.0606108	-0.0178799	0.0491247	-0.0970321	0.0231044	-0.0844048	0.0347896	0.55611	0.603105	0.982999	0.69804	0.121886	-0.0262746	-0.0315809	0.0297484	-0.132896	-0.291214	-0.121732	-0.475952	-0.641511	-0.540085	0.613276	-0.0376382	-0.0382968	-0.0178799	-0.0273712
J11414	SRF	20@180	59	-0.329687	-0.0392709	-0.0103765	-0.509744	-0.185484	0.22591	-0.0573815	0.0132651	-0.0328742	-0.0703316	0.591148	0.695945	-0.111296	-0.0191881	0.00120363	0.706833	-0.120586	-0.10178	-0.0172543	-0.0946446	-0.054079	0.000937132	0.614692	-0.114214	0.0439426	-0.523991	0.0961685	0.648413	0.68967	0.983731	0.0157821	-0.0620847	-0.0730584	-0.0607989	0.0391501	0.0951586	-0.353357	-0.138713	-0.505163	-0.663569	-0.585221	0.654652	-0.0231824	-0.0163189	0.000937132	-0.0206047
J11414	SRF	180@2000	53	-0.0531325	-0.0690174	-0.136474	-0.21864	-0.0480532	0.130673	0.314349	0.113152	0.0160216	-0.0321293	0.21424	0.175279	-0.0375548	0.0673332	0.0144594	0.195718	0.015359	-0.0369456	0.0483536	0.00531824	-0.0284988	0.00963422	-0.0943481	-0.0566089	0.000728234	0.109944	0.233644	0.426933	0.460505	0.635569	0.40058	-0.0896014	0.130101	-0.0310657	0.234751	0.452534	-0.164963	0.0303811	0.136299	-0.0302236	0.0320145	0.0383126	-0.032402	-0.0118179	0.00963422	0.0337863
J11414	Positive			0	0	2	0	0	1	2	2	2	0	8	7	0	2	0	7	1	1	2	0	2	2	1	1	3	0	0	9	8	7	2	0	0	0	0	2	0	1	1	0	2	4	2	2	2	2
J11414	Negative			8	0	0	8	0	0	1	0	0	2	1	0	0	0	0	0	0	1	0	0	0	0	0	0	0	1	0	0	0	0	0	0	0	0	1	0	5	0	4	4	4	1	0	0	0	0
J11866	DCM	0.8>	15	0.204437	-0.0867387	-0.00209983	0.318003	-0.0900152	-0.242735	0.0506367	0.45017	-0.358503	0.330895	-0.221387	-0.331245	-0.145415	0.734335	0.317264	-0.619601	0.300747	0.867998	0.56007	0.73899	0.512802	0.593349	NA	0.341442	NA	NA	0.169747	-0.268792	-0.25592	-0.786139	-0.169275	-0.0647927	-0.0150096	-0.0225387	-0.00609361	-0.344315	0.503795	0.525419	-0.46921	0.297111	-0.37501	0.575207	0.414451	0.350562	0.593349	0.388648
J11866	DCM	0.8@5	31	0.0636496	-0.0699854	0.0769637	-0.140067	-0.145207	0.0271782	0.0429088	0.0260639	-0.150172	0.111588	0.0108413	0.126351	-0.201939	0.12318	0.100037	0.117901	-0.417533	-0.0067559	0.147584	-0.121074	-0.000728641	0.04259	NA	-0.195141	0.0834047	NA	0.127862	0.137153	0.13294	0.0805673	-0.225895	-0.229803	-0.0517141	0.122174	0.0297017	-0.0147541	0.166343	-0.184272	-0.0616822	-0.451012	-0.01013	-0.452995	0.0162473	0.0552569	0.04259	0.0401864
J11866	DCM	5@20	31	-0.316446	-0.0832191	-0.241885	-0.215555	-0.35313	-0.12726	0.144809	0.211896	-0.159215	-0.0517061	-0.029968	0.481467	-0.33356	0.0137923	0.542506	0.468035	-0.0723796	0.0481569	0.00575142	0.0987158	0.315781	0.00425987	NA	-0.0545013	-0.23082	NA	0.48257	0.539265	0.744983	0.459352	0.208708	-0.273501	0.171848	0.302664	-0.0846041	-0.155489	-0.257896	0.177087	-0.0964173	0.106262	0.201067	-0.0114963	0.00792562	-0.0846236	0.00425987	-0.0952594
J11866	DCM	20@180	33	-0.543408	-0.172653	-0.131599	-0.73345	-0.428704	0.197665	0.0652782	0.399556	0.0447386	-0.0873007	0.647682	0.80684	-0.244615	0.314346	0.0883196	0.803177	-0.274246	-0.159469	0.113968	0.31438	0.154166	0.0283399	NA	0.257089	-0.395764	NA	-0.0760751	0.649824	0.680898	0.821467	-0.0917034	-0.169746	-0.0926017	0.0889516	0.0205361	0.184242	-0.186987	-0.00545863	0.0225716	-0.176962	-0.124841	-0.385708	0.123792	0.305517	0.0283399	-0.0141443
J11866	DCM	180@2000	32	-0.218506	-0.0183775	-0.267527	-0.111654	-0.150597	0.0602495	0.209302	0.273751	-0.247888	-0.00319764	0.175163	-0.105036	0.0656357	0.824606	0.0702305	-0.248615	0.250699	0.274177	0.317688	0.632005	NA	NA	NA	NA	NA	NA	-0.013124	-0.0893428	-0.0809795	-0.374366	-0.11624	-0.0906806	-0.0602238	0.177208	-0.228341	-0.370848	0.390553	0.24602	NA	NA	NA	NA	NA	NA	NA	NA
J11866	SRF	0.8>	35	-0.451344	0.128249	0.565635	-0.459691	-0.325767	0.268431	-0.191479	0.828876	0.835871	-0.355119	0.473088	0.769716	-0.23122	0.38295	0.380932	0.580529	0.111477	-0.0213658	0.579799	0.226534	0.000336574	0.0894185	0.0153633	-0.0577556	0.13522	0.0842446	0.0276951	0.509658	0.302086	0.381548	0.213486	-0.123726	-0.235889	-0.125764	-0.299336	-0.291724	-0.0508603	0.27906	-0.662284	-0.848353	-0.677603	0.77634	0.058479	0.0659455	0.0894185	0.0723544
J11866	SRF	0.8@5	53	-0.372608	-0.0338716	0.0579717	-0.508352	-0.208961	0.261813	-0.00165015	0.0735502	-0.0341249	-0.159231	0.588583	0.685059	-0.11772	0.0663885	0.037288	0.609402	0.0490768	-0.0200392	0.057895	0.256534	-0.0207787	0.0531351	0.139798	-0.0823231	0.0956622	-0.0592988	0.0300554	0.634936	0.670286	0.888695	0.645933	0.149811	-0.0687775	-0.0729494	0.0606164	-0.164407	-0.280332	-0.0511381	-0.470225	-0.707757	-0.6287	0.718429	0.0190802	0.0329739	0.0531351	0.0283136
J11866	SRF	5@20	62	-0.233929	-0.0589525	0.255877	-0.225932	-0.162141	0.0942475	-0.126443	0.94745	0.468926	-0.265862	0.249597	0.754064	-0.187285	0.167971	0.208929	0.372926	-0.431481	-0.131709	0.484127	0.267164	-0.0618685	-0.0235078	-0.0621899	-0.0991342	0.0269725	0.107838	-0.0215913	0.272774	0.0889319	0.132888	0.0268864	-0.130991	-0.0949458	-0.0604994	-0.142752	-0.178751	0.0743567	0.263173	-0.575029	-0.720383	-0.620911	0.750744	-0.031554	-0.0412183	-0.0235078	-0.0163631
J11866	SRF	20@180	59	-0.422919	-0.0878435	0.020828	-0.59447	-0.330112	0.233046	-0.128356	0.209832	0.0637616	-0.0308088	0.673779	0.68399	-0.274994	0.468595	0.298379	0.633162	0.171087	-0.00661848	0.14978	0.202964	0.343195	0.335634	0.16964	0.109843	0.369511	-0.0789408	0.352985	0.659247	0.681064	0.345676	0.371861	-0.104294	-0.0699286	-0.0822819	0.00934519	-0.150569	-0.246375	0.0031693	-0.348749	-0.434869	-0.410153	0.548493	0.335562	0.338626	0.335634	0.332245
J11866	SRF	180@2000	53	-0.451622	-0.152292	0.0891396	-0.665506	-0.370111	0.258394	0.193161	0.247412	0.0309965	-0.181641	0.736824	0.842132	-0.365245	0.590551	0.40535	0.635441	0.309149	0.160398	0.311819	0.596857	0.497152	0.421092	0.145725	0.250837	0.411526	-0.0467202	0.493259	0.814343	0.8608	0.638223	0.425047	-0.207236	0.036597	-0.124374	0.183222	-0.104639	0.00238407	0.179668	-0.0734939	-0.344889	-0.359222	0.613659	0.427957	0.405814	0.421092	0.485999
J11866	Positive			0	0	2	0	0	0	0	3	2	0	6	7	0	5	4	7	1	1	4	4	3	3	0	0	2	0	3	7	5	6	3	0	0	0	0	0	2	2	0	0	0	6	2	2	3	2
J11866	Negative			5	0	0	5	5	0	0	0	0	2	0	0	2	0	0	1	2	0	0	0	0	0	0	0	1	0	0	0	0	2	0	0	0	0	0	1	1	0	5	6	5	2	0	0	0	0
J13076	DCM	0.8>	15	-0.431156	0.201849	0.15827	-0.496592	-0.326143	0.387231	-0.126894	0.717248	-0.169911	-0.452285	0.509321	0.372113	0.0569322	0.92231	0.123035	0.104769	-0.241546	0.5375	0.736686	0.931749	-0.152278	0.227438	NA	0.245053	NA	NA	-0.125799	0.295294	0.35703	-0.00528374	-0.259564	-0.12452	-0.123003	-0.153547	-0.199074	-0.188522	-0.131894	0.276	0.562782	0.362917	0.363922	-0.632465	0.118174	-0.118461	0.227438	0.273074
J13076	DCM	0.8@5	31	0.111478	0.301724	-0.115928	0.318079	0.078424	-0.20646	0.100443	-0.0430729	0.0741452	0.16997	-0.205097	-0.268468	0.295974	0.0367837	-0.165445	-0.274943	0.0954323	0.0884453	-0.00976001	-0.175376	0.127576	-0.171812	NA	-0.162677	0.200515	NA	0.0207603	-0.13475	-0.196016	-0.204867	0.0414347	-0.00342911	0.0849175	0.453312	-0.205678	0.0457251	0.127703	-0.0866551	0.382805	0.165793	0.060844	0.145273	-0.190527	-0.129809	-0.171812	0.22884
J13076	DCM	5@20	31	-0.369839	-0.227352	-0.221102	-0.43803	-0.364217	-0.0114711	0.161652	0.118444	0.00092762	-0.151939	0.297264	0.534744	-0.292472	0.0114253	0.0211327	0.659208	-0.000859566	-0.0128051	-0.0823578	-0.0875521	-0.0221313	-0.118568	NA	-0.0230609	-0.327213	NA	0.0204617	0.519064	0.590059	0.761437	0.188836	-0.178435	0.220267	0.0834726	0.0615642	0.0732301	-0.218003	0.00362622	0.210714	-0.0719519	0.642343	-0.386871	-0.101329	-0.177307	-0.118568	-0.229537
J13076	DCM	20@180	33	-0.433914	-0.185986	-0.0737432	-0.564598	-0.3756	0.0991201	0.0509061	0.389865	-0.0913532	-0.060459	0.300728	0.916378	-0.351855	0.0934799	0.425196	0.86842	-0.250675	-0.0885714	0.0495609	0.0834186	0.542717	0.137044	NA	0.152247	-0.156958	NA	0.349449	0.81541	0.851814	0.86564	-0.174442	-0.300485	-0.14714	-0.152379	0.0132034	0.130111	-0.201464	0.042421	-0.194424	0.144622	0.0810788	-0.0624847	0.151985	0.0309349	0.137044	-0.128888
J13076	DCM	180@2000	32	-0.349266	-0.0270746	-0.00929156	-0.481812	-0.274254	0.215338	0.018303	0.540774	-0.20261	-0.100319	0.442316	0.373946	-0.123471	0.609339	0.224723	0.21093	-0.245505	0.163862	0.215926	0.818273	-0.0845245	0.873727	NA	0.399005	0.708521	NA	-0.055212	0.333102	0.399106	0.0690749	-0.222125	-0.127989	-0.0817948	-0.0464966	-0.130488	-0.144322	-0.00857133	0.134861	0.281914	0.0267199	-0.0965319	0.80768	0.842971	0.744329	0.873727	0.655265
J13076	SRF	0.8>	35	-0.296531	0.436447	0.491262	-0.427234	-0.185161	0.339239	-0.198551	0.226065	0.012518	-0.403267	0.383504	0.189509	-0.0309282	0.202838	0.0836011	0.0504308	0.187161	0.871846	0.701793	0.427875	0.828603	0.974611	0.0981807	0.493897	0.967827	-0.0294574	0.340974	0.587586	0.648383	0.238179	-0.00465338	-0.17252	-0.16903	0.0383459	-0.243583	-0.230082	0.117363	0.302293	-0.19696	-0.455831	-0.442014	0.537737	0.896282	0.953211	0.974611	0.988894
J13076	SRF	0.8@5	53	-0.259383	0.0880402	0.00987941	-0.26705	-0.171657	0.129389	-0.0768401	0.0737142	-0.098771	0.00809533	0.277786	0.0944182	-0.0260779	0.189426	0.00923404	-0.0118575	-0.0422436	0.629653	0.420319	0.0310446	0.587142	0.763294	0.1234	0.221672	0.742459	-0.0723022	0.00437678	0.128816	0.222942	0.0532428	0.0511278	0.132857	-0.075442	0.199063	-0.0386171	-0.127302	0.103067	0.174381	-0.197533	-0.355145	-0.284499	0.256966	0.599699	0.722783	0.763294	0.783333
J13076	SRF	5@20	62	-0.389815	-0.0399219	0.0431297	-0.553085	-0.217738	0.256145	-0.0240998	0.132503	0.0207026	-0.150732	0.651872	0.746577	-0.130408	0.118657	0.0779487	0.674756	0.00398714	-0.0865157	0.037969	0.269853	-0.0726782	-0.0194987	0.0891429	-0.102963	0.0221008	-0.011984	0.0807409	0.681974	0.722047	0.908457	0.627036	0.0838939	-0.0488981	-0.0344418	0.0931001	-0.167907	-0.273334	-0.037516	-0.459422	-0.692416	-0.605837	0.726368	-0.0424801	-0.0394827	-0.0194987	-0.0365302
J13076	SRF	20@180	59	-0.535808	-0.0600514	-0.106738	-0.624806	-0.344748	0.230382	-0.0427315	-0.031623	-0.0991961	-0.00270647	0.724678	0.842097	-0.251254	0.37949	0.256864	0.739204	0.111037	-0.117828	-0.0187769	0.105712	-0.00208448	-0.0248041	0.125195	-0.101424	0.0263528	-0.0867994	0.420906	0.777975	0.854024	0.743593	0.20579	-0.141356	-0.111153	0.00647788	-0.0310496	-0.128038	-0.258262	0.00582994	-0.594926	-0.666268	-0.648788	0.757757	0.00247099	-0.0356221	-0.0248041	-0.0280813
J13076	SRF	180@2000	53	-0.414936	-0.0921176	-0.153717	-0.454202	-0.329407	0.114407	0.275483	-0.0125001	-0.131622	-0.0115065	0.537204	0.680574	-0.324158	0.318162	0.169962	0.435365	0.599373	0.0268427	0.0790146	0.425071	0.116661	0.10977	0.163062	0.211043	0.0992035	-0.161628	0.419278	0.576927	0.715125	0.6311	0.503964	-0.164238	-0.0484291	0.0662365	0.302237	-0.153956	-0.0906551	0.0687931	-0.150107	-0.472743	-0.27679	0.488913	0.172678	0.0940094	0.10977	0.112819
J13076	Positive			0	1	1	0	0	2	1	3	0	0	7	6	0	4	2	5	1	3	3	5	3	3	0	2	3	0	4	7	7	5	2	0	0	1	1	0	0	0	2	0	1	5	3	3	3	3
J13076	Negative			6	0	0	9	4	0	0	0	0	1	0	0	3	0	0	0	0	0	0	0	0	0	0	0	0	0	0	0	0	0	0	0	0	0	0	0	2	0	2	5	5	2	0	0	0	0
J14403	DCM	0.8>	15	-0.492274	0.21639	0.183761	-0.557971	-0.357594	0.417456	-0.126333	0.73892	-0.175668	-0.263758	0.552936	0.458386	0.0199578	0.896783	0.122246	0.211806	-0.307543	0.485491	0.738414	0.914512	NA	NA	NA	NA	NA	NA	-0.128073	0.379268	0.435015	0.0978018	-0.266626	-0.162649	-0.110347	-0.14976	-0.193428	-0.178682	-0.162989	0.208457	NA	NA	NA	NA	NA	NA	NA	NA
J14403	DCM	0.8@5	31	-0.0963577	0.0455953	-0.100133	0.129808	0.102436	-0.0474477	-0.00820519	-0.0241613	0.152574	-0.125319	-0.010885	-0.101151	0.1637	-0.122145	-0.087617	-0.0959051	NA	0.00611172	-0.168394	NA	0.014861	-0.0552146	NA	0.185743	-0.10828	NA	-0.141348	-0.132555	-0.120004	-0.0605159	0.226826	0.240622	0.0583192	-0.0919489	-0.033907	-0.00565731	-0.174872	0.156031	NA	NA	NA	NA	-0.0271269	-0.0608334	-0.0552146	-0.0599198
J14403	DCM	5@20	31	-0.379725	-0.00978604	0.0252076	-0.699492	-0.227441	0.28157	-0.0770589	0.0481207	0.120103	-0.137157	0.474412	0.70144	-0.0937173	-0.0971286	-0.0319458	0.826517	-0.263952	-0.0353138	-0.0841896	-0.214076	NA	NA	NA	NA	NA	NA	-0.0990036	0.636287	0.710625	0.988926	-0.0704082	-0.0526078	-0.0685724	-0.091373	-0.12335	0.00290015	-0.414531	-0.165013	NA	NA	NA	NA	NA	NA	NA	NA
J14403	DCM	20@180	33	-0.500866	-0.03277	-0.212549	-0.63612	-0.243869	0.270918	0.135111	0.21799	-0.0598331	-0.0377143	0.551301	0.56396	-0.00995788	0.484151	-0.048879	0.585319	-0.224102	-0.201895	0.212348	0.235394	-0.452211	-0.416158	NA	-0.469341	0.0477157	NA	-0.075581	0.44081	0.474591	0.650556	-0.155787	-0.181399	-0.176758	0.419893	-0.118369	0.108657	-0.0602298	0.0561395	NA	NA	NA	NA	-0.463138	-0.420444	-0.416158	-0.0963265
J14403	DCM	180@2000	32	-0.257383	-0.00895595	-0.317105	-0.178035	-0.12721	0.0968605	0.206019	0.0863978	-0.160698	-0.0410168	0.184181	-0.0398442	0.119533	0.670869	-0.0610409	-0.0508104	NA	NA	0.256963	0.266527	NA	NA	NA	NA	NA	NA	-0.0219725	-0.0189843	-0.0233562	-0.0460546	-0.0878856	-0.106733	-0.0887414	0.228743	-0.155886	-0.177835	0.317094	0.157067	NA	NA	NA	NA	NA	NA	NA	NA
J14403	SRF	0.8>	35	-0.532696	0.138515	0.188925	-0.709365	-0.449178	0.389813	-0.127634	-0.0620734	-0.0569731	0.131433	0.76149	0.73431	-0.22069	0.643833	0.372968	0.630215	NA	-0.133473	-0.0522562	0.218226	-0.10203	-0.0529395	0.000960895	-0.0126832	-0.012192	0.123816	0.31568	0.679077	0.720835	0.326507	0.401977	0.0392589	-0.124665	-0.0909993	-0.0142912	-0.23559	-0.387096	-0.154214	-0.508011	-0.661407	-0.536635	0.668192	-0.0443695	-0.0710843	-0.0529395	-0.0672184
J14403	SRF	0.8@5	53	-0.382677	-0.0398378	-0.056952	-0.566806	-0.24765	0.267199	-0.155538	-0.0398466	-0.0615403	0.0829666	0.663882	0.741827	-0.171917	0.146266	0.062157	0.694352	NA	-0.142111	-0.0754824	-0.0100347	-0.0832874	-0.0217397	NA	-0.114492	0.0214207	NA	0.220683	0.656885	0.753002	0.63299	0.645434	0.158673	-0.0494947	-0.0655715	0.0203123	-0.142763	-0.469323	-0.215201	-0.562237	-0.682992	-0.585443	0.702466	-0.0471322	-0.0417052	-0.0217397	-0.0426867
J14403	SRF	5@20	62	-0.324539	-0.0231523	-0.0165409	-0.494238	-0.161445	0.22993	-0.0870015	-0.0147287	-0.0394904	-0.117108	0.585944	0.692922	-0.0893445	-0.0162021	-0.0173549	0.687983	NA	-0.109631	-0.0527451	-0.0350168	-0.070159	-0.0171042	NA	-0.095205	0.0258232	NA	0.0759563	0.624532	0.68489	0.996559	0.728406	0.129439	-0.0305372	-0.0334223	0.055545	-0.13949	-0.332291	-0.146957	-0.530137	-0.700828	-0.583749	0.675077	-0.0359512	-0.0353148	-0.0171042	-0.0367644
J14403	SRF	20@180	59	-0.416661	-0.00663259	-0.0311607	-0.609882	-0.264932	0.259776	-0.136599	-0.0339567	-0.0513319	0.0176515	0.707636	0.745196	-0.204113	0.274265	0.157596	0.684436	-0.377743	-0.116127	-0.0414073	0.0438191	-0.0379149	-0.0270254	-0.0414386	-0.0678398	0.0434366	0.0963272	0.33569	0.670368	0.75644	0.581271	0.317405	-0.0388239	-0.0613771	-0.0559093	0.0406535	-0.0813425	-0.309952	-0.114228	-0.508019	-0.59116	-0.537244	0.656417	0.0212194	-0.029503	-0.0270254	-0.0131366
J14403	SRF	180@2000	53	-0.313283	-0.0277833	-0.0604426	-0.48621	-0.206382	0.186401	-0.0452046	-0.0313201	-0.0343237	0.0609065	0.593521	0.667194	-0.165185	0.270404	0.104844	0.593348	-0.132136	-0.0927033	-0.0344307	0.140269	0.124104	0.00410768	0.246966	0.0457479	-0.0350326	-0.238811	0.248114	0.555319	0.683772	0.914437	0.670231	0.0660146	0.00570822	-0.00436513	0.0832743	-0.0993606	-0.318595	-0.131568	-0.378082	-0.496192	-0.410876	0.573513	0.00646882	-0.0298535	0.00410768	0.151161
J14403	Positive			0	0	0	0	0	3	0	1	0	0	8	7	0	6	1	7	0	1	1	1	0	0	0	0	0	0	1	7	7	7	5	0	0	1	0	0	0	0	0	0	0	5	0	0	0	0
J14403	Negative			8	0	0	8	2	0	0	0	0	0	0	0	0	0	0	0	1	0	0	0	1	1	0	1	0	0	0	0	0	0	0	0	0	0	0	0	6	0	5	5	5	0	1	1	1	0
J14544	DCM	0.8>	15	-0.398278	0.172324	-0.0235389	-0.629945	-0.351786	0.520631	0.0668268	0.528561	0.0413281	-0.40087	0.561802	0.406203	0.204476	0.745072	0.150325	0.180175	0.385219	0.276938	0.530702	0.726076	-0.29864	-0.103085	NA	0.0467401	NA	NA	-0.136561	0.302357	0.378331	0.165008	-0.100264	-0.00549732	0.0235606	0.0114801	-0.117613	-0.146756	-0.249017	0.220061	0.307166	0.097538	-0.0175774	-0.542173	-0.0689966	-0.363225	-0.103085	-0.167935
J14544	DCM	0.8@5	31	-0.109565	-0.259178	-0.149296	0.125289	-0.0846007	-0.1464	0.311147	-0.136883	0.093372	-0.163138	0.0588411	-0.0921064	-0.26707	-0.0553757	-0.00755755	0.119647	-0.111894	0.047641	-0.14805	0.0216413	-0.160083	-0.0994693	NA	-0.297749	-0.0868456	NA	-0.121144	-0.0479853	-0.0527687	-0.0779786	0.0362618	0.194413	-0.0399686	0.0888306	-0.15395	0.0669652	0.267356	0.0052683	-0.0533757	0.23194	0.326858	-0.0830353	-0.147453	-0.110718	-0.0994693	-0.113238
J14544	DCM	5@20	31	-0.401144	-0.0244685	-0.104369	-0.541852	-0.296917	0.0974854	0.00784275	0.0153087	0.0652698	-0.0963956	0.357651	0.678263	-0.160269	-0.101908	0.0517326	0.767146	-0.273182	0.0360337	-0.0403865	-0.183753	0.0782482	-0.161485	NA	-0.158317	-0.345009	NA	-0.00847665	0.614333	0.753821	0.925862	0.0611597	-0.140906	0.0153862	0.104798	-0.132178	-0.00323815	-0.413418	-0.086775	0.120623	-0.124668	0.479779	-0.379057	-0.15279	-0.246119	-0.161485	-0.226191
J14544	DCM	20@180	33	-0.429513	-0.0480603	0.013386	-0.674563	-0.255194	0.240011	-0.0683705	0.217791	0.0759287	-0.0887764	0.537628	0.816261	-0.144777	-0.00353778	0.0239082	0.87192	-0.227156	-0.212295	-0.030038	-0.033259	0.229934	0.30346	NA	0.255887	0.261534	NA	-0.0340118	0.651862	0.69497	0.976783	-0.136298	-0.170376	-0.123994	-0.0855904	0.114195	0.272847	-0.344184	-0.141185	-0.121987	-0.49972	-0.41293	0.125033	0.273486	0.0445394	0.30346	0.0634844
J14544	DCM	180@2000	32	-0.336705	-0.0252695	0.015963	-0.471264	-0.272486	0.201435	0.00469654	0.526029	-0.181706	-0.105692	0.431827	0.389508	-0.134364	0.551949	0.228074	0.223493	-0.250699	0.14661	0.184937	0.787134	NA	NA	NA	NA	NA	NA	-0.0572351	0.342877	0.412692	0.0908541	-0.211022	-0.114753	-0.0718547	-0.0649043	-0.111709	-0.119611	-0.0420469	0.111664	NA	NA	NA	NA	NA	NA	NA	NA
J14544	SRF	0.8>	35	-0.372232	0.15537	0.658361	-0.426463	-0.348366	0.259525	-0.158929	0.849499	0.841878	-0.380411	0.409062	0.573064	-0.221073	0.545987	0.535334	0.392666	0.0347905	0.201169	0.64454	0.352432	0.338074	0.339558	0.0723181	0.156798	0.331637	0.046741	0.103271	0.396878	0.179852	0.0641752	-0.0431795	-0.207785	-0.204172	-0.0383788	-0.358297	-0.302669	0.123011	0.407876	-0.215429	-0.421193	-0.448851	0.563185	0.313538	0.298461	0.339558	0.421298
J14544	SRF	0.8@5	53	-0.104247	-0.106486	0.21986	-0.327249	-0.222422	0.196737	-0.0269723	0.58132	0.167919	-0.409772	0.277623	0.185034	-0.132826	0.175934	0.222255	0.163041	0.0381617	0.0577014	0.431498	0.305102	0.304032	0.0917285	0.0210413	0.149219	0.0517615	0.026626	0.0499667	0.180055	0.0974027	-0.00946504	0.0369076	-0.124264	-0.0141244	0.274783	-0.163758	-0.142094	0.187084	0.355743	0.268916	0.0921003	-0.131116	0.141556	0.136764	0.0580724	0.0917285	0.263722
J14544	SRF	5@20	62	-0.344394	-0.133606	0.124354	-0.418452	-0.22208	0.179407	-0.0264568	0.609359	0.261607	-0.219882	0.473449	0.639148	-0.22006	0.189329	0.163676	0.571902	NA	-0.0654931	0.296036	0.402515	-0.0828385	-0.0276204	-0.0685909	-0.0974822	0.0102227	0.120501	0.111463	0.557968	0.473429	0.585377	0.363098	-0.0479524	-0.0638108	-0.0830472	0.0134897	-0.146788	-0.0452829	0.166087	-0.268393	-0.571356	-0.378509	0.529224	-0.0548348	-0.0442774	-0.0276204	-0.0498929
J14544	SRF	20@180	59	-0.368754	-0.0634011	-0.0294066	-0.564126	-0.222583	0.259981	-0.0350044	0.0558822	-0.0292102	-0.140541	0.635722	0.724455	-0.148111	0.0492016	0.0991794	0.710548	0.0411971	-0.0895696	0.0113197	0.0115353	-0.0352695	0.00284368	-0.0372477	-0.0987278	0.0490802	0.101395	0.230194	0.699172	0.706825	0.948745	0.0665724	-0.143322	-0.0360624	-0.0787883	-0.0173376	0.020339	-0.243283	-0.0801028	-0.489561	-0.665338	-0.580239	0.660436	-0.000899981	-0.0113401	0.00284368	-0.0120931
J14544	SRF	180@2000	53	-0.428081	-0.0379964	0.214355	-0.34672	-0.376599	0.0376256	0.122376	0.50628	0.157073	-0.123483	0.377785	0.364113	-0.290466	0.70217	0.539416	0.407172	-0.106784	0.238805	0.40498	0.295006	0.244842	0.282224	0.144881	0.112721	0.298046	-0.053052	0.26386	0.457732	0.266666	0.0123758	0.0289247	-0.227035	-0.0428345	-0.0321789	0.0290422	-0.173092	0.2455	0.268101	-0.0662354	-0.327366	0.00790328	-0.0770992	0.277372	0.27521	0.282224	0.280894
J14544	Positive			0	0	1	0	0	2	0	6	2	0	9	7	0	4	2	6	0	0	5	6	2	2	0	0	2	0	1	7	6	4	1	0	0	1	0	0	0	3	1	0	1	3	1	1	2	3
J14544	Negative			7	0	0	9	2	0	0	0	0	2	0	0	1	0	0	0	0	0	0	0	0	0	0	0	1	0	0	0	0	0	0	0	0	0	1	0	2	0	2	5	4	2	0	0	0	0
J16421	DCM	0.8>	15	-0.446325	0.291051	0.140689	-0.439102	-0.322724	0.294409	-0.118677	0.805137	-0.34116	0.188111	0.411404	0.466227	0.00285385	0.876536	0.281161	0.181231	0.0640585	0.557337	0.806092	0.875318	0.284131	-0.197629	NA	-0.120668	NA	NA	0.0759806	0.410896	0.471568	0.0781382	-0.180106	-0.333402	0.0716168	-0.112756	-0.0386673	-0.16383	-0.115689	0.208593	0.0611723	0.267418	-0.0660333	-0.107098	-0.087633	-0.185941	-0.197629	-0.184439
J16421	DCM	0.8@5	31	-0.172828	-0.205576	-0.0181106	0.251321	-0.21508	-0.331168	0.120761	-0.0199769	-0.0183181	-0.0528279	0.0835332	-0.154664	-0.336447	0.144262	0.348132	0.0462677	-0.555643	-0.000842531	-0.0870555	-0.0128005	0.213513	-0.139351	NA	-0.218272	-0.219237	NA	-0.000599519	-0.0442364	-0.0493949	-0.121217	0.0269835	0.0108308	0.0349052	0.229475	-0.00259578	0.0887349	0.157088	-0.138455	-0.5426	-0.0472998	-0.173197	-0.157477	-0.151453	-0.144779	-0.139351	-0.282281
J16421	DCM	5@20	31	-0.29685	-0.0408095	-0.179563	-0.168059	-0.278167	-0.125197	0.147913	0.152629	-0.149665	-0.0597418	-0.0450412	0.48457	-0.246436	0.050151	0.654733	0.436043	-0.0255026	0.0477196	-0.0471386	0.0456456	0.370593	-0.141297	NA	-0.0743745	-0.197881	NA	0.545651	0.567596	0.710941	0.455025	0.238522	-0.282963	0.149598	0.158482	-0.0999033	-0.157696	-0.211593	0.228595	-0.134122	0.174167	0.213222	-0.110012	-0.114642	-0.206491	-0.141297	-0.132566
J16421	DCM	20@180	33	-0.457784	-0.19383	-0.0150964	-0.713515	-0.319735	0.256612	0.0661769	0.317602	-0.0564273	-0.172903	0.525544	0.902624	-0.282285	0.184379	0.296511	0.882948	-0.371771	-0.153699	0.0726114	0.156074	0.344709	0.248175	NA	0.0266074	-0.176032	NA	0.071277	0.710887	0.757373	0.876418	-0.194731	-0.287259	-0.150541	-0.00995796	-0.0527559	0.146838	-0.151086	0.00341311	-0.20171	0.190143	0.160704	-0.162912	0.0773144	0.0109894	0.248175	-0.184392
J16421	DCM	180@2000	32	-0.365725	-0.0150823	-0.0668164	-0.482242	-0.283627	0.217251	0.0860557	0.536988	-0.241651	-0.0444066	0.454205	0.339979	-0.0955913	0.68286	0.185045	0.168128	0.271894	0.162116	0.249985	0.841532	0.0769073	0.034202	NA	0.291221	0.0442662	NA	-0.0552536	0.299872	0.362531	0.0389057	-0.187324	-0.155934	-0.0703163	0.00543709	-0.105268	-0.171699	0.0524313	0.1519	0.235793	-0.17003	0.124942	-0.107265	0.0945534	0.0561048	0.034202	0.172063
J16421	SRF	0.8>	35	-0.311753	0.280256	0.594081	-0.263741	-0.248098	0.145635	-0.263883	0.628331	0.455749	-0.453583	0.23184	0.170643	-0.249793	0.168376	0.20524	0.164932	0.195196	0.835719	0.882205	0.260056	0.780711	0.923508	0.215071	0.467243	0.925305	-0.158203	0.365387	0.442337	0.267333	0.0539468	-0.104917	-0.348881	-0.204098	-0.172562	-0.391861	-0.28969	0.184025	0.369104	-0.255592	-0.275259	-0.153521	0.23449	0.856642	0.914893	0.923508	0.901931
J16421	SRF	0.8@5	53	-0.269276	-0.306715	0.0980871	-0.169614	-0.354614	-0.062861	0.0379551	0.108049	-0.130402	-0.0469481	0.139263	0.329211	-0.524806	0.196888	0.446222	0.299061	0.30076	0.257103	0.232507	-0.00884743	0.431019	0.388493	0.348224	0.158524	0.384404	-0.318417	0.739335	0.404589	0.410125	0.0558242	0.114176	-0.316297	0.201049	-0.202084	-0.128881	-0.269338	0.0451328	0.116706	-0.0995549	0.0385434	-0.0255382	0.0556992	0.367904	0.386452	0.388493	0.373351
J16421	SRF	5@20	62	-0.369534	-0.0878525	0.117107	-0.434245	-0.202201	0.184253	-0.134697	0.48854	0.20494	-0.255538	0.507395	0.643498	-0.196324	0.0477589	0.0738774	0.684892	-0.268838	-0.0847935	0.226806	0.11956	-0.0520983	-0.0107903	-0.106716	-0.110391	0.0352602	0.128298	0.0548143	0.583741	0.509302	0.800802	0.538224	0.0373442	-0.0739057	-0.0776541	-0.077674	-0.154093	-0.171216	0.0824974	-0.494326	-0.672142	-0.570187	0.664516	-0.0298968	-0.0262018	-0.0107903	-0.0170253
J16421	SRF	20@180	59	-0.476975	-0.147302	-0.0767632	-0.538487	-0.32611	0.178372	-0.0144651	-0.052642	-0.135599	-0.00809459	0.619065	0.846353	-0.349984	0.259869	0.382385	0.726308	-0.0220302	-0.128125	-0.0569775	0.0551039	0.0325533	-0.0354615	0.290402	-0.13275	0.0122716	-0.28613	0.551658	0.769967	0.849784	0.666626	0.262322	-0.100425	0.00174829	-0.106929	-0.0574428	-0.124773	-0.267572	-0.0158959	-0.592112	-0.581337	-0.638297	0.711664	-0.0103806	-0.0429294	-0.0354615	-0.0335399
J16421	SRF	180@2000	53	-0.526233	-0.0772864	-0.00820102	-0.394284	-0.310322	0.0892207	0.0451331	0.0970628	-0.155999	-0.217396	0.431878	0.592641	-0.338995	0.268218	0.170908	0.417809	0.0425744	0.368487	0.377761	0.27335	0.474805	0.524777	0.327275	0.200957	0.554688	-0.311609	0.545462	0.623624	0.727545	0.649272	0.427252	-0.179294	0.0847338	0.12451	0.336116	-0.123006	0.0218026	0.350121	-0.206913	-0.447166	-0.312026	0.471634	0.492893	0.511047	0.524777	0.550403
J16421	Positive			0	0	1	0	0	0	0	4	1	0	5	7	0	4	4	6	1	3	3	3	5	3	3	1	3	0	5	7	8	5	3	0	0	0	1	0	0	2	0	0	0	3	3	3	3	3
J16421	Negative			6	1	0	5	3	0	0	0	0	2	0	0	3	0	0	0	3	0	0	0	0	0	0	0	0	3	0	0	0	0	0	2	0	0	1	1	1	0	3	3	3	0	0	0	0	0
J18945	DCM	0.8>	15	0.0205097	-0.268725	-0.361318	-0.335426	-0.330166	0.254143	0.211975	0.190574	0.245119	-0.352357	0.413177	0.0202023	0.256741	0.533254	-0.119736	-0.113035	-0.173948	0.0873832	0.114153	0.508401	-0.266715	-0.152456	NA	-0.0667707	NA	NA	-0.320931	-0.0464502	0.00485936	-0.105029	-0.197164	0.378862	-0.211106	-0.0349873	-0.375664	-0.0856978	0.00476804	0.115431	0.532973	-0.100266	0.297996	-0.723133	-0.220556	-0.245289	-0.152456	-0.173212
J18945	DCM	0.8@5	31	-0.15826	-0.274563	-0.0588443	-0.182544	-0.209054	0.033633	0.406508	-0.271126	0.555555	-0.237776	-0.564068	0.32724	-0.320123	0.000882624	0.107544	0.226492	-0.600044	0.0170988	-0.124453	0.0462695	-0.160124	-0.126796	NA	-0.367016	-0.145159	NA	-0.0573408	0.558668	0.422948	0.201117	0.000854247	0.144259	-0.0489279	0.0516553	-0.147526	0.0480913	0.2264	-0.0963669	0.115103	-0.109281	0.0881918	0.0150768	-0.200187	-0.2616	-0.126796	-0.134261
J18945	DCM	5@20	31	0.112057	0.222233	0.171219	-0.22981	0.439612	0.523233	0.0689752	-0.0913623	-0.0793979	-0.105157	0.231909	-0.00140559	0.167355	-0.148775	-0.0711621	-0.0186048	0.850674	0.0240134	-0.071769	-0.0920539	-0.240765	-0.0629555	NA	0.131725	-0.10142	NA	-0.108144	-0.069241	-0.112594	0.00304107	0.0208805	-0.0511683	0.145337	0.0698269	0.54137	-0.0618415	-0.217129	-0.222063	0.102539	0.305007	0.262093	-0.134243	-0.0400493	-0.134363	-0.0629555	-0.156318
J18945	DCM	20@180	33	0.1259	0.0678808	0.218831	-0.237149	0.295279	0.426884	-0.204145	-0.308895	0.165738	-0.249212	0.198211	-0.163159	0.25747	0.00244184	-0.160433	-0.182308	-0.433262	-0.0752286	-0.150971	-0.146448	-0.123109	0.527557	NA	0.252301	0.183361	NA	-0.156538	-0.257291	-0.194192	-0.0873321	-0.0400504	0.129342	-0.24918	0.0135707	-0.0158892	-0.0909101	-0.0784671	0.127776	0.538357	0.381644	0.0712743	-0.388596	0.261562	-0.140207	0.527557	0.0257192
J18945	DCM	180@2000	32	-0.621857	-0.168603	-0.37804	-0.609489	-0.416544	0.239387	0.174867	0.438014	-0.0243479	-0.405007	0.494155	0.321454	-0.155759	0.712102	0.119502	0.337985	0.00780507	-0.0425104	0.0294502	0.519342	-0.13205	0.167996	NA	0.201392	0.345411	NA	-0.0936551	0.345527	0.406738	0.309904	-0.0948299	-0.101543	0.0453569	0.434632	-0.024487	0.223345	0.114854	0.229747	0.360421	-0.48091	0.097264	0.197564	0.165891	0.000829955	0.167996	0.162835
J18945	SRF	0.8>	35	-0.362966	0.322924	0.30422	-0.405555	-0.284067	0.22742	-0.216794	0.162104	-0.01106	-0.224621	0.408742	0.31274	-0.22655	0.126444	0.0762253	0.26088	0.162521	0.705655	0.551278	0.092187	0.744439	0.931081	0.107249	0.450392	0.941003	-0.0706165	0.459828	0.579198	0.602991	0.305231	0.105733	-0.231825	-0.153756	-0.169533	-0.239376	-0.309232	-0.0773493	0.163206	-0.431306	-0.463163	-0.326967	0.470267	0.85038	0.930241	0.931081	0.888815
J18945	SRF	0.8@5	53	-0.194356	-0.130786	0.165324	-0.0601662	-0.251419	-0.0747609	0.0188796	0.147256	-0.184448	-0.188994	0.0247709	0.00865439	-0.355998	0.0550643	0.115083	0.0270796	0.0583905	0.780976	0.568688	-0.0558354	0.809614	0.857444	0.0614668	0.38346	0.845364	-0.0667927	0.468358	0.238573	0.188484	-0.145074	-0.0991827	-0.274523	-0.0177499	-0.0565139	-0.159659	-0.22897	0.173138	0.16375	-0.120041	0.170813	-0.055302	-0.0824257	0.783095	0.859632	0.857444	0.826061
J18945	SRF	5@20	62	-0.0940653	0.0527915	-0.0735559	0.0189085	0.0394394	-0.00424222	0.012798	-0.0358584	-0.0528116	0.117528	0.00233046	0.0100123	0.120892	-0.0314033	-0.0594535	-0.0155863	0.0254133	-0.0581067	-0.0739686	0.430624	-0.0657602	-0.029636	-0.0584958	-0.0995561	-0.0278421	0.0359888	-0.10975	-0.0147975	0.00339783	0.0415325	0.059893	0.16649	0.00292529	-0.0458176	-0.0727118	-0.101161	-0.117363	0.0856047	-0.379426	-0.619949	-0.608871	0.721751	-0.0824807	-0.0399973	-0.029636	-0.0348935
J18945	SRF	20@180	59	0.152488	0.0325749	0.00287285	-0.276609	0.0533716	0.286698	0.190749	-0.0534356	-0.0988746	-0.255601	0.178837	0.0724834	0.0827607	-0.112842	0.00375157	0.015859	-0.243349	-0.0631414	-0.0543307	-0.145685	0.180146	-0.0199069	0.0917383	0.112098	-0.0633266	-0.0461252	0.0392517	0.0158251	0.0601875	0.024351	0.353283	-0.153172	0.185025	-0.0791185	-0.00472439	0.0120825	-0.0637275	-0.0314175	0.306861	0.245035	-0.0557455	0.0307483	0.0133775	-0.0525655	-0.0199069	0.135866
J18945	SRF	180@2000	53	-0.150473	0.0716339	-0.0189727	-0.486957	-0.000692785	0.341249	-0.109537	-0.0746151	-0.0841213	-0.0778407	0.519938	0.591928	0.0176465	0.151427	0.0276179	0.402076	0.588389	-0.120294	-0.0747638	0.0210776	-0.00170747	-0.0699407	-0.0749491	0.0800957	-0.075725	0.160162	0.182375	0.363035	0.59062	0.712502	0.548875	0.0445714	0.0484449	0.0700077	0.133056	-0.00855371	-0.392347	-0.166444	-0.286146	-0.33952	-0.378943	0.483411	-0.0384474	-0.0792302	-0.0699407	-0.041356
J18945	Positive			0	1	0	0	1	4	1	1	1	0	3	1	0	2	0	2	2	2	2	3	2	3	0	2	3	0	2	4	4	1	2	0	0	1	1	0	0	0	4	1	0	3	2	2	3	2
J18945	Negative			2	0	1	4	1	0	0	0	0	2	1	0	1	0	0	0	2	0	0	0	0	0	0	1	0	0	0	0	0	0	0	1	0	0	0	0	1	0	3	4	3	2	0	0	0	0
J22325	DCM	0.8>	15	-0.121685	-0.158332	-0.377168	-0.0183473	-0.100708	-0.0516283	-0.1893	0.352983	-0.188658	0.354402	-0.0030042	0.131605	-0.0821839	0.349337	-0.0660954	-0.0175097	-0.257467	0.246205	0.307214	0.365042	0.182394	-0.175539	NA	-0.110125	NA	NA	0.297658	0.17747	0.211543	-0.0610259	0.0500142	-0.0758223	0.0930566	-0.146689	-0.103547	0.357734	0.064024	0.340855	0.024081	0.041768	0.201388	-0.169428	-0.191332	-0.197745	-0.175539	-0.0225653
J22325	DCM	0.8@5	31	-0.285857	-0.135367	-0.0472763	-0.0207887	0.046744	0.0463423	0.0730008	-0.0715178	0.33464	-0.417315	-0.0344422	0.0884726	-0.0733284	-0.193883	0.0935831	0.093059	-0.331083	-0.0688736	-0.276149	-0.00677189	-0.34609	-0.0129192	NA	-0.0440113	-0.246902	NA	-0.099193	0.0841082	0.0962326	0.0630972	0.295645	0.32699	0.086214	0.027815	-0.103437	0.156033	-0.230931	0.09769	-0.193786	-0.17035	0.0542096	-0.360476	-0.00193336	-0.184199	-0.0129192	-0.453356
J22325	DCM	5@20	31	-0.0308318	-0.286751	-0.16297	0.287111	-0.120582	-0.365739	0.150774	0.0502828	-0.148968	-0.0473961	-0.167675	0.00417284	-0.276131	0.0313065	0.118839	0.0732402	-0.286959	0.0313146	-0.0388468	0.0155831	-0.0656287	-0.0946213	NA	-0.271455	-0.17888	NA	0.145441	0.0506229	0.0841854	-0.044907	0.101912	-0.1027	0.0973409	0.00991713	-0.0582738	0.157837	0.0687702	0.102749	0.0656599	0.108041	0.578363	-0.270105	-0.13434	-0.124536	-0.0946213	-0.16208
J22325	DCM	20@180	33	-0.254377	0.0093245	-0.0332205	-0.309471	-0.206133	0.0976204	-0.211956	0.586226	-0.0677757	0.0139429	0.176533	0.407329	-0.0633186	0.466091	0.404058	0.0578443	NA	0.245352	0.164535	0.808446	0.191722	-0.167393	NA	0.016265	0.0219875	NA	0.181868	0.318682	0.405177	0.0219202	-0.103236	-0.0560353	-0.0023238	-0.0643571	-0.168173	-0.0965308	-0.0843286	0.274474	-0.0136481	-0.112968	-0.341782	0.116818	-0.00853936	-0.229877	-0.167393	0.0211903
J22325	DCM	180@2000	32	NA	NA	NA	NA	NA	NA	NA	NA	NA	NA	NA	NA	NA	NA	NA	NA	NA	NA	NA	NA	NA	NA	NA	NA	NA	NA	NA	NA	NA	NA	NA	NA	NA	NA	NA	NA	NA	NA	NA	NA	NA	NA	NA	NA	NA	NA
J22325	SRF	0.8>	35	-0.150791	0.00583069	0.405442	-0.0607868	-0.129219	0.0299433	-0.107982	0.953592	0.984071	-0.355837	0.0509762	-0.0293013	-0.201341	0.098676	0.223864	0.205874	-0.242059	-0.0969306	0.631355	0.217774	-0.157415	-0.103814	0.0230938	-0.0425928	-0.112103	0.0347676	-0.0767841	0.117875	-0.118843	-0.0608505	-0.190292	-0.187165	-0.209835	-0.0924605	-0.257076	-0.160166	0.198125	0.374385	-0.106403	0.174249	0.141381	-0.214633	-0.125558	-0.107075	-0.103814	-0.120236
J22325	SRF	0.8@5	53	-0.183839	-0.139525	0.223341	-0.0326068	-0.106894	-0.00691384	0.055592	0.871683	0.368812	-0.252152	0.0258782	0.0207934	-0.272608	0.0800461	0.23398	0.29351	-0.248909	-0.04818	0.560934	0.138704	0.045468	-0.036398	-0.040433	-0.102871	-0.0456239	0.0687712	-0.0268025	0.165419	-0.0537348	-0.0438052	-0.120524	-0.148594	-0.144335	-0.0981132	-0.219013	-0.0525175	0.164572	0.175416	-0.18201	0.120648	-0.0580338	-0.0870733	-0.0420617	-0.0210171	-0.036398	-0.0662857
J22325	SRF	5@20	62	-0.164586	-0.067572	0.260622	-0.107586	-0.128937	0.0344295	-0.0791294	0.967554	0.486454	-0.253194	0.112026	0.0393663	-0.174442	0.162504	0.217288	0.239467	NA	-0.0146121	0.507668	0.265595	-0.0394642	-0.0265195	-0.0577938	-0.0862841	-0.0285062	0.105261	-0.0549182	0.147895	-0.0621033	-0.0362756	-0.110109	-0.155131	-0.0848234	-0.0548371	-0.151439	-0.062543	0.155068	0.293545	-0.0643035	0.0169518	-0.0240747	0.0648314	-0.062967	-0.0240632	-0.0265195	-0.0367644
J22325	SRF	20@180	59	-0.108164	0.0867112	-0.194664	-0.226862	-0.059813	0.169479	-0.0996433	-0.117715	-0.14001	-0.053995	0.229142	-0.0227428	-0.0347501	-0.0381253	0.0535976	0.137597	-0.334217	0.136955	0.0279606	0.0266768	0.0003898	0.0145947	-0.28903	0.0864949	0.0224783	0.311612	-0.00403619	0.0121712	-0.0178616	0.0464014	0.0951544	-0.0686716	-0.0286678	0.00664973	-0.0713645	-0.0144715	-0.0035739	0.142193	0.02689	0.100483	0.0523079	0.126354	0.0928801	0.0798932	0.0145947	0.0255471
J22325	SRF	180@2000	53	-0.239186	0.141875	-0.0444232	-0.123113	-0.0753938	0.0667979	0.086223	-0.071449	0.0133216	-0.0723486	0.0992021	0.0321805	-0.123957	-0.0251522	0.070242	0.00463968	0.213037	-0.0178236	-0.0482033	0.130539	-0.0668119	-0.119474	-0.0479576	0.0734316	-0.0553396	0.0913497	0.35324	0.0750034	0.0790674	0.0704078	0.0348967	-0.115571	-0.059651	-0.0362111	0.0920406	-0.183675	0.325278	0.258488	-0.0104203	-0.0226825	0.17185	0.0773364	0.0534997	-0.0802731	-0.119474	-0.0559149
J22325	Positive			0	0	2	0	0	0	0	4	3	0	0	1	0	1	1	1	0	0	3	2	0	0	0	0	0	1	1	0	1	0	0	0	0	0	0	0	1	2	0	0	1	0	0	0	0	0
J22325	Negative			0	0	0	0	0	1	0	0	0	3	0	0	1	0	0	0	1	0	0	0	1	0	1	0	0	0	0	0	0	0	0	0	0	0	0	0	0	0	0	0	1	1	0	0	0	1
J22332	DCM	0.8>	15	-0.395864	0.179196	0.242235	-0.379482	0.0628036	0.302453	0.233628	-0.0238646	0.0109007	-0.22776	0.40173	0.50676	0.0125809	-0.198788	-0.0959687	0.748194	-0.335579	-0.436941	-0.0688701	-0.175629	-0.0688747	-0.161235	NA	-0.393751	NA	NA	-0.096831	0.506894	0.477498	0.629349	-0.113455	-0.139546	-0.184717	-0.155561	-0.132998	0.209458	-0.329545	-0.492371	-0.115175	0.383421	0.346509	0.122825	-0.356347	-0.00982157	-0.161235	-0.226701
J22332	DCM	0.8@5	31	-0.124783	-0.0894857	-0.0378966	0.0343065	0.00925813	-0.0204025	0.117955	-0.102688	0.144866	-0.175209	-0.215167	0.19147	-0.0364025	-0.189348	-0.0764001	-0.00249815	-0.424744	0.0127612	-0.208947	-0.0848882	0.0106839	-0.0887179	NA	0.160625	-0.261238	NA	-0.00706312	-0.015623	0.0263978	0.00757217	0.157331	0.221834	0.0760971	-0.149032	-0.148931	-0.0997596	-0.165203	-0.0561748	-0.33936	-0.311828	-0.0856368	-0.385814	-0.0476589	-0.0714145	-0.0887179	-0.240483
J22332	DCM	5@20	31	-0.208139	-0.198075	-0.00646833	-0.353544	-0.168103	0.0491076	-0.0838505	0.0976148	-0.0427982	-0.0857276	0.27466	0.500092	-0.177288	-0.0208525	0.00698936	0.606649	-0.274109	-0.077582	-0.0595786	-0.120371	-0.0770407	-0.0603922	NA	-0.0619062	-0.100041	NA	-0.0119454	0.457	0.514972	0.678052	-0.0790082	-0.125841	-0.0221579	-0.185006	-0.0389756	0.140522	-0.22582	-0.0552257	0.113908	0.0943444	0.503751	-0.232538	-0.0699642	-0.0528014	-0.0603922	-0.121404
J22332	DCM	20@180	33	-0.45659	-0.0503867	-0.0343143	-0.676323	-0.2617	0.242262	-0.0899375	0.205557	0.103118	-0.109584	0.542233	0.783215	-0.110406	0.0313658	-0.0204718	0.840127	-0.288226	-0.258816	-0.0497949	-0.0546925	0.089673	0.249398	NA	-0.00101048	0.598222	NA	-0.0910432	0.604524	0.6612	0.966525	-0.115806	-0.133479	-0.160591	-0.0150318	0.0978562	0.283133	-0.310208	-0.111112	-0.0129599	-0.0338291	-0.488791	0.662421	-0.0288095	0.0167792	0.249398	0.534211
J22332	DCM	180@2000	32	-0.363382	-0.000467623	0.0547203	-0.634842	-0.193193	0.282028	-0.110464	0.084795	0.0975927	-0.0960006	0.43552	0.648877	-0.0797235	-0.101723	-0.0424809	0.805698	-0.250699	-0.232018	-0.0751884	-0.168481	NA	NA	NA	NA	NA	NA	-0.0789718	0.596749	0.647986	0.987823	-0.128424	-0.121247	-0.112694	-0.0611176	0.13897	0.456216	-0.40657	-0.182759	NA	NA	NA	NA	NA	NA	NA	NA
J22332	SRF	0.8>	35	-0.293478	-0.0280366	0.454926	-0.142514	-0.229194	0.0303152	-0.125671	0.876815	0.912684	-0.269635	0.153741	0.408913	-0.309927	0.209825	0.321213	0.375677	0.0419884	-0.219647	0.548921	0.232416	-0.290664	-0.184347	0.157236	-0.131334	-0.152353	-0.0891399	-0.00255084	0.296203	0.048774	0.0980201	-0.062947	-0.147631	-0.233572	-0.221919	-0.265681	-0.253209	0.0890885	0.285029	-0.474954	-0.375616	-0.252109	0.297044	-0.194329	-0.17959	-0.184347	-0.258599
J22332	SRF	0.8@5	53	-0.437271	-0.0875535	0.282091	-0.348747	-0.275251	0.129644	-0.135748	0.743415	0.245371	-0.103956	0.390255	0.49271	-0.300958	0.267814	0.256065	0.515962	-0.0483465	0.167077	0.578538	0.157357	0.280428	0.450407	-0.0390574	0.0971429	0.467317	0.0818763	0.0683244	0.439868	0.312838	0.184193	0.158316	-0.0978558	-0.163362	-0.153521	-0.265802	-0.184963	-0.0374393	0.20376	-0.478055	-0.430393	-0.412425	0.47016	0.357364	0.439058	0.450407	0.406618
J22332	SRF	5@20	62	-0.318281	-0.0725594	0.0344333	-0.435864	-0.15953	0.201466	-0.0487015	0.221242	0.0798758	-0.18875	0.506425	0.609003	-0.13669	-0.0218746	0.0228153	0.674641	-0.0832626	-0.100146	0.0686014	0.0188445	-0.0755739	-0.0197824	-0.035235	-0.0999451	0.0216133	0.0991212	0.0444303	0.583945	0.575212	0.938929	0.636418	0.0841233	-0.0432043	-0.0439133	0.0120216	-0.119917	-0.219708	-0.0440682	-0.459143	-0.627722	-0.502011	0.590308	-0.0437079	-0.0359361	-0.0197824	-0.0420217
J22332	SRF	20@180	59	-0.405259	-0.0692621	0.0305425	-0.512755	-0.23825	0.203367	-0.0264729	0.132086	0.0359018	-0.135607	0.60964	0.695002	-0.222246	0.00623277	0.0599058	0.789556	-0.221299	-0.0982319	0.0314849	0.0225501	-0.0837385	-0.0341238	-0.150262	-0.124773	0.0155683	0.174427	0.10665	0.690133	0.671298	0.946307	-0.0694413	-0.111336	-0.140634	-0.0820951	-0.0420266	0.0278857	-0.213138	-0.0706535	-0.531028	-0.642411	-0.583045	0.691869	-0.0347236	-0.034565	-0.0341238	-0.0497003
J22332	SRF	180@2000	53	-0.370039	-0.0638623	-0.0401979	-0.489798	-0.250465	0.165715	-0.0528608	0.109748	0.0483283	-0.00577944	0.594865	0.700546	-0.231178	0.30095	0.144556	0.65145	0.582715	-0.09557	0.0298045	0.206901	0.115852	-0.0854363	0.0643654	0.130171	-0.10825	-0.0529068	0.272535	0.618339	0.703573	0.904226	0.631795	0.0200999	-0.0248039	0.0202006	0.119235	-0.116173	-0.299095	-0.0706459	-0.372398	-0.502648	-0.40132	0.57903	0.0372033	-0.0641325	-0.0854363	-0.103205
J22332	Positive			0	0	2	0	0	0	0	2	1	0	6	9	0	2	1	9	1	0	2	0	1	1	0	0	2	0	1	8	8	7	2	0	0	0	0	1	0	0	0	0	1	5	1	1	1	2
J22332	Negative			6	0	0	7	1	0	0	0	0	0	0	0	1	0	0	0	1	0	0	0	0	0	0	0	0	0	0	0	0	0	0	0	0	0	1	0	2	1	6	5	5	1	0	0	0	0
J23830	DCM	0.8>	15	-0.436897	0.152323	0.165409	-0.48583	-0.365692	0.354636	-0.100648	0.765328	-0.202593	0.100598	0.417158	0.448964	-0.0271205	0.932706	0.233433	0.161788	-0.607203	0.574766	0.761623	0.936639	0.334294	-0.164983	NA	-0.208714	NA	NA	0.00759659	0.397621	0.448066	0.0209864	-0.310946	-0.169513	-0.1293	-0.194069	-0.234998	-0.222026	-0.105221	0.272612	-0.324536	-0.0958231	-0.534349	0.303327	-0.157613	-0.183579	-0.164983	-0.226577
J23830	DCM	0.8@5	31	-0.26695	-0.27227	-0.133677	0.120642	-0.107745	-0.156589	0.000296891	-0.192917	0.57265	-0.2099	0.0635265	-0.189152	-0.200954	-0.13436	-0.0222211	-0.118186	-0.133119	-0.00658811	-0.336328	-0.0257373	0.133425	-0.133949	NA	0.12244	-0.311198	NA	-0.211782	-0.167313	-0.121172	-0.0457963	0.162742	0.754282	0.0412787	0.108613	0.0398131	0.475985	-0.281156	-0.265719	-0.354875	-0.656341	-0.388991	0.0203906	-0.100852	-0.145879	-0.133949	-0.188125
J23830	DCM	5@20	31	-0.371847	-0.0797576	-0.0350588	-0.652002	-0.286284	0.21429	0.0516075	0.129342	0.0266248	-0.105584	0.373184	0.752445	-0.193827	-0.0729534	0.227814	0.857695	-0.213631	-0.00350157	-0.080149	-0.112491	0.448369	0.0279734	NA	-0.0569411	-0.193701	NA	0.127986	0.732476	0.815185	0.949071	-0.0340772	-0.0990357	-0.0533864	-0.13468	-0.146499	-0.0906311	-0.430091	-0.0956442	-0.181734	0.229757	0.202546	-0.0199536	0.0236323	-0.0190004	0.0279734	-0.131107
J23830	DCM	20@180	33	-0.477275	-0.103869	-0.0116744	-0.671938	-0.359829	0.217694	0.0275846	0.615447	-0.0594427	-0.112761	0.617966	0.751759	-0.245063	0.398147	0.258443	0.620101	-0.288618	0.0588068	0.127011	0.641685	0.118903	-0.181158	NA	-0.200782	-0.209096	NA	-0.0590438	0.600579	0.663763	0.533213	-0.189656	-0.17083	-0.0936444	-0.111879	-0.0789336	0.0589889	-0.190108	0.0620214	0.215182	-0.293508	0.592723	-0.573755	-0.0793785	0.121182	-0.181158	-0.204924
J23830	DCM	180@2000	32	-0.399009	-0.051269	-0.0138945	-0.493884	-0.324882	0.188421	0.0567079	0.534861	-0.237308	-0.0819134	0.426029	0.404837	-0.155371	0.713004	0.368693	0.270196	-0.250699	0.152065	0.249224	0.78324	-0.0189995	-0.0332117	NA	-0.0558266	-0.156546	NA	-0.00895274	0.38225	0.447285	0.133847	-0.260076	-0.17178	-0.0865061	-0.0397574	-0.125461	-0.188666	0.0382346	0.163267	-0.235793	0.17003	-0.124942	0.107265	-0.021332	0.0553584	-0.0332117	-0.163098
J23830	SRF	0.8>	35	-0.495926	0.117676	0.153169	-0.626911	-0.411371	0.329314	-0.109787	-0.0733099	-0.0626626	0.193209	0.674951	0.730453	-0.247512	0.57768	0.433845	0.589678	-0.0906637	-0.144353	-0.0753082	0.254608	-0.18157	-0.130969	0.408654	-0.171088	-0.108645	-0.282495	0.431086	0.670219	0.728842	0.25585	0.333162	0.018044	-0.123603	-0.0992279	0.0108282	-0.246229	-0.400444	-0.13817	-0.443339	-0.551514	-0.439436	0.570412	-0.156866	-0.146555	-0.130969	-0.148844
J23830	SRF	0.8@5	53	-0.414575	-0.105394	-0.0439144	-0.50206	-0.303649	0.205267	-0.069459	-0.0281513	-0.0784825	0.200928	0.575552	0.654319	-0.263812	0.412859	0.34202	0.584723	-0.264139	-0.130607	-0.0561847	0.10854	-0.148486	-0.094399	0.361842	-0.241866	-0.0796063	-0.246525	0.370623	0.605404	0.668529	0.271168	0.356025	0.072474	-0.0760141	-0.0884233	-0.0385731	-0.173418	-0.297688	-0.106438	-0.429532	-0.429037	-0.396562	0.494771	-0.163327	-0.111288	-0.094399	-0.129534
J23830	SRF	5@20	62	-0.349717	-0.0410939	0.0099441	-0.49835	-0.173686	0.232431	-0.034426	-0.0103951	-0.0473231	-0.119295	0.588177	0.701854	-0.100464	0.0726797	0.0316207	0.657719	NA	-0.0930012	-0.0291014	0.0937742	-0.0752325	-0.0204776	-0.0405008	-0.103241	0.0223194	0.0768205	0.0762966	0.63693	0.683121	0.956818	0.680379	0.125274	-0.0301332	-0.0434789	0.0654725	-0.15544	-0.295794	-0.0954788	-0.477777	-0.680755	-0.578814	0.673538	-0.0419165	-0.0392252	-0.0204776	-0.0410629
J23830	SRF	20@180	59	-0.4091	-0.0782675	-0.0601572	-0.61717	-0.298771	0.244172	-0.0896074	-0.0359505	-0.0573421	0.073638	0.73119	0.792358	-0.219561	0.406246	0.170074	0.669851	0.305912	-0.120188	-0.0455383	0.21025	-0.0720051	-0.0337217	0.425773	-0.136998	0.00979068	-0.368309	0.289613	0.701654	0.800035	0.491431	0.354458	0.0100563	-0.0696899	-0.0506209	0.15613	-0.109822	-0.365713	-0.144633	-0.449938	-0.583763	-0.537288	0.673787	-0.0542582	-0.0500547	-0.0337217	-0.0548126
J23830	SRF	180@2000	53	-0.325505	-0.0380409	-0.0640946	-0.502595	-0.215515	0.193368	-0.0285541	-0.0346193	-0.0423955	0.064887	0.613006	0.699901	-0.17691	0.29293	0.123968	0.603495	-0.0924844	-0.0847147	-0.0284807	0.179507	0.231356	0.173059	0.448812	0.0115056	0.160997	-0.404684	0.269962	0.582134	0.717356	0.916769	0.670732	0.0612864	0.00791145	-0.00960108	0.101044	-0.107756	-0.317672	-0.123309	-0.379841	-0.504684	-0.42689	0.596586	0.13072	0.152577	0.173059	0.17591
J23830	Positive			0	0	0	0	0	1	0	3	1	0	8	8	0	7	3	7	1	1	1	3	1	0	4	0	0	0	4	8	8	6	5	1	0	0	0	1	0	0	0	0	1	5	0	0	0	0
J23830	Negative			8	0	0	9	4	0	0	0	0	0	0	0	1	0	0	0	2	0	0	0	0	0	0	0	0	2	0	0	0	0	0	0	0	0	0	0	6	0	6	6	7	1	0	0	0	0
J32491	DCM	0.8>	15	-0.677532	0.283629	0.356583	-0.82323	-0.396762	0.575144	-0.28463	0.533994	-0.00760495	-0.31442	0.709451	0.807999	0.0411135	0.537074	0.092517	0.699222	-0.339833	0.0321956	0.486444	0.504333	-0.206833	0.0057327	NA	-0.206384	NA	NA	-0.193807	0.675071	0.734332	0.68141	-0.280939	-0.224745	-0.170684	-0.222411	-0.210539	-0.043062	-0.508504	-0.0450529	-0.326051	0.169092	-0.197307	0.339585	-0.0763044	-0.00116424	0.0057327	-0.331944
J32491	DCM	0.8@5	31	-0.0667207	0.0570397	-0.0954162	0.123065	0.11465	-0.0321242	-0.0442278	0.0188085	0.145744	-0.131717	-0.0179544	-0.099833	0.193568	-0.116977	-0.0948014	-0.118148	0.10122	0.00468651	-0.171398	0.119438	0.0996732	-0.05719	NA	0.175497	0.00128811	NA	-0.163519	-0.161364	-0.130209	-0.0664981	0.193326	0.242813	0.0263939	-0.0877646	-0.0471286	0.00333911	-0.149241	0.149873	0.206976	0.0880699	-0.0503317	0.372779	-0.0372158	-0.0165937	-0.05719	0.114619
J32491	DCM	5@20	31	-0.356947	0.0517108	-0.0491626	-0.587351	-0.144889	0.260495	-0.053043	0.159859	-0.00704248	-0.0527452	0.431468	0.64143	-0.0915125	-0.119116	0.00170006	0.691669	-0.0786031	-0.0121644	-0.123976	-0.245966	-0.183448	-0.120877	NA	-0.147896	-0.101019	NA	-0.0375799	0.575748	0.675992	0.912504	0.0953005	-0.141794	0.0733864	0.00177149	-0.0291724	0.0567019	-0.412515	-0.0919177	-0.0120592	0.352588	0.159551	-0.0943559	-0.144442	-0.122926	-0.120877	-0.157273
J32491	DCM	20@180	33	-0.586403	-0.0798459	-0.114429	-0.679474	-0.375607	0.192219	0.00879077	0.392518	0.05399	-0.14042	0.618127	0.776306	-0.189167	0.307155	0.117238	0.75584	-0.257047	-0.0969075	-0.00553426	0.298012	-0.09115	0.26838	NA	0.0591815	0.163558	NA	-0.0910125	0.630208	0.68287	0.767316	-0.217941	-0.142562	-0.223459	-0.0788342	-0.0449926	0.15965	-0.186067	0.0323183	-0.249103	0.221227	0.144236	-0.111295	0.111723	-0.141034	0.26838	-0.0271869
J32491	DCM	180@2000	32	-0.532089	-0.0212793	-0.122586	-0.715737	-0.339109	0.321775	0.0520019	0.429927	-0.151204	-0.0998953	0.593328	0.560998	-0.0672465	0.649173	0.0969254	0.523546	-0.250699	-0.0237942	0.213921	0.568041	NA	NA	NA	NA	NA	NA	-0.0880394	0.514221	0.58277	0.530994	-0.246635	-0.18966	-0.148243	0.042702	-0.0823184	0.0606688	-0.0706124	0.061027	NA	NA	NA	NA	NA	NA	NA	NA
J32491	SRF	0.8>	35	-0.582804	0.173991	0.268151	-0.692109	-0.400895	0.385912	-0.0790025	-0.0259591	-0.0329181	-0.00301751	0.73992	0.84276	-0.205557	0.463136	0.43134	0.754825	-0.0498622	-0.123904	-0.0374139	0.215745	-0.165831	-0.0355897	0.452887	-0.159144	0.00875993	-0.317278	0.280481	0.80611	0.816295	0.764347	0.594488	0.0824513	-0.165494	-0.136653	-0.0319749	-0.297759	-0.380203	-0.0889797	-0.649726	-0.821746	-0.649762	0.775687	-0.0800062	-0.0580126	-0.0355897	-0.0686349
J32491	SRF	0.8@5	53	-0.385313	-0.000763138	0.00834713	-0.484332	-0.217222	0.230854	-0.163616	0.0527955	-0.0475773	0.0993999	0.569642	0.574588	-0.194832	0.171132	0.0779324	0.547437	0.0195242	0.143921	0.143191	0.00246114	0.288575	0.540803	-0.118613	0.158722	0.590497	0.145373	0.254273	0.548516	0.627417	0.434183	0.482556	0.063182	-0.0249218	-0.187798	0.0173044	-0.132339	-0.388317	-0.146554	-0.532917	-0.599553	-0.459581	0.573214	0.454364	0.543013	0.540803	0.418306
J32491	SRF	5@20	62	-0.295147	-0.0304789	-0.00248935	-0.436746	-0.14014	0.20421	-0.0596301	-0.00495734	-0.0355457	-0.129134	0.518037	0.63311	-0.0770066	-0.0386995	-0.0267627	0.625417	NA	-0.0948826	-0.0440901	-0.0034032	-0.0711296	-0.0188389	0.602753	-0.100784	0.0240147	-0.557639	0.0374965	0.574818	0.620779	0.975253	0.682934	0.134347	-0.0270352	-0.0334465	0.0571381	-0.131583	-0.288666	-0.119014	-0.475435	-0.653789	-0.547174	0.626321	-0.0403144	-0.0370632	-0.0188389	-0.0390605
J32491	SRF	20@180	59	-0.424528	-0.0111538	-0.0365175	-0.668003	-0.267972	0.303911	-0.0770079	-0.0670386	-0.110578	-0.0671422	0.751714	0.829668	-0.143987	0.152082	0.133186	0.719434	0.148922	-0.0641479	-0.0107041	0.0309619	0.0410625	0.0532209	0.141714	0.00666888	0.0900733	-0.0963164	0.237843	0.728512	0.837256	0.877146	0.216964	-0.115131	-0.0777237	0.0053464	0.0747381	-0.0273736	-0.337215	-0.0512753	-0.518782	-0.709571	-0.665057	0.787925	0.0709594	0.0296671	0.0532209	0.0727582
J32491	SRF	180@2000	53	-0.390214	0.0476627	0.252062	-0.50278	-0.284866	0.206673	0.0955351	0.276792	-0.0271171	-0.231982	0.529429	0.416356	-0.240654	0.514597	0.314058	0.327453	0.0689012	0.799346	0.772475	0.449564	0.788416	0.927385	0.114845	0.416313	0.914618	-0.0234382	0.406991	0.77791	0.755001	0.490017	0.0854913	-0.242734	-0.144215	-0.115717	-0.0480351	-0.192012	0.169995	0.238401	-0.112491	-0.302075	-0.333746	0.536964	0.817451	0.909919	0.927385	0.919421
J32491	Positive			0	0	0	0	0	3	0	4	0	0	9	9	0	4	2	9	0	1	2	3	2	2	2	1	2	0	1	9	9	9	3	0	0	0	0	0	0	0	0	1	0	6	2	2	2	2
J32491	Negative			9	0	0	9	5	0	0	0	0	0	0	0	0	0	0	0	0	0	0	0	0	0	0	0	0	1	0	0	0	0	0	0	0	0	0	0	6	0	4	5	5	0	0	0	0	0
J32535	DCM	0.8>	15	-0.195593	0.480207	0.0588123	-0.132722	0.151945	0.333458	0.302591	0.424018	-0.0215647	0.14328	0.143322	-0.0585128	0.195304	0.536759	0.188119	-0.298437	0.803506	0.520174	0.479411	0.671832	-0.11774	-0.289726	NA	0.00734938	NA	NA	0.00533798	-0.113003	-0.0695576	-0.376035	0.161869	0.0784769	0.285404	0.431994	0.168888	-0.480262	0.00763264	0.0756101	0.0223942	-0.0338936	-0.623133	0.212823	0.0111346	-0.298021	-0.289726	-0.143039
J32535	DCM	0.8@5	31	-0.101339	0.102018	-0.11421	0.207253	0.0756742	-0.138373	-0.0863472	0.0701193	-0.143913	-0.0374241	0.320005	-0.24072	0.157602	-0.0454279	-0.0532343	-0.108066	-0.287085	-0.0129232	-0.104771	-0.032057	-0.00782972	0.00569866	NA	0.304309	-0.224882	NA	-0.015192	-0.330433	-0.244485	-0.107909	0.14482	0.19215	0.0559824	-0.0249771	0.0320511	-0.0746602	-0.311174	0.125628	-0.2449	-0.0313084	-0.0696115	-0.210854	0.0725599	0.00892104	0.00569866	-0.287547
J32535	DCM	5@20	31	-0.27691	-0.0833428	-0.34973	0.219309	-0.130277	-0.299527	0.305934	-0.112067	-0.0476719	-0.209039	0.0294449	-0.167226	-0.246105	0.0756049	-0.0607168	0.0215672	0.152454	0.168978	-0.0355299	0.0205164	-0.25809	-0.111704	NA	-0.286706	-0.221019	NA	-0.0379504	-0.139139	-0.078763	-0.0892862	0.417837	-0.125583	0.510089	0.542008	0.0353748	0.202528	0.0426561	0.110176	-0.00160649	0.0849665	0.40476	-0.286154	-0.147154	-0.231228	-0.111704	-0.160666
J32535	DCM	20@180	33	-0.377952	0.00144168	0.0233418	-0.636652	-0.19547	0.249894	-0.14851	0.105761	0.11306	-0.0988374	0.490007	0.756841	-0.0630729	-0.0661125	-0.0375411	0.810742	-0.247213	-0.250679	-0.0514221	-0.149463	-0.0154184	-0.123212	NA	0.0635779	0.117637	NA	-0.0731065	0.582126	0.639673	0.981204	-0.107475	-0.127065	-0.12081	-0.0302533	0.124473	0.295396	-0.393432	-0.138127	0.214313	-0.219028	-0.276661	0.153101	0.0706292	-0.171649	-0.123212	0.0799609
J32535	DCM	180@2000	32	-0.257383	-0.00895595	-0.317105	-0.178035	-0.12721	0.0968605	0.206019	0.0863978	-0.160698	-0.0410168	0.184181	-0.0398442	0.119533	0.670869	-0.0610409	-0.0508104	NA	NA	0.256963	0.266527	NA	NA	NA	NA	NA	NA	-0.0219725	-0.0189843	-0.0233562	-0.0460546	-0.0878856	-0.106733	-0.0887414	0.228743	-0.155886	-0.177835	0.317094	0.157067	NA	NA	NA	NA	NA	NA	NA	NA
J32535	SRF	0.8>	35	-0.402079	0.425074	0.557774	-0.364616	-0.197639	0.275167	-0.198862	0.499056	0.305992	-0.364208	0.345837	0.110458	-0.126388	0.280136	0.128888	0.128369	0.153347	0.914006	0.869242	0.380007	0.773773	0.978933	-0.0344684	0.481994	0.984701	0.123628	0.119979	0.467618	0.300222	0.0784276	-0.0863802	-0.247119	-0.216476	-0.177295	-0.366129	-0.201517	0.134085	0.372143	-0.340849	-0.450283	-0.26059	0.465007	0.901464	0.982752	0.978933	0.932386
J32535	SRF	0.8@5	53	-0.25945	-0.000189906	0.0779761	-0.320828	-0.128888	0.159949	0.0354967	0.0600808	-0.055822	-0.146249	0.369445	0.420501	-0.117775	-0.0835636	-0.0273299	0.436935	0.382001	0.224508	0.17412	-0.0139396	0.151807	0.295444	-0.0280401	0.102652	0.338314	0.046334	0.0378699	0.442688	0.461039	0.845289	0.561869	0.0347718	0.0132175	-0.224068	0.0746808	-0.116155	-0.198999	-0.0180365	-0.487894	-0.583123	-0.469953	0.518886	0.258104	0.28458	0.295444	0.225555
J32535	SRF	5@20	62	-0.30743	0.0137832	0.0345872	-0.0855372	-0.291832	-0.0836722	0.0288736	0.407871	-0.0967648	-0.130909	0.0750735	-0.10876	-0.257053	0.0565386	0.0314577	0.0479984	0.278046	0.707975	0.692161	-0.0951882	0.63598	0.801695	-0.0145965	0.410783	0.808523	0.0795071	0.0895291	0.00549542	-0.132332	0.0165811	0.00794514	-0.192489	-0.0489135	-0.0263493	-0.238448	-0.265495	0.182278	0.311394	-0.059617	0.0320763	0.151494	-0.204836	0.733115	0.808889	0.801695	0.751992
J32535	SRF	20@180	59	-0.223873	-0.103145	0.178795	-0.124644	-0.145801	-0.0393652	-0.0804222	0.164965	0.0723054	-0.0557034	0.178775	0.486359	-0.270623	-0.0910454	0.225852	0.529229	-0.0227357	-0.319173	-0.134356	-0.100347	-0.288841	-0.251945	0.31765	-0.384542	-0.220605	-0.335581	0.242429	0.475838	0.445734	0.462299	0.106673	0.00403413	0.208725	-0.166074	-0.0695484	0.00876463	-0.331976	-0.115282	-0.374096	-0.322223	-0.426575	0.447769	-0.316004	-0.27077	-0.251945	-0.261544
J32535	SRF	180@2000	53	-0.238348	0.134607	0.272994	-0.235868	-0.107389	0.132172	-0.1263	0.234794	-0.0294488	-0.318382	0.213733	-0.0117629	-0.108646	0.0788662	-0.0155257	-0.0291974	0.14736	0.930517	0.84166	0.0365471	0.780319	0.978898	0.0097705	0.448489	0.98092	0.042572	0.236013	0.202652	0.213492	0.310618	-0.0562995	-0.183598	-0.10134	-0.0501518	-0.185603	-0.130877	0.218251	0.275919	-0.136287	-0.272559	-0.194861	0.407415	0.87729	0.968369	0.978898	0.956822
J32535	Positive			0	2	2	0	0	0	0	2	0	0	3	3	0	2	0	3	3	4	4	2	3	4	1	3	4	0	0	4	3	4	2	0	1	1	0	0	0	3	0	0	1	4	3	4	4	3
J32535	Negative			3	0	1	3	1	0	0	0	0	2	0	0	2	0	0	0	0	1	0	0	1	1	0	1	0	1	0	0	0	0	0	0	0	0	1	2	2	0	3	4	3	0	1	1	1	1
J32902	DCM	0.8>	15	-0.422332	0.105244	0.18601	-0.502629	-0.433372	0.327348	-0.189626	0.74213	-0.212012	0.00966264	0.473827	0.446402	-0.0507759	0.917469	0.167849	0.181901	-0.804668	0.528667	0.7253	0.91411	0.577939	0.445682	NA	0.132273	NA	NA	-0.0667917	0.391214	0.439899	0.0546525	-0.371237	-0.172744	-0.213082	-0.264084	-0.270181	-0.214767	-0.0995343	0.268232	-0.429546	-0.171114	-0.232165	0.368824	0.168179	0.3974	0.445682	0.325032
J32902	DCM	0.8@5	31	0.274552	-0.105119	-0.088025	0.137797	0.199413	0.0119639	-0.157227	0.169849	-0.106285	-0.185972	0.275672	-0.207012	0.212503	0.0142977	-0.0307753	-0.117113	0.0984114	-0.0248778	-0.145243	-0.0438459	0.28597	0.0030415	NA	0.203914	-0.0269859	NA	-0.0847515	-0.382811	-0.28657	-0.135584	-0.0595743	0.187048	0.078978	-0.243447	0.113753	0.0143386	-0.211708	-0.0788418	-0.0345935	0.0457687	-0.165744	0.0701223	0.0154314	0.106171	0.0030415	0.311048
J32902	DCM	5@20	31	-0.380247	-0.184297	-0.114981	-0.425746	-0.330801	-0.00351986	0.0157337	0.103334	0.00747708	-0.119017	0.171265	0.694643	-0.327775	-0.0374842	0.378246	0.780614	-0.36252	0.0314705	-0.0974145	-0.126526	0.329212	-0.112698	NA	-0.223721	-0.253373	NA	0.317463	0.725491	0.825438	0.81208	-0.0236838	-0.130597	0.0237895	-0.0243828	-0.176726	0.00463712	-0.295109	-0.0197939	-0.139805	0.115554	0.178748	-0.15249	-0.136048	-0.172361	-0.112698	-0.15862
J32902	DCM	20@180	33	-0.43541	-0.162826	-0.0323119	-0.567747	-0.356431	0.0979986	0.0116691	0.2514	0.0520231	-0.104438	0.417284	0.817961	-0.297234	-0.0151413	0.207857	0.885008	-0.361527	-0.252586	-0.0485581	-0.0901229	0.470634	-0.117415	NA	-0.0105523	-0.268272	NA	0.00506351	0.672273	0.700365	0.951952	-0.153952	-0.179951	-0.13089	-0.100686	0.145292	0.212626	-0.273913	-0.152659	-0.0231489	-0.467512	-0.0789177	0.00914434	0.0327064	0.162841	-0.117415	-0.147038
J32902	DCM	180@2000	32	-0.387038	-0.0343714	0.0723106	-0.619773	-0.18467	0.278898	-0.127942	0.054938	0.198288	-0.111766	0.432319	0.620362	-0.108414	-0.120023	-0.0534644	0.7772	-0.27271	-0.279184	-0.114986	-0.168481	-0.154743	-0.0705221	NA	-0.283479	-0.08006	NA	-0.100092	0.56541	0.619322	0.963721	-0.104245	-0.00688668	-0.108794	-0.0554423	0.165283	0.500464	-0.450487	-0.264299	-0.385001	-0.288328	-0.573526	0.166044	-0.12683	-0.14493	-0.0705221	-0.146072
J32902	SRF	0.8>	35	-0.43347	0.411466	0.383786	-0.484913	-0.2095	0.351238	-0.235984	0.20707	0.0257227	-0.234374	0.481559	0.303796	-0.0993406	0.204081	0.0233671	0.224275	0.190321	0.75505	0.621657	0.20943	0.781798	0.98099	0.0305367	0.45363	0.985506	0.0334947	0.263169	0.608586	0.668349	0.32279	0.129916	-0.10108	-0.164753	-0.0288671	-0.221774	-0.214619	-0.0906261	0.17398	-0.453943	-0.61021	-0.472988	0.615121	0.886953	0.968006	0.98099	0.959327
J32902	SRF	0.8@5	53	-0.425206	-0.0588804	-0.0807547	-0.519064	-0.277173	0.206307	-0.0589198	-0.280053	-0.163684	0.228728	0.618236	0.796966	-0.18272	0.354548	0.249606	0.650612	0.0718277	-0.288449	-0.303712	0.0616184	-0.382834	-0.290562	0.0614528	-0.304606	-0.257314	-0.0177948	0.287535	0.688654	0.786131	0.569957	0.609652	0.170247	0.0270959	-0.0102109	0.156276	-0.143741	-0.501254	-0.250248	-0.564791	-0.732803	-0.566207	0.712055	-0.323651	-0.305106	-0.290562	-0.352232
J32902	SRF	5@20	62	-0.299582	-0.0220353	0.0237889	-0.444784	-0.145038	0.211332	-0.0666267	0.098824	0.0198904	-0.163552	0.524389	0.617573	-0.0789072	-0.0349168	-0.00913637	0.63862	-0.431481	-0.0927512	0.0120762	0.00302575	-0.0699219	-0.0168912	-0.0525402	-0.0948611	0.0259272	0.104704	0.0240258	0.572529	0.595382	0.970583	0.667544	0.107526	-0.0365349	-0.0345327	0.0398909	-0.12592	-0.264967	-0.0875273	-0.476743	-0.647613	-0.539683	0.615168	-0.0359624	-0.0351549	-0.0168912	-0.0365585
J32902	SRF	20@180	59	-0.378989	-0.0981678	-0.0418752	-0.543721	-0.298402	0.178418	-0.121664	-0.0223041	-0.0548162	0.0595002	0.655459	0.792798	-0.246092	0.242851	0.22592	0.731193	-0.0305522	-0.115429	-0.0354843	0.00305234	0.00658294	0.00675128	0.133215	-0.147348	0.0475011	-0.217673	0.331613	0.712378	0.798001	0.619676	0.308819	-0.0269608	-0.0716713	-0.0640677	0.0792517	-0.079484	-0.374562	-0.144076	-0.554202	-0.599462	-0.554756	0.652765	-0.0137907	-0.00862995	0.00675128	-0.0197361
J32902	SRF	180@2000	53	-0.350398	-0.0656109	-0.047492	-0.501876	-0.248425	0.172751	-0.0239606	-0.0144215	-0.0327712	0.0339854	0.61198	0.735193	-0.219935	0.309455	0.151924	0.623617	0.153991	-0.0398984	0.0194529	0.218044	0.37252	0.330912	0.0981357	0.0853859	0.320677	-0.164887	0.312308	0.628891	0.758681	0.927468	0.644409	0.0211101	-0.00510015	-0.0157604	0.113358	-0.125236	-0.283253	-0.0796438	-0.362049	-0.50564	-0.411067	0.596524	0.284309	0.317411	0.330912	0.342032
J32902	Positive			0	1	1	0	0	1	0	1	0	0	8	7	0	3	1	7	0	2	2	1	4	2	0	1	2	0	3	8	8	8	4	0	0	0	0	1	0	0	0	0	0	5	2	2	2	2
J32902	Negative			8	0	0	9	3	0	0	1	0	0	0	0	0	0	0	0	4	1	1	0	1	1	0	1	0	0	0	1	0	0	0	0	0	0	0	0	5	0	6	6	6	0	1	1	1	1
J35587	DCM	0.8>	15	0.321696	-0.514292	-0.0852543	0.208472	0.00651137	-0.243728	-0.363517	-0.183127	0.223673	-0.184799	-0.228455	-0.0275092	-0.111226	0.0712735	0.145043	-0.124764	-0.568338	0.342289	-0.128062	-0.0776626	-0.291829	-0.294226	NA	-0.294403	NA	NA	-0.0200103	-0.0870408	-0.03198	-0.070942	-0.168455	0.280191	-0.0696309	0.0603657	-0.276844	0.134552	0.284307	0.29398	0.150163	-0.062713	0.167462	-0.131933	-0.303261	-0.237459	-0.294226	-0.45468
J35587	DCM	0.8@5	31	0.0873171	0.0809032	-0.101836	0.295782	-0.123794	-0.328184	0.0835042	-0.0976944	-0.154829	0.294996	-0.394672	0.127707	-0.0120641	0.148369	-0.0490013	-0.156195	0.1321	0.0758186	-0.0303056	-0.142481	-0.00407808	-0.0546966	NA	-0.0225566	-0.0742828	NA	0.184829	0.00749717	0.0507891	-0.111582	-0.188643	-0.0326143	-0.140066	-0.129621	-0.0674231	-0.392574	-0.103748	-0.177002	-0.0928354	-0.288919	0.0366472	-0.301114	-0.00574795	0.0147348	-0.0546966	-0.0692878
J35587	DCM	5@20	31	-0.33304	0.145141	-0.226221	-0.0196616	-0.176279	-0.161183	0.151043	-0.104909	-0.0184827	-0.196711	0.147761	0.0697244	-0.0813848	-0.0709269	-0.0674842	0.164367	-0.169496	0.0251391	-0.0485473	-0.15081	-0.194746	-0.0823651	NA	-0.212437	-0.197705	NA	-0.152886	0.0321202	0.449425	0.222079	0.413174	-0.258911	0.267915	0.710056	-0.114487	0.0717393	-0.231175	0.105248	0.0928689	0.147871	0.640964	-0.353869	-0.110048	-0.214071	-0.0823651	-0.108589
J35587	DCM	20@180	33	-0.438763	-0.0741873	-0.0673032	-0.5484	-0.262395	0.135169	-0.0947904	0.10947	0.129839	-0.129644	0.396703	0.749881	-0.165653	-0.0481828	-0.00286043	0.834955	-0.293388	-0.275738	-0.0809695	-0.183163	-0.114296	-0.167784	NA	-0.19041	0.0447057	NA	-0.0107672	0.641737	0.674498	0.972886	-0.154012	-0.0974171	-0.181482	-0.0639061	0.130021	0.263977	-0.348132	-0.132049	-0.12033	-0.150748	0.129116	-0.206589	-0.0349737	-0.20456	-0.167784	-0.227481
J35587	DCM	180@2000	32	-0.327424	-0.0292493	-0.0106046	-0.402185	-0.254965	0.176078	0.0596026	0.517383	-0.197165	-0.0360706	0.379926	0.2964	-0.102934	0.622871	0.226204	0.112483	-0.107609	0.174899	0.2023	0.816319	0.000590293	0.0475428	NA	0.0211806	0.302142	NA	-0.0426814	0.26984	0.329367	-0.0369385	-0.190796	-0.117384	-0.116803	0.0410876	-0.109947	-0.102085	0.0404434	0.119512	-0.385001	-0.288328	-0.573526	0.166044	0.0231294	-0.0529785	0.0475428	0.112427
J35587	SRF	0.8>	35	-0.329518	0.270997	0.613226	-0.547476	-0.305309	0.397878	-0.0405762	0.569978	0.547799	-0.242922	0.520313	0.354394	-0.0495152	0.703618	0.487722	0.298207	-0.157328	0.211303	0.492721	0.250394	0.517733	0.520505	-0.0435906	0.245428	0.489591	0.201132	0.0343905	0.320641	0.203349	-0.0131214	-0.0363641	-0.107622	-0.231451	-0.0124859	-0.308443	-0.177911	0.0146548	0.268139	-0.0680785	-0.195131	-0.348352	0.293946	0.465768	0.471987	0.520505	0.621447
J35587	SRF	0.8@5	53	-0.410959	0.0943888	0.174442	-0.469449	-0.252128	0.260586	-0.131893	0.106754	-0.0605382	-0.187184	0.470848	0.30783	-0.128164	0.387656	0.147291	0.183921	0.0139562	0.652827	0.472542	0.091128	0.774988	0.946073	0.0348646	0.412279	0.935331	0.0731422	0.163766	0.471543	0.549415	0.180677	0.11184	-0.101338	-0.132016	0.0294027	-0.0511643	-0.149883	-0.0871264	0.209544	-0.325338	-0.399131	-0.432414	0.475471	0.826759	0.927859	0.946073	0.921831
J35587	SRF	5@20	62	-0.319624	-0.0465784	0.0331572	-0.482974	-0.171063	0.229352	-0.0919247	0.20439	0.0694689	-0.201115	0.564135	0.655054	-0.10742	0.014603	0.0156862	0.669848	0.166054	-0.0923236	0.0697214	0.0676832	-0.0579903	-0.0160293	-0.0723977	-0.0972675	0.0229044	0.115951	0.0339905	0.608314	0.612724	0.9431	0.652931	0.0863849	-0.0419606	-0.0439654	0.0422725	-0.133654	-0.261045	-0.0559682	-0.468937	-0.666969	-0.566998	0.651386	-0.0355009	-0.0366374	-0.0160293	-0.0296771
J35587	SRF	20@180	59	-0.398243	-0.144909	-0.0505153	-0.554157	-0.262302	0.215596	0.0755122	-0.000808469	-0.0646996	-0.0106114	0.648043	0.803926	-0.296209	0.196096	0.250242	0.8107	0.0867789	-0.170031	-0.0725905	0.0106206	-0.0732245	-0.0588954	0.29865	-0.130776	-0.0290381	-0.259144	0.359968	0.76324	0.81348	0.705119	0.270101	-0.0819735	-0.0561364	-0.102917	0.021111	-0.077514	-0.286087	-0.216467	-0.536685	-0.568765	-0.580433	0.697965	-0.0712825	-0.0731319	-0.0588954	-0.0728836
J35587	SRF	180@2000	53	-0.540693	-0.0084464	0.259966	-0.598509	-0.365522	0.227801	0.146626	0.150826	-0.0692254	-0.166938	0.622588	0.556041	-0.329935	0.743773	0.501239	0.438149	0.387163	0.546157	0.482816	0.334869	0.635788	0.713222	0.0866452	0.382214	0.726151	0.0348605	0.444887	0.669888	0.645363	0.346178	0.27205	-0.246109	-0.0337097	-0.0847507	0.0056743	-0.136326	0.0966699	0.287237	0.0499789	-0.248728	-0.242775	0.452996	0.704582	0.700056	0.713222	0.760545
J35587	Positive			0	0	1	0	0	1	0	2	1	0	7	6	0	4	3	4	1	2	3	2	3	3	1	2	3	0	2	6	6	4	4	0	0	1	0	0	0	1	0	0	1	4	3	3	3	3
J35587	Negative			6	1	0	7	2	0	0	0	0	0	1	0	2	0	0	0	1	0	0	0	0	0	0	0	0	1	0	0	0	0	0	0	0	0	0	1	3	0	4	3	5	1	0	0	0	0
J35625	DCM	0.8>	15	-0.410769	0.155821	0.101189	-0.453707	-0.325455	0.344604	-0.0934179	0.726079	-0.185398	-0.276032	0.481222	0.338708	0.00947435	0.922205	0.108371	0.0777855	-0.0635415	0.554581	0.738054	0.947926	-0.249605	-0.276924	NA	-0.0761306	NA	NA	-0.110708	0.274838	0.329378	-0.0457378	-0.232532	-0.117045	-0.0733413	-0.112252	-0.181664	-0.161728	-0.0616449	0.270937	0.239559	-0.11185	0.282663	-0.559737	-0.258751	-0.35336	-0.276924	-0.104661
J35625	DCM	0.8@5	31	-0.264542	-0.262038	-0.166633	-0.237617	-0.1527	0.103592	0.163962	-0.000696172	0.223542	-0.345772	0.186812	-0.0531401	-0.255548	-0.234603	-0.231382	0.304781	-0.267102	-0.0568177	-0.299169	-0.0196874	-0.175526	0.144481	NA	0.0976276	-0.0296099	NA	-0.21492	-0.0122519	-0.0494324	0.10004	0.206882	0.159297	0.365849	0.126854	-0.099081	0.25023	-0.00378126	-0.0151388	-0.222448	-0.130519	-0.214117	0.0180514	0.12749	0.148273	0.144481	0.0226073
J35625	DCM	5@20	31	-0.0667701	-0.318353	-0.149693	0.191858	-0.142108	-0.322918	0.0302115	0.0677052	-0.0907851	-0.219712	-0.0781648	0.0596659	-0.249185	0.0577981	0.0772008	0.151684	-0.297041	0.00373619	-0.0393775	-0.0167252	-0.0782153	-0.060384	NA	-0.17245	-0.138577	NA	0.113059	0.126212	0.13204	0.0826836	0.0617675	-0.0862265	0.0858107	-0.108254	-0.0321124	0.220156	0.0831542	0.134471	0.128504	0.102623	0.546835	-0.254982	-0.0922852	-0.102619	-0.060384	-0.137583
J35625	DCM	20@180	33	-0.420377	-0.172124	-0.129446	-0.492407	-0.335624	0.145865	0.0369948	0.659332	-0.119381	-0.256919	0.463453	0.482762	-0.198736	0.650065	0.277604	0.267416	-0.216347	0.187195	0.20122	0.843419	-0.00758944	0.333142	NA	0.192056	0.175263	NA	0.00666863	0.402202	0.453897	0.135861	-0.176038	-0.165534	-0.0853921	-0.0385916	-0.188474	-0.0648948	0.0799744	0.283117	0.240881	-0.0530441	0.480484	-0.357726	0.167627	-0.12216	0.333142	-0.00676335
J35625	DCM	180@2000	32	-0.2945	-0.0379597	0.0123841	-0.420687	-0.257536	0.179684	0.0132581	0.51069	-0.171451	-0.20202	0.393846	0.334416	-0.133281	0.53216	0.222423	0.155398	-0.287934	0.147006	0.158412	0.788138	-0.00265157	-0.0063838	NA	0.112602	-0.134451	NA	-0.0585979	0.288499	0.356081	0.00941864	-0.190575	-0.0884243	-0.0557586	-0.066865	-0.121545	-0.147903	-0.0250638	0.122111	0.512592	-0.221593	0.19855	-0.379548	-0.0173431	-0.0796841	-0.0063838	-0.00304449
J35625	SRF	0.8>	35	-0.376157	0.0780157	0.423861	-0.323812	-0.39944	0.0979277	0.0354346	0.228286	0.195674	-0.00337119	0.310369	0.467416	-0.356401	0.523547	0.655777	0.329681	-0.0113336	0.0458817	0.212767	0.451592	0.0675473	0.0722202	0.616769	0.104776	0.0713888	-0.520725	0.459491	0.51326	0.435462	0.0646985	-0.0669557	-0.186877	-0.199295	-0.178286	-0.143168	-0.328305	0.0346464	0.159724	-0.143025	-0.186531	-0.110898	0.204469	0.0912397	0.0719123	0.0722202	0.0525633
J35625	SRF	0.8@5	53	-0.393946	-0.198371	0.127178	-0.305703	-0.372032	0.025414	0.0565744	0.12311	-0.0727157	0.0996056	0.316581	0.509159	-0.422749	0.358078	0.54576	0.476821	-0.0739099	0.0302697	0.112886	0.223408	0.114598	0.10454	0.501895	0.0660122	0.0958287	-0.420177	0.396749	0.550408	0.530756	0.188429	0.143271	-0.0628294	-0.126725	-0.134831	-0.116992	-0.258428	-0.0615787	0.020436	-0.24428	-0.202016	-0.1821	0.279603	0.112625	0.112402	0.10454	0.0710511
J35625	SRF	5@20	62	-0.38641	-0.0907155	0.151057	-0.462928	-0.22393	0.217513	0.0404104	0.495364	0.194457	-0.290681	0.534133	0.657868	-0.213082	0.268963	0.187026	0.526856	-0.0924987	-0.0373208	0.258651	0.598985	-0.0705311	-0.0296488	-0.0507803	-0.108625	0.0141799	0.0835829	0.0796376	0.589576	0.538391	0.495513	0.272891	-0.0604668	-0.088547	-0.0470032	0.0823021	-0.166134	-0.077319	0.167777	-0.256151	-0.527726	-0.460413	0.596062	-0.0553317	-0.0457182	-0.0296488	-0.0505743
J35625	SRF	20@180	59	-0.429469	-0.026275	-0.176259	-0.46465	-0.268001	0.179017	0.00863768	-0.0672084	-0.100934	0.105763	0.519135	0.515819	-0.200462	0.462611	0.236244	0.448478	-0.202283	-0.0716052	-0.0427957	0.071947	-0.0272413	0.0148954	0.154853	-0.0448402	0.0255571	-0.0657242	0.365703	0.473577	0.54466	0.219139	0.363018	-0.0857844	-0.00389704	0.0519592	-0.062495	-0.151136	-0.117255	-0.031557	-0.318299	-0.293256	-0.322826	0.448337	0.0214852	0.0145266	0.0148954	0.0045385
J35625	SRF	180@2000	53	-0.433165	-0.143287	0.0244987	-0.559436	-0.335555	0.173283	0.0563731	0.0414735	-0.0685842	-0.0224559	0.652437	0.778102	-0.323171	0.47436	0.206003	0.604041	0.546557	0.110312	0.171371	0.46112	0.444115	0.401787	0.0371533	0.333277	0.39396	-0.0129656	0.398607	0.716089	0.828259	0.775014	0.51107	-0.0947266	-0.0019304	-0.0573027	0.166904	-0.147391	-0.123	0.0260293	-0.182665	-0.468257	-0.311036	0.572237	0.439188	0.409575	0.401787	0.396389
J35625	Positive			0	0	1	0	0	0	0	4	0	0	7	7	0	8	2	5	1	1	2	6	1	2	2	1	1	0	4	6	7	2	3	0	1	0	0	0	0	0	1	0	2	4	1	1	2	1
J35625	Negative			6	0	0	7	5	0	0	0	0	2	0	0	3	0	0	0	0	0	0	0	0	0	0	0	0	2	0	0	0	0	0	0	0	0	0	1	0	0	2	3	3	3	0	0	0	0
J36726	DCM	0.8>	15	0.315764	0.302715	0.17275	0.07527	0.393148	0.155712	-0.166834	-0.183417	0.0401865	-0.0322142	-0.134823	-0.0829868	0.436708	-0.0956814	0.0951684	-0.107567	-0.428006	0.048447	-0.108937	-0.187106	0.447717	-0.190174	NA	-0.28593	NA	NA	0.193377	-0.0996177	-0.060456	-0.131922	-0.0695266	0.0107554	0.113049	-0.0615298	-0.163828	-0.0867244	-0.0535005	-0.178461	0.151184	0.465503	-0.325899	-0.0270804	-0.222915	-0.182415	-0.190174	-0.150974
J36726	DCM	0.8@5	31	0.120998	0.256598	-0.110491	0.437288	0.125907	-0.273662	-0.406486	0.0254592	-0.447386	0.149958	0.464914	-0.486476	0.234851	0.0195992	-0.0686509	-0.380416	0.320211	0.21693	0.153697	-0.0406752	0.105553	0.0350422	NA	0.226734	0.0729467	NA	0.028225	-0.682204	-0.562702	-0.391575	0.00329397	0.0149078	0.0384816	0.018933	0.0202548	-0.0490781	-0.0591585	0.168662	-0.159275	0.0715913	-0.0541155	-0.0593881	0.107424	0.146256	0.0350422	0.0632174
J36726	DCM	5@20	31	-0.119348	0.0360457	-0.162859	0.0654698	-0.146413	-0.137582	0.0786218	0.11534	-0.120571	0.0272646	-0.314844	0.230194	-0.147994	0.0732596	0.743881	0.0666183	-0.234008	0.0553896	-0.0222543	0.0669764	0.419339	-0.07066	NA	-0.137289	-0.15399	NA	0.647159	0.317151	0.5091	0.0211592	0.104152	-0.183278	-0.0186272	0.314158	-0.188288	-0.214832	-0.0917996	0.194313	-0.248359	0.167582	-0.169565	0.0683112	-0.0837099	-0.176463	-0.07066	-0.0785558
J36726	DCM	20@180	33	-0.0323442	-0.157843	-0.0723595	-0.00892195	-0.13948	-0.0630982	0.0310952	0.280089	-0.12627	0.0332263	-0.425957	0.399968	-0.265979	0.0533182	0.74453	0.181704	0.183531	0.100845	0.036224	0.0736945	0.53698	-0.0161479	NA	0.0653545	-0.0889749	NA	0.797255	0.468106	0.489154	0.078536	-0.128361	-0.117452	-0.142382	-0.17539	-0.0682307	-0.141235	0.0406174	0.209723	-0.241762	0.133682	-0.25525	0.205724	0.0441486	-0.0288948	-0.0161479	-0.0232717
J36726	DCM	180@2000	32	0.273396	0.0247022	-0.0304985	0.378664	0.239863	-0.159056	-0.00503797	-0.511282	0.184179	NA	-0.364521	-0.3093	0.132694	-0.521754	-0.238667	-0.123279	NA	-0.177168	-0.177835	-0.793063	NA	NA	NA	NA	NA	NA	0.0457222	-0.267947	-0.331758	0.0338829	0.189231	0.0922201	0.0514817	0.072797	0.119596	0.167062	0.0110083	-0.12513	NA	NA	NA	NA	NA	NA	NA	NA
J36726	SRF	0.8>	35	-0.13317	0.299761	0.704115	-0.347677	-0.153565	0.322653	-0.241094	0.729252	0.627085	-0.583664	0.264239	0.0254502	0.00694765	0.32089	0.274799	0.0619917	0.40366	0.700032	0.811953	0.172272	0.713079	0.753173	0.0326983	0.427043	0.723543	0.0963818	0.00214841	0.106906	-0.0517605	-0.0988131	-0.100692	-0.282151	-0.150603	0.154496	-0.346144	-0.200289	0.274327	0.440193	0.319868	0.16043	-0.0216794	-0.00769598	0.710594	0.721623	0.753173	0.851071
J36726	SRF	0.8@5	53	-0.286804	-0.00397908	0.307809	-0.322492	-0.270657	0.143649	-0.0255943	0.0719478	-0.0743915	-0.107523	0.28862	0.198266	-0.178118	0.602641	0.564193	0.150598	0.087304	0.489432	0.222676	0.0329317	0.676427	0.69992	-0.0274661	0.368304	0.696721	0.151408	0.254543	0.263298	0.176498	-0.0429611	-0.00913338	-0.16612	-0.012375	0.0721207	-0.135097	-0.144943	0.0883173	0.213075	0.105323	0.117266	-0.00600762	-0.126504	0.690866	0.699738	0.69992	0.719361
J36726	SRF	5@20	62	0.259939	-0.0398266	-0.237396	-0.00354038	0.0510248	0.0310262	0.0767911	-0.474574	-0.185549	0.0427946	-0.0359018	0.0500981	0.156718	-0.123019	-0.0477786	-0.0752307	-0.206697	-0.510457	-0.563296	-0.18514	-0.247882	-0.521685	0.128395	-0.16806	-0.558989	-0.147261	0.0196703	-0.0780946	0.0355314	0.0087537	0.155466	0.0336109	0.0793085	0.0176743	0.0736807	0.00149826	-0.0861857	-0.191117	0.249062	0.168839	-0.0284897	0.0191918	-0.438782	-0.544158	-0.521685	-0.367312
J36726	SRF	20@180	59	-0.155839	-0.0573173	-0.0221983	-0.1457	-0.273127	-0.00588338	0.0338672	0.478903	0.238248	-0.218506	0.136903	0.109864	-0.221787	0.280605	0.447872	0.120979	-0.35795	0.0266901	0.262994	0.279927	0.172172	-0.0260726	-0.017458	0.197982	-0.0188184	0.0342843	0.207417	0.210797	0.0824883	-0.0195281	-0.23628	-0.221927	-0.214842	-0.0551635	-0.130563	-0.0758261	0.276318	0.383841	-0.196515	0.0583162	-0.133799	0.069148	0.0741406	-0.0133564	-0.0260726	-0.00772897
J36726	SRF	180@2000	53	-0.391256	0.0198647	0.347448	-0.399234	-0.249698	0.178654	0.0222055	0.573951	0.273732	-0.168164	0.39547	0.261819	-0.233459	0.645282	0.597776	0.363213	-0.171537	0.163889	0.378028	0.218474	0.115476	0.104076	-0.108853	0.0500869	0.156995	0.241907	0.220385	0.336868	0.146133	-0.0611171	-0.0644809	-0.185453	-0.0829772	-0.0888387	-0.171891	-0.0851735	0.245134	0.38939	0.0892051	0.293926	0.0143054	-0.0757175	0.182246	0.112551	0.104076	0.16406
J36726	Positive			1	0	3	2	0	1	0	3	2	0	3	1	0	4	5	1	1	2	3	1	4	2	0	2	2	0	2	3	2	0	0	0	0	0	0	0	1	3	2	1	0	0	2	2	2	2
J36726	Negative			2	0	0	3	2	0	1	2	1	1	2	1	0	1	0	1	1	1	1	1	1	1	0	0	1	0	0	1	1	1	0	0	0	0	1	0	0	0	0	0	0	0	1	1	1	1
J38786	DCM	0.8>	15	-0.521441	0.193409	0.198218	-0.599089	-0.384247	0.430595	-0.160063	0.737186	-0.164609	-0.205628	0.56863	0.520781	0.00560032	0.864169	0.0950784	0.29337	-0.476672	0.427895	0.721444	0.876945	0.14113	-0.115753	NA	-0.205143	NA	NA	-0.137545	0.439951	0.489584	0.1819	-0.298024	-0.18156	-0.140935	-0.203039	-0.236484	-0.139958	-0.204617	0.163011	0.0570548	-0.687044	0.240222	0.00866129	-0.0980582	0.281828	-0.115753	-0.118538
J38786	DCM	0.8@5	31	-0.0283033	0.0421771	-0.0220383	0.0442312	0.144519	0.0595036	0.0222857	-0.11757	0.194638	-0.129801	-0.0985247	-0.0336901	0.166843	-0.20236	-0.108724	-0.0860072	NA	0.00954023	-0.18755	0.0212496	-0.0284805	-0.0604984	NA	0.239615	-0.112507	NA	-0.19667	-0.0642035	-0.0726024	-0.0425266	0.191373	0.172659	0.0207012	-0.1255	0.0482816	-0.0237115	-0.162491	0.0948744	0.207565	-0.127882	0.126305	0.0126669	-0.0335191	-0.075506	-0.0604984	-0.0730225
J38786	DCM	5@20	31	-0.384256	-0.00626154	0.0184638	-0.711562	-0.224195	0.297032	-0.0430458	0.0724048	0.0862575	-0.126185	0.483951	0.705686	-0.0969534	-0.0698496	-0.004106	0.825666	-0.215097	-0.0542751	-0.0745437	-0.17809	0.0668631	-0.0859794	NA	0.174018	-0.15778	NA	-0.0733293	0.637298	0.718773	0.985844	-0.0475778	-0.0780509	-0.0322975	-0.0693986	-0.0902978	-0.0104937	-0.415402	-0.155833	-0.337523	0.396856	0.18175	-0.0266063	-0.0361126	-0.137497	-0.0859794	-0.121044
J38786	DCM	20@180	33	-0.245586	0.0235545	0.17687	-0.691573	-0.0374941	0.416642	-0.167861	0.073055	0.0396197	-0.154026	0.504124	0.830753	-0.0433423	-0.107979	0.013063	0.758433	-0.256984	-0.221482	-0.0208693	-0.0533404	-0.0471985	0.372082	NA	0.0935777	0.180503	NA	-0.052222	0.51463	0.586041	0.962051	-0.238414	-0.199418	-0.150207	-0.132222	0.0129124	0.278644	-0.403239	-0.18287	-0.277429	0.231332	-0.0812197	0.168047	0.195896	0.047403	0.372082	0.000105917
J38786	DCM	180@2000	32	-0.411895	-0.00235496	0.0525052	-0.704036	-0.231056	0.318384	-0.11737	0.186867	0.0548577	-0.101245	0.501043	0.69202	-0.100805	-0.00234381	-0.0021335	0.828857	-0.250368	-0.178167	-0.0283395	-0.0200198	-0.154743	0.986506	NA	0.436788	0.78262	NA	-0.0832078	0.640365	0.696936	0.972267	-0.171688	-0.146618	-0.129549	-0.0721738	0.107226	0.417089	-0.40087	-0.141638	0.281914	0.0267199	-0.0965319	0.80768	0.963929	0.844021	0.986506	0.747219
J38786	SRF	0.8>	35	-0.24609	0.402636	0.422426	-0.279909	-0.107634	0.234165	-0.203935	0.225077	0.00694147	-0.36074	0.247985	0.0399784	-0.0396295	0.0726197	-0.0429456	-0.0100779	0.200862	0.923452	0.717449	0.0991273	0.808363	0.998256	0.0218097	0.500478	0.999417	0.0310657	0.2655	0.555663	0.601077	0.29881	-0.0430743	-0.177515	-0.154244	-0.0786938	-0.268013	-0.171464	0.13821	0.2622	-0.452292	-0.547964	-0.431256	0.542003	0.917325	0.989124	0.998256	0.974272
J38786	SRF	0.8@5	53	-0.203834	0.115284	0.26909	-0.242981	-0.113279	0.158746	-0.133102	0.197319	-0.0546946	-0.253832	0.221701	0.0262457	-0.0965913	0.0781279	-0.0133482	0.00173843	0.0671292	0.897423	0.678787	0.00392107	0.807646	0.998379	0.0216468	0.456349	0.99447	0.0261669	0.277201	0.432035	0.517801	0.183614	-0.0205713	-0.159101	-0.0852008	-0.0747063	-0.184073	-0.134157	0.132764	0.222433	-0.33134	-0.370893	-0.3333	0.426861	0.886874	0.988552	0.998379	0.971465
J38786	SRF	5@20	62	-0.281425	-0.0163492	-0.00574802	-0.431041	-0.130226	0.204986	-0.0652707	-0.0165116	-0.0384272	-0.133548	0.510249	0.615975	-0.0618594	-0.06041	-0.0381268	0.619155	0.285584	-0.0910091	-0.0466573	-0.0496041	-0.0662212	-0.0122139	0.0521345	-0.0930768	0.0307419	-0.0853107	0.0340942	0.557091	0.604687	0.982157	0.689987	0.126424	-0.0258716	-0.0291524	0.0508478	-0.124597	-0.288065	-0.126706	-0.482344	-0.648113	-0.53815	0.612284	-0.031589	-0.0304464	-0.0122139	-0.0320062
J38786	SRF	20@180	59	-0.410723	-0.020233	-0.034988	-0.60605	-0.264349	0.254911	-0.149636	-0.0435345	-0.0524884	0.0246475	0.704299	0.739363	-0.200158	0.260065	0.120964	0.68987	0.375759	-0.140103	-0.0644345	0.023732	-0.0855167	-0.070927	-0.0721537	-0.0718787	-0.0041308	0.123898	0.307726	0.663622	0.749693	0.597126	0.325435	-0.0293344	-0.0771815	-0.0469781	0.0430386	-0.0662576	-0.319064	-0.128547	-0.50191	-0.604096	-0.535186	0.656158	-0.017028	-0.0756052	-0.070927	-0.0519495
J38786	SRF	180@2000	53	-0.340256	-0.0639206	-0.0355539	-0.471994	-0.211337	0.172953	-0.0170455	-0.0174219	-0.0513995	0.0432489	0.575103	0.669711	-0.218632	0.264028	0.103185	0.620688	0.484177	-0.00478815	0.0410587	0.111474	0.516274	0.574094	0.0148702	0.222232	0.578367	-0.056471	0.293346	0.580415	0.700304	0.917865	0.672695	0.0318526	0.00270459	-0.0333583	0.0484046	-0.0911666	-0.295417	-0.112741	-0.380875	-0.476086	-0.406903	0.569196	0.513872	0.568388	0.574094	0.558646
J38786	Positive			0	1	2	0	0	2	0	1	0	0	7	7	0	3	0	6	3	2	3	1	3	5	0	3	4	0	3	8	9	6	3	0	0	0	0	1	0	0	0	1	0	6	4	4	5	4
J38786	Negative			6	0	0	7	1	0	0	0	0	1	0	0	0	0	0	0	1	0	0	0	0	0	0	0	0	0	0	0	0	0	0	0	0	0	0	0	6	0	6	6	5	0	0	0	0	0
J39402	DCM	0.8>	15	-0.461608	0.203529	0.172085	-0.515172	-0.346075	0.387231	-0.112092	0.7414	-0.189501	-0.263758	0.521651	0.414273	0.0133224	0.913875	0.131908	0.159122	-0.307543	0.52363	0.747096	0.932347	NA	NA	NA	NA	NA	NA	-0.119149	0.341436	0.395988	0.0377205	-0.264043	-0.155391	-0.103966	-0.140948	-0.18716	-0.191253	-0.123283	0.230539	NA	NA	NA	NA	NA	NA	NA	NA
J39402	DCM	0.8@5	31	-0.208022	-0.095785	-0.0697581	0.0652001	-0.175309	-0.179231	0.171375	-0.189108	0.102378	0.0914362	NA	NA	-0.201291	0.0566818	0.0699076	0.0968902	NA	-0.0107412	NA	NA	-0.427309	0.0299141	NA	0.0870594	-0.537108	NA	0.149597	0.171701	0.120382	0.070503	0.165542	0.0669773	0.0854444	NA	NA	NA	-0.127373	0.0380861	-0.193786	-0.17035	0.0542096	-0.360476	0.0760377	-0.202443	0.0299141	-0.881396
J39402	DCM	5@20	31	-0.399099	-0.0110663	0.00400384	-0.713003	-0.238649	0.287139	-0.0616274	0.0516078	0.110455	-0.137083	0.488878	0.699008	-0.0864616	-0.0392482	-0.0361057	0.823389	-0.263952	-0.0353138	-0.0651825	-0.184747	NA	NA	NA	NA	NA	NA	-0.101818	0.634425	0.708829	0.985469	-0.0767653	-0.0577507	-0.0747146	-0.0602482	-0.137376	-0.0112638	-0.394823	-0.154792	NA	NA	NA	NA	NA	NA	NA	NA
J39402	DCM	20@180	33	-0.331358	-0.0388368	0.081771	-0.584585	-0.219272	0.277579	-0.0387342	0.617274	-0.116843	-0.154565	0.555534	0.582816	-0.151518	0.441914	0.270811	0.362351	-0.256984	0.150245	0.170895	0.751363	0.384729	0.049323	NA	-0.0541741	0.734337	NA	-0.0557433	0.454683	0.48954	0.243417	-0.2193	-0.149105	-0.102419	-0.117901	-0.0315936	-0.0328951	-0.126574	0.0916545	0.198911	0.16201	-0.146005	0.762884	-0.131745	0.437357	0.049323	0.952649
J39402	DCM	180@2000	32	-0.240697	-0.0234053	0.0669371	-0.354061	-0.222605	0.146163	-0.0188959	0.495913	-0.163622	0.0410168	0.339353	0.310556	-0.14516	0.438525	0.243243	0.127877	NA	0.177168	0.146128	0.753326	NA	NA	NA	NA	NA	NA	-0.0426964	0.267273	0.33095	-0.028186	-0.177062	-0.078882	-0.0406558	-0.0985498	-0.100274	-0.144596	-0.0476437	0.1056	NA	NA	NA	NA	NA	NA	NA	NA
J39402	SRF	0.8>	35	-0.355223	0.38717	0.42571	-0.645411	-0.299418	0.472297	-0.228853	0.0203551	-0.119156	-0.256133	0.601554	0.398873	0.0102171	0.501598	0.242009	0.244725	0.201951	0.576153	0.378427	0.100002	0.742986	0.793623	0.0794129	0.412693	0.771262	0.0333919	0.260528	0.452313	0.51476	0.182945	0.204979	-0.071529	-0.136114	0.192993	-0.285909	-0.30474	-0.0268748	0.115225	-0.168765	-0.379791	-0.41413	0.486927	0.732807	0.757469	0.793623	0.878561
J39402	SRF	0.8@5	53	-0.241902	0.13957	0.284114	-0.214189	-0.109316	0.14335	-0.1209	0.267704	-0.0256758	-0.287328	0.188679	-0.0110943	-0.106766	0.108337	0.034464	-0.0214853	0.0822629	0.899661	0.720683	0.101151	0.770775	0.983715	-0.00796951	0.452378	0.985948	0.0675497	0.267448	0.326853	0.225922	0.0343163	-0.0567572	-0.212826	-0.0659125	-0.0853526	-0.125267	-0.12154	0.117344	0.27713	-0.344566	-0.343829	-0.118606	0.185983	0.876055	0.979104	0.983715	0.935651
J39402	SRF	5@20	62	-0.13712	-0.00788571	-0.0701739	-0.218035	-0.0962267	0.108002	0.198482	-0.357751	-0.216269	0.258088	0.268895	0.347938	-0.0270973	0.25303	0.0587346	-0.00162627	NA	0.036811	-0.157245	0.557137	NA	NA	0.0577938	NA	NA	-0.105261	0.10119	0.221183	0.345291	-0.00239265	0.00604929	0.0217004	0.00348903	0.00192742	0.246042	-0.107089	-0.0457306	-0.0245777	0.0260079	-0.172622	-0.211614	0.312059	NA	NA	NA	NA
J39402	SRF	20@180	59	-0.337605	-0.000418444	0.0957007	-0.553111	-0.141987	0.30395	-0.191844	0.123484	0.00349701	-0.153981	0.604424	0.778206	-0.0995489	0.111826	0.0534171	0.629434	-0.0237512	-0.0926393	0.0291474	-0.0552602	0.000916286	0.0718085	-0.0657026	-0.0600835	0.111933	0.148652	0.0798962	0.553666	0.610107	0.732048	0.0436894	-0.049581	-0.134993	-0.0315734	-0.0931956	-0.0106413	-0.348272	-0.0897908	-0.571895	-0.715268	-0.615939	0.728301	0.036983	0.0532894	0.0718085	0.045814
J39402	SRF	180@2000	53	-0.448865	0.0586191	0.311243	-0.631074	-0.323996	0.265435	0.00981626	0.132399	0.00441468	-0.0983692	0.695887	0.55606	-0.207166	0.751682	0.428466	0.419847	0.0684862	0.713527	0.564879	0.363188	0.791832	0.994752	0.0205449	0.453728	0.994743	0.0946519	0.27762	0.678608	0.695077	0.448737	0.196313	-0.113815	-0.0964124	-0.068711	-0.0683261	-0.18774	0.0400075	0.154782	-0.3135	-0.543449	-0.482904	0.691053	0.881806	0.987255	0.994752	0.957113
J39402	Positive			0	1	3	0	0	3	0	4	0	1	8	6	0	6	1	4	0	4	4	5	4	3	0	3	4	0	2	6	6	3	0	0	0	0	1	0	0	1	0	0	0	5	3	4	3	4
J39402	Negative			5	0	0	7	1	0	0	1	0	1	0	0	0	0	0	0	0	0	0	0	1	0	0	0	1	0	0	0	0	0	0	0	0	0	0	0	2	0	3	4	3	1	0	0	0	1
J41857	DCM	0.8>	15	-0.438169	0.194125	0.170806	-0.481082	-0.33666	0.362639	-0.102995	0.742053	-0.200958	-0.289771	0.494197	0.3826	0.0060198	0.92663	0.146625	0.120843	-0.307543	0.555239	0.754693	0.943333	-0.176748	0.115717	NA	-0.0954508	NA	NA	-0.110245	0.314421	0.368026	-0.00683109	-0.264666	-0.153174	-0.100197	-0.136407	-0.181741	-0.202717	-0.0934854	0.249356	-0.351897	0.181845	-0.226638	0.375367	0.037496	0.0478516	0.115717	-0.195381
J41857	DCM	0.8@5	31	-0.189753	-0.0127477	-0.0322744	0.180858	0.0865623	-0.0947567	0.102237	-0.0108618	0.104536	-0.157398	-0.0381399	-0.078582	-0.00276871	-0.0448597	0.0880676	0.0349956	-0.207466	0.0321605	-0.16461	0.0789774	-0.0178618	-0.0756347	NA	0.0624867	-0.159898	NA	-0.073321	-0.0798867	-0.0795143	-0.0815454	0.194246	0.160793	0.141142	-0.103562	-0.0138866	0.00691641	-0.0933913	0.108905	-0.593756	0.28871	-0.132075	0.08349	-0.0625737	-0.0661023	-0.0756347	-0.114125
J41857	DCM	5@20	31	-0.332438	-0.194108	-0.18607	-0.261833	-0.296631	-0.0996273	0.048018	0.0923161	-0.0745245	-0.108482	0.129316	0.528901	-0.26489	0.119618	0.356026	0.580293	-0.290036	0.0168618	-0.0366321	-0.0360068	0.16154	-0.103643	NA	-0.160677	-0.225666	NA	0.28491	0.563839	0.681096	0.610424	0.0637027	-0.213976	0.0369659	0.112002	-0.153565	0.0383696	-0.172171	0.0999663	-0.00199516	0.19986	0.422157	-0.213449	-0.125816	-0.190205	-0.103643	-0.155203
J41857	DCM	20@180	33	-0.330891	-0.032543	0.117494	-0.771188	-0.150808	0.426082	-0.0485456	0.306002	-0.0682816	-0.144742	0.641056	0.847221	-0.128182	0.188968	0.102096	0.704069	-0.251582	-0.086975	0.121247	0.333731	-0.0104598	0.441405	NA	0.169143	0.147992	NA	-0.0663168	0.524396	0.585335	0.80815	-0.304159	-0.260375	-0.147962	-0.0709602	-0.0758566	0.147744	-0.261939	-0.102556	-0.353674	0.011293	-0.120505	-0.0602737	0.270215	0.168755	0.441405	-5.68034e-05
J41857	DCM	180@2000	32	-0.307213	0.002205	-0.00433154	-0.462746	-0.218285	0.243251	0.012566	0.499023	-0.200878	-0.0717766	0.441071	0.331564	-0.0710435	0.593404	0.148125	0.144422	-0.250699	0.149984	0.211799	0.815572	0.0342267	0.0279492	NA	0.0529261	0.08006	NA	-0.0847674	0.268886	0.337958	0.0166948	-0.213546	-0.115294	-0.0845421	-0.0360662	-0.145997	-0.152932	-0.0047239	0.113913	0.235793	-0.17003	0.124942	-0.107265	0.0232408	-0.025212	0.0279492	0.146072
J41857	SRF	0.8>	35	-0.305907	-0.0340292	0.21356	-0.282748	-0.303589	0.0721316	-0.120551	0.146984	0.162623	0.0514003	0.283968	0.517643	-0.360749	0.252038	0.50925	0.484865	-0.0188269	-0.141145	0.0451048	0.0777834	-0.143847	-0.0930033	0.664989	-0.0797387	-0.0821817	-0.60551	0.505853	0.537439	0.495794	0.251814	0.173009	-0.0944774	-0.171924	-0.148678	-0.127508	-0.267764	-0.201014	0.0331765	-0.348349	-0.3025	-0.188854	0.268938	-0.10822	-0.104027	-0.0930033	-0.107127
J41857	SRF	0.8@5	53	-0.359823	-0.0884531	0.0224656	-0.463386	-0.290776	0.174291	-0.129729	0.110982	-0.00526605	0.120453	0.530938	0.648274	-0.268763	0.233904	0.310383	0.618689	-0.0701057	-0.126019	0.0287978	0.0553757	-0.0765114	-0.0390528	0.543912	-0.0939379	-0.0225022	-0.456078	0.334769	0.604721	0.651772	0.374725	0.407213	0.0565722	-0.0815326	-0.100965	-0.0481026	-0.165698	-0.347394	-0.107355	-0.436841	-0.462748	-0.397093	0.5173	-0.0593078	-0.047097	-0.0390528	-0.0653698
J41857	SRF	5@20	62	-0.400156	-0.0834485	-0.0462183	-0.478128	-0.176986	0.215329	0.114258	-0.0198829	-0.0665371	-0.0913391	0.584301	0.722946	-0.158465	0.0970831	0.0290629	0.682659	NA	-0.102372	-0.0465885	0.220356	-0.0949486	-0.0330808	-0.114734	-0.144561	0.0046229	0.08571	0.107974	0.668216	0.724912	0.854282	0.601204	0.125239	-0.0538848	-0.0355393	0.0646047	-0.195795	-0.231865	-0.126407	-0.49911	-0.669079	-0.612831	0.728311	-0.0748396	-0.051337	-0.0330808	-0.058839
J41857	SRF	20@180	59	-0.41492	-0.116514	-0.0837199	-0.573367	-0.331837	0.214123	0.016943	-0.0452181	-0.0843137	0.104139	0.661258	0.721478	-0.259921	0.600079	0.335641	0.549095	0.0804263	-0.10453	-0.0332887	0.360503	-0.0311405	-0.0760695	0.512762	-0.157076	-0.0683824	-0.42771	0.387766	0.657106	0.741951	0.261955	0.359128	-0.0347737	-0.051604	-0.0372314	0.14947	-0.181241	-0.224061	-0.068628	-0.307767	-0.400144	-0.427007	0.56756	-0.0836866	-0.0912644	-0.0760695	-0.057148
J41857	SRF	180@2000	53	-0.38343	-0.1588	-0.0923947	-0.513286	-0.278759	0.165853	0.0925679	-0.044797	-0.0899889	0.0458704	0.622725	0.837053	-0.282875	0.402571	0.208739	0.627849	0.112541	-0.0890881	-0.0256408	0.447974	-0.0192706	-0.105542	0.221211	-0.104787	-0.109376	-0.295678	0.425113	0.722268	0.859763	0.813595	0.592862	-0.0346074	0.0871997	-0.0337272	0.246027	-0.115995	-0.239273	-0.0355539	-0.247057	-0.489329	-0.393092	0.640879	-0.113206	-0.11482	-0.105542	-0.103001
J41857	Positive			0	0	0	0	0	1	0	2	0	0	7	7	0	4	4	7	0	1	1	5	0	1	3	0	0	0	4	7	8	6	4	0	0	0	0	0	0	0	0	0	1	4	0	0	1	0
J41857	Negative			5	0	0	7	3	0	0	0	0	0	0	0	4	0	0	0	0	0	0	0	0	0	0	0	0	4	0	0	0	0	0	0	0	0	0	0	1	0	6	4	4	0	0	0	0	0
J42868	DCM	0.8>	15	-0.638504	0.297368	0.527384	-0.726267	-0.364125	0.448739	-0.306846	0.375586	-0.0217411	-0.309786	0.580911	0.842661	-0.0163699	0.301314	0.23683	0.810608	-0.398818	-0.123942	0.325411	0.20282	-0.0297528	0.0535401	NA	-0.189437	NA	NA	-0.145529	0.715812	0.760446	0.818654	-0.314719	-0.329572	-0.196716	-0.289269	-0.146175	-0.0551799	-0.56749	-0.17655	-0.351897	0.181845	-0.226638	0.375367	-0.019309	0.0738408	0.0535401	-0.281152
J42868	DCM	0.8@5	31	-0.0812622	0.0788105	-0.107299	0.13654	0.113317	-0.0448492	-0.031419	-0.00229466	0.141724	-0.128108	-0.0106408	-0.11139	0.199105	-0.141374	-0.105817	-0.117268	-0.287085	0.00513578	-0.179462	-0.134157	0.0688502	-0.0639892	NA	0.166999	-0.0447148	NA	-0.172354	-0.166931	-0.145731	-0.0735073	0.21104	0.236593	0.0455763	-0.0146287	-0.044893	-0.00117682	-0.173835	0.144925	0.193786	0.17035	-0.0542096	0.360476	-0.0417653	-0.0402427	-0.0639892	0.050793
J42868	DCM	5@20	31	-0.366557	-0.042886	-0.0572218	-0.461689	-0.278365	0.0478818	-0.0450911	0.046984	0.0525529	-0.162232	0.310024	0.607148	-0.198828	-0.17306	0.0114048	0.721287	-0.367751	-0.0333193	-0.0999346	-0.244395	-0.0415346	-0.0946488	NA	-0.245239	-0.227284	NA	-0.0476891	0.555245	0.714821	0.847762	0.0690099	-0.154246	0.0321027	0.132589	-0.145243	0.0621586	-0.406167	-0.0806449	0.125584	-0.0427103	0.490078	-0.242444	-0.119994	-0.137881	-0.0946488	-0.118775
J42868	DCM	20@180	33	-0.301737	-0.0750598	0.104368	-0.524658	-0.230629	0.137673	-0.0751925	0.139777	0.0828212	-0.0876921	0.43011	0.745358	-0.233919	-0.220215	0.103155	0.859146	-0.338495	-0.259817	-0.102228	-0.191432	0.238267	-0.347487	NA	-0.158244	-0.298445	NA	-0.059292	0.587371	0.620009	0.938508	-0.104131	-0.123128	-0.0567112	-0.176912	0.19876	0.283299	-0.402145	-0.261583	-0.420398	-0.00227917	-0.421898	-0.0419267	-0.134643	0.195773	-0.347487	-0.107601
J42868	DCM	180@2000	32	-0.303069	0.00425198	0.0459164	-0.54716	-0.142895	0.244927	-0.107672	-0.0152437	0.129811	-0.0962273	0.355524	0.572743	-0.0516235	-0.196245	-0.0876532	0.761781	-0.250699	-0.259873	-0.106194	-0.315208	NA	NA	NA	NA	NA	NA	-0.0683296	0.530112	0.567887	0.969467	-0.089275	-0.101035	-0.100442	-0.0444578	0.157763	0.475636	-0.392729	-0.201487	NA	NA	NA	NA	NA	NA	NA	NA
J42868	SRF	0.8>	35	-0.380912	0.0112017	0.464743	-0.372817	-0.311982	0.186082	-0.118848	0.737583	0.78965	-0.233619	0.393351	0.586374	-0.262801	0.429676	0.413987	0.579762	-0.350925	-0.43742	0.406347	0.114404	-0.412015	-0.397294	-0.0720017	-0.312715	-0.352842	0.167258	0.0498442	0.45326	0.234212	0.27365	0.180172	-0.110616	-0.189275	-0.132002	-0.308472	-0.175949	-0.0577737	0.172276	-0.663786	-0.725415	-0.521833	0.577715	-0.393906	-0.405586	-0.397294	-0.421243
J42868	SRF	0.8@5	53	-0.38033	-0.034813	0.202136	-0.519539	-0.263504	0.24253	-0.0287581	0.0537365	-0.0385506	-0.073712	0.581359	0.648385	-0.161292	0.349341	0.347394	0.638304	0.0501372	-0.100815	0.010288	0.0344467	-0.0891803	-0.017272	-0.0236001	-0.0934088	0.0294171	0.122897	0.118905	0.622753	0.597833	0.751259	0.610504	0.121456	-0.0153098	-0.102704	-0.0435375	-0.126125	-0.301152	-0.0530246	-0.509751	-0.713528	-0.575743	0.65608	-0.0335897	-0.0337492	-0.017272	-0.0479961
J42868	SRF	5@20	62	-0.278877	-0.0156505	-0.00334946	-0.422775	-0.127867	0.200395	-0.0625503	-0.00737355	-0.0322217	-0.134237	0.501724	0.607587	-0.061233	-0.0634843	-0.0373933	0.614544	NA	-0.0937561	-0.0447182	-0.0469873	-0.0719504	-0.0171931	-0.112909	-0.0955465	0.0262372	0.0900015	0.0295874	0.551529	0.595267	0.978986	0.682895	0.126872	-0.0263033	-0.0290442	0.0511586	-0.120975	-0.284221	-0.123443	-0.479828	-0.643834	-0.532447	0.605094	-0.0360577	-0.0349961	-0.0171931	-0.0384045
J42868	SRF	20@180	59	-0.320123	-0.00182	0.0505347	-0.435203	-0.152974	0.200522	-0.0229147	-0.00919161	-0.0468164	-0.134208	0.499588	0.578113	-0.131123	-0.112898	-0.00935009	0.621492	-0.156657	-0.0651574	-0.00809709	-0.101175	-0.0141712	0.0102728	-0.023619	-0.0751674	0.0614792	0.0345946	0.0967642	0.547365	0.563312	0.909686	-0.0940911	-0.0737989	-0.116857	-0.0939583	-0.0695242	0.0398029	-0.166622	-0.0882717	-0.478431	-0.57352	-0.536747	0.56941	0.0170043	-0.0033195	0.0102728	0.0202871
J42868	SRF	180@2000	53	-0.0619573	-0.238267	0.034863	-0.137763	-0.106639	0.0532501	0.27484	0.254974	0.0737873	-0.302115	0.0968224	0.192234	-0.239031	0.140978	0.169082	0.321749	0.481676	-0.025524	0.136686	0.0708782	0.140937	-0.0018516	0.237971	-0.0213492	-0.0297468	-0.185486	0.188735	0.282067	0.181773	-0.0279371	0.0818856	-0.183839	0.0271296	-0.129907	-0.083109	0.00903539	0.203786	0.077615	0.241596	0.219232	-0.011237	0.053387	-0.0084431	-0.0264276	-0.0018516	0.110325
J42868	Positive			0	0	2	0	0	0	1	1	1	0	7	8	0	2	2	9	1	0	1	0	0	0	0	0	0	0	0	9	7	7	2	0	0	0	0	1	0	0	0	0	1	5	0	0	0	0
J42868	Negative			6	0	0	8	1	0	0	0	0	1	0	0	0	0	0	0	3	1	0	0	1	2	0	0	1	0	0	0	0	0	0	0	0	0	0	0	6	0	5	4	5	0	1	1	2	1
J43105	DCM	0.8>	15	-0.234162	0.0521593	0.176741	-0.516	-0.431039	0.34796	-0.283637	0.631948	-0.159418	-0.129985	0.475997	0.434466	0.0577111	0.861169	0.157342	0.176542	-0.904948	0.477276	0.615946	0.81582	0.479409	0.225031	NA	-0.0149104	NA	NA	-0.0817257	0.365873	0.425353	0.071369	-0.461851	-0.122291	-0.229607	-0.288346	-0.380517	-0.26402	-0.0448697	0.197684	0.347137	0.388334	-0.285721	-0.2609	-0.00580758	0.226821	0.225031	0.068113
J43105	DCM	0.8@5	31	-0.04722	0.0495048	-0.0954857	0.195885	0.034267	-0.150257	-0.163441	0.056262	-0.0180652	-0.178147	0.224579	-0.215509	0.203613	-0.0382685	0.0328236	-0.149571	-0.405931	-0.0637404	-0.171998	-0.178727	0.0432235	-0.0487707	NA	0.280308	-0.125645	NA	-0.133407	-0.350803	-0.260646	-0.0977624	0.200147	0.183078	0.0546942	0.0753465	-0.0641391	-0.0236828	-0.253184	0.230831	-0.0655055	0.0701395	-0.0171686	-0.173233	0.00885799	-0.0221204	-0.0487707	-0.0740604
J43105	DCM	5@20	31	-0.240666	0.0512727	-0.111215	-0.187767	-0.16599	-0.00599912	0.236389	-0.111926	-0.146074	-0.144952	0.2597	0.154392	-0.116185	0.00395796	-0.0877452	0.300978	-0.423394	0.012312	-0.00378317	-0.0561887	-0.133983	-0.108053	NA	-0.189864	-0.184373	NA	-0.219355	0.0600459	0.30315	0.287849	0.239913	-0.336695	0.124312	0.572218	-0.152467	-0.0311106	-0.198857	-0.0164676	-0.16488	-0.0352818	0.466634	-0.293928	-0.120527	-0.127689	-0.108053	-0.137445
J43105	DCM	20@180	33	-0.494877	-0.136221	-0.0830186	-0.625675	-0.303871	0.182811	0.0679456	0.19736	-0.0185007	-0.140396	0.495309	0.785945	-0.256737	0.0645995	0.0991887	0.891002	-0.37657	-0.22949	-0.0120935	-0.0703249	0.100647	-0.00614698	NA	-0.294951	-0.119646	NA	-0.0191955	0.646213	0.687878	0.94043	-0.112075	-0.201266	-0.136031	0.0846938	0.123308	0.246366	-0.234527	-0.0960742	-0.178388	-0.0235918	0.225026	-0.177973	-0.198139	-0.093591	-0.00614698	-0.165185
J43105	DCM	180@2000	32	-0.15349	0.0552016	-0.176812	-0.20908	0.0220724	0.227444	0.123235	0.036637	-0.183779	-0.0657997	0.200019	-0.0398442	0.192584	0.590604	-0.0792289	-0.0791539	NA	-0.012127	0.256963	0.266527	NA	NA	NA	NA	NA	NA	-0.0609829	-0.0694652	-0.0580169	-0.0607501	-0.150554	-0.134878	-0.117676	0.196134	-0.172372	-0.177835	0.249499	0.107049	NA	NA	NA	NA	NA	NA	NA	NA
J43105	SRF	0.8>	35	-0.398154	0.051074	0.431548	-0.515675	-0.336127	0.287299	-0.145189	0.296092	0.346013	-0.0707001	0.514693	0.637466	-0.191703	0.632144	0.599384	0.598328	-0.0743283	-0.474345	0.0715538	0.0876412	-0.261226	-0.376255	0.18836	-0.353476	-0.368683	-0.0759639	0.355386	0.597592	0.49599	0.327396	0.354625	-0.0287625	-0.00453596	0.0635349	-0.283685	-0.186782	-0.206055	-0.0144027	-0.39472	-0.589963	-0.518114	0.595648	-0.386051	-0.419525	-0.376255	-0.294147
J43105	SRF	0.8@5	53	-0.262195	-0.173346	0.0862357	-0.467877	-0.274583	0.198899	-0.0432478	0.247522	0.133773	0.000737548	0.533214	0.664767	-0.253044	0.335349	0.346882	0.598664	0.0552807	-0.376831	0.00339965	0.144265	-0.314733	-0.464854	0.167729	-0.262955	-0.495812	-0.120235	0.237954	0.594813	0.587089	0.262438	0.357675	0.0614825	-0.0419272	0.0518285	-0.0578571	-0.139027	-0.321116	-0.115261	-0.319104	-0.456005	-0.428062	0.507968	-0.467016	-0.511364	-0.464854	-0.37941
J43105	SRF	5@20	62	-0.197048	-0.0841293	-0.022953	-0.38914	-0.124563	0.188634	-0.0904868	-0.0210264	-0.0583625	-0.21208	0.428148	0.546646	-0.0583125	-0.0902477	-0.0486962	0.540076	NA	-0.10589	-0.057793	-0.105055	0.0186777	-0.0201964	0.071287	-0.0828569	-0.00247945	-0.0939091	0.0539401	0.480913	0.516763	0.833511	0.653209	0.0771156	-0.00215309	-0.0705773	-0.0433554	-0.156123	-0.251171	-0.0708593	-0.325857	-0.512342	-0.499909	0.562032	-0.0381303	-0.0519088	-0.0201964	0.0318215
J43105	SRF	20@180	59	-0.345382	-0.0989608	0.00694332	-0.534944	-0.308282	0.209154	0.0786487	-0.0242479	-0.0700975	0.0742069	0.6318	0.709392	-0.235896	0.539176	0.355346	0.433332	0.187843	-0.0862454	-0.0307718	0.636947	-0.110166	-0.216367	0.0273766	-0.214144	-0.181942	-0.0502425	0.365146	0.626285	0.710937	0.23356	0.201195	-0.0713177	-0.00096819	-0.0773446	0.283986	-0.18104	-0.133783	0.0154306	-0.189818	-0.38087	-0.43648	0.587376	-0.171363	-0.221384	-0.216367	-0.192908
J43105	SRF	180@2000	53	-0.458336	-0.0445606	0.0554295	-0.6285	-0.317005	0.239333	-0.0280266	0.0226012	-0.0693957	-0.027257	0.716533	0.792788	-0.299477	0.537583	0.362572	0.68637	0.0911073	0.00722333	0.0909225	0.190489	0.337334	0.262758	0.24508	0.15558	0.297963	-0.106854	0.461466	0.694361	0.785639	0.850433	0.63538	-0.0286808	0.0871677	-0.020335	0.0686211	-0.161256	-0.181005	0.022808	-0.355866	-0.438238	-0.452313	0.627548	0.329975	0.263303	0.262758	0.338523
J43105	Positive			0	0	1	0	0	0	0	1	1	0	7	6	0	6	4	6	0	1	1	2	2	1	0	0	1	0	3	6	6	5	4	0	0	1	1	0	0	0	0	0	1	5	1	1	1	1
J43105	Negative			5	0	0	7	4	0	0	0	0	0	0	0	1	0	0	0	4	2	0	0	1	2	0	2	2	0	0	1	0	0	0	0	0	0	0	0	2	0	4	5	5	0	2	2	2	1
J43194	DCM	0.8>	15	-0.649358	0.228511	0.368352	-0.666764	-0.254493	0.501108	-0.0511285	0.569551	-0.098068	-0.294191	0.615842	0.723497	-0.0633343	0.62401	0.156919	0.647297	-0.321069	0.212636	0.591588	0.643747	-0.236044	-0.222191	NA	-0.512912	NA	NA	-0.101023	0.652267	0.686535	0.47925	-0.301934	-0.216557	-0.171583	-0.199158	-0.243427	-0.0106421	-0.309541	-0.0327022	-0.493956	0.466073	0.0891216	0.452187	-0.433533	-0.113349	-0.222191	-0.421516
J43194	DCM	0.8@5	31	-0.291472	-0.103672	-0.132224	0.159115	-0.197374	-0.275206	0.207665	0.00642218	0.142964	-0.142856	-0.189357	0.087278	-0.211843	0.11316	0.1942	0.0627634	-0.208248	0.0144663	-0.299545	-0.0436235	0.172203	-0.1748	NA	-0.0892442	-0.172333	NA	-0.0852984	0.0944995	0.11607	0.0629462	0.119844	0.133398	0.116233	-0.0870951	0.0595925	-0.134218	-0.0566745	-0.0641579	-0.367006	-0.358295	-0.205539	-0.114552	-0.15626	-0.145899	-0.1748	-0.114662
J43194	DCM	5@20	31	-0.348969	-0.219916	-0.228078	-0.178227	-0.29217	-0.169368	0.160336	0.169894	-0.0744641	-0.191297	0.179302	0.374148	-0.289088	0.113601	0.0885526	0.565896	-0.108285	-0.0314461	-0.0195102	0.0347825	-0.185133	0.0843748	NA	-0.1416	-0.136649	NA	0.0752846	0.460836	0.496463	0.518891	0.120577	-0.211354	0.122932	0.101152	-0.0816809	0.10683	-0.110515	0.0995733	0.131868	0.200933	0.610852	-0.163061	0.0536717	-0.0434997	0.0843748	-0.158699
J43194	DCM	20@180	33	-0.501136	-0.113666	-0.039991	-0.690518	-0.369026	0.188403	-0.0194265	0.425161	0.00674466	-0.0381318	0.601961	0.84198	-0.225612	0.218059	0.128624	0.821484	-0.281611	-0.12005	0.0206792	0.275815	-0.0212753	0.100503	NA	-0.0455698	0.0350923	NA	-0.110707	0.68032	0.724495	0.843546	-0.204756	-0.206235	-0.183708	-0.12469	0.0327806	0.174563	-0.234363	-0.023397	0.440093	-0.358991	0.615353	-0.264361	0.0123776	0.0365735	0.100503	-0.0125062
J43194	DCM	180@2000	32	-0.475588	-0.0237234	-0.0306049	-0.631398	-0.309506	0.286763	0.0101591	0.507118	-0.133465	-0.141479	0.545911	0.515012	-0.112844	0.590518	0.179263	0.400638	-0.250699	0.0668869	0.167944	0.713352	-0.134504	-0.0300074	NA	-0.0102996	0.198468	NA	-0.0874271	0.458483	0.542384	0.334729	-0.240312	-0.13014	-0.138369	-0.00844495	-0.100189	0.0193342	-0.120433	0.0863968	NA	NA	NA	NA	-0.0542916	-0.214369	-0.0300074	0.0501164
J43194	SRF	0.8>	35	-0.427078	0.13155	0.39263	-0.540898	-0.374111	0.279559	0.0104086	0.0129943	-0.000848036	0.0188664	0.555868	0.680451	-0.160356	0.562975	0.614433	0.541301	-0.035476	-0.0951397	0.0062794	0.267481	-0.0992749	-0.0143117	0.486057	-0.0500882	0.0120923	-0.367392	0.365404	0.65361	0.659365	0.465256	0.344758	0.0401437	-0.168528	-0.204123	-0.0455809	-0.194407	-0.209553	0.0131355	-0.389405	-0.544266	-0.357433	0.441627	-0.0213523	-0.0382182	-0.0143117	-0.0350967
J43194	SRF	0.8@5	53	-0.296768	0.150875	-0.0488461	-0.235324	-0.0678179	0.121271	0.0589028	-0.0136685	-0.129764	0.10578	0.256418	0.301775	0.0154826	0.143886	0.00294331	0.275665	0.233345	0.084854	0.0669395	-0.0256268	0.0519949	0.112501	0.058776	0.011256	0.118889	0.00400413	0.0760316	0.330876	0.327354	0.323471	0.316818	-0.0430928	0.0433589	-0.0755767	0.0533933	-0.15559	-0.202903	-0.0817188	-0.592717	-0.662616	-0.604864	0.65971	0.0769264	0.0907626	0.112501	0.0812235
J43194	SRF	5@20	62	-0.382845	-0.0625329	0.0414078	-0.519301	-0.184232	0.270246	-0.0149656	0.327309	0.108322	-0.212517	0.600159	0.659566	-0.150849	0.121942	0.0853177	0.669064	-0.157734	-0.0418055	0.167678	0.328012	-0.0978718	-0.0293126	-0.0416573	-0.11436	0.0151979	0.113776	0.0571248	0.640955	0.609083	0.823166	0.542418	0.0275638	-0.0666135	-0.0640808	0.0356634	-0.153111	-0.161088	0.0676405	-0.382131	-0.589616	-0.538312	0.673975	-0.0405254	-0.0343107	-0.0293126	-0.050011
J43194	SRF	20@180	59	-0.479105	-0.14272	-0.090045	-0.550842	-0.359261	0.157317	-0.0256505	-0.0132856	-0.0959856	0.00614142	0.653616	0.885091	-0.343232	0.272811	0.349855	0.789893	-0.0163491	-0.155835	-0.0646989	0.104065	-0.0692823	-0.0807787	0.446167	-0.197737	-0.0412336	-0.443674	0.428338	0.839946	0.895646	0.746084	0.250203	-0.114756	-0.0338193	-0.117761	-0.00602888	-0.0944413	-0.370409	-0.0601664	-0.535347	-0.601989	-0.622128	0.773123	-0.0904507	-0.0834252	-0.0807787	-0.109483
J43194	SRF	180@2000	53	-0.259959	-0.348671	-0.063877	-0.214141	-0.304254	-0.0446885	0.315445	0.0370243	-0.0959134	0.0846286	0.215742	0.494128	-0.439402	0.466955	0.386432	0.48404	0.567852	-0.0921243	0.00216084	0.167654	0.0565337	-0.100723	0.278569	0.0635416	-0.106417	-0.256712	0.610242	0.623997	0.592839	0.396198	0.304368	-0.204494	0.184322	-0.133209	0.12018	0.151594	0.00568052	0.0575229	0.194539	0.0432425	0.159438	0.0435172	-0.022382	-0.0862173	-0.100723	-0.120571
J43194	Positive			0	0	1	0	0	2	1	4	0	0	6	9	0	5	3	9	1	0	1	3	0	0	3	0	0	0	3	9	9	9	5	0	0	0	0	0	0	0	1	0	2	4	0	0	0	0
J43194	Negative			8	1	0	6	4	0	0	0	0	0	0	0	2	0	0	0	0	0	0	0	0	0	0	1	0	2	0	0	0	0	0	0	0	0	0	0	1	0	6	6	4	0	0	0	0	0
J43320	DCM	0.8>	15	-0.499409	0.222521	0.225207	-0.55566	-0.360798	0.412683	-0.141338	0.751601	-0.191167	-0.192785	0.522215	0.489511	0.000630267	0.908998	0.184178	0.229124	-0.307543	0.516438	0.759754	0.915294	0.169573	0.0906043	NA	-0.0973824	NA	NA	-0.0825132	0.41339	0.470313	0.107981	-0.289159	-0.189311	-0.123642	-0.170283	-0.195684	-0.202113	-0.168688	0.235426	-0.501131	0.254029	-0.426553	0.60176	0.0259577	-0.0296507	0.0906043	-0.13817
J43320	DCM	0.8@5	31	-0.110621	0.00993975	-0.147991	0.247621	-0.00537587	-0.19456	0.07006	-0.11542	0.151689	-0.0405146	-0.0701865	-0.231382	0.0572456	-0.0635793	-0.0555139	-0.173724	0.00769612	0.003053	-0.168775	0.0924432	-0.143821	-0.034657	NA	0.241322	-0.35675	NA	-0.0598049	-0.130517	-0.161055	-0.171381	0.273912	0.242138	0.0870758	0.0318238	-0.0192234	-0.0370688	-0.135468	0.177611	-0.193786	-0.17035	0.0542096	-0.360476	0.0163665	-0.125769	-0.034657	-0.443124
J43320	DCM	5@20	31	-0.287202	-0.034316	-0.12394	-0.326461	-0.240883	0.0561226	0.0884928	0.174584	-0.076794	-0.00306852	-0.0648483	0.611405	-0.254969	0.031922	0.761294	0.499454	0.0995493	0.0599235	-0.0432457	0.0633521	0.506043	-0.0679083	NA	0.0195646	-0.158295	NA	0.68071	0.671822	0.785494	0.518724	0.0355244	-0.151012	0.0603313	0.0556211	-0.0198153	-0.205707	-0.233843	0.0853427	-0.215295	0.142755	-0.136094	0.052329	-0.0464732	-0.146171	-0.0679083	-0.0687164
J43320	DCM	20@180	33	-0.220456	0.0353148	0.174253	-0.650181	-0.0251704	0.396632	-0.187418	0.0499995	0.0561512	-0.148977	0.48715	0.810953	-0.0231952	-0.116548	-0.0202004	0.697269	-0.256984	-0.227032	-0.023552	-0.0532331	-0.104351	0.381217	NA	0.103485	0.198876	NA	-0.0729658	0.461523	0.530335	0.980318	-0.21505	-0.195241	-0.128392	-0.150043	0.0336605	0.289117	-0.392262	-0.183417	NA	NA	NA	NA	0.20687	0.0476264	0.381217	0.00927842
J43320	DCM	180@2000	32	-0.494482	-0.0806466	-0.0398722	-0.718462	-0.347073	0.329977	-0.000622029	0.497432	-0.107144	-0.370671	0.577196	0.588592	-0.160525	0.553016	0.176924	0.506702	-0.237418	0.0268528	0.173568	0.652734	0.127025	0.0631537	NA	0.240986	0.08006	NA	-0.0614299	0.527596	0.610089	0.460518	-0.215965	-0.146227	-0.0835324	-0.0172815	-0.0957853	0.0578192	-0.115367	0.0808057	NA	NA	NA	NA	0.097599	0.070493	0.0631537	0.104574
J43320	SRF	0.8>	35	-0.470511	0.250723	0.523122	-0.505636	-0.379738	0.282172	-0.127283	0.086216	-0.0123642	0.00845887	0.505575	0.347917	-0.193804	0.791097	0.516837	0.312702	0.201951	0.648532	0.315307	0.089831	0.719357	0.955415	-0.00956592	0.456031	0.969568	0.145968	0.25272	0.423469	0.366479	0.0588971	0.0539546	-0.099658	-0.128054	-0.16281	-0.323192	-0.197144	-0.0247839	0.112307	-0.470957	-0.503047	-0.354387	0.462282	0.870818	0.954715	0.955415	0.887841
J43320	SRF	0.8@5	53	-0.279049	0.0892223	0.305879	-0.244077	-0.166842	0.114662	-0.0974854	0.214927	-0.029459	-0.107199	0.258475	0.0945871	-0.169427	0.24096	0.137978	0.0940603	0.0477234	0.830639	0.64305	0.138175	0.685243	0.927638	-0.00707213	0.396159	0.939769	0.0647255	0.216869	0.376513	0.340102	0.0773553	-0.0453664	-0.15964	-0.106651	-0.262783	-0.191126	-0.127426	0.103182	0.172197	-0.418151	-0.335721	-0.159216	0.234325	0.814851	0.931406	0.927638	0.844982
J43320	SRF	5@20	62	-0.31077	-0.00512167	0.00066634	-0.384128	-0.124753	0.167873	-0.0675834	-0.00570785	-0.0238393	-0.0928491	0.475515	0.592775	-0.071706	-0.0491095	-0.0388255	0.607169	NA	-0.0884615	-0.0440342	-0.0229831	-0.105872	-0.0197639	-0.155103	-0.106972	0.0300363	0.137278	0.0267464	0.54261	0.58259	0.964824	0.636792	0.156574	-0.0376953	-0.0132519	0.0558362	-0.101659	-0.281352	-0.12328	-0.521195	-0.664236	-0.517423	0.593092	-0.0423402	-0.0322272	-0.0197639	-0.0673263
J43320	SRF	20@180	59	-0.415277	-0.024729	-0.00450031	-0.647364	-0.262593	0.277449	-0.106779	-0.0341176	-0.0654463	-0.0328041	0.761781	0.875711	-0.174182	0.167695	0.12322	0.794551	-0.051994	-0.0722354	-0.000909959	0.0517566	0.0173099	0.0492442	0.037522	-0.0556743	0.0923161	-0.0846591	0.23346	0.780715	0.867095	0.903639	0.126814	-0.0709367	-0.122825	-0.061088	0.105949	-0.0338652	-0.378438	-0.148633	-0.604331	-0.746179	-0.676642	0.792434	0.0426211	0.0323676	0.0492442	0.0291115
J43320	SRF	180@2000	53	-0.306184	0.089292	0.308515	-0.390835	-0.199015	0.181901	-0.0632811	0.183918	-0.0606432	-0.226132	0.388846	0.201842	-0.165005	0.389083	0.223313	0.154288	0.0733932	0.912821	0.791109	0.112516	0.814648	0.995032	0.066834	0.461386	0.991398	0.0189517	0.384626	0.611777	0.59747	0.438361	0.0165304	-0.173479	-0.101136	-0.0808958	-0.186032	-0.156563	0.171305	0.220604	-0.295406	-0.313467	-0.322985	0.484659	0.886767	0.985491	0.995032	0.965508
J43320	Positive			0	0	3	0	0	2	0	2	0	0	7	7	0	4	2	5	0	4	3	2	4	4	0	3	3	0	2	8	9	6	1	0	0	0	0	0	0	0	0	0	0	5	3	3	4	3
J43320	Negative			7	0	0	7	3	0	0	0	0	1	0	0	0	0	0	0	0	0	0	0	0	0	0	0	1	0	0	0	0	0	0	0	0	1	1	0	3	0	6	5	4	1	0	0	0	1
J43342	DCM	0.8>	15	-0.397612	0.168398	0.0846657	-0.467712	-0.278708	0.405093	-0.085251	0.716752	-0.174179	0.559185	0.384394	0.37449	0.0138913	0.891421	0.148635	0.0798589	0.30676	0.594916	0.7769	0.965054	0.142335	0.0574236	NA	0.140096	NA	NA	0.0452181	0.333753	0.3858	-0.0560127	-0.212424	-0.110825	-0.0856131	-0.111425	-0.195213	-0.192023	-0.0712381	0.374857	-0.32507	0.158957	-0.39923	0.469682	0.0682035	-0.117476	0.0574236	0.193341
J43342	DCM	0.8@5	31	NA	NA	NA	NA	NA	NA	NA	NA	NA	NA	NA	NA	NA	NA	NA	NA	NA	NA	NA	NA	NA	NA	NA	NA	NA	NA	NA	NA	NA	NA	NA	NA	NA	NA	NA	NA	NA	NA	NA	NA	NA	NA	NA	NA	NA	NA
J43342	DCM	5@20	31	-0.376701	-0.107641	-0.0293776	-0.603228	-0.280837	0.164114	-0.061025	0.103131	0.0588177	-0.107656	0.326408	0.761498	-0.207638	-0.06103	0.221578	0.842993	-0.263952	-0.00712112	-0.0885032	-0.165637	0.392527	-0.0807322	NA	-0.131909	-0.176884	NA	0.152661	0.744304	0.830531	0.957819	-0.0883933	-0.0817375	-0.0730274	-0.134985	-0.142026	-0.00908318	-0.373131	-0.0885606	-0.0725333	0.157452	0.224893	-0.115252	-0.0943637	-0.121995	-0.0807322	-0.119458
J43342	DCM	20@180	33	-0.355674	-0.0757302	0.0160493	-0.597062	-0.240739	0.199868	-0.11118	0.174995	0.0810136	-0.0924572	0.346577	0.825538	-0.203824	-0.120987	0.161695	0.862782	-0.283645	-0.224465	-0.0630707	-0.140305	0.432909	-0.17915	NA	0.0281401	-0.183976	NA	0.149901	0.683648	0.732837	0.958459	-0.0932569	-0.129986	-0.102847	-0.0977437	0.125245	0.262949	-0.380139	-0.116235	-0.317093	0.0320466	-0.47332	0.165125	-0.00576348	-0.00356897	-0.17915	-0.0251126
J43342	DCM	180@2000	32	NA	NA	NA	NA	NA	NA	NA	NA	NA	NA	NA	NA	NA	NA	NA	NA	NA	NA	NA	NA	NA	NA	NA	NA	NA	NA	NA	NA	NA	NA	NA	NA	NA	NA	NA	NA	NA	NA	NA	NA	NA	NA	NA	NA	NA	NA
J43342	SRF	0.8>	35	-0.210388	0.0622214	0.417723	-0.180145	-0.183656	0.106305	-0.194796	0.952003	0.981139	-0.333478	0.177096	0.451632	-0.158438	0.170356	0.205564	0.270333	0.381441	-0.0953022	0.639599	0.225163	0.409313	0.0355602	-0.0742003	0.425096	-0.00223665	0.12509	-0.0572592	0.181409	-0.0249441	-0.0220243	-0.098183	-0.193426	-0.193058	-0.0464446	-0.240099	-0.131554	0.0878312	0.348639	-0.242992	-0.35301	-0.298654	0.407082	0.231441	0.0537613	0.0355602	0.112583
J43342	SRF	0.8@5	53	-0.167699	-0.09585	0.156138	-0.0436959	0.00742831	0.0648583	0.133397	0.490745	0.195743	-0.157498	0.0192342	0.0276887	-0.20794	0.0596384	0.268738	0.233923	-0.275672	-0.0355001	0.296398	0.0970329	-0.102437	-0.0270814	0.168932	-0.103677	-0.0281888	-0.103847	0.0324907	0.130939	-0.00757019	-0.0383496	-0.0619721	0.0356373	-0.0624378	-0.0839014	-0.194743	0.00805111	0.104811	0.104842	0.00290489	0.0953347	0.0735174	-0.101599	-0.0892379	-0.0374437	-0.0270814	-0.0362877
J43342	SRF	5@20	62	-0.00856816	-0.00434794	-0.294651	0.0272718	-0.0114001	-0.0277887	-0.00489544	-0.660416	-0.354446	0.157188	-0.000893218	-0.0756467	-0.00798464	-0.0722931	-0.0935416	0.00434359	-0.0924987	0.199883	-0.270129	0.13508	-0.070159	-0.0194172	0.00167387	-0.0358616	-0.0285062	-0.011411	-0.0022194	-0.0554801	-0.00154477	-0.00489376	0.00766937	0.0354171	0.0126344	0.00225112	0.00518088	-0.115504	-0.0591678	0.0582525	0.311646	0.248796	0.299339	0.0922135	-0.00645446	0.0786535	-0.0194172	-0.0311515
J43342	SRF	20@180	59	-0.389266	0.0950101	0.0210713	-0.559171	-0.167009	0.29271	-0.00676981	0.275493	0.128814	-0.0969632	0.634828	0.610729	-0.0322069	0.216925	0.00765323	0.619937	0.284457	-0.128285	0.0989975	0.046673	-0.146261	-0.0174775	-0.242918	-0.144708	0.0177696	0.335537	0.100852	0.585132	0.571057	0.729399	0.146472	-0.174638	0.0608106	-0.058662	-0.0253846	0.0492324	-0.300978	-0.0593837	-0.428932	-0.623842	-0.562438	0.681197	-0.049274	-0.036006	-0.0174775	-0.0412083
J43342	SRF	180@2000	53	-0.222265	-0.35009	-0.0361176	-0.0334672	-0.210558	-0.154914	-0.0324299	-0.0234372	-0.065893	0.118091	0.0724639	0.39253	-0.375788	0.153058	0.0630363	0.46863	0.473066	-0.0942628	-0.0458517	0.0350649	-0.00754336	-0.0587498	0.157924	-0.0763317	-0.0582661	-0.230254	0.360171	0.430959	0.460161	0.545984	0.335915	-0.0209425	0.035502	-0.0860275	-0.00587244	-0.0454618	-0.0670494	-0.0582622	-0.0121101	-0.226207	0.129889	0.0802847	-0.0574621	-0.0501246	-0.0587498	-0.0811841
J43342	Positive			0	0	1	0	0	1	0	4	1	1	2	5	0	1	1	4	3	1	3	1	3	0	0	1	0	1	1	4	4	4	1	0	0	0	0	0	0	1	1	1	1	3	0	0	0	0
J43342	Negative			3	1	1	3	0	0	0	1	1	1	0	0	1	0	0	0	1	0	1	0	0	0	0	0	0	0	0	0	0	0	0	0	0	0	0	0	3	0	1	2	2	0	0	0	0	0
J43785	DCM	0.8>	15	-0.375758	0.284484	0.053926	-0.315851	0.112771	0.33691	-0.0347457	-0.0730944	0.179201	-0.550854	0.609924	0.154527	0.206284	0.220297	0.0813006	0.215401	0.156758	-0.0404934	0.0410894	0.18949	-0.358376	-0.0169831	NA	-0.154504	NA	NA	-0.158844	0.0535612	0.178533	0.225043	0.223879	0.134404	0.200758	0.205416	0.169038	0.317312	-0.272983	0.169606	-0.251164	0.914795	0.00578054	-0.182045	-0.300631	-0.474315	-0.0169831	-0.112867
J43785	DCM	0.8@5	31	0.0447651	0.206147	-0.0816415	-0.0208281	-0.11134	-0.0679774	-0.358006	0.0678573	-0.191001	0.00883993	0.395515	-0.32318	0.197308	0.0294241	-0.0855315	-0.124316	0.0354566	0.0380722	0.144399	-0.111081	0.291608	0.0748578	NA	0.47993	0.0635346	NA	-0.168733	-0.210062	-0.210408	-0.00947034	0.0142601	-0.14577	-0.0686584	0.0328339	0.107683	-0.138526	-0.0242742	0.386726	0.292494	0.305626	-0.0219104	0.328174	0.136887	0.199416	0.0748578	0.19142
J43785	DCM	5@20	31	-0.161627	0.0532458	0.120401	-0.619461	-0.153197	0.297786	-0.0500945	0.100565	-0.0665316	-0.0297601	0.445393	0.550825	0.0422756	-0.0958258	-0.154714	0.607231	-0.229673	-0.0793074	0.00999934	-0.122786	-0.0073603	0.109861	NA	0.319301	0.193858	NA	-0.204575	0.441072	0.521975	0.806236	0.0570773	-0.191358	-0.129673	-0.106498	-0.0793022	-0.0567192	-0.417876	-0.121852	-0.0666239	-0.0152337	0.183024	0.0559151	0.166387	0.284825	0.109861	0.172431
J43785	DCM	20@180	33	-0.397669	-0.187023	-0.253672	-0.463079	-0.205241	0.152464	0.08981	0.134799	0.150564	-0.306266	0.364899	0.556783	-0.310057	-0.00367096	0.0116199	0.686605	-0.235216	-0.203519	-0.0683118	-0.038013	-0.0500473	0.0130793	NA	-0.0453988	-0.0473376	NA	0.0683586	0.510077	0.524905	0.684572	-0.0982611	-0.0295924	0.00570828	0.00834308	-0.0262837	0.330276	-0.320881	-0.161308	0.00890772	0.239746	0.585179	-0.46781	-0.042402	-0.0294271	0.0130793	-0.111039
J43785	DCM	180@2000	32	-0.363382	-0.000467623	0.0547203	-0.634842	-0.193193	0.282028	-0.110464	0.084795	0.0975927	-0.0960006	0.43552	0.648877	-0.0797235	-0.101723	-0.0424809	0.805698	-0.250699	-0.232018	-0.0751884	-0.168481	NA	NA	NA	NA	NA	NA	-0.0789718	0.596749	0.647986	0.987823	-0.128424	-0.121247	-0.112694	-0.0611176	0.13897	0.456216	-0.40657	-0.182759	NA	NA	NA	NA	NA	NA	NA	NA
J43785	SRF	0.8>	35	-0.333364	0.0966333	0.525356	-0.31059	-0.0829076	0.257422	-0.211586	0.563474	0.579205	-0.43036	0.296276	0.391509	-0.143784	0.133597	0.139482	0.459107	0.90024	-0.0527441	0.401459	0.137475	0.00628055	0.00452682	0.12034	0.0338607	0.0160086	-0.0713738	0.11361	0.390017	0.276395	0.21564	0.189247	-0.161655	-0.117083	0.0314339	-0.224737	-0.088708	-0.0887733	0.239429	-0.461914	-0.510082	-0.523139	0.595532	0.0386481	-0.00352058	0.00452682	0.0370367
J43785	SRF	0.8@5	53	-0.189439	-0.183311	-0.123997	-0.395637	-0.165016	0.218134	-0.209847	0.0393267	0.0407783	-0.0274158	0.42812	0.436592	-0.174666	0.129362	0.0793831	0.418394	0.412062	-0.0165705	0.0378614	-0.0947429	-0.00268104	0.0291311	0.0595465	-0.0195512	0.0435424	-0.0256969	0.205699	0.387322	0.423702	0.350585	0.453242	-0.013368	0.0753487	-0.0273617	0.0995934	0.0233287	-0.257723	-0.0607744	-0.402492	-0.472305	-0.410917	0.471373	0.0573218	0.0226686	0.0291311	0.0180851
J43785	SRF	5@20	62	-0.28118	-0.015336	-0.00481553	-0.43009	-0.131464	0.20372	-0.0639529	-0.00548976	-0.0319511	-0.135518	0.509519	0.614433	-0.0623557	-0.0608668	-0.0355074	0.62051	-0.433893	-0.0956219	-0.0442861	-0.0468961	-0.0700351	-0.0170915	0.220653	-0.095005	0.0258804	-0.250142	0.0321574	0.557505	0.602165	0.981527	0.688167	0.125799	-0.0264315	-0.0292489	0.052128	-0.123368	-0.288093	-0.124872	-0.482775	-0.648634	-0.537433	0.610376	-0.0359442	-0.0352655	-0.0170915	-0.0366653
J43785	SRF	20@180	59	-0.387523	-0.0624007	-0.188966	-0.191652	-0.224909	0.00774051	-0.147913	-0.11024	-0.107203	0.138514	0.26247	0.162697	-0.282744	0.177998	0.139445	0.360794	-0.101493	0.100407	0.00996926	0.315717	-0.14189	-0.049196	-0.099906	-0.0962099	-0.0272709	0.126383	0.186716	0.256002	0.207787	0.0840186	0.0643903	-0.0099577	-0.0387427	0.0815997	-0.0860102	-0.157933	-0.110298	0.28143	0.124304	-0.0132029	0.223951	0.218364	-0.0343269	0.0436913	-0.049196	-0.0813231
J43785	SRF	180@2000	53	-0.357443	-0.028007	-0.0345266	-0.514368	-0.213844	0.205965	0.0697024	-0.000531191	-0.0210978	0.0317031	0.626768	0.708126	-0.194037	0.303952	0.132378	0.62825	0.499875	-0.0860313	-0.0102664	0.23863	-0.0174474	-0.0105335	-0.191082	0.0270453	-0.0230288	0.186234	0.26464	0.614246	0.728091	0.885906	0.642244	0.0250691	-0.0163365	-0.00708074	0.121755	-0.112278	-0.258373	-0.115818	-0.393193	-0.523987	-0.459366	0.635709	0.0151942	-0.0151102	-0.0105335	0.0153653
J43785	Positive			0	0	1	0	0	0	0	1	1	0	9	7	0	1	0	8	3	0	1	1	0	0	0	1	0	0	1	8	6	6	3	0	0	0	0	2	0	2	0	1	1	4	0	0	0	0
J43785	Negative			6	0	0	6	0	0	1	0	0	2	0	0	1	0	0	0	1	0	0	0	0	0	0	0	0	1	0	0	0	0	0	0	0	0	0	0	3	0	4	4	4	1	0	1	0	0
J44888	DCM	0.8>	15	-0.0694309	-0.183832	0.243871	-0.250597	-0.382074	-0.0245813	-0.432736	-0.151271	-0.0508907	0.102418	0.0169182	0.453352	-0.28267	-0.398116	0.0137492	0.580973	-0.703119	-0.471215	-0.290611	-0.481324	0.660818	0.673742	NA	0.33133	NA	NA	0.169019	0.500498	0.457001	0.633318	-0.349897	-0.243678	-0.41953	-0.48147	-0.187771	-0.0130199	-0.198834	-0.116753	-0.735004	-0.0066066	-0.371481	0.826999	0.397954	0.609027	0.673742	0.569395
J44888	DCM	0.8@5	31	0.145794	-0.123665	-0.176887	0.121147	0.0315613	-0.094879	0.062637	0.0175863	-0.0314697	-0.0402192	0.279537	-0.184972	0.160871	0.0421979	-0.047912	-0.0686502	0.287085	-0.0450614	-0.105858	-0.0719939	-0.0542794	0.0425	NA	0.323354	-0.435446	NA	0.017984	-0.206894	-0.174792	-0.0493823	0.109907	0.174619	0.0777167	-0.260476	0.077434	-0.0182972	-0.348956	-0.0407187	0.107472	-0.216923	0.104846	-0.472384	0.0981961	-0.0619341	0.0425	-0.404117
J44888	DCM	5@20	31	-0.156607	-0.253218	-0.243466	-0.0107696	-0.411219	-0.329483	0.0230872	0.0392303	-0.142212	0.0029585	-0.0354556	0.216154	-0.410387	-0.0118741	0.315584	0.291962	-0.393756	0.0796945	-0.00839737	-0.0054242	0.316348	-0.0661252	NA	0.0140509	-0.275819	NA	0.285637	0.304402	0.430644	0.247335	0.0801449	-0.221765	0.0868073	0.202938	-0.114769	-0.0461962	-0.0269151	0.169436	-0.0538167	0.141184	0.330175	-0.199087	-0.0721785	-0.0428727	-0.0661252	-0.0617724
J44888	DCM	20@180	33	-0.395353	-0.0585889	0.0123838	-0.624548	-0.222684	0.22313	-0.0329668	0.1091	0.100585	-0.102073	0.498061	0.764955	-0.147048	-0.0968047	-0.0226529	0.879168	-0.256984	-0.264141	-0.0668417	-0.162515	-0.0300143	-0.0786013	NA	-0.201978	-0.102292	NA	-0.0677611	0.613296	0.652405	0.987518	-0.108076	-0.132854	-0.134127	-0.0651041	0.138199	0.299942	-0.356948	-0.17265	-0.109443	0.202338	0.269702	-0.0306755	-0.190173	0.0857358	-0.0786013	-0.0889134
J44888	DCM	180@2000	32	-0.273396	-0.0247022	0.0304985	-0.378664	-0.239863	0.159056	0.00503797	0.511282	-0.184179	NA	0.364521	0.3093	-0.132694	0.521754	0.238667	0.123279	NA	0.177168	0.177835	0.793063	NA	NA	NA	NA	NA	NA	-0.0457222	0.267947	0.331758	-0.0338829	-0.189231	-0.0922201	-0.0514817	-0.072797	-0.119596	-0.167062	-0.0110083	0.12513	NA	NA	NA	NA	NA	NA	NA	NA
J44888	SRF	0.8>	35	-0.160269	0.181981	0.207863	-0.317437	-0.0516654	0.286045	-0.115832	-0.0210757	-0.000717324	-0.0590837	0.292334	0.208384	0.0582044	0.32592	0.251729	0.165818	-0.126868	-0.117227	-0.0458879	0.0299072	0.036849	-0.069065	0.0443928	-0.132117	-0.103123	0.0186968	0.0403457	0.164074	0.15212	-0.0289833	0.0609945	0.192864	-0.0264643	0.312334	-0.254007	0.0147466	-0.064471	0.0500532	0.177166	0.0321158	-0.0995916	0.181699	-0.0970431	-0.0905253	-0.069065	0.065211
J44888	SRF	0.8@5	53	-0.0515172	-0.125675	0.0303759	-0.370205	-0.204575	0.176709	-0.0402375	-0.0630422	-0.126102	-0.098165	0.379724	0.413224	-0.0980653	0.131468	0.110136	0.282652	-0.242201	0.121494	0.0585705	0.0198699	0.386572	0.268679	0.153909	0.044715	0.218315	-0.162673	0.134185	0.330939	0.426545	0.159508	0.276477	0.136582	-0.0118917	0.270762	-0.129501	-0.0976375	-0.162158	-0.0464526	-0.00418793	-0.149698	-0.311693	0.366678	0.186983	0.227334	0.268679	0.390105
J44888	SRF	5@20	62	0.167978	0.0031875	0.0621159	-0.171138	-0.0526732	0.126788	-0.235764	-0.000407149	-0.0126894	-0.258076	0.0989601	0.0149944	0.115422	-0.0256419	0.0027498	-0.0887476	NA	0.00101147	0.00894509	-0.0929406	0.214094	0.0284913	0.155103	0.112731	-0.010727	-0.137278	-0.0247846	-0.0546109	-0.0201614	0.00346304	0.117996	-0.136029	0.0446968	-0.0308714	-0.063246	-0.033822	0.0182094	0.115515	0.261927	0.127546	0.00283263	-0.0126032	0.0676153	-0.00138468	0.0284913	0.18255
J44888	SRF	20@180	59	-0.299988	-0.0583175	-0.0425155	-0.576705	-0.286012	0.226568	-0.159795	-0.0349337	-0.0505674	0.00290947	0.652825	0.691649	-0.187909	0.217323	0.144	0.638544	0.263411	-0.12814	-0.0533811	-0.0513054	0.0658508	-0.017311	0.209229	0.0642565	-0.0103471	-0.192771	0.251228	0.608002	0.691535	0.536626	0.355675	-0.0568826	-0.084425	-0.0461805	0.0529655	-0.0760664	-0.312773	-0.141903	-0.419779	-0.501748	-0.483165	0.595951	0.0238398	-0.0446147	-0.017311	0.0453469
J44888	SRF	180@2000	53	0.0829634	-0.053394	-0.0122324	-0.233784	-0.107095	0.133287	0.0505436	-0.0230853	-0.0569555	-0.225314	0.172819	0.170602	-0.0182883	0.0424179	0.157697	0.0697901	0.262898	-0.0535823	-0.00884984	-0.0834933	0.21192	-0.0276238	0.111002	0.10382	-0.0738644	-0.100301	0.141691	0.0986564	0.13226	0.117197	0.204666	-0.219805	0.016525	-0.0805435	-0.0932015	-0.124277	0.103793	0.082072	0.195019	0.171823	-0.119943	0.112176	0.0266327	-0.0627303	-0.0276238	0.136871
J44888	Positive			0	0	0	0	0	0	0	1	0	0	4	3	0	2	0	4	2	0	0	1	2	2	0	0	0	0	1	4	4	3	2	0	0	1	0	0	0	0	1	0	0	3	0	1	2	2
J44888	Negative			2	0	0	4	2	0	0	0	0	1	0	0	1	0	0	0	2	1	0	1	0	0	0	0	1	0	0	0	0	0	0	0	0	1	0	0	3	0	2	1	2	1	0	0	0	1
J45119	DCM	0.8>	15	-0.439699	0.173541	0.150192	-0.462487	-0.344956	0.33868	-0.115639	0.756232	-0.213658	0.0486741	0.462313	0.386485	-0.0218777	0.933454	0.165711	0.114684	-0.469318	0.573529	0.762288	0.949466	0.289658	-0.105734	NA	-0.102006	NA	NA	-0.0655927	0.326626	0.380114	-0.0161121	-0.260603	-0.161417	-0.0899017	-0.145516	-0.180757	-0.1876	-0.0811501	0.276323	-0.413906	-0.0521512	-0.309214	0.241374	-0.10165	-0.203115	-0.105734	-0.0701296
J45119	DCM	0.8@5	31	-0.0696328	0.0341394	-0.0845605	0.0995172	0.122813	-0.0068368	-0.0111177	-0.0181666	0.130426	-0.135915	0.00384783	-0.0852606	0.167122	-0.134382	-0.0919774	-0.090842	0.237038	0.0132241	-0.123282	0.19332	0.0286756	-0.0424059	NA	0.208188	-0.0904686	NA	-0.123701	-0.115699	-0.106084	-0.0580864	0.21379	0.2272	0.00994699	-0.116109	-0.0209127	-0.0195277	-0.157232	0.167834	0.111157	0.270888	0.34558	0.011043	-0.0135387	-0.035162	-0.0424059	-0.0407036
J45119	DCM	5@20	31	-0.330266	-0.148098	-0.019532	-0.574828	-0.294191	0.14263	0.0717939	0.207867	-0.0092099	-0.0543443	0.283687	0.759419	-0.222835	-0.00146168	0.269551	0.838812	-0.306459	-0.0860065	-0.0721491	-0.0843961	0.427931	-0.135789	NA	-0.217038	-0.276573	NA	0.188247	0.75862	0.829904	0.906581	-0.0777054	-0.121922	-0.0959956	-0.124761	-0.185599	-0.0875701	-0.337688	-0.111546	-0.190088	0.168429	0.301133	-0.122546	-0.142596	-0.0748579	-0.135789	-0.193574
J45119	DCM	20@180	33	-0.362573	-0.162602	0.0220661	-0.458587	-0.331974	0.108977	0.0640348	0.701599	-0.153978	-0.0773109	0.429308	0.5783	-0.300377	0.486704	0.447242	0.369695	-0.308021	0.185416	0.165275	0.803846	0.400857	-0.192256	NA	-0.0895233	-0.25615	NA	0.0716455	0.479186	0.523815	0.180454	-0.213505	-0.169138	-0.0447189	-0.180195	-0.119416	-0.0840263	-0.0153742	0.146193	-0.266993	-0.0322958	0.0870234	-0.149602	-0.115384	0.0100638	-0.192256	-0.226166
J45119	DCM	180@2000	32	-0.302437	-0.0256671	-0.00638447	-0.398183	-0.253901	0.169817	0.0289257	0.519771	-0.20227	-0.0410168	0.384795	0.303869	-0.118427	0.598023	0.230868	0.117013	NA	0.177168	0.207197	0.822195	NA	NA	NA	NA	NA	NA	-0.0481342	0.265007	0.328092	-0.0391294	-0.198859	-0.104327	-0.061623	-0.0460389	-0.137323	-0.187328	0.025818	0.142995	NA	NA	NA	NA	NA	NA	NA	NA
J45119	SRF	0.8>	35	-0.546436	0.125974	0.492432	-0.510685	-0.502766	0.197511	-0.127991	0.356663	0.340827	0.00665219	0.529205	0.647928	-0.39311	0.70026	0.743487	0.609125	-0.10643	-0.00112064	0.285876	0.1582	0.108173	0.141093	0.321404	0.0120881	0.157689	-0.204115	0.444269	0.661642	0.548121	0.233343	0.145297	-0.149117	-0.256363	-0.197856	-0.33967	-0.338398	-0.129978	0.102481	-0.54551	-0.498216	-0.378349	0.451805	0.12012	0.129623	0.141093	0.096712
J45119	SRF	0.8@5	53	-0.404129	0.0324868	-0.0572143	-0.51918	-0.306203	0.18684	-0.0607545	-0.0512087	-0.106596	0.0660638	0.622317	0.75539	-0.175076	0.174396	0.158038	0.709928	0.255202	-0.132716	-0.0784965	-0.00216871	-0.0563802	-0.0514165	-0.0617626	-0.120681	-0.0233143	0.0800317	0.233041	0.706561	0.753065	0.72339	0.614302	0.0959417	-0.0590989	-0.0733452	0.0724034	-0.195757	-0.425746	-0.200853	-0.656577	-0.745023	-0.677381	0.788007	-0.0618003	-0.0635006	-0.0514165	-0.0814545
J45119	SRF	5@20	62	-0.416833	-0.0678271	0.189168	-0.53318	-0.274942	0.239613	0.0493035	0.516153	0.211607	-0.245438	0.6173	0.734399	-0.209354	0.393918	0.31352	0.585281	-0.396072	-0.0486083	0.295398	0.551603	-0.0506329	-0.0180267	-0.0389372	-0.101809	0.0232207	0.110454	0.0888194	0.643309	0.579519	0.554672	0.321483	-0.0355162	-0.0870478	-0.0688505	0.0455035	-0.18941	-0.0764205	0.14287	-0.355734	-0.593032	-0.561187	0.664258	-0.0411737	-0.0424411	-0.0180267	-0.038539
J45119	SRF	20@180	59	-0.378106	-0.18489	0.0660068	-0.308319	-0.293944	0.0313697	-0.0918695	0.0383549	-0.0452524	0.0466623	0.375894	0.627195	-0.409409	0.215261	0.457678	0.559281	0.122915	-0.0955065	-0.0113325	0.0965581	0.058969	-0.0591256	0.176262	-0.0731297	-0.0234287	-0.217144	0.535383	0.620251	0.6393	0.353146	0.220741	-0.116258	-0.0654308	-0.144705	-0.0936381	-0.179609	-0.165832	0.0671636	-0.507327	-0.393252	-0.472728	0.527656	0.0077521	-0.043935	-0.0591256	-0.0549829
J45119	SRF	180@2000	53	-0.424341	-0.222093	-0.0164033	-0.393252	-0.309499	0.0625004	0.0529789	-0.0517096	-0.110342	0.105433	0.455529	0.707677	-0.391788	0.555979	0.409875	0.680935	0.134392	-0.159295	-0.0669373	0.0502634	-0.0399373	-0.138871	0.396532	-0.0966416	-0.124097	-0.321687	0.507097	0.68166	0.696186	0.669178	0.570725	0.0212691	0.119414	-0.0823409	0.0257839	-0.109573	-0.18487	-0.0407678	-0.336204	-0.40443	-0.343005	0.494691	-0.0964507	-0.132	-0.138871	-0.138518
J45119	Positive			0	0	1	0	0	0	0	5	1	0	7	7	0	6	5	7	0	1	2	4	2	0	2	0	0	0	3	7	7	5	3	0	0	0	0	0	0	0	0	0	1	5	0	0	0	0
J45119	Negative			6	0	0	8	6	0	0	0	0	1	0	0	3	0	0	0	2	0	0	0	0	0	0	0	0	1	0	0	0	0	0	0	0	0	1	1	2	0	5	5	5	0	0	0	0	0
J45579	DCM	0.8>	15	-0.362391	0.136805	0.0770185	-0.371705	-0.30431	0.276896	-0.0667615	0.730138	-0.228739	0.295426	0.431365	0.265525	-0.00500769	0.932412	0.106465	0.000429845	0.307543	0.598375	0.745578	0.960285	-0.0177485	-0.177979	NA	-0.0803818	NA	NA	-0.0995352	0.21587	0.265555	-0.135048	-0.226848	-0.121195	-0.0731333	-0.1115	-0.164556	-0.167357	0.00186518	0.289427	0.27533	-0.0614114	0.57534	-0.426986	-0.199046	-0.11077	-0.177979	0.008634
J45579	DCM	0.8@5	31	0.0428826	-0.0203016	0.0253178	0.246024	-0.125612	-0.298654	0.0356813	0.14611	-0.224802	0.22604	0.015001	-0.0581631	-0.103665	0.365951	0.309131	-0.0321882	-0.116832	0.0737654	0.334701	0.0472861	0.37529	-0.0613524	NA	-0.0880822	0.0188116	NA	0.0151467	-0.0766639	-0.0581295	-0.0653634	-0.199831	-0.189898	-0.00894346	-0.0894873	0.0455385	-0.23224	0.138236	-0.141634	0.193786	0.17035	-0.0542096	0.360476	-0.059428	0.0223556	-0.0613524	0.0651056
J45579	DCM	5@20	31	-0.249895	0.195553	-0.241288	0.101228	-0.0777682	-0.144289	0.0894049	-0.157554	0.0149307	-0.183568	0.0255598	-0.111392	0.0392565	0.0417711	-0.0782457	-0.0745863	-0.222419	0.0610992	-0.030641	-0.123136	-0.155754	-0.0457976	NA	-0.210027	-0.0795068	NA	-0.145157	-0.130477	0.0461529	-0.0295084	0.316695	-0.197427	0.118574	0.753021	-0.164679	0.0200823	-0.0963646	0.127433	0.200406	-0.0954489	0.555687	-0.260688	-0.0856765	-0.209743	-0.0457976	-0.0477056
J45579	DCM	20@180	33	-0.324586	0.106567	-0.0154963	-0.517947	0.000444221	0.345107	-0.0639757	-0.119989	0.106965	-0.239656	0.435286	0.481421	0.0650167	-0.0708883	-0.132231	0.468424	-0.333851	-0.184995	-0.0670623	-0.192404	-0.255474	0.0728542	NA	-0.166011	-0.0261943	NA	-0.21497	0.231016	0.378803	0.620658	0.107713	-0.0463333	0.0589373	0.285049	-0.129189	0.225566	-0.377795	-0.0121777	-0.145092	0.168011	0.224196	-0.173745	-0.148333	-0.359386	0.0728542	-0.0335287
J45579	DCM	180@2000	32	-0.310354	-0.0535593	-0.0272255	-0.353531	-0.301301	0.0939342	0.0382522	0.523069	-0.16657	0.0774505	0.34649	0.3093	-0.166691	0.533863	0.244196	0.135294	NA	0.175683	0.177835	0.793063	NA	NA	NA	NA	NA	NA	-0.0264607	0.286709	0.342266	-0.0254623	-0.155011	-0.0751674	-0.0352067	-0.0617968	-0.106281	-0.167062	0.0129756	0.142265	NA	NA	NA	NA	NA	NA	NA	NA
J45579	SRF	0.8>	35	-0.481144	0.170061	0.541565	-0.536049	-0.426624	0.294216	-0.114818	0.286169	0.254386	0.0203803	0.541189	0.423611	-0.235484	0.891789	0.635615	0.383891	0.196737	0.222492	0.302319	0.25838	0.697502	0.893335	-0.00149878	0.471238	0.888095	0.150296	0.261406	0.446731	0.346931	-0.039417	0.00895998	-0.121781	-0.142632	-0.133273	-0.280213	-0.19253	-0.0392352	0.157786	-0.277857	-0.377445	-0.280513	0.402152	0.822766	0.895309	0.893335	0.847484
J45579	SRF	0.8@5	53	-0.319164	0.0408494	0.412467	-0.385245	-0.271159	0.189101	-0.0629434	0.151093	-0.0732257	-0.147782	0.366892	0.189211	-0.190684	0.574871	0.438215	0.158073	0.0544827	0.900978	0.506292	0.0902538	0.82368	0.993604	0.0361867	0.455742	0.987917	0.0788642	0.212308	0.338589	0.265415	-0.0161213	-0.0170571	-0.162973	-0.0776933	-0.0696776	-0.252595	-0.171147	0.105244	0.234374	-0.0815988	-0.23086	-0.297804	0.372554	0.88423	0.982914	0.993604	0.979796
J45579	SRF	5@20	62	-0.0687793	0.0243856	-0.245513	-0.0651314	0.0421509	0.0178932	0.054791	-0.772297	-0.399384	0.210235	0.123121	0.505465	0.0609553	-0.151858	-0.203098	0.144406	NA	-0.077568	-0.432961	-0.221369	-0.166651	-0.0300915	-0.00746398	-0.134172	0.0278414	-0.0522992	0.0846676	0.179524	0.352484	0.523977	0.413296	0.233073	0.0512051	0.0356019	0.166032	-0.0755532	-0.301869	-0.316742	-0.529056	-0.633157	-0.445455	0.512262	-0.0592831	-0.0300848	-0.0300915	-0.128449
J45579	SRF	20@180	59	-0.399096	-0.0297721	-0.0250514	-0.607708	-0.268445	0.270414	-0.144299	0.19946	0.0625826	-0.0302123	0.68783	0.678139	-0.176357	0.278869	0.13104	0.673845	-0.145072	-0.0808534	0.0836091	0.0123586	0.0794034	0.141559	-0.116948	-0.076539	0.173952	0.191622	0.252689	0.61916	0.663037	0.525329	0.409771	-0.0780522	0.0232568	-0.028901	-0.0170764	-0.0512669	-0.364054	-0.0979551	-0.420234	-0.527672	-0.478831	0.588629	0.0876629	0.114585	0.141559	0.137212
J45579	SRF	180@2000	53	-0.319458	-0.0700187	0.159871	-0.439225	-0.210502	0.202006	-0.121765	0.338803	0.0351198	-0.324411	0.425248	0.334042	-0.233662	0.294812	0.12972	0.338313	0.101354	0.632481	0.679968	0.154699	0.702391	0.812172	0.0360177	0.388968	0.802738	0.0402377	0.368343	0.519983	0.514965	0.563734	0.272512	-0.22789	-0.027408	-0.076305	-0.101474	-0.0736904	0.0620547	0.248013	0.129226	-0.142289	0.0861827	0.139494	0.717975	0.794725	0.812172	0.823354
J45579	Positive			0	0	2	0	0	2	0	3	0	0	6	5	0	7	2	4	0	3	3	2	4	3	0	3	3	0	2	4	7	4	3	0	0	1	0	0	0	0	0	0	2	5	3	3	3	3
J45579	Negative			4	0	1	6	3	0	0	1	1	1	0	0	0	0	0	0	1	0	1	0	0	0	0	0	0	0	0	0	0	0	0	0	0	0	0	0	3	1	2	3	3	0	0	1	0	0
J45656	DCM	0.8>	15	-0.545743	0.224843	0.223274	-0.591694	-0.361571	0.434939	-0.130685	0.750719	-0.176902	-0.172613	0.554105	0.536206	0.00279391	0.87705	0.14314	0.299133	-0.382362	0.454438	0.743311	0.890881	0.13146	-0.269229	NA	-0.448646	NA	NA	-0.100962	0.458883	0.511148	0.176881	-0.293689	-0.191978	-0.148611	-0.198312	-0.221074	-0.159618	-0.21904	0.180802	-0.505414	-0.123334	0.138382	0.693559	-0.304248	-0.0360335	-0.269229	-0.330519
J45656	DCM	0.8@5	31	0.0459504	0.0726191	0.00400972	0.0593248	0.147281	0.0552447	-0.0437671	0.0933265	0.0673194	-0.148274	-0.170288	-0.0134752	0.1856	-0.0266567	0.0416952	-0.0835886	-0.130828	0.0450327	-0.11917	0.0950601	0.28005	-0.0834516	NA	-0.0134856	0.270623	NA	-0.180303	-0.121263	-0.091376	-0.0783321	-0.009527	0.0784899	-0.0544056	-0.0554606	-0.0613541	-0.0734318	0.0104937	0.0804494	0.14867	0.211467	-0.0207256	0.353108	-0.107721	0.0689492	-0.0834516	0.553717
J45656	DCM	5@20	31	-0.37214	-0.0564092	-0.01482	-0.675341	-0.253281	0.243158	-0.0609574	0.0511357	0.119431	-0.149806	0.46668	0.689565	-0.129583	-0.0872991	-0.0315509	0.815579	-0.253699	-0.0433831	-0.0999533	-0.208231	-0.149728	-0.0814229	NA	-0.140693	-0.283962	NA	-0.103987	0.616401	0.704364	0.978364	-0.0338306	-0.064795	-0.0459645	-0.0455322	-0.0873601	0.0559063	-0.394793	-0.135276	-0.0585312	0.136595	0.466441	-0.140875	-0.0927716	-0.172208	-0.0814229	-0.235722
J45656	DCM	20@180	33	-0.408527	-0.142855	0.0129272	-0.657166	-0.363992	0.206468	-0.0302055	0.624544	-0.0981069	-0.0502598	0.496941	0.799008	-0.281445	0.336491	0.282771	0.618105	-0.214835	0.059774	0.132125	0.590462	0.40736	-0.0172894	NA	0.260926	-0.213818	NA	0.018418	0.636342	0.679143	0.558111	-0.27027	-0.208915	-0.120972	-0.157907	-0.0194889	-0.0068037	-0.159518	0.0663106	0.320242	-0.756712	0.0607639	-0.0155436	0.266537	0.252039	-0.0172894	-0.120838
J45656	DCM	180@2000	32	0.0167486	-0.145312	0.266231	0.066271	0.0295046	-0.0692698	-0.177619	-0.00835857	0.0830033	-0.134493	0.111842	-0.0249877	0.175432	0.192015	0.0119653	-0.10287	-0.0816483	-0.0428135	-0.0421888	0.159525	-0.215084	-0.108294	NA	-0.060583	-0.13103	NA	-0.18474	-0.0406425	-0.0181782	-0.111334	0.325551	-0.151318	0.242318	-0.113841	0.0120413	0.356821	0.299473	0.340545	0.15977	0.0881258	0.373922	-0.260286	-0.122869	-0.216195	-0.108294	-0.157629
J45656	SRF	0.8>	35	-0.454041	0.0557257	0.399071	-0.482174	-0.559507	0.119952	0.00417563	0.0704747	0.0169218	0.0819703	0.515473	0.618831	-0.407969	0.592437	0.615155	0.519973	0.00430366	0.17153	0.160896	0.146543	0.282811	0.272033	0.31182	0.113345	0.282164	-0.250727	0.386473	0.645792	0.614791	0.323639	0.185634	0.00280977	-0.296096	-0.157622	-0.200879	-0.382787	-0.0758432	0.0200293	-0.588147	-0.583543	-0.518216	0.597829	0.26553	0.262243	0.272033	0.253152
J45656	SRF	0.8@5	53	-0.257015	-0.00287988	0.0842027	-0.374489	-0.16311	0.200914	-0.232733	-0.0491999	-0.00281118	0.0203752	0.414145	0.360479	-0.180853	0.241136	0.198634	0.298238	0.217722	0.0303309	0.0135356	-0.033816	0.109804	0.157429	0.0454853	0.148377	0.210508	0.0506182	0.341659	0.29392	0.392684	0.0518406	0.197568	-0.0380983	-0.0559447	-0.0202004	-0.0641187	-0.0875836	-0.0666472	0.0626755	-0.258495	-0.292709	-0.196596	0.310854	0.236134	0.173446	0.157429	0.210859
[truncated: 365 more rows]
[truncated: 119 more columns]

## Sheet: Final Score Data
Gene ID	NB matou		latitude	longitude	Seafloor (m)	Temperature (Â°C)	Salinity (PSU)	Density (kg/m**3)	Distance_coast (km)	Chlorophyll_A (mg/m**3)	Depth (m)	PAR (mol quanta/m**2/day)	O2 (Âµmol/kg)	NO3 (Âµmol/l)	Iron_5m* (Âµmol/l)	Ammonium_5m* (Âµmol/l)	Nitrite_5m* (Âµmol/l)	Nitrate_5m* (Âµmol/l)	Coloured dissolved organic matter (CDOM)	NPP_C* (mg/m**2/day)	POC* (Âµg/kg)	PIC* (mol/m3)	Alkalinity (Âµmol/kg)	Carbon Total (Âµmol/kg)	CO2 (Âµmol/kg)	CO3 (Âµmol/kg)	HCO3 (Âµmol/kg)	pH (-)	NO2 (Âµmol/l)	PO4 (Âµmol/l)	NO3_NO2 (Âµmol/l)	Si (Âµmol/l)	MLD (m)	DCM (m)	Depth_max_Brunt_VÃ¤isÃ¤lÃ¤_freq (m)	Depth_max_O2 (m)	Depth_min_O2 (m)	Depth_nitracline (m)	Shannon_Darwin* (-)	Shannon_Physat* (-)	miTAG_SILVA_Chao (-)	miTAG_SILVA_Shannon (-)	OG_Richness (-)	OG_Evenness (-)	Chlorophyll c3 (mg/m**3)	Peridinin (mg/m**3)	Fucoxanthin (mg/m**3)	Prasinoxanthin (mg/m**3)	19-Hexanoyloxyfucoxanthin (mg/m**3)
[truncated: 130 more rows]
[truncated: 9 more columns]

[truncated: 1 more sheets: Gene List for Venn diagram]
