# Supplementary material for: A metabolic, phylogenomic and environmental atlas of diatom plastid transporters from the model species Phaeodactylum
Source: Front Plant Sci. 2022 Sep 22;13:950467. doi: 10.3389/fpls.2022.950467 (PMC9546453; doi:10.3389/fpls.2022.950467)
Supplement: Supplementary Data Sheet 1 — Fasta format sequences of all 70 inferred Phaeodactylum transporter proteins used in this study. [file DataSheet_1.fasta]

>Phatr3_EG00042
MRPVVAVATFAVSLAVLFATYQSRTHIFSSSTPTRLYQPSTVSETLAQAVPLDPDGNTQGQQVVEQLRAKLGIPHDLLRTSDTEEGPVQPRQFLHLHHMKTGGTSMDGLIRCAMQRYRSQHGTLPYQNIHECSAARYARCLSGDDTQCVGKVQEAAIMSYCAPLRDLTTFQWTRTTSGGSDNGEEGGIVPSTDTTPIRAVTVLRHPVDRVWSMYRFRTKACYGCRDLKDVYAEIDSGNSTLDRMCALQLQNHQTNNLLSSTNFNETTIATARGTPQQRQQIISEAIRNMHDFFTMVGLTEELNTTAAMVGRVFPWLATDVNGTVCGLPHSNASPQNNHCGSRTGNARDRSGSTHWDLPSRPDDATAQLIRKHNELDMALYEAAVDLFRLQKEALGL
>Phatr3_EG00808
MQFYSTAFLFLVCLTKGVACFNPSHSKFVVRSPISPTALPYDSNKNKDQPELAIPSSDDSSQPPPSTIESVVENAKLLWRKTDDRADTFVASSAAGLAVALAMVPEAVAFSFVAGVNPLVGLWTTVTLGLVAAALGGRAGICSSASGACSVVVASLCAMKGPAYLSACAILAGLFQIAGGILGLGKFIRLVPHPVMLGFVNGLAVLMTKSQLVHFKGLSLSSKTGLATYGLTALTMALVKMLPKATKVLPPTLGAVAFATLLTAVFKLPVTKLTDVAGASTFVGGWNVIPAFGIPSIVLSWETSKTILPFAITMAAVGSIESLLTMQLLDGMMDDGKRGSTRREMLGQGAGNMVSGLFGGIGGCALLGQSIINVQSGGGASRWSGMSMALFLAAGIVVAAPLLGAVPMASLVGVMLLVCQSTFSWSSLRIINKIPKLDAAVIALVSVITVQRDLAQAVVAGTIASALGFAWKQSTNLSASSAMVYDRKLYRLNGPLFFGSTTEFSGLFDSKADPEKIVLDFSNCRVMDHSALDAIQSLADQYGQQGKIVYLRHLSSDCARRLSKLYESRNLPSYEIVETDLANDPVYGIA
>Phatr3_J46742
MRTSFGMQLSILVLVVHTALSFTPQSAEKPTMAAWKRPSTDDVSHSGDQDLTTKDVSRRFFLGTAVSTGIVLAGSNIANAVDEETIHVPANLISAGATETVDWQGIFQKASKKALGGGKAGAAAAVVQVCSLMWLRTSMNYQYRYGGNLQSSLNTLWAEGGIGRLYQGLPFALVQGPLTRFGDTAANVGILVLLETLPATQDLPLPLKTACGSVAAGLWRIVLMPVDASKTVMQVEGSGGLKRLWDSVLESGPSPLYRGALAQAAATAAGHFPWFLTYNYLNDQLPAVSSEADLLLSLARSALLGLSASCVSDCVSNSLRVVKTTKQTAQVGEGSDSKKEITYPEVVAMILEQDGVVGLFGRGLQTRLLTNMIQGAVFSVLWRYFQQVGV
>Phatr3_J45119
MPSISASVKLSILLACIASLTSPALSFTPLLSSLAASVSKLQAPRSSVCLSKRSSPSRSNGALTMHMGHSHSHHIHTHTEELKNKQLQTKKRRRRAALFLFTALAILGPPLFRQRTLTRTDVGTFLLTSTILTMSDTVRRKIQHAIRKIGQLREGIVKHSSPVSPGKFLSYLFRNDNAADRVTLLGSVINLFLSAGKFAVGVSCHSSALIADAGHSLSDLFSDFITLWAVQIGRLPPDDDHPYGHGKFEAIGSLFLSLTLLATGISVGAASNRKLIEIITIQRASGWGTAASLAGQVPTSPALFMAALSIFSKEWLYRITKQVGDRLNSQVILANAWHHRSDAYSSVLALLAIGLAMYFPAMIAADSAAGILVAGMICMTGAEIMGESIKQLTDTSNEALVKKIKRLAKDYSDNVFEVTRVRARQVGSSAIVDVAIATPGELSSSASRVMAEGLRRKIMQSVDVVDAEVHSTTHDTPLLHATKTREAMASNGVVVQPNMNDIEEKVRQNINSQHPKVRSVQGVTVKLAESSARRNSVDVVIRVDPEATVAAAHAVAEDLRKSLENIDHIHQASIFLDLNAELISVSNALKP
>Phatr3_J32902
MVQLVKTCFLIFIGQQLADAFGAKEHRKLRNLTCISTKTIRQDSEMLRDAKRPHLIFPGGGIFFYWQAGAVTFLRDNGYDLASTSSTGASAGALTATLTTNDVDFYEATDLALRIAKDAGVWDRNRGLQGIWGPMIYDWLDEILPADAAARSNKRGLSLLVTKIPSLGTEKICAFDSRKDLIECNMASVHLPWFLDDRHYIDGSFLASQRDYHSRRKSSSTLVFDYKEDPFHRSRSLIDAVEALSPKGIHELLEDGKRFAKLLEEQGKLELLSKK
>Phatr3_J47958
MMRIFLPTLVAIWAVHAFAFVTPPYPVFLQASPTVLRTASQGATLDQHLMDLAQKFKLEIFDLDEGLFGFDSKDNRYGLEVVHTNIDVGNDGLGLVLTEMAGSPDGRGLVMVSKITGNAAKANPQAIHVGDTITGVMANDGVLKERVTAFNYDKTVEAIGRAKESSTDGTITLELNRLIKRLPVRVEIDDGSGHVQVIEALAGENLRRMFMRKQLKLYDERTRRFDQPFNTGNCGGDGVCGTCLVNVLQGMDLLNPKDSHEVFITKGRPPSWRASCRTTVGFNNVGGTLRISLHPQSELPEELSPGVKSLKP
>Phatr3_J41857
MRKATSCSVAIVTIVRITFSGFPFLSGGALAFAPWPRYTPTSPANAFSESNVANRGPRTALFGKKSARKGGGGKQQSRGAQAPQEKQSVKDARFDAATRQFMFTLVGLTKMLPDKSKNILKNINLSFYPGAKIGVVGLNGSGKSTLLKIMAGVDTEFDGTARPLPGASIGYLPQEPALPFATVQECVDEAVQSSQAILDEYNQLSMKLADPDLTDDEMNKIMTKTEQLTNQIEAGNLWELERIVERAMDSLRVPPGDAKTAVLSGGEKRRVALCRLLLANHDMLLLDEPTNHLDAESIGWLEQFLAQFKGTVVCITHDRYFLENVAEWILELDRGEGIPHEGNYSSWLEAKSKRLEEEKKKDTAAAKAVAAELEWIRSNPKAKGNKSKARLNRYDELLSAAAPTELRNAGQIYIPPGPRLGDVVVDITNMRKSFDERLLIKDLSFSMPKAGIVGVIGPNGAGKSTLIKMLLGKEQPDSGEVKIGETVNIVSVGQERMDELNSEKTVFEEISGGLDELELGTQTVQSRAYLSWFGFKGGMQQAKVGNLSGGERNRVQLAKILKAGGNMIILDEPSNDLDVEVLRSLEEALLNFAGCAMVVSHDRYMLDRVATHILACEGDSEWFFFPGNYAEYEANRLERKGQSSIKRVAYAPLLNA
>Phatr3_EG02492
MAASIFDGCSDTCGWIAAVLAVLSFGSFGVPIKLAGKVEVHPLVMQSYKTSVCFLTCWLVILLGEEPRWTPYGIVSGLFWVPGAAMGIFGIRNAGLAVAVGTWSSITVLTSFFFGIIVFQERVKSFYQTCLAFGCLIIGLIGMSRFSAHQQQVDTLAVSYRSVKTAASHPLGLGQKLKRAGSTIAENSITVPLVGASGVIPMEIEPFATDGEDIVMGTYDDAKSVLSKDRLVLFGGRVSLTRRQMGILGAVINGAWGGMNLIPLHFALQEEDMTGAGYLISYATGSLIVNTCIWLAFLGYYLHQTNGHWNEAVDCLPKWHFEHLLIPGLMAGLLYSFGNFCSILAVTYLGQGTGFSFCQMQLFVSGLWGVFFFKEVQGTDTITKWFISASVAVLGIVWLAHEHEGGSGMHRFR
>Phatr3_J43785
MYFRPFVMVIWHSCFFFMELICSVSSLPPTIVRHRPMGIGLLNEHRRSHLRRTARDVHSKDSTGKYYSDILGRQEPNLPEKQISDRLKYAEGIQEVLAKPMHVGTSLKFRPTAYDLFQAGIVGIFTGFSVALFKLSINAVKSLCYRQIFFQTNPVLMVTVPAMGGAAVGVLMLLGDFPPGLRGTVIEVDKESQGTVQKLRDRVQTQFRFLRKSAAATVTLGTGCSLGPEGPCVEIGMDVARSCMDISRRTAERQRLWNRMLLSCGAAAGVSAGFNAPIAGTFFALEIMHRMFSSIDGEENADKDASAGLSSLNTATIAPVLIASVMSALCARTLLGDHLVLALGGSYSLKKPLIELPLYMVLGLVSGTVSFAFSRAANLSQAVFVGDYGSDRFRMGVRSLSPAFKPVIGGILCGLVGIKFPQILFFGYDCLNPLLANNSLPTPLLLSLLAAKISITAISAGSGLVGGTFAPSLFLGAVTGAAFHNIVSSILYCGLGLSAASGPLLADVPAYAMVGAGSVLAALFRAPLTACLLLFEVTRDYDVILPLMASAGFGSVFADVLDGKFSRAQKRRRLRRDKDAVSWGDLSS
>Phatr3_J4286
MRAVALQLCILGGLLTARSVSSLSTSARLLPRRPVSPLSRSAVPARADGQRSLSHCFGTTVSSCQSIPRISTTPWGLSSSAGSSDSSDASVLDRLLGKGTSAFPLFVLASAILGIAKPQTLTWVNQGNLISVMLASVMCGTGLTLEMHDFKTVFQKDWGSVPLGVLCQFLIMPLAAFVVGRTFLFSSGPTGPSLFLGLCLVGCSPGGTASNLVSLIAQADVALSVILTTCSTVLAVLATPLLVKLLVGSTVAVSGVALVQATARVVLLPVLLGMILNAKLPRLARFLSRFTPFASVLLVSLICGGVVAQNASMLLHSPASAANLSVIGVAVLMLHSLGFAAGYLIPKFLFGKSERSSRTIAIEVGMQNSALAVVLARSIGAPPIASLPGALSATAHSCLGSLLAAYWRIKGDPDGDGVGKDVSEEPFPFQHPSLRIYDLGYGDKTVK
>Phatr3_J35625
MKGSAILPFALLSCLVAQAIASSFGGTTWAPIFAGRSHKAISRRTLTHGSNHRPSPSIQAGLGFLDGADCITQVYPCRSIGNTLLRGALLRIASDLSGGTAFETVKTRVTIFPESPLEALNNIVKEGGVPALWTGSQSRTIEGALVGAVFMLGSVLTKAQVKAFGGGPTMAALAGGLVGGVAQAFVMTPAGMIFTSLNYNRGRKGFENDNAMNVIHRVVDEKGLMGMYSGFRPMALRQATNWASRAGFTEICRSVLGLSQYGLLGELLSGAIGGVGSCWNTPIETIRVITQRDIAAGRPQLTMKEQWDDIVDAQGYPGLFRGVTPRALQAIWQTIFLVVVPNMMGI
>Phatr3_J42868
MKDCRLTYASGLLCLIVSSGTSFSTDCPLIPNASFHTLPSSCPTTKNNQSLRESASKMTHINNMIACSVGGGAKTRSRLPSKKQQVALRATQAVELEEGEQRQIQRRQERGMAIALSSVYFTVMGAKCALPSVLPMLLAPSTGLTFSPSWTLPPQQLMARQLTVATLAVAVGKLVLGPVIDHVGGIRSLQIALSLLAGLLALISTTQSFLVFAASWICVDFIFSSCWAGCINAIHQAFSADQWASRVGMLAAAARAGNAVAFALFASVLQYFGTRMVQPWRVVFTVSAALQVVSVALLTIFGRGVSDKASADPSEESFVPNKKPTMKDSLLVLRRESKTPEFWLHLVSRSCLMVFASFLLFVPTLMSQVYRSTPAFAAQTGSIYAVGCLLSISLGSSLYAKISKRKQAASLVALLGAAAVSSIAQLLHVAGIWTLSETAAAGFPPSLYALARGGAKSSATIADVFDIGGFGLLAAFNGYVAGIEHAVKVAWVPTFQITTLCSLLSLLSLSVAVLRE
>Phatr3_J32491
MTRSNWGHVLVGVLLVTFLTPALTNYALFQIALALALTLGSVGPLYSLPLVFWYHHKAPTLTATLGAVLAVAGIVILAFRGTLENNGADSEL
>Phatr3_J18945
MKNQYSLVKYWCTVSLLSAAARTSVTAFASPAHQSEQLFLRRSGSASTRKYNSLGMSPFPFATTLSSSQLHMSTVPASLQLLSISTVTAIPRGGAISTLQTTLTTKLSQCAATPQSLFNATLLSLAVLIAAAKILQRSNVDHSLKKNIVKAPAIQNLQRRFLAVFWLLRCADWMQGPYFYEVYASKMIGGAQASMSLVSRLFLTGFASTALFGPSVGRAADQYGRKKATLAFCAIYALGALSTKSPLLQILLLGRMLSGIGTSLLFSAPESWLVGESQIVGQDPDGKYLGETFGLAYAGDSLVAILAGQMATTAASQRGPTGPFELSTVFLALGGLLAAWSWKENKAQTIDNEKPTIREAIQVIREDPKIMMVGGVQSLFEAAMYIFVLQWPPAIAAAVRRAFGATAATPYGTIFSCFMACCLLGSTLFGQLGKMTVPTENSTAAMLLVATVAMATATFLTGMNAPSLPGMIMAFFAFEACVGMYFPSIGTLRSKYVPDSHRSVIMNLFGIPLNVLVVGVFLSIQKLGLQGALSISSCALGLATVYMFRLKGNVALEAAATS
>Phatr3_J52200
MMKSTMRLYALVTAVLVAYVQAFAPVSRAFRTVSPVVSNTFEIHHVPALQRQRRSIATVQTMGLFGLGVPELAVIAIAAAFLLGPQKLAELGKDAGKIAGELKEVPAEFQKGLQEGETKAKSLKDEISVKEDEEKKDK
>Phatr3_J49053
MYGRGSPQEIGVGLVGKILFITAIVVVVCVSLTQPWSKMSASAASRKVVQSVAHRVEIDWSRHVWSCSPQVAASFNKLKSWVALSDSMAEKYATLPTPIDFGKAKSAVRDKSLVDSLEAFYKSNQAPAETHEWAPEEQELTAKKIAYLQELDAMHQELLPVLEAELAFQKNNRTTSDTTVFDMKVNYPVIHEEIEDEIERREWFKDTGIGPNNCPITIGPVSCPQRRSRRLETLVMENGWEQTQTQFQNPQCWVVQSLRKLKGLILCQSGTNRSVQNHHNFTMDPLLLARKLRRRRGRSILASQLSNAAVTLCTGAVVAMILAALHVSRLNTDRGVPNAPESLPRSRRPGAPMVFGQRQLREARVEHARSGNSDASTPLDFVVAGFPKTGTTTLLYAFRDHEEMDIANSERCSVAHVPLSESRAQQDLNAAVAELSPLRSVKRGIKCPTMLSNSVSLSRLQRHSPSAKLIVGLRHPTELLQSFYNYRVTEVYDKRSHQSIPSFDEIVRTGKAWKGVSLEAVRFDLFLMQLGKTNMSTIDLQQYAGRKYMGVKPSEMQVFLYTLDQIEDRDPTNSLVFRKGLESYLGLETPFQPFGRENTNHFVGNKAYPETLDICQPKYNKLRKKLADQGRKTARWIHERLLESPDVFVGNKDGFLQSLESWGTDICHLSSIADVKVLPQRRTLKKPI
>Phatr3_J39402
MDESSSTEVVISWSGIWVTGLVSFVQGLVFYSFFRYRRGKDAPAEQYDLYEPRQHTRQHRSPPPFAGSWYKAAWNVSQEETLRCVGLDSYMFLRFLRLGARICTMGCVLALVLIPTYATGEERGRSTQQFNQLTLARVSADSKRLWASLIAWWIFVGFVLYELWNEWVLYAHNRYEFLARGDVDMPKGYRYAVRVEQIPPAYRTDQALLDYFERLFPGSVEQATVFWKTDKLQALIDERQVTIEKLESAVAFTHGKPNKPRPKVKVGATMGLCGGSPTDAIEHYKIEIDRLNEAIDMERSMFDSSEAGKATSSKRVDVDDGNIETSFSAEDQHSGKADTSTAFVTFSNLRTKQAAVQCELTGNPDSMIIFPAPDPKGVLWKNISVPLPQQKILQVQAAALWLAGILFWAAPVSFVTSIANLNSILESIGVDSANPDAFWYGLVSGLLPVIALAILMAVLYMAIVAAAKQFVRYKSMAEVDAYALYWHQLFQFANLWLILIGGSVFNQIDALISDFNISAIVDIIASALPGASVFFVNMMLVSSFGSFGMELSMLPTYGIKLIMQMIQPEAMRTQRQLDQGKEPPSLEWGQKVPPVVFMFLVVVLYMPIVPLMEVFGLIYFAGSYLVMKHQCLHVYAQEFEGGGDATWQKLFGFLIACLYMGEVIFIAYMGIKEAPAQGVLGFFPLVGTIIMQAVLKRNIIQPLANLSLEVAATVDIEDGELDTTTGETGKLYGMPALDPDQEERGPMPYRRDGTHSDGTGDMNMEQGTETGLEDVRLDDTKPGSDKRRFV
>Phatr3_J47805
MTNRLCTVLLAAGVFSESHVTFASQNTASVSDFHSVPAFTVEELSFGHRTNDLAEALRSTGMIAVKLDHHVKHNDFDIAESRRIALGGLCGCASSDASSLFQSVSGADTSLLSDGLTTRSTFATATVGGTPLQLPVEGLEKACGRETTAAMESLRDNVAVASRSFVSAVDRLRRDSSALPNSLAPILQNIQGGTYSSLASIVKASTHLEHFHLYSKQQRQAPSGMSQASDMEEVLQVHTDAGLFLSFVPGLACGNSHTSESEHFSVLIHGKLHRAVFPPDSVGIMLGAGAQHWLKNVDSLELHATHHAVQMPSGSARAWYGMMHLVPQNAIIQEDPEPKTFADMRKAMVLSGSKTHKYGGGSLQTDEALSIGCGAGSQKINDHNFGSFGVSASRRHRRRLQMVDDASVCNNSTNFYCWMSCLDIPEAQNAQGYLNEGYSLYCLDPATLSASGNRASKAMEPCIEDGVVGLAMNENCMGSWQPTAPGVVAQELALNFTTSEEEPFCYGGTSMYMDGFHWLDSTCVIYLFPEWVLSTPGKLVAACVGSIFFGMSLEGVIRGRRDLVQSIAVGWKRLFISSGIYGLQLTMGYFIMLVVMTYSGPLFMCVVLGLMFGHIAFNAKDVLKAKKQETKEGQEECCGKEDESEITDEELSPCCQGGMEKNNVTKVSANVPEGSTPCCQNLL
>Phatr3_J43171
MTLYKKTVLFWWCTFCIGWRGAWSLASPIYQLRRPGARLPPTPKSKLRRDYSSLNDSFLSANAKRRHGRKRYGPLQTFARSFWKGVTLPFPALRRVVLIPGTQRKKGTRGNISVGLTLREGFLAVTAYLAVGVLAYSVVLEKWSLVDAMYFTCVCFSTVGYGDLCPTNTASKAFTCIFGLGGIAFLGTAVATIGSSLLQAEVDAIAKAREKSKVRLMKVFENMPKKLNHFRTQSRETQKRVLKDAGKSRKKRRRFYEGLIFGSVEELEGRNRMQSILNMVIRVVPSLSIIFGGGAAMKVLNKGWSWTESIYYSLVTASTIGFGDLSPQTRHARMFAILYIPLAVAAAGDLLSGIALSLVQRRQREVYEQQLERDLTIEHLHLMDADGDGKITREEYVQFMLIEMGRVDQKELDELYHQFERLDVTRSGYLDNDDLKLMAKLRGAKVKG
>Phatr3_J49936
MRITASCTRSFFGCCLLLSHGAFAFVSPYRHSIAIPARGKHQDLLTLSFIQQKQTSREISVSAASPALSLLRMKPHGPDGNNEDHHLQRGDMEPQVFPQRWVQLAYLSALALLSDWICFATAATPGVYERAFGHSSASLIDIFLFTNVATCFLVTDIVNRFGLQKAIQGAAVLMMVGCWLRSGVSFLPFVPEDLHLVSYPVVVFGTILVGAAQPFFQCTPPLLSALWFASSERATSTAVALNFNQIGIATAFLVGGAMAVDSVGLANYFGLIAVLCTVVTAGTLLQFEDEPLVPPSASEMEKLLAGEKEPPFLESVQKFFKTPGFTKALAAFVCSISITNIVGAFIDEIMTRGGIIDQLSIDLAGAGFEFAILFGGILIGGYVDRSKEYKKISMICLAATALLVIPLGLTVGGIGTQPVLLLASLLGLGMAAGPVQPINAELAVDVTYPGDETAVESVQQIGGNLFSALIIPIVELAAKQEYDTFGVGSIHGDSVLLSFIAASTIAYFATFNAPLRRSIADEKKRDDPVPALESVAAGARTNSEYIGSPMESLNNEEVLPPPAEATSRSPSPEDSRNEKSSQ
>Phatr3_J50540
MKFTGVALAVSLAQQQALSNTGGGIVGAYTVSSPSFFTPKSFGSSFVRGPSHKVFHPRRQAYQKSYATSTRATLTMFTETSGGMEELNELTEKADSSPLSKQVRKSPSFWKLAGYASIPLSAALGFGLVPSRRLAAHTVGALFTGIAGAVGKSRLDALTESNAKPAIAQAIVEAGLDDPDKAAAAVENVKTQFGLLDEDFAILTTEIYTAYLLGMVKYNPTAKTSELKELETVKNVLQLDNLQVGEAHAAAAAEWYRTTCLFTPTEDLEDPSHPDRQAMDKFLFLTERALKQGGETDEAFSFEMKRVAKAFDLSYTEVLERVAETVEPFYQRALKSTRSKLGTNQVSSAMLERARKTLGVSDATAKDLHVACFNAQVRAELGLPDATAKDDDAAAGQEDEDETVGGSVMDLAALKFTGEDAMEKLDQLREILGLSETDAEYEISLEATPLYQSTALAALKDVLATVKTPEDAWSIMESRRDELLLKKESTKSLLSSMVMQALGGPLEETNKFAKVNNEAATYDHMLRTLEAKEVLISILAKSGWDEFDNFDETFCNPWDKQSANGFLSSDERIKLYKMFLSRSIRKSDGGKISDEMYARIMDVKGLLGITDQQAEIESRAAFGPELQKVLNTAMLEIVEDYTPELAENMKRRANEVVESYRLTQDFLREVGATFYAKAVALVSEKAPGGIPSKELSQALEALRELYNLEMTDCYSYHMEHFGSIYKKSVLEAMGSTGVIRPEFRESLEKLKGRLGVSEEACQALFLEAIQDKMVPMVKWIGSEMERTMLTQKQLAQRRGKDMGEDVFQSGKGADGVLGLGSEVNIMSDIMELVDFYNENDVAKEEERTRTVEKQVEEGGETKLVAVEETYTETVYPVTALAAGNMDQEMAELLYRQFTVGGFTTQGEQGARYEASRETFGGILGLTKEKMDDIKDNIGSTVYDNFISNAMKTKGSMDQQDMMFLANIQTKLGLSPEQGEKMMTQSQKKILSEEIDAIMDDPSPQRVKAFREKCNSMGMDLIADVGISKPRLVRMFEVEVIPGLKTGEINAEQTEIFQEIQESLGIELEECEAMFENVLAQLSKNAFELIKGELLRGREENCVDLIKELVRYADFTEGDLGLEVEEAVGNQVLNIYESVDLGGQSADEIEHNKELLRAAMKLS
>Phatr3_J37674
MARHVLVSRRDQLALWVTYLNIVLYALCYQLQKPVEPFLVQTLAENANDADAVARKYGELQSFFSAIQTVGSPLVGILLDRAGIRFASASVFFASALSYAILAVATDINLLFYSKLPTALQHAFLVAQATAATSTAGDDSARAQALGRMTTAYTIGVFLPTVASSNNAPYRKEIRQRSFFDEVRHSFNMATRPILLPLLAVKVIAGLAVSIYSTALPILLTRDLKFDPATLGLSMSSSTFAVAVFGAVGMAPLTSQIGAPGMAKIGLLIRAFLGALTALVISQGTHARFPIPVNIMAISVLHGLASHMLATGLTTQTTGAVEQDEQGALLGLEHGLFSLARVGGPALGTSFLASGSSGFWPVANVCGAIDLALALALTLTTLERKSKEKGQ
>Phatr3_J44665
MFFSRPFCIDGATSLGFPISQLGLLLLGFACMGASCGFERSLLPRMAVQIFNETKASTRLHFVATFGLAKALANAMSGSLADTLGRKPVLILGCLVGLPVMPYVIVANSWSGVTLMNVLFGLSQGLLGSSLFFLLIDLMGSRRRGIAVGMGESTIYVSTAIVNVLAGRLASVYGFRPVPFYVATSISVLGLLSTIPLQDTLDQVRAEQTESERINRKKYARLLSTQPSKLDEERIDTPNCTDRSRLDTTNCGIGETYGSVDEGYVSPWRMSTHTLDTTDKEAVKENDGDMETQPMTAFSFATSCYVSTSRRDQRTSSGPLRSVKMLKSPETSLSSLLLKNRSYVALCFGGMSLNFKDGFCWGSFPVFFKHEHGLSDVRTDWLIAIYPLCWGSAQAFTGALSDRFGRKSFLVAGVGCCAVSMVIYVLPSYCWGVAAGSKHFHVWVAADVLLGFGTALAYPALQAGAADEVDPAYRGLALGFYRFSRDMGYVLGAIVCGPLTDAIGYEDTFLVNGTVLCLAFILLLVFYSDDQSEQTFEFSTATDATFKPSPFTAGKSRILTAGISDSW
>Phatr3_J45969
MLPNRRFSFVFLLWTATNALRPTSCRSPRQIRSVPSAATASGRFAGKWPRQTPTARFTATTANLDAAKNDDGNSDGGSSVAAATFSLIKAIVGSGCLALPAGVAAVSNYPSALIPANVLMVVLGTMSAYTFTLYGRLTHATQANSLGDLWKKIYKSESSTIVSLANFVYCFGCCLTFNLIIGDMFSSLATAGGLSGLWASRQAAILAVTATTLVPLCNLQSLASLAPVSIIGVLGTVVSTLFLAWRCPEIVPSSPYAKVGKGMLASIPSAMQPQFKTYSRLQTPAPLILIAMACVSFMAHFSAPDFYRSLAGKNVDQRKTEKTMAKFNTMTVAGYVVVGIINALTLTFGFLTFGGNSAGVVLNNYANADIGASVSRLLVAISVIGGFPFLFSACRSAALDLFAKKGQTVTRATETRYTSVLLAILTAIALVIKDAGFVVSFNGALMGTALIYIFPTLLFLKQSAGSTTKSTRLSLERAFCKFLVGFGVVSSLIGGATSVMNSYFPHLLR
>Phatr3_J22803
MGASSYVSGRVLRLANLVFVVVGFWSRLPSSDALVVARSAAQRNREYGAFRSRCPFTDSRNFRRVPLGLAASPNHKSNNSDNNDNNNENNQRSSEASTTPVSTNVESINKSKNQPVDADNPIDLNWKTVGKQIGLFQEMAFPYYKESKTGRILLTGLLGLTLANSGVSVLFSYLGKDFWNALSAKDTADFYNVLQKYLGALLLGAPVATFYKYQREQLAVHWREWMTARTFSLYASNRVYYNIERSNAIDNPDQRIAEDVNTFTAYSLQLVITLLTSLIDLLSFATILWSIYPQLFGAIILYAFGGTFITTLLGRSLVSLNFSQLQKEANFRYSLVRLRDNSESIAFYGGEDLEGQAIERRLENVMGNQRKINAAQRNLELFTNSYRYLVQILPVAVVAPKYFAGEIPLGVISQSVGAFNHILSDLSIIVNQFERLSSFSAGIERLSGFYQAMREADLERADDGPLLSLTNATDAAEHSPAVCDPLNAYGRISSRTFDPHNGAYRDRTVLSIEHLDLCTPDQKRLLIKDLNLQLREGENLLIVGNSGAGKSSLLRGIAGLWTVGNGVVSRPVDEEVYFLPQRPYCTIGSLRDQLLYPAINAQEYDGAEANGQKIVPRSHILKDQWTDEELLLVLEKVDLVEVAERAGDGDATKGLEAVLDWSNMLSLGEQQRLAFGRLLVNRPRLVILDEATSALDMVSEARMYNVLKNMARKELTGSAKLSAPGLTYVSVGHRPSLLAYHDKRLRLMGEEDHEVTTVEKEQVQLQNQIQNL
>Phatr3_J34949
MRILCLLALVGSTYAWFLDSKSPSSKRAIPNNVKLVVLPGFGNNSNDYFLPEAPQGSLVRSLQNRGWRDDQIRVLPMERLDWLQVFVNGLFDLRFWTSNMAATCPSFRWYLKCVAGEIAEICEESSDTKVVLVCHSAGGWLARAALGYFSQAQADEQDVPRIELERVLGMVTLGAPHIPPPPEVMDMTRGALRITNEDFPGAYHIDDGLFYITVVGNAIAGIKDQRRSPFERTTPTGLAFNSYEAVCGAGTSMGDGLIPRMSAHLDDAIQINLDGVFHSINAPVRDVQAALLIPTPHSGKVTHFAVTLTG
>Phatr3_J10409
MQHRMHFAMVPSFFLPLVVGLVHHQSSRAVAEQEEEGSEGVLPGDDAFFETEGHEIPPAHAVLFPSFCLTIGVMVFYLLSRFLNKLPYTAVMFFIGTVMGIGAELLDDSEDQLNESIRLWIPIDSEVLLLVFLPGLIFKDSLGQNVHLFQKSIVQLLIFAFPLVLAGTVLTALIAYYIFPYGWSFNLAMTFGSILSATDPVAVAALLEEVGAPPRLKVHIAGESLLNDGAAIVFFSIFVARYLFELGIEGVGEDVDWGRGVAMFCQKAIGGVCIGIFFGLGLLTILFLLKRRFNREENVVEVTATIAIAYIGYYVADAVWATSGVIATVTLGLMIKFLGRAMFNDAKLLEDFWTLVEHLLNTILFTLGGTVWVRTTHPPGAVIANGGKEKLFTGRDWGYLVLLYIFLTVIRAFLFASVYPLTSRIGLKGSPQETIFSIYGGLRGAVGLALALFLDNEVQKHTNGFDNVFRIQTRKVFGFVGGIAFMTLCINGSTAGPLLIWLGLSDSTDTRNKIVEAYQVRFKTTSIQALVKLMTQRRFRQVDFALVKHHVPHIADMTKSQLMEAVERYKESTPAEDYNPPYLKRILPYLKADDDEQHFTRMSTLSTTQEEPAASLDPEAHARKIKHELRTKNRMKRRTKSTMRHMMGEEPLSSTELRTLFISILRSAYEKQISNGELEDQQFLAIALESSLDLAADAVAKGEHLHDWDYVNWVDGPLTGIANRFKNSLMANSVLDLLFRGQSHATLKNTAMRLKIERSLAFMSAHRYAQRFFHREFENAESELSEAGKLVVRESQTEYEKAEAVLTQYDPKEVSLVVSHKFCMILLNGGVSYLAKLVRNGLLKDEEAEHQVKHIEENLRAVLSCSMKDHPGELSFEEDDADDCCHSHYTNEKRA
>Phatr3_J38821
MTTPCGHQWKRTLLCPRLLAMRLLLVIGLLQEAASFSTAGCSNPASYRARPALGLVPLLLPTTVRLNTKARPVLAKTFPTMPWSTLAAGSSDGIALSDTRPEKLWRFFWRSLWKGMTLPFPALRSMVLDVSQPQNASVGFRIRESLAAIVAYLGIGVLAYYCVLEPTWTVVDALYFTVTCFTTVGYGDLCPSTPQSQTFTALFGILGVAFLGAALATLSSKLVQTQVEVLQAVRETSKQRIKALFEQVSPLPMSAATTSTATTSHVSQSNWQSPDSTRTADTVLLWRRVNALVWTLVRQILPPLLIIVGGAWLVHHLDAPTMMTRPWRDVVYYAVVTASTIGFGDICPVSQRAKLAAVVYIPLAVAAAGELLSGVATRILERRQKLVYRQQLLADLTIDNLKAMDANGDEKISRHEYIQFMLIEMGIADQQEFNELHQQFEKLDVDGSGFLDKRDLVKMARSRGANVKD
>Phatr3_J22325
MLQKNHRILFTINFRLRYAIPWFLILALSPSGDMAYIGKLTTRPLKKNSSPPFTIDRGSSGTVRLHSHLLVEEAGPRISFGLGYYDPNEICPSTKPLTASVTFFAHYVLKLFKENRRRKLIRKCRQRLGSTKSKNGSSGWLKTLSNLNEQRRNLATLADYTASIVTPSFFFLILGALMTSVIPHYYAICIQLVATLDGTRAKVFQALTGLVVSSTLGALFTGCRGSLFWIAGSRANYNIRVKLHRSLLLQEAAFFDSNETGYLLSRLNSDVNKIGMVISYHVNVVCRQLAQFIFGSAYLIRISPKLSLWTFAGIGLVAWLSAIYGAFNRVLAQRVQDTFADATAVAETSFSMSETIRAFDGVAVESNKYETAQSKALDLEETQAWGYGTHKFVSDTLQGILQVLLLFACWSIGRTGGLPAAQLTTFMFYTNFVLESSNEVGDQWAKIQGAIGASTSVFDLIRRVPSVRDPPMKLALPSVDHSVKHLNGSELTPIINIHNMTLKYSAMDLPALDCIDLKIDEGDRVAIVGRSGSGKSSMLRAILRFYDPTFGSIQLERTLLTEMSRKDIASKVSIVSQEPSLFPMSLMENILYGIEKDAVDPKTGEQCYSDAYRERTSKSLELAGLPVQPGNDLNLSLDTRVGDGGRSLSGGQRQRVAIARALIRHPEVLLLDEPTAALDSQSERAVVEALLRAMERSKSMVMVTHRLGVVRSLNVNRVVVMEKGRIVETGHPEELLCKENGWFASLAREQGIVPAHKSTKAVEEYP
>Phatr3_J16421
MPNFPLIFSGILAVNVLVTVLSSERYKNYNKKKMIESSTSDSNSNSPTPAVNEEQRQAWQRLVRKYLLVYLLATLSDWLQGPYVYALYSDYGYSQHDIAVLFVAGFGSSMVFGSFVGGMADWGGRRTFAVLFAVVYACSCLTKHFKNFNVLLLGRLLGGVSTSLLFSVFEAWLIRAHNDAGLKAWLGKSFSWAAYGNSVVAITAGLVANKAASAVPMTAIQTGGQVYMGGYLNPFDIALVALLGCGIAALSLWEENYGDTDGSNDSSRGQAHWYDGLQTAFTTTIRSQDVLLCGIISSLFEGSMYIFVFMWTPALTEGSDEALPFGLIFSTFMVSCMAGSSLFSIQIEKMRGERLAVIVFATASAAMAGIALSYSNTVKFLLMNVFEVTVGMYWPIYGTLKGVIVPESKRAAIYNLYRIPLNFIVLFSLLTDLTPTTSFLLNATMLGTAAVLQIILMKRREMHGLTEKTDSNKADVLEDDVEASASQALLGGAPDKLDPSV
>Phatr3_J43320
MLVIAILLTFVVHFSTAFPPTVSFGSSAYSMSLSTLGSVSPLVSPSSAAAAVSSSPVGTFLQSLSTNTQVVGTAWLVSSALFTTYSTTAFLQYKPPLVAVTPTRRKDQMLVHPDDQRSNFFSLSRPTLLTLYRFGGSLLLGLLLHPDFQIRQRLHETLQAVPTFGLSALFLFVANFSNSISLSRIGISLTYTSKCAIPIITALLTVLLDGPTALPNTLALLSLLPIAAGIAAASWNAPTFERMGFAAALVSAASQSALNVTSKRAMMRSNLTGPSAQRVMVAVGLCITLVVVAMQNYTNQSTKHNDSLVVEEQLKRQIPPVWLSCAAFTAYHAEYVLSFMFVKLVAPITYGTCDAIRRLSVILSGRVFFGGAKLTKLNIAGIALALLGALSYSVTTSL
>Phatr3_J54017
MMMKRALVVLTLSVGVSARASAFAPGAAVKNHAGATQSAIHKQTPFPTTELEKLRPQTSLALSSVGGAKAAEQPKGNPLVETLQVGSYFALWYLFNIAYNIYNKQALNVLAYPWTVATIQMAAGLAYFVPLWVLGIRKAPKLNASELKTLLPIALCHTGVHVGAVIALGAGAVSFAHIVKASEPVVTCALNALLLGQILPLPVYATLLPIIGGVAIASLKELSFTWLALGSAMLSNVSSAARGVLSKKTMSGKKMGENLDAQNLYAVLTAMSTLILIPAMLAMEGTSFFSAFSQVVAKGEYTRKSLAMLIGLSGASYYAYNEVAFLALGKVNPVTHAVGNTIKRVVIIVASVIAFKTPMSTGSIVGSSIAIAGTLLYSLAMNASKKK
>Phatr3_J11866
MNILPTRTPATASPSLRSVPVGRLGSGAFLLVVLLPIFVSLPTVTAFAPATVRTTTVRSWLSFSRRQSTPQYNFRSRRTRSAATNTPTEEVDNDEASRSTLDSQNLLRAADTILQASPGIYGAPEINDDNNSNNAETSPIKSGHSAPSIATPTSRRILFASSLIAAGTALGGTGPGVRDAVAATSMSTSLALEGTKLQWQATPVNRRTGVTVYDAEQAGYNVRFVTYLSRFLLSFDPDCQRWWYNRAKDLPRLANSEQVNAQRLAQFAAFSASVEVGLQEYRDAEGPPRLLKALLTRYSPDDSEFLQRATAGSASPPLDEASKQKLEREIKAARRHIALLFGLMETNQPTKEITKVLAAIDNGSIVNVQIQDSGSGYAPGYGTPAVVFPEPDAGPNFERATGRAVLGPNGKILRVDVVNRGFGYKSAPTVTIQSPASLRFGNSTEMANSAQAQAKAFLFRAGPNKGRIERIQLTDPGKGYTTNEIIKIRFSSPELPATDGGVTATATAVLEYEVTGLEMIKNGTGYAVEKPINVYVDPPPLTARVNMNDPMMARIIPTDQLLPVTTIPTKEMRAKMPSPNDPASVAQRAALEAAKVSNGGCVGRACYDRPVVAVAYPRAERDSYTSFRDVNDTLRAQRIEKSLVAGLATPEQAQAYLVSGVSSSADLGADLPELPTFGAGTSSSTQLLSLLPAGIGLEYDLEKSRYVLSVDPNYADATGSMSRLVSKSKRAYDPDFGPRGRSPIEREMELGVATYLRFVASGAVCCSGVHLALTPIDVVKTKVQTDPDNYPGIVRGFKKQLEIGGVSGFFTGWAPTFLGFFVWGGLSYALTEFLRRYFTTLLGNSAAGLEIPIILSASAFAAFVGSFVLCPFESVRIRTVAQPDYGSNVVDVVKRIVREEGLFSLFKAVPLFCAKEIPFAMGKFTVFDLSTKYLYEQFPTAREDIQLSLLISLAGGTIGGLVAAVVSNPGDATISELKKAKSDMGPLEAGQLLVERGGPAALFTGLPLRMVFYPLVVSLQFLIYDSVRLALGVGSDDLKLYLDVLGGALRDTGAGTL
>Phatr3_J35587
MISTGWRKTHSLAFNKESPKANFGLGMRFLFVCVLSGLCGTTNAFVPSVRSAASLHGRDSLQTQAEKVSRRWSNLNDVEDDLFDPLRDRLSNMNATIVAPEATETDVVDNTLLNLVVDSDREPHPLGWKRRLTQALSGRKAGRQLDKLILSTSIPSMINLAVVPLVNSVDTFWVGRMGSALALAGQAAANQAFFTIFFLVNYLPTITAPLVASAVGSGNQDEARARVCESLFLCNVLGLMGTLSLTLFPQWGLSMVLQDGAPAMEYAVPYLRLRALSMMPALWSSSGFAAYRGLLNTVTPLKVSLATNLVNLVLDPLFIFRTPLGFVGAALATAISETCSGIVYLRLLMKRQLASIKLLLRPPSMKALMPLLQGGASMLGRQLALNVGFISAARRAQSMDPSGVSAAAYGIVMQMYSVGIVVHVAMQGTAAALVPSTLAREGKDAARKVADRVMIWGSIVGVLLGLTQYLALPFLVPLFSTLPEVQEAVKVPALLAALLHVINGAVFAGEGTMLGLGSYRDLMLLTAGSVGALVGCLSSPLGARLDGILLSMMVFCGTQGIAVVTHYLKFGPLAVRRQSKRTLMPKL
>Phatr3_J23830
MSVDMSPFLWIAVLGGICGFGYGFFIGANDVANAFASSVSSKSVTLKQAVIIASIFEFSGAFFLGASVTGTIRSKIIDINLYIDEPELLMFGMFTSLLSAVIMLAIATRFGLPVSTTHDIVGCIMGFSIAAKGFDSVDWDVARKLFMSWVASPLISGCVAAFLFGMVKYFVMKTDNPYQRAYYTFPIVLTIGLGIDIFYILYKASSNFSGFSDKLELYWVLPTSFGIGLFAGILWIFVFGPCAKKRVEHLKITRDEAEHEATTCDPESTPGSIAEDRKASNSREEIHDLDDSGHPMKESTDEPSSEEKSPSTIVDNLKLLSKKFGDSTYNQDLHAQSMHENPRTAEIWEQGEVYDPDAEMLFSYVQVFTACLNSFAHGANDVSNTIAPLSAIIQLYQDGVVEKKSEVQKWVLAYGGIAIVLGLALYGYRVMKSVGYKLTRLSPSRGASAELAASLTVVTASFLSIPVSSTQCIVGAVSGVGLIGGWKNVQWLFLARVCVGWVVLFFVAVLLSAGVFSFGAFSPSA
>Phatr3_J43105
MSYRFLTLLSIFHLMLTVSAYCSRARQRLLPLTVNGLTSLAAIAPVSSDEVIRRNNALTRNTGGLRRLPVVKAPNELIDRARKDAYRVKTDKELKNTRNRAKKHGAETLNALSQGLCLPLRDLVNGYKSEWRRLHPFERVVADLTARARQKKDGLTLNTLLDEIHEARKMVLDSSKDWISKVKEAETAREAGEFMEEGIESMTVLFRELAAPPVLGILELQRSLRSAPTVALDTPAVVLVGAPNVGKSSIVRAISSADPEVNNYPFTTRGMTLGHVEVFWSNTEAIAKAVVPDAKRKLGAVAEEVVLGKYAFSQLCQVMDSPGLLVRPDEERNEMEALTLAAMQHLPTAVMYVMDLSGEAGDKCSSIADQLQLRREVRQRFPRRPWIDVVSKIDLGTTDGSLEELEEILDGSPYIRLSIHEGVGVAELRTAVLRMLGEVRVVLDAMSAVHMPSGR
>Phatr3_J22332
MLQKNHRILFTINFHLRYAIPWFLVLALSPSGDMAYIGKLTTRPLKKNSSPPLTIDRGSSGTVRLHSHPLVEEAGPRNSFGLGYYDPNEICPSTKPLTASVTFFAHYVLKLFKENRRRKRIRKCRQRLGKTKSKNGSSGWLKTLSNLNEQRRNLATLADYTASIVAPSFFFLILGALMTSVIPHYYAICIQLVATLDGTRAKVFQALTGLVVSSTLGALFTGCRGSLFWIAGSRANYNIRVKLHRSLLLQEAAFFDSNETGYLLSRLNSDVNKIGMVISYHVNVVCRQLAQFIFGSAYLIRISPKLSLWTFAGIGLVAWLSTIYGAFNRVLAQRVQDTFADATAVAETSFSMSETIRAFDGVAVESNKYETAQSKALDLEETQAWGYGTHKFVSDTLQGILQVLLLFACWSIGRTGGLPAAQLTTFMFYTNFVLESSNEVGDQWAKIQGAIGASTSVFDLIRRVPSVRDPPMKLALPSVDHSVKHLNGSELTPIINIHNMTLKYSAMDLPALDCIDLKIDEGDRVAIVGRSGSGKSSMLRAILRFYDPTFGSIQLERTLLTEMSRKDIASKVSIVSQEPSLFPMSLMENILYGIEKDAVDPKTGEQCYSDAYRERTSKSLELAGLPVQPGNDLNLSLDTRVGDGGRSLSGGQRQRVAIARALIRHPEVLLLDEPTAALDSQSERAVVEALLRAMERSKSMVMVTHRLGVVRSLNVNRVVVMEKGRIVETGHPEELLCKENGWFANLAREQGIVSAHKSTTAVEEYP
>Phatr3_J45852
MKRSNRLIGILAVATSTAVVLLQTSRIDAFATATLPSTTSYRIPASLKTTQTSSRAFLTSKKKLHSLRSSDRIATSFLSAVVVDTLYSTTTDTGGKLQSKKGSSKTSSSQPKKEGHNLMDFLGPVLSAALLVTGNTFGAGCLVLPELAKGPGMAAFSSLFLGAWTINLVSGLILAEVAIRQKEAAVQQGDDNVVPSSFKEFAQVNLNSSTAANGVSAISVFVNSCVMSFDLSRVGQVGANLSGQAVPNELISAGWGLLLVTILSTQSSKNLSRAASMCATVLFLSFGSLLLPGLAHVTDPWQVWTAPAAIDFTGSLAAAAPVVLMSMIYQNVVPSVTKILNYDRVQTVSALTLGSLLPLVMYVAWCFAWVGGGIDTTIGTTAGIGGLLMTVFSLATLAGSSIGSGMSLSEEIDTFVQPNAAPRTKSGDTENEQAVRGEYQIPSVLLAVTAPLLAANVMTATGHDTTEALRLAGSFGSPLLYGAIPALMAWQQRAQQSPKSPHMIPTAGLGALGLLSTGFVGNELVDVVERFLAVPV
>Phatr3_J49533
MIPTTSVASHRSVVLVGLACTTLLLAVLSPSSTEAFAPSAHRYSPNQAVPYSGSLVLPRARGLAMGNPQNSALHMQTPWSKAGANKRKPRPTMVSPIQMSDAAIESNDDESDSKKKGFLQKIKSIVPPQEERQKLVPLALMFFCILFNYTILRDTKDVLMVTAPKSGAEVIPFIKTYCNLPVAIGFTGVYAKMTDSMELKNVFYACVIPFLIFFASFAFFIYPNRAILHPHALVDVLAARLPANFAAPLAIVRNWSFAVFYVMAEMWGSVVASLLFWSLANQITTVEEAKKYYPLFGLGANVALIFSGQYVKFVSNMRASLAPGVDAWAVSLNYLMGAVVASGGVLLATYKYIQDNVVAKSEAMKALKKYPSKKKPKMTLKESAKFLFSSPYIRDLALLVISYGMCINIVEVSWKAKLKQAFPDPNSYSAFMGNFSSATGAATLIMMLLGRSIFQKFGWRTAALVTPTMIGVTGLGFFATNVFSGAMSPVAALLGTTPLMLAVLLGAAQNILSKSSKYSLFDPCKEMAYIPLDQESKTKGKAAIDVVGNPLGKSGGALIQQVLIFGVGSLAAATPYLAVILAGLVFMWVRAANSLAGQFNTAMSADGVSE
>Phatr3_J14544
MLQFFFYLRGYFGAASCIILSNWGAAWGTWKSGLGLCGMAVNHPQGVIKNLVAIIMAGVLGIYGLIVSIIIAGAISAPSNENGINTYSQYNGWAHLAAGLCCGLSCLASGGATGVAGEVGIRATGLRAELNHAKTSALTGGSGAQVVDEGDAGKMYIGSVMILSFAGAIGLYGLIVALIITSSSQYYCE
>Phatr3_J45656
MTNLVSRAYIVALLCMSSCWHSAAFHTTSFGKTSLGLKISSSRSPTFSSLKKAKVIASVTTKPLTKLSDSMSVVSPPVDERENNKDDETLFEGPFKGIIRDYKARLPLFASDIKDGLNVQCLAATMFLFFACLAPAVGFGGLFDVATGGAIGTVEMVSSTALCGLIYAITSAQPLTIIGSTGPVLAFVACLAQLAKMLNLPFLQLYSWTGLWTSAILFVSSITSASNLVKYLTRFTDEIFSLLISCIFVFEAVSDVGRTFSSPASTFTKALLTLTCAASTFTIATLLKGLRKTSLFPSRVRNTISNFAPTIGVVTASLIARWARVVHGTKLAGLPSLSIPAVFGTTSGRPWLVPILDFPVWARWAAFLPALMATVLLFLDQNITVRLVNNPRWKMEKGRRKNNVLDGMHADMFIVSILTAAQSLVGIPWLVAATVRSLSHVGALSKYDKEGKVVGTIEQRMTGISIHSLIGCAVLFSKPRKLLTQVPLPVLMGLFMYLGTSSLPGNEMWERVTGLFKDKTVAPKQRWSDKVPDKVTSTFTLIQVACLGAMFWVKESPFGVLFPVVIAMLAPLRFALEKQGIIKKEYMDVLDEE
>Phatr3_J13076
MLMIIRSALLLCLLAGSSAAFAIEQPKAAVHQAVTMSPGGAISLPPAPVSVLDLKPPAALYEGAVAAGVAKASASFGKIFKLGIVSGCHIGFGAYLAIAVGGACPGLAQTNPGLQKIVMGAFGLPFGLIMTLVTGGELFTGNTALVTAAKMEGKISQKALVKNWTASYVGNFVGSLILAYLAYKSGTLGVAPGATNIALAKCSVAWDVAFVRGILCNWLVCMAVYMASGCSTLIGKMTAVWFPISAFVALGLDHSVANMFIIPLGMLRGADITIAQMFVKNLIPVTLGNIVGGAVAVMAPFGLSYGKWFQNKDQL
>Phatr3_J49985
MRSSVFLCSASVAVVWSASALATSSALSLVRPFDVRGGATSHVSTNSNNKTSKNKLARDQVTSQKIGSSPARSSINSKSALLVSPPAVGDLRGGDASKGGTASIPNEVFNLVKSIVGAGVLSLPYGVAVFGNAPSALIPALALVALMGSLSAYTFGLIGRVCQRTNTSSYAAAWDKTVGTSSSWLIAFSCFIDCFAGNLSYSMILADTFVNLLASAGVAVTRTQSLLGVTGAVLLPLCLLKNLSSLAPFSLVGIIGMLYTTLAMGFRYFGGTYAPEGIYYTTQLATPIFGTAGAAAALTPKALILACMLSNAFIAHFLAPNLLADLKNNTMRRFHTMIAWSFGTAVAIYGAITAFGFLTFGAASNGLILNNYAATDVVASLSRIAVAVSITCSYPLLFVGTRDGILDLFKVDESKRSQAGLLNKVTLALLGVVTVAASQLTDLGLVASVGGATFGTALVFVYPVIMFLKSQTKRTKETLPAATIGVLGVAMGAIGTVLSLRGAEL
>Phatr3_EG02514
MFGSKDLRRFRSRSVFFGAILGLASIWSFYNLLQVTLQTNPLDQILLERYPTGKWITGNSFRENVFDAKRECPVSRSDFRSASGVFAIIAGCENSGTTVTSEFIMSAPYLLGAFECGILLSPTPSDFVNVHPFYEWITDGVEKNQWALSTIQRERLLNATCHAEMYSMLHIFSPVYRHFPDSLIVDKTPGYIYELDAVMDRSPGVPVVVSVKSDEDQLRSWTKRYKKPDQTSLLERLQKAKQGLQRALDKYPGRIHVVNTTELYKDPNKAMDQVYDFLGLQWNPEFLSLKHFNIKGKTVGFPQVQPFDAEWQ
>Phatr3_J36726
MLSRLPFRCMLLLLASSHAEASAAAAATGNSFRKTYSAAASRRAKALSRPLLKSSVKYRRIVAPTSISDRSRRMGALMVAELKRKLHTKVADLSEAFEPVLKARGILCELDTLYLLKACRKLEMTMKLIGQRQSAREMENNIHKVEALYHSAPHARRKTLEMLLEYEKELGIHQPNGILKDPSVAMGFLWIRRSLSFQYKMYSLILDSNLSTTEAALSAYRTELEPFHGWALQRIHTLALKTTPPSHELLATIGGFRDENFGRIEEEVVRRDLRQLLSTWRPILTRWKNDYAKLDLEDKRQV
>Phatr3_J36253
MASYRNSDGLAPSRKRLHFRAFADKNSFLFGMILVVSLARAFPTLGANGSFLRPELVIAQFGVSFIFLLMGLSIQALSNIKLISLIQFCTFGVWPFLVGIPLTKACTWLLPNALPKPLLDGLLILSCLPTTVNMCVILTSAAGGNVASSVCNAVLSNLMGIVVTPALLFHFFGSSIQLPFLEMCLKLCGKILVPVALGQLLRSTIAGEFSQKYSGFFKRSQEFALLSILWNSFCTAFVQGFGIEIRHSLTLLALLPTLHVASLATLFKIFSIPAIGLSRSDVIAGMFVASHKTLAFGLPLISTVFAGDVNLAAYSAPIMLLFPLQLIIGSLLVPQLEIYTAKL
>Phatr3_J50071
MGLVRHITRSRLVIAIFLSTGVYTSCALSTRSLSVSSSSLRSASTLQPSSLPVYPACSVAPLYASVASSGKDVPREKADALTTNVASVGTGTASSTQLIFTLVKAIVGAGVLTLPAGIASFGNAPSAAIPALGLITVIGILSGYGFALIGRVCHLTGTSSYREAWKASVGEPSSWIPAWSVTLKTIFAVLAYSMILGETFQSLFLTAGLAWSKTAVLTTITSVVLLPLCLLKNLSSLAPFSLLGSLGMLYTAVAMGIRYFGKAYVGSGKFAQDLPFNLQPAFGTIGASGVFNTQTSILVGMLSTAYMAHFNAPRIYAELENNTVPRYLKVVASSFAISIGLFATMASLGFLTFGAHSSGLILNNYSVRDTLMGISRLAVALSIVFSYPLAFVGARDGVLDLLQVQNRTPTVLNGLTVGLLAAVTAAALSIPDVSFVLAFAGSTLGNALIYIFPALMWRGAVRKQPNSTTGQRREVKLAMMSAFAGLGMGIMGATKAVQSIL
>Phatr3_J48718
MAAFLESWHEAAITSLGLFWTAFWAFALGYLISSMIQVFVTRKKMQELMGVEGVKSIALATFFGFVSSSCSFAALSGARSLFAKGAGLVPALSFLLASTNLVIELGIVIAVFLSWEFVVGEYVGGIILILLTWLLVHFTTRFAPVEEARQRALKHENAGSEGQGSHGNQRRRNEGESMKDGASRDKRNSDTEREVEDGDASDDDDHESRDEDNQGSMKPHKFFAKDSWEQVAMRYFMEWNMVWKDVTVGFTVAGIVSAFVPNSFFNWLFISGDDPSFWELLEECLVGPVAAFFTFIGSMGNIPLAAVLFENGVSFAGIMAFIFSDLVVIPIIRINAKYYGLKMALYILGVFLTVLVATALILYYVFDVIGILPSPESVDSLSERDFFELNYTFGLNIIFLVMSVGLFGWYFAKHGFGWSMGGTVIEIGLFWLALASYIWLIGGLLAIV
>Phatr3_J38786
MASKTLFATGTVLLLHAAYSCLHYRSLLQELEDAVLEDADSTHRLPPVDVWIEAISGFLILLVSELMRAGSGLHPISKTGGTRLMAPSYQTRDFDIYSTRSKAL
>Phatr3_EG02593
MAFTSDEALGLGFLLSSLLCLGTWPALLRLCSMTPHSNSSNSSPATRVSSSLSPTPRNLCHVYMDYATTYFLISSVPLLVDLYHREKLLKLAETTASSFVPPQLIFVAMLGGSLLSLGNLSLQWATAVFDASLTTVLALQASLTVVLGTTLNYLLEPSQTARPRVLGVGVGVFLLAIGLATRAQIVYSQEKRWVRLRRNDSDWNTIEMEPPHHTSNIRKPTGSIAAKTNYGSELESSSLTNSETEHGDGTIFSDRNPVSICSTNKSLLPLSNEHTLALQKDYSLISKPMWGVVVATAGGLCFGFFSPCFNIAVNDPFNWRHLDDTNTDCTTPEYLATTAGLSVSRANFWFSLAFWMASALGNVVLLSWQQRSVSVYHVVLDYVAVDAAADRVWAWLAGVVCALGNVLQFQGGQRVGYATADLVQAYPLISTIWDIFLFGEFATVRMKSHLGCLLLGMYASYLAGIFLLAASSMQE
>Phatr3_J44888
MRGVPFSGVVGLATVLVIQPLPLRGFVGQRSFRVAPFPTKLTVPPSQQQGPRLSKRLSPNRAASNESISADKDHEAAQYTSDRIQSLKNKLTRDFVQIGGPALIQLAAEPLAALVDTAYLGRLGPEVLGGAGVAISAQYAVSKLYNDPLLRTSISLVASQDGKARGKEAATQADTDKAAKELSVAVSSALLLAASVGIIQLLVYSIFCKAITGGMGLNPSSPMWHSAVSYLQVRAFGTPAATLWLVANGIFRGLGDTRTPLWYSLFFTALNAVLDPLFIFVFHWGASGAAAGTALAQYTALVPLLFALNRRVRVDILGQLGALGESLQKYLKAGSLVLFRSLGKVLAYSVCARQAAMLGSVSAAAYNLTFQLGFATTQICEAVAVAVQTTLARELADTDSHPPKVRAQLIRHLISTSIWLGGGVATALSLSTFWRRNWILASLTTNPAVQAAAAGIFPVVLLTQVLKGLAYPVNGIIMGGLDWFYSMIVMWIANFACVGLVRYFVTTSGAVSLAQIWWALAAFMGTQVVAGIVRYESKTGVWQVLQGDSLAAARA
>Phatr3_J50613
MALRRSISRLAMVYLVTLCLKTAFVSAFSSTNTPTTPTSSVQQRSANQQALEDAPPFPRTWVPLASVYELHPDRPTPLRFLGQSYVTYQSNDGQWAVFDDACPHRLAPLSEGRVDRQKNRLECSYHGWEFDADGRCQEIPQADFSTMQKAMQNERCHVKSYPVHVEKNILFVWPWADEDPLITVSQPHCAPEHFMEGVSENCTTYTRDLPYGWDTLLENIVDPSHVPFAHHGLQGKREDAIPINMTSPSDLSPEGFVFQFEDRTMSMRRQGGAVFRAPFVIHYKADFETPSKEKQKKRANSPKVFNLTAIMLPTKPGWSRIILMGAPRTKQIEKKEKERLVAKIFRKLPSWLVHTFSNRFLDSDLAFLHFQEQERERRGVDARAYFMPAQSDRCVSALRKWILQYAHIPGPLPAPLTDRGVLFNRWTQHGEHCRHCTSARKRVAKWRTNTLRLLAISLVLAKFTAARVVAALSLLLLNRLSAVDKAFSDGGFSHYDNH
>Phatr3_EG02328
MARTVIRTTFSPRRMALSIVVLVVATTMFQPERNGVTAFSPRVPTHRFASRTLSTSTSSSTSSFLRSSPLFGSSIDDGMLLRDECIITPEGYGFSCPTSRILKESGRGQGFYKASASESVIDVMEAITSGTSDVALVFQGDELLGLFTEADYIKFAQARALASSTEQQSAEFLVANVRDYITPAQDLIALSTQDTANVAVAAMKQAAVRHLILADTVSSDRKLVSSSQVQGVISMQDVMSVIQKDERLSLQSLAKKYPNIQNPVEQMKEELRSTANQLSNNPQTDKEDIIRVGTAVLMASAVAAFFSQSVWLHEHAQLVMIGIFVLGYMGIIFEEVFEFNKAGVALLMSTGLWVTYADFYNSAGTASTAVLEQLAEQLSEVSDICFFLLAASTIVEVVDAHQGFKVVTNQIKTTSKKSLFWTIGFLTFFLSAILNNLTITIVMVSLLRKLVPNVDDRRLFGAMVVVAANAGGVWTPIGDVTTTMLWINNQLSTIPTVLDLFLPSLACLVASLAFLVNKVEEDDSLKASTLPEPTPLSQRGQLVFYSGIAALLSVPVFSELTGLPPYLAMLTGLGAMWTLTDIIHMGDKEEGLKVPAALSKLDTSGILFFLGILMSIGALDKSGLLKSLAVFLSDNLPSLDIIATVIGIASALIDNVPLVAATMGMYDLSEYGTDDKLWQLIALCAGTGGSILVIGSASGVALMGLEKVDFLWYAKNVSIGAAVGYFAGIATYLAQYAIFHGDLLNGILPQAAVAADVAQQAVATLL
>Phatr3_J1764
MSDTSDSTASFDSTASISAYIVLFSTLLTLVLVGAKFLHDRPVLASFLPEAGMTLLVGMLAGGLLHLLMDEPDYNNSNNSNNNNDRNDNTVVVSLLSFSPQVFFIALLPPIIFNSGYHLRRELFLRHVLPVALFAVLGTIVSALTIAFVLWAVTHGGLAGNDFRPALTELLTFGALLSATDPVSTLAVFQAKKVDPQLFYLVYGESVLNDAVGLVLFSAFAHFVVRDNGAGKVALGMGEFCLEFALDAVGSPLLGTACGCGAALLFKWVDLRRTRLLELSIYVLIMYVPFLLANLLQLSGIVTILFTGMTAQAYAAPNLSPATAATADVLFRLAAHLAETAIFLELGLSVFGLHGSFHGRFLLWTILACLLARAANVYPIVVLFNGWLQSNPLNADEEQQTSRMTVPHGDSLSRTRPSHVEMTEFSSSGEYHNPDRVSDDASTLRTQTPTVRHDLRIHANTAHMLWFSGLRGAVAYACVRSFPDTFGHRREFILATMVMVLVTVFGLGGTTEIMLHRLQIPTNVDEDAYMHDWHEARHSSMWVLKFEDFAQRYFVRQDLEELTSASGQKVIHRHGENDDDEDRHPSSYHSHGDDDDDENEHRGHGRLSNSVQSPGSPIRTAAVQGDTEKRPNSLFDYGGGDC
>Phatr3_J16222
MKVVSLWKNAFALLVPLFVLIDAASADFDDFVDPTYDCPALTTCPVICAENATACPTPSCAAGLTLCADGSCADSCSSRANRNPCPQTCLPFACPKIIEDYETCQRDFEAFYANEEVCREQEEDAKNSFSAGPLSILGLWLMAVTMSVLGWCRMMRRYHTDAVTQPLEDGQTQTGYRETILGQILYYSVVITLLGIQALLLAFCITSYRQNEEEALRGFEITWCIGFVWTIALKWPCSVASLFLVPCELSLATQVAVFTETRSTSSRPVQGKREAGYIMHMRRILSRFTSGFHSCMSGLFSVPYRTAHGILQYVPVQNERDANLPSTYYFVYQFRRYNLDDERGYYVPGKMNPEYRTVADVLKGVDGLTADEVTQRLHIVGPNVIDMPKPTLLGCIGIDFSKPFYTYQTFILWTWVPLYYFYLAVIHGSVILMGGLSVSYFRFRNERNLYALTQMHGEVNVRRDGIITTIHQSNLVPGDIVQVQPGVVYTDMVVTESEGLLVDESALTGESNPVAKNVVDPAATANPSTTAIGKKHSILAGTTVLEQENTLAMVVATGSFTSKGELLRDVFHYERHQFQFDVEVGFVVGILVLQSIFMFALVVFLIQEQPVYAWFYGMYVVGTLLPPLLPTVFTVSVGISDQRLSKKRIACSNSEDILVAGKVQTACFDKTGTLTKQGLDFVSAQCIPTWNDPHSPSSPLSDTVALGMACCHSLTTSGDAMIGNAVDRVMFAASGAQQNQSWIVLNGNRMKVLKQFDFCHNRMTQSVIVKRVDGSMLAIVKGSGENVQRACLPASLPQDYERVLRESAKAGIYQISMAAKVLSPATNLEDIQRDKVELNMEFAGVINFQNVLREETPYVITQLQAAAVECLIVTGDAVLTGITIARESGIIPTGAAVLWCAMPHKDDRVEWVDFDHEGRMTDLPWSALRSGTTVLAVTGDVWDSLDISFVSELSPFVRVFGRCTPAHKVAIISHYCDQGKITLMCGDGGNDCGALKAAHVGVALSDAEASMVSPFTSLDKSIVSVTEILKEGRCALASALASYKYVIMYGQVEAIANVMNAYFMINLSEYCWMFMDGFWVISMSFTLPLGKAASALAETRPTASLLGPITASSVVGILLINTTFAIIALWILFHQDWFQCRRWENSDVSNLVVIGDNYESETLFLVMGYQYISTAMAFNFGYEFRQTWWRNKCFVGFCSLFTAIHLWVTLVPGDLSCFWRVNCENDHVLYSAAIGRVLPIQNPFHTTVMPVSYRWILVILMISNTFANIFWEYFVVNGTRRRLGKKRRERRERDRLVQPKVADDRSEAI
>Phatr3_J24610
MKVATTLTLAFICCASAFGLNGQTTSVMKKVGFDAGSKPMVQAIDVQGNRLGSNMQPLKSAVANEDAPRGGATKSPVDIGLLLYFGLWYLGNYYYNITNKLALNAAGGKVGFPMTISSLQLGVGSIYALFLWLAPDARSRPKISMDDIVKMLPVALCFMGAHSASVFAMGMGAVSFAQIVKASEPAFAAVLSQFVYGKKVSTAKWLCLPIVIGGVILASVKELDFAWSALIAACIANMFAAVRGNENKKLMETPGLKDRIGTVGNQFAITTVLGFILSLPVLFLREGSRFGEFVQLAKTTPAIWMNLVASGLWFYGYNECATMTLKKTGAVTQSVANTAKRVIVIVGVALVLGESLSPIKLIGCSIGIGGVFLYSIIDNLVKPKK
>Phatr3_J32535
MSKDTDRERRSGLLVLLTVPVAWGTFEPAVRYLYTIDPPIPGFVFSTCYYLVASSSLYLACFLSQTKKSDGNKSLEVSQPWPIQGGLELGSYLFVGNALQVIGLQTVPSDRAAFLLQLTTIFVPLLDATLARNLYAIPGRTWMACWIALAGVATMGLDRSNTSNSFQNLEPSLGILNDVLSQLSGGDAFIVAAAIAYTFHCLRLESYAQSTSAVQLAASKATTETVLSAASVAGLIWYSSSTGYDKLSVEELKTHSDHLNSLASFARQTGQEIVNFLSSVENGIASGSVSFATLRPALLATLWIGLVTVAYTIYAQSYGQSRIRPVTANLIYTIQPICTALFAWFLLGESLGPAGYAGGALIGAAVLLVA
>Phatr3_J46051
MSDSPSRVLFLVAVWIGLLVAVAIPSQTLAFSIPLQECSNSATPESWAGMLPSQVRFSDVTQHYPVTWTRRLFSSEPRRHFAVRHITLKVSSCFLQITGASSSGKSTILRLIHGQEQPSGGAVEIASQYHSRDNNRTRPRNALPIYLDAKPSWDHTKTLEQYMDDTVRKYGSLDALTHDAVHELKTHICTIFAFDVGSKMWLRRKAVDLSPSESYRFRLILACLQSSLGHARMVVVDPHDRHEPRRLPAPILLLDEWMDQETSSVVQTVLAGLRKLVQAGAVVVSVTHKPERWKTPVPASQATFCREIVLCRGEILSSTL
>Phatr3_J12788
MNSFLLWCFCLLPCSALSFTLDKSYSCGKRHHCVAGKQQQLSHRRPSANSASSRRLVADGSVLETIVAGGIAGAIGIGVAFPFDTIRTNAVILNSAANRKKQLQLQQQNVQSGYPVSSTTTASEAERSEAFSSTSLSASMSSTAEYMMESLSSSTITLPIPTFTSTSTTHSNPATSTSSSPSTSSASTSVTDESTPRNANLNMMQITAYIWEREGPQGFFSGVKSMMIGQAIVKAMAFSTNAYMIDFLQVNPLTHNLPHSATLLMAACMAGFVASFVVTPVERVSVLMQAQQTNKYASEMDCFLSVLRKEGPGDLFTRGLGATLCREVPSDGIYFWLYGLLMASPYVGLVPAALAPLLFGGFAGMASWLPIYPVDQVKTIIQNTDDEQAENKSMWSVTQQLYRDGGVAAFYDGLDAKLLRAFVHHAFTFAVFEIVMDMFRHASH
>Phatr3_J14403
MVEHGGTSWHQTSRGVSILITIYLFLFVFVMVLSKFLHDLPRLGSILPEAALVILVGMLAGLIIDSVAGDVQADGVADDVARSMLSFSPSIFFVVLLPPIIFNSGYHLRRDLFFRNIVPICMYACIGTAVCTMVVASILYVCVPLFGFGFRPTFLELAAFGALISATDPVSTLAVFQSKKVDPHLFYLVFGESVINDAVGLVLFECLAHLIEKQQNQLNVGQEFAQFLYDFSTGFLGSLVLGTLFAITYALLMKHVDMRKTPFLELCVYITMMYFPFVAAEILRLSGIVTVLFTGIASKRYVEPNVCAETAVNADIVFRLVAHLTETIIFLDLGLSVFGLVGDGAFRIVFIAFALLACLVGRAVNIYPITYLFNMVAGRGKTIPPPTIGNEYVAEGTSREDGVILTSPGESMTDDSVIPWKTAHMLWFSGLRGAVSYGLARMFPQTENQSIFIATTMFIVLTTTFVLGGATESALQFLNIDTGVDEVKYLKHLKKKKLFFGWLSHFEDQTLRSWVLRDFDKRKLDDDGEIVEDIEEKLFYQEHIELTETEHAQVREKKGGLYDYGQ
>Phatr3_J45579
MARVLRVAAAWWSLTAVNGFQSTVPQSTTRPIVHAPRTSDTVLGASLSSTPENKKNQPSTIQTPYNETGKLGKLERVALLVCPAQFCVPDDYAVLFENLRALSSDDAATLAWPRIGTCVVAPLPRTEWIRVARQLPTRAFWDARLPVHSTLDWYFDAIEKGLAQIFAQEGEDVRICIVGHSIGGWVARAYLGGLGRTSSAVYRLASTQVSSLITLGTPHVSPELALVDQTRGLLREIADAESCSPETLAARGIDVTCVCSQGLDGNFWTTNVEELVAASSYWPLSGSFRGAGDGIVPLSLAFMEEPSRRIVVESCGATMLPVRHSHVVPTPWNLWNGYAPSIILPDTTFPSYVSKGVVAQWAQYIR
>Phatr3_J45335
MNLSTRQTALLLAVLTTTTDAFAPSRSATATFRAIVTSPKFGIVPKVPLRSAPVLKSADTDDEEIERLKSMAAKLRSEAANLEASQKQQIADAAERAFRKFDTNQDGEISLAELKAGLEKNLKMELSETRVKMLMHDFDKTGDGTLKLEEFVTVEQFRNKLDALARDEKAQALQAKRAAQQEEEASKFLQARLDMINDRAPTTQDKLISVLPYLFPLLDGLQFARFLVLENPDNPISGIIALSYALYRSIPFGGFIAFFALSFLSGNPTINRLIRYNMQQAIFLDIALFFPGLIAAVFSLVGGGKFLPQGVTEIGSDVMFVTLLATLGYCTVSSLLGGTPDKIPIISEAVNARIPTVDMFDVQGRFTPKRTDSPNAETDEDDERKKDKKD
>Phatr3_J11414
MTSSRSLGRSLFLFAVTITATTNAFRSAPLARTAFRTVPIHPSRQLVPTPRYAIESASFRRCSGQRFPFGTSTTDSYNESNTDVRRWKSVLIPRHDLTVGDASQPPHDGMTTGDKVVFGASSIAAAAAFFWLVVASGPGAWRYYLSGGICAATSHAIPVPVDVVKTRKQVDPVLYRKSFVEATKAIVEQDGAGALLAGLGPTTWGYMLEGAVKFGVYEVLKPPVRKALISASSTTAAFAFLNSKLLAFATCAAVSGFAASIMLCPMEAVRIRMVAEPSFAPQGWIQCGLKMLKYEGVEGLWKGMTPMVYKQVPYTVTKNVSFDFLTRSTYAAMRQNGVVMSSAVKVSVPMFAAFVASLLSCVSSQPGDMLLSLVNAHKGKRRTKDIVRDILRTDRGIKGFFVGIKTRLLHVGIIVTLQLLIYDFVKRLCGIAATGL
>Phatr3_J16142
MRIRCVVVWVGTWTTLTSAWMMPGRTSSIAPGRHRVAHRDVTLASTVAAPDEVAGTTVGDTKGAVLRLADVAISRGASSLLQNIAWSVQTNERWGIVGPNGAGKSTLLGAITGTVRMDRGAALVGPKVRVGHLRQSAVSGSVRTLAEEARSEMVEIEHARERLHLTTLVVEGGDYSDQALAELGEAQEQFEKAGGYEQEQMVDSVLKGLGFEPQDSHRLCSDFSGGWQMRIALARLLLSKPSLLLLDEPSNHLDSSARDWLGKYIAKYDGSVVLVSHDVELLDASVNSIAEISGNTLLEYRGCSYSKYLDEKEFRAQSAEAEYKRNLEEAARLQSFIDKFGASATKAASAQSRVKMLEKMKREGKLDPPPVAVVSRGPQPELVLPPPPKPNGENLLALTNASIGHDPDQEPLLTNIDLTITRGMKLLLRGPNGAGKSTLLKALRGNLPHMLMQGTRTENDRLRLGVFTQDLAQELDTNARAVDLVTAYAREGADGNVAVTDEAARSVMGRLNLGGEKPLRKVGALSGGEKARVALSMFALKASNLLMLDEPSNHLDVGCIDALARALSGWGGKDGAVVVISHDKAFCEKVGFTHVGTVMNGGIVLEQRSLRESDWEQYDIGAANAKLSRT
>Phatr3_J10896
MADVIPIVNSPRMSWMLLSSVLLLILLDATEAVRWTSVASTGSPFSPVALGVRSAWVGSGWRVRSSASSSRQGSPSRVLSVAYERHADEGDESEEEQRAVENAYWRPATEADAYRLRHATHAYLQRPKYQSETELDHLEALTIPCASRANPSPSHTFPPSDHRGGAAAAVASRPLLFWETMICGATSRSIAQTIMHPANTMKTILQNARRGPAAPTIVQLARPENFRRLTRGAGANFLLSLPHGAVNFAVLELVRSKLGNVVAASPGLADNAAKLGPGLDFLSSCISTVTCSVVSTPQMMITDNIMAGNYPNLGAAIRGLYRERGVLAFYRGWWPGLVGKIPSYALTWTFFQQLKTARDRLSDRPASDIENSAMGCLASATTVCIMIPMDTIKTRLVTQTTGVGAELAYKGIVDCAIRVFREEGIGTFYRGLPPRLVSVVPMIGIQFGVYEAMKKVMLRRNSDLHYNGTQRATVPSARGGKRNTAAAVEEYGRLQILEEAAMEVAASPEHPYPAPQFLNRVHEPKKKTKKQALRRQTK
>Phatr3_J43194
MKQSSKRHRKDGALQHTVLWIGILSAFCTTGSAFTSSALGRTKPSSLHLVPGSAAVLNLGRRPGKRSNYLRLSLPADRRTSVGSSKNKDNTDSTNNDATQSIEGTKEDVKEKIQFSPSYLEQIDRMRGYRRKRQWKRVLEEYSNGNSTETTAQKHAKNLFDTIVSQEMRDDIRRRKKVYWSDWEDGFKNKRKVIPAILFLYFACLSPAVSFGTIASEITQGSIGIVEFLLSSGLSGMAYAMMCGQPMAFIAPTGLTLAFISGLYRFCMVKALPFFPIYAWVGLWTSFFFVLLGLGGSSQLIRFCTRFTDEVFNALLSVNFIYEAVASLKRNFDLADPMNLTMPFVSLAMALSTFWCTAKVAAFESSKYLNQKIRSIVKDFGPVTIFILMSIFNQRAWMKKFKVPTLTVPSSFQLSGGRNFLINLNAIPLNIKLACVLPAILLTSLFFMDQNISVRVVNNPDNKLKKGAAYNLDMVALGLITSCLSLVGLPWMCGATVQSLNHVRALTETRFNERTGEPEIIGVTETRVTGFAVHALICSTLAILPLLRFVPIPVVAGVFLFLGRKLMSGNSFLQRIRDCFVEKSRLPADHPIRYIGRKKTNIFTVTQIGCLGGLWFFKQNSTTAIFFPSVIGLLMLIRAFVLPKVFTEDELIDLGDPSPN
>Phatr3_J3046
MKITQVACFGLCAVLSTTTAFAPALRTAGVTPRAVVSFSRMPMIAPTISTTTTSTALSATSLQAANGEAAGKSFGQKLFEGYEKTANVATTLFPLWTVLFTGLALKSPSSFAWFTTEYFTAGLAALMLSMGITLTPNDFKKVAARPNATLMQFALCYGMMPMLALGLGKAFALEPALIAGMVLVGSINGGQASNLCTYIARGNVALSVLMTTATTLGAIVMTPLLCKSLLGAVVPVDAAGIAKSTIQVVLAPIVIGMTTNKFFPRFVEKILPFAPVVGVVSTCLLVASAVAQVAEPILNAGLRLQIPIMLIHLLGGLVGYILPRLTGFGETSARTMAIETSMKSSAFGFLLAKLHFGDYAARVPSAVSVVWMALIGSLLAVVWRYIPVETTGKFDRSLVDKYPPFSPKRAFGKFLQSVGLQKKDDDATPTPSVTEA
>Phatr3_J39274
MTNTIPRRRTRRLLVAVDLGMLLVSIVLASLSNATAFSVTPTRLRFHLRTSFATAHKSANRRLHGKAAIRNAWTVRTARTAGYSRRIRPSSSELQALPPPDLFHYDALVSSFHSASHILSAGVSDVIENVNVPFKDLGKELAAALDIGQGMNKNLGMLPEGETSLVLESMGYDLLVFLAASVVVTPLAKSLNVTPILGYLLAGAILGPNGLDLFANSKADIELGDVGILFLLFSEGLEVTQPRLKKLTNYLPLGIAQISLVTAVITGVFMSDLPEWTATVFAIDPTLLGIPPTEAVVLALIGCLSTSAFIFPVLKERSWEDEESGEAATSILLLQDLLVAPLLVLLPYLAGDTATDYLAIGFLTAKATLGFGAVLYVGSLVLQNVFRVVSTAQSSETFVALCLLVSAGMGAIAKYFGLTDTAGAFAAGVLLANTNYRAQIQADILPFKGILLGIFFMGAGSNFDVELVVREWPTIAIGCVTLLALKAFTLGAATRVPHWMEPNRLPTADAIRVSLLLAGGGEFAFVVLALAESLDIIPASLSAIVTAIVLITMGLTPLLGDLAVILSEPLLPYKEEEKLMALNGSNGAVVPEREIPHVAKEAVVICGYGEVGQNTVRVLGKQKEKAGMIKSSYLKDEVPSVVAFDVDPSLSDTALRPSRNTAVLFGNAANPEVIRSSGISQPSAIYVTYEDFGRVQSATARLRAAFATVPIFARAATRAEVSALEEAGATQVVVESDELPRSAFALLEGVWQGNLPGKIFNSPEHFRAEAAEAAGISTGEVEDLLEMYQAMDQDKTGTVCPTEIEALLERSGTWIASDDEIRQLDSWIESTLAGKDPVDALEWCRLYGRAPDFVKRAFGGDLARKRKQREEA
>Phatr3_J48145
MNSLARACCLILTLVGTTYAFSNAYPSFATRSLLYGQSYSRASTPWYRRYASLQEPVLEDLSTSKNGLIRVSQNETLAVIVPRDEASVVASDILGSTESGTPETTVWRDRTTQSILLLNMVAILWGSQHAVIKGVIADSAPSAFTFLRFGLAALCASPYTPGLAQLWAKLTKGEDLDAIVSEESNPTNVSSTWRWGAEMGFWMFLGFSFQAIGLEFTTAQRSGFLLYLNVKFVPFLARILLGRAISNATWLSALTAFAGTALLAYGSNGNVLDLNVGDLWTIAAAVSSAMFILRLEKASSVVANSAALNAACLWVVTGLAGIWTFWEGNPFQATAAASVCFNPAAEVMSIALTHPWEIVYLSAVTTALVNWVQTKAQKDVSAERASVIYAMDPVYGAGFSAWLLGESLGGVAGWTGAGLITLAAATNAFLDFSSKDPKDGDDTDVDTSASNCDTTSAGMGKR
>Phatr3_J43342
MSSFKRQISLCHFLLITLLGSESAAEAFATKAQLVPSTRARNARHHATVPVLLRSIREDSAEITKQPGSSDSGRIGFEDSAVSRYLQSKLAVTDETVGLLVLLTVPVVWGTYVPVVRFLYEIDPPIPGFVFSVCYFALASLTTLSMLAFGNTNELFRSQPTNSEPIGSLGREEDYPETSAVFDMPILGGLELGGYLFLGNCLQVVGLKTVSADTAGFLVQLTTILVPLFSAITAGNLFSVSARTWIACLIALGGITIMGIDLPERVDSLTSLLASFSTPTVVPSLAQGEYLILAAAVSYTMHVVRLGQYARYTTPLKLAAAKATVETVLSGLLVLVLVLVAGDGSSTATGVLGYAQGAGREITAFFADVQERMAEGTLATSSIQKAVGATMWAGWVSTAYVVYAQSFGQQRVGASNANLIYSLQPIFTALFAYVLLGESMDPMGFVGGGLILLAVLLVASGPLTNEESPKATEIKDAF
